# Supplementary material for: Transcriptome analysis of smut fungi reveals widespread intergenic transcription and conserved antisense transcript expression
Source: BMC Genomics. 2017 May 2;18:340. doi: 10.1186/s12864-017-3720-8 (PMC5414199; doi:10.1186/s12864-017-3720-8)
Supplement: Supplementary file 2 — RNA-seq library information. (XLSX 316 kb) [file 12864_2017_3720_MOESM2_ESM.xlsx]

## Sheet: Additional file 2
Additional file 2: RNA-seq library information
Fungus	Condition	RNA-seq Library	Paired Distance Estimations (bp)	Total PE Reads	Mapped PE Reads
U. maydis	Haploid 518	Um518	44-432	92933993	65129195
U. maydis	Haploid 521	Um521	59-343	102645989	78099947
U. maydis	Dikaryon 518x521	UmDik	60-331	74889636	60600216
U. maydis	Teliospore (0h PIG) 518x521	UmT00	59-330	116531829	54417363
U. maydis	Teliospore (9h PIG) 518x521	UmT09	48-280	99009240	25867436
U. maydis	Teliospore (18h PIG) 518x521	UmT18	42-354	93294727	26041154
U. hordei	Haploid Uh364	Uh364	65-329	87314631	65406711
U. hordei	Haploid Uh365	Uh365	66-332	92704635	68808922
S. reilianum	Haploid SRZ1	SRZ1	65-279	89651903	59061706
S. reilianum	Haploid SRZ2	SRZ2	62-255	105595797	89704460
S. reilianum	Dikaryon SRZ1xSRZ2	SrDik	65-355	94930230	81917198
