# Supplementary material for: Transcriptome analysis of smut fungi reveals widespread intergenic transcription and conserved antisense transcript expression
Source: BMC Genomics. 2017 May 2;18:340. doi: 10.1186/s12864-017-3720-8 (PMC5414199; doi:10.1186/s12864-017-3720-8)
Supplement: Supplementary file 3 — U. maydis GFF3-formatted annotation file. (TXT 12298 kb) [file 12864_2017_3720_MOESM3_ESM.txt]

##gff-version 3
#Original file:Umaydis PASA-cuffcompare v27388.gff3
#Passed validation
um_contig_1.271	.	gene	1480	3333	.	+	.	ID=gene:um06514;Name=um06514;Note=uncharacterized protein
um_contig_1.271	.	mRNA	1480	3333	.	+	.	ID=mRNA:um06514;Parent=gene:um06514;Name=um06514;Note=um06514;transcript_id=um06514
um_contig_1.271	.	exon	1480	1726	.	+	.	ID=mRNA:um06514.exon1;Parent=mRNA:um06514
um_contig_1.271	.	CDS	1480	1726	.	+	0	ID=cds.mRNA:um06514;Parent=mRNA:um06514
um_contig_1.271	.	exon	1759	1934	.	+	.	ID=mRNA:um06514.exon2;Parent=mRNA:um06514
um_contig_1.271	.	CDS	1759	1934	.	+	2	ID=cds.mRNA:um06514;Parent=mRNA:um06514
um_contig_1.271	.	exon	1970	2578	.	+	.	ID=mRNA:um06514.exon3;Parent=mRNA:um06514
um_contig_1.271	.	CDS	1970	2578	.	+	0	ID=cds.mRNA:um06514;Parent=mRNA:um06514
um_contig_1.271	.	exon	2893	3333	.	+	.	ID=mRNA:um06514.exon4;Parent=mRNA:um06514
um_contig_1.271	.	CDS	2893	3333	.	+	0	ID=cds.mRNA:um06514;Parent=mRNA:um06514
um_contig_1.271	.	gene	154	990	.	+	.	ID=gene:um06513;Name=um06513;Note=uncharacterized protein
um_contig_1.271	.	mRNA	154	990	.	+	.	ID=mRNA:um06513;Parent=gene:um06513;Name=um06513;Note=um06513;transcript_id=um06513
um_contig_1.271	.	five_prime_UTR	154	264	.	+	.	ID=mRNA:um06513.utr5p1;Parent=mRNA:um06513
um_contig_1.271	.	exon	154	375	.	+	.	ID=mRNA:um06513.exon1;Parent=mRNA:um06513
um_contig_1.271	.	CDS	265	375	.	+	0	ID=cds.mRNA:um06513;Parent=mRNA:um06513
um_contig_1.271	.	exon	426	990	.	+	.	ID=mRNA:um06513.exon2;Parent=mRNA:um06513
um_contig_1.271	.	CDS	426	749	.	+	0	ID=cds.mRNA:um06513;Parent=mRNA:um06513
um_contig_1.271	.	three_prime_UTR	750	990	.	+	.	ID=mRNA:um06513.utr3p1;Parent=mRNA:um06513
chr08	MIPS	gene	125222	126080	.	+	.	ID=gene:um03168-B;Name=um03168-B;Note=uncharacterized protein
chr08	MIPS	mRNA	125222	126080	.	+	.	ID=mRNA:um03168-B;Parent=gene:um03168-B;Name=um03168-B;Note=um03168-B;transcript_id=um03168-B
chr08	MIPS	exon	125222	125462	.	+	.	ID=mRNA:um03168-B.exon1;Parent=mRNA:um03168-B
chr08	MIPS	CDS	125222	125462	.	+	0	ID=cds.mRNA:um03168-B;Parent=mRNA:um03168-B
chr08	MIPS	exon	125893	126080	.	+	.	ID=mRNA:um03168-B.exon2;Parent=mRNA:um03168-B
chr08	MIPS	CDS	125893	126080	.	+	2	ID=cds.mRNA:um03168-B;Parent=mRNA:um03168-B
chr08	.	gene	356837	362077	.	-	.	ID=gene:um10650;Name=um10650;Note=related to trehalose-6-phosphate phosphatase
chr08	.	mRNA	356837	362077	.	-	.	ID=mRNA:um10650;Parent=gene:um10650;Name=um10650;Note=um10650;transcript_id=um10650
chr08	.	five_prime_UTR	361126	362077	.	-	.	ID=mRNA:um10650.utr5p1;Parent=mRNA:um10650
chr08	.	exon	356837	362077	.	-	.	ID=mRNA:um10650.exon1;Parent=mRNA:um10650
chr08	.	CDS	357160	361125	.	-	0	ID=cds.mRNA:um10650;Parent=mRNA:um10650
chr08	.	three_prime_UTR	356837	357159	.	-	.	ID=mRNA:um10650.utr3p1;Parent=mRNA:um10650
chr08	.	gene	524808	525780	.	-	.	ID=gene:um10831;Name=um10831;Note=uncharacterized protein
chr08	.	mRNA	524808	525780	.	-	.	ID=mRNA:um10831;Parent=gene:um10831;Name=um10831;Note=um10831;transcript_id=um10831
chr08	.	five_prime_UTR	525703	525780	.	-	.	ID=mRNA:um10831.utr5p1;Parent=mRNA:um10831
chr08	.	exon	524808	525780	.	-	.	ID=mRNA:um10831.exon1;Parent=mRNA:um10831
chr08	.	CDS	524830	525702	.	-	0	ID=cds.mRNA:um10831;Parent=mRNA:um10831
chr08	.	three_prime_UTR	524808	524829	.	-	.	ID=mRNA:um10831.utr3p1;Parent=mRNA:um10831
chr08	.	gene	148735	152680	.	-	.	ID=gene:um03175;Name=um03175;Note=uncharacterized protein
chr08	.	mRNA	148735	152680	.	-	.	ID=mRNA:um03175;Parent=gene:um03175;Name=um03175;Note=um03175;transcript_id=um03175
chr08	.	five_prime_UTR	152341	152680	.	-	.	ID=mRNA:um03175.utr5p1;Parent=mRNA:um03175
chr08	.	exon	148735	152680	.	-	.	ID=mRNA:um03175.exon1;Parent=mRNA:um03175
chr08	.	CDS	148858	152340	.	-	0	ID=cds.mRNA:um03175;Parent=mRNA:um03175
chr08	.	three_prime_UTR	148735	148857	.	-	.	ID=mRNA:um03175.utr3p1;Parent=mRNA:um03175
chr08	.	gene	493784	497977	.	-	.	ID=gene:um03281;Name=um03281;Note=uncharacterized protein
chr08	.	mRNA	493784	497977	.	-	.	ID=mRNA:um03281;Parent=gene:um03281;Name=um03281;Note=um03281;transcript_id=um03281
chr08	.	five_prime_UTR	497677	497977	.	-	.	ID=mRNA:um03281.utr5p1;Parent=mRNA:um03281
chr08	.	exon	493784	497977	.	-	.	ID=mRNA:um03281.exon1;Parent=mRNA:um03281
chr08	.	CDS	494065	497676	.	-	0	ID=cds.mRNA:um03281;Parent=mRNA:um03281
chr08	.	three_prime_UTR	493784	494064	.	-	.	ID=mRNA:um03281.utr3p1;Parent=mRNA:um03281
chr08	.	gene	598955	600459	.	-	.	ID=gene:um10837;Name=um10837;Note=uncharacterized protein
chr08	.	mRNA	598955	600459	.	-	.	ID=mRNA:um10837;Parent=gene:um10837;Name=um10837;Note=um10837;transcript_id=um10837
chr08	.	five_prime_UTR	600317	600459	.	-	.	ID=mRNA:um10837.utr5p1;Parent=mRNA:um10837
chr08	.	exon	598955	600459	.	-	.	ID=mRNA:um10837.exon1;Parent=mRNA:um10837
chr08	.	CDS	599150	600316	.	-	0	ID=cds.mRNA:um10837;Parent=mRNA:um10837
chr08	.	three_prime_UTR	598955	599149	.	-	.	ID=mRNA:um10837.utr3p1;Parent=mRNA:um10837
chr08	.	gene	190883	194379	.	+	.	ID=gene:um10396;Name=um10396;Note=related to RAD1 - component of the nucleotide excision repairosome
chr08	.	mRNA	190883	194379	.	+	.	ID=mRNA:um10396;Parent=gene:um10396;Name=um10396;Note=um10396;transcript_id=um10396
chr08	.	five_prime_UTR	190883	191010	.	+	.	ID=mRNA:um10396.utr5p1;Parent=mRNA:um10396
chr08	.	exon	190883	191769	.	+	.	ID=mRNA:um10396.exon1;Parent=mRNA:um10396
chr08	.	CDS	191011	191769	.	+	0	ID=cds.mRNA:um10396;Parent=mRNA:um10396
chr08	.	exon	191859	192007	.	+	.	ID=mRNA:um10396.exon2;Parent=mRNA:um10396
chr08	.	CDS	191859	192007	.	+	0	ID=cds.mRNA:um10396;Parent=mRNA:um10396
chr08	.	exon	192085	192479	.	+	.	ID=mRNA:um10396.exon3;Parent=mRNA:um10396
chr08	.	CDS	192085	192479	.	+	1	ID=cds.mRNA:um10396;Parent=mRNA:um10396
chr08	.	exon	192546	192984	.	+	.	ID=mRNA:um10396.exon4;Parent=mRNA:um10396
chr08	.	CDS	192546	192984	.	+	2	ID=cds.mRNA:um10396;Parent=mRNA:um10396
chr08	.	exon	193070	194379	.	+	.	ID=mRNA:um10396.exon5;Parent=mRNA:um10396
chr08	.	CDS	193070	194309	.	+	1	ID=cds.mRNA:um10396;Parent=mRNA:um10396
chr08	.	three_prime_UTR	194310	194379	.	+	.	ID=mRNA:um10396.utr3p1;Parent=mRNA:um10396
chr08	.	gene	109148	112024	.	+	.	ID=gene:um03162;Name=um03162;Note=probable glycine--tRNA ligase GRS1
chr08	.	mRNA	109148	112024	.	+	.	ID=mRNA:um03162;Parent=gene:um03162;Name=um03162;Note=um03162;transcript_id=um03162
chr08	.	five_prime_UTR	109148	109392	.	+	.	ID=mRNA:um03162.utr5p1;Parent=mRNA:um03162
chr08	.	exon	109148	112024	.	+	.	ID=mRNA:um03162.exon1;Parent=mRNA:um03162
chr08	.	CDS	109393	111564	.	+	0	ID=cds.mRNA:um03162;Parent=mRNA:um03162
chr08	.	three_prime_UTR	111565	112024	.	+	.	ID=mRNA:um03162.utr3p1;Parent=mRNA:um03162
chr08	.	gene	194555	196867	.	-	.	ID=gene:um10397;Name=um10397;Note=probable ATP2 - F1F0-ATPase complex, F1 beta subunit
chr08	.	mRNA	194555	196867	.	-	.	ID=mRNA:um10397;Parent=gene:um10397;Name=um10397;Note=um10397;transcript_id=um10397
chr08	.	five_prime_UTR	196762	196867	.	-	.	ID=mRNA:um10397.utr5p1;Parent=mRNA:um10397
chr08	.	exon	196590	196867	.	-	.	ID=mRNA:um10397.exon1;Parent=mRNA:um10397
chr08	.	CDS	196590	196761	.	-	0	ID=cds.mRNA:um10397;Parent=mRNA:um10397
chr08	.	exon	194555	196210	.	-	.	ID=mRNA:um10397.exon2;Parent=mRNA:um10397
chr08	.	CDS	194760	196210	.	-	2	ID=cds.mRNA:um10397;Parent=mRNA:um10397
chr08	.	three_prime_UTR	194555	194759	.	-	.	ID=mRNA:um10397.utr3p1;Parent=mRNA:um10397
chr08	.	gene	167280	168425	.	-	.	ID=gene:um12213;Name=um12213;Note=uncharacterized protein
chr08	.	mRNA	167280	168425	.	-	.	ID=mRNA:um12213;Parent=gene:um12213;Name=um12213;Note=um12213;transcript_id=um12213
chr08	.	five_prime_UTR	168311	168425	.	-	.	ID=mRNA:um12213.utr5p1;Parent=mRNA:um12213
chr08	.	exon	168231	168425	.	-	.	ID=mRNA:um12213.exon1;Parent=mRNA:um12213
chr08	.	CDS	168231	168310	.	-	0	ID=cds.mRNA:um12213;Parent=mRNA:um12213
chr08	.	exon	167981	168109	.	-	.	ID=mRNA:um12213.exon2;Parent=mRNA:um12213
chr08	.	CDS	167981	168109	.	-	1	ID=cds.mRNA:um12213;Parent=mRNA:um12213
chr08	.	exon	167280	167899	.	-	.	ID=mRNA:um12213.exon3;Parent=mRNA:um12213
chr08	.	CDS	167560	167899	.	-	1	ID=cds.mRNA:um12213;Parent=mRNA:um12213
chr08	.	three_prime_UTR	167280	167559	.	-	.	ID=mRNA:um12213.utr3p1;Parent=mRNA:um12213
chr08	.	gene	705218	706641	.	+	.	ID=gene:um03355;Name=um03355;Note=related to ERV25 - component of the COPII-coated vesicles
chr08	.	mRNA	705218	706641	.	+	.	ID=mRNA:um03355;Parent=gene:um03355;Name=um03355;Note=um03355;transcript_id=um03355
chr08	.	five_prime_UTR	705218	705563	.	+	.	ID=mRNA:um03355.utr5p1;Parent=mRNA:um03355
chr08	.	exon	705218	706116	.	+	.	ID=mRNA:um03355.exon1;Parent=mRNA:um03355
chr08	.	CDS	705564	706116	.	+	0	ID=cds.mRNA:um03355;Parent=mRNA:um03355
chr08	.	exon	706215	706641	.	+	.	ID=mRNA:um03355.exon2;Parent=mRNA:um03355
chr08	.	CDS	706215	706336	.	+	2	ID=cds.mRNA:um03355;Parent=mRNA:um03355
chr08	.	three_prime_UTR	706337	706641	.	+	.	ID=mRNA:um03355.utr3p1;Parent=mRNA:um03355
chr08	.	gene	53207	54920	.	-	.	ID=gene:um03140;Name=um03140;Note=uncharacterized protein
chr08	.	mRNA	53207	54920	.	-	.	ID=mRNA:um03140;Parent=gene:um03140;Name=um03140;Note=um03140;transcript_id=um03140
chr08	.	five_prime_UTR	54777	54920	.	-	.	ID=mRNA:um03140.utr5p1;Parent=mRNA:um03140
chr08	.	exon	53207	54920	.	-	.	ID=mRNA:um03140.exon1;Parent=mRNA:um03140
chr08	.	CDS	53355	54776	.	-	0	ID=cds.mRNA:um03140;Parent=mRNA:um03140
chr08	.	three_prime_UTR	53207	53354	.	-	.	ID=mRNA:um03140.utr3p1;Parent=mRNA:um03140
chr08	.	gene	214357	216904	.	-	.	ID=gene:um03199;Name=um03199;Note=probable GFA1 - glucosamine--fructose-6-phosphate transaminase
chr08	.	mRNA	214357	216904	.	-	.	ID=mRNA:um03199;Parent=gene:um03199;Name=um03199;Note=um03199;transcript_id=um03199
chr08	.	five_prime_UTR	216663	216904	.	-	.	ID=mRNA:um03199.utr5p1;Parent=mRNA:um03199
chr08	.	exon	216660	216904	.	-	.	ID=mRNA:um03199.exon1;Parent=mRNA:um03199
chr08	.	CDS	216660	216662	.	-	0	ID=cds.mRNA:um03199;Parent=mRNA:um03199
chr08	.	exon	214357	216563	.	-	.	ID=mRNA:um03199.exon2;Parent=mRNA:um03199
chr08	.	CDS	214467	216563	.	-	0	ID=cds.mRNA:um03199;Parent=mRNA:um03199
chr08	.	three_prime_UTR	214357	214466	.	-	.	ID=mRNA:um03199.utr3p1;Parent=mRNA:um03199
chr08	.	gene	345134	347223	.	+	.	ID=gene:um03240;Name=um03240;Note=related to RUD3 - suppressor of uso1-1 transport defect
chr08	.	mRNA	345134	347223	.	+	.	ID=mRNA:um03240;Parent=gene:um03240;Name=um03240;Note=um03240;transcript_id=um03240
chr08	.	five_prime_UTR	345134	345508	.	+	.	ID=mRNA:um03240.utr5p1;Parent=mRNA:um03240
chr08	.	exon	345134	347223	.	+	.	ID=mRNA:um03240.exon1;Parent=mRNA:um03240
chr08	.	CDS	345509	347068	.	+	0	ID=cds.mRNA:um03240;Parent=mRNA:um03240
chr08	.	three_prime_UTR	347069	347223	.	+	.	ID=mRNA:um03240.utr3p1;Parent=mRNA:um03240
chr08	.	gene	408064	409832	.	+	.	ID=gene:um11955;Name=um11955;Note=probable MSW1 - tryptophanyl-tRNA synthetase, mitochondrial
chr08	.	mRNA	408064	409832	.	+	.	ID=mRNA:um11955;Parent=gene:um11955;Name=um11955;Note=um11955;transcript_id=um11955
chr08	.	five_prime_UTR	408064	408472	.	+	.	ID=mRNA:um11955.utr5p1;Parent=mRNA:um11955
chr08	.	exon	408064	409832	.	+	.	ID=mRNA:um11955.exon1;Parent=mRNA:um11955
chr08	.	CDS	408473	409750	.	+	0	ID=cds.mRNA:um11955;Parent=mRNA:um11955
chr08	.	three_prime_UTR	409751	409832	.	+	.	ID=mRNA:um11955.utr3p1;Parent=mRNA:um11955
chr08	.	gene	605633	607267	.	+	.	ID=gene:um03318;Name=um03318;Note=related to APA2 - ATP adenylyltransferase II
chr08	.	mRNA	605633	607267	.	+	.	ID=mRNA:um03318;Parent=gene:um03318;Name=um03318;Note=um03318;transcript_id=um03318
chr08	.	five_prime_UTR	605633	605753	.	+	.	ID=mRNA:um03318.utr5p1;Parent=mRNA:um03318
chr08	.	exon	605633	607267	.	+	.	ID=mRNA:um03318.exon1;Parent=mRNA:um03318
chr08	.	CDS	605754	607058	.	+	0	ID=cds.mRNA:um03318;Parent=mRNA:um03318
chr08	.	three_prime_UTR	607059	607267	.	+	.	ID=mRNA:um03318.utr3p1;Parent=mRNA:um03318
chr08	.	gene	544679	546339	.	+	.	ID=gene:um03298;Name=um03298;Note=probable ERG10 - acetyl-CoA C-acetyltransferase, cytosolic
chr08	.	mRNA	544679	546339	.	+	.	ID=mRNA:um03298;Parent=gene:um03298;Name=um03298;Note=um03298;transcript_id=um03298
chr08	.	five_prime_UTR	544679	544942	.	+	.	ID=mRNA:um03298.utr5p1;Parent=mRNA:um03298
chr08	.	exon	544679	546339	.	+	.	ID=mRNA:um03298.exon1;Parent=mRNA:um03298
chr08	.	CDS	544943	546130	.	+	0	ID=cds.mRNA:um03298;Parent=mRNA:um03298
chr08	.	three_prime_UTR	546131	546339	.	+	.	ID=mRNA:um03298.utr3p1;Parent=mRNA:um03298
chr08	MIPS	gene	447886	448000	.	+	.	ID=gene:um16222;Name=um16222;Note=8S rRNA predicted by RNAmmer
chr08	MIPS	mRNA	447886	448000	.	+	.	ID=mRNA:um16222;Parent=gene:um16222;Name=um16222;Note=um16222;transcript_id=um16222
chr08	MIPS	exon	447886	448000	.	+	.	ID=mRNA:um16222.exon1;Parent=mRNA:um16222
chr08	.	gene	59081	60221	.	-	.	ID=gene:um03143;Name=um03143;Note=uncharacterized protein
chr08	.	mRNA	59081	60221	.	-	.	ID=mRNA:um03143;Parent=gene:um03143;Name=um03143;Note=um03143;transcript_id=um03143
chr08	.	five_prime_UTR	60156	60221	.	-	.	ID=mRNA:um03143.utr5p1;Parent=mRNA:um03143
chr08	.	exon	59081	60221	.	-	.	ID=mRNA:um03143.exon1;Parent=mRNA:um03143
chr08	.	CDS	59532	60155	.	-	0	ID=cds.mRNA:um03143;Parent=mRNA:um03143
chr08	.	three_prime_UTR	59081	59531	.	-	.	ID=mRNA:um03143.utr3p1;Parent=mRNA:um03143
chr08	.	gene	760268	761726	.	-	.	ID=gene:um03372-A:um03372-B;Name=um03372-A:um03372-B;Note=MERGED uncharacterized protein(s)
chr08	.	mRNA	760268	761726	.	-	.	ID=mRNA:um03372-A:um03372-B;Parent=gene:um03372-A:um03372-B;Name=um03372-A:um03372-B;Note=um03372-A:um03372-B;transcript_id=um03372-A:um03372-B
chr08	.	five_prime_UTR	761230	761726	.	-	.	ID=mRNA:um03372-A:um03372-B.utr5p1;Parent=mRNA:um03372-A:um03372-B
chr08	.	exon	761161	761726	.	-	.	ID=mRNA:um03372-A:um03372-B.exon1;Parent=mRNA:um03372-A:um03372-B
chr08	.	CDS	761161	761229	.	-	0	ID=cds.mRNA:um03372-A:um03372-B;Parent=mRNA:um03372-A:um03372-B
chr08	.	exon	760268	761097	.	-	.	ID=mRNA:um03372-A:um03372-B.exon2;Parent=mRNA:um03372-A:um03372-B
chr08	.	CDS	760363	761097	.	-	0	ID=cds.mRNA:um03372-A:um03372-B;Parent=mRNA:um03372-A:um03372-B
chr08	.	three_prime_UTR	760268	760362	.	-	.	ID=mRNA:um03372-A:um03372-B.utr3p1;Parent=mRNA:um03372-A:um03372-B
chr08	.	gene	347199	348434	.	-	.	ID=gene:um03241;Name=um03241;Note=probable KRR1 - required for 40S ribosome biogenesis
chr08	.	mRNA	347199	348434	.	-	.	ID=mRNA:um03241;Parent=gene:um03241;Name=um03241;Note=um03241;transcript_id=um03241
chr08	.	five_prime_UTR	348363	348434	.	-	.	ID=mRNA:um03241.utr5p1;Parent=mRNA:um03241
chr08	.	exon	347199	348434	.	-	.	ID=mRNA:um03241.exon1;Parent=mRNA:um03241
chr08	.	CDS	347268	348362	.	-	0	ID=cds.mRNA:um03241;Parent=mRNA:um03241
chr08	.	three_prime_UTR	347199	347267	.	-	.	ID=mRNA:um03241.utr3p1;Parent=mRNA:um03241
chr08	.	gene	535209	536254	.	+	.	ID=gene:um03294;Name=um03294;Note=uncharacterized protein
chr08	.	mRNA	535209	536254	.	+	.	ID=mRNA:um03294;Parent=gene:um03294;Name=um03294;Note=um03294;transcript_id=um03294
chr08	.	five_prime_UTR	535209	535433	.	+	.	ID=mRNA:um03294.utr5p1;Parent=mRNA:um03294
chr08	.	exon	535209	536254	.	+	.	ID=mRNA:um03294.exon1;Parent=mRNA:um03294
chr08	.	CDS	535434	536213	.	+	0	ID=cds.mRNA:um03294;Parent=mRNA:um03294
chr08	.	three_prime_UTR	536214	536254	.	+	.	ID=mRNA:um03294.utr3p1;Parent=mRNA:um03294
chr08	MIPS	gene	757880	758489	.	-	.	ID=gene:um12226;Name=um12226;Note=uncharacterized protein
chr08	MIPS	mRNA	757880	758489	.	-	.	ID=mRNA:um12226;Parent=gene:um12226;Name=um12226;Note=um12226;transcript_id=um12226
chr08	MIPS	exon	758396	758489	.	-	.	ID=mRNA:um12226.exon1;Parent=mRNA:um12226
chr08	MIPS	CDS	758396	758489	.	-	0	ID=cds.mRNA:um12226;Parent=mRNA:um12226
chr08	MIPS	exon	757880	758295	.	-	.	ID=mRNA:um12226.exon2;Parent=mRNA:um12226
chr08	MIPS	CDS	757880	758295	.	-	0	ID=cds.mRNA:um12226;Parent=mRNA:um12226
chr08	.	gene	739211	740956	.	+	.	ID=gene:um03366;Name=um03366;Note=related to PBY1 - putative tubulin tyrosine ligase
chr08	.	mRNA	739211	740956	.	+	.	ID=mRNA:um03366;Parent=gene:um03366;Name=um03366;Note=um03366;transcript_id=um03366
chr08	.	five_prime_UTR	739211	739311	.	+	.	ID=mRNA:um03366.utr5p1;Parent=mRNA:um03366
chr08	.	exon	739211	740956	.	+	.	ID=mRNA:um03366.exon1;Parent=mRNA:um03366
chr08	.	CDS	739312	740853	.	+	0	ID=cds.mRNA:um03366;Parent=mRNA:um03366
chr08	.	three_prime_UTR	740854	740956	.	+	.	ID=mRNA:um03366.utr3p1;Parent=mRNA:um03366
chr08	.	gene	690512	692430	.	-	.	ID=gene:um03349;Name=um03349;Note=uncharacterized protein
chr08	.	mRNA	690512	692430	.	-	.	ID=mRNA:um03349;Parent=gene:um03349;Name=um03349;Note=um03349;transcript_id=um03349
chr08	.	five_prime_UTR	692187	692430	.	-	.	ID=mRNA:um03349.utr5p1;Parent=mRNA:um03349
chr08	.	exon	690512	692430	.	-	.	ID=mRNA:um03349.exon1;Parent=mRNA:um03349
chr08	.	CDS	691137	692186	.	-	0	ID=cds.mRNA:um03349;Parent=mRNA:um03349
chr08	.	three_prime_UTR	690512	691136	.	-	.	ID=mRNA:um03349.utr3p1;Parent=mRNA:um03349
chr08	.	gene	500488	501967	.	+	.	ID=gene:um03283-A;Name=um03283-A;Note=uncharacterized protein
chr08	.	mRNA	500488	501967	.	+	.	ID=mRNA:um03283-A;Parent=gene:um03283-A;Name=um03283-A;Note=um03283-A;transcript_id=um03283-A
chr08	.	five_prime_UTR	500488	500552	.	+	.	ID=mRNA:um03283-A.utr5p1;Parent=mRNA:um03283-A
chr08	.	exon	500488	500738	.	+	.	ID=mRNA:um03283-A.exon1;Parent=mRNA:um03283-A
chr08	.	CDS	500553	500738	.	+	0	ID=cds.mRNA:um03283-A;Parent=mRNA:um03283-A
chr08	.	exon	500831	501174	.	+	.	ID=mRNA:um03283-A.exon2;Parent=mRNA:um03283-A
chr08	.	CDS	500831	501174	.	+	0	ID=cds.mRNA:um03283-A;Parent=mRNA:um03283-A
chr08	.	exon	501536	501967	.	+	.	ID=mRNA:um03283-A.exon3;Parent=mRNA:um03283-A
chr08	.	CDS	501536	501599	.	+	1	ID=cds.mRNA:um03283-A;Parent=mRNA:um03283-A
chr08	.	three_prime_UTR	501600	501967	.	+	.	ID=mRNA:um03283-A.utr3p1;Parent=mRNA:um03283-A
chr08	.	mRNA	500488	501967	.	+	.	ID=mRNA:um03283-B;Parent=gene:um03283-A;Name=um03283-B;Note=um03283-B;transcript_id=um03283-B
chr08	.	five_prime_UTR	500488	500552	.	+	.	ID=mRNA:um03283-B.utr5p1;Parent=mRNA:um03283-B
chr08	.	exon	500488	500738	.	+	.	ID=mRNA:um03283-B.exon1;Parent=mRNA:um03283-B
chr08	.	CDS	500553	500738	.	+	0	ID=cds.mRNA:um03283-B;Parent=mRNA:um03283-B
chr08	.	exon	500831	501967	.	+	.	ID=mRNA:um03283-B.exon2;Parent=mRNA:um03283-B
chr08	.	CDS	500831	501178	.	+	0	ID=cds.mRNA:um03283-B;Parent=mRNA:um03283-B
chr08	.	three_prime_UTR	501179	501967	.	+	.	ID=mRNA:um03283-B.utr3p1;Parent=mRNA:um03283-B
chr08	.	gene	319265	320460	.	+	.	ID=gene:um03231;Name=um03231;Note=uncharacterized protein
chr08	.	mRNA	319265	320460	.	+	.	ID=mRNA:um03231;Parent=gene:um03231;Name=um03231;Note=um03231;transcript_id=um03231
chr08	.	five_prime_UTR	319265	319526	.	+	.	ID=mRNA:um03231.utr5p1;Parent=mRNA:um03231
chr08	.	exon	319265	320460	.	+	.	ID=mRNA:um03231.exon1;Parent=mRNA:um03231
chr08	.	CDS	319527	320141	.	+	0	ID=cds.mRNA:um03231;Parent=mRNA:um03231
chr08	.	three_prime_UTR	320142	320460	.	+	.	ID=mRNA:um03231.utr3p1;Parent=mRNA:um03231
chr08	.	gene	594302	599072	.	+	.	ID=gene:um03315;Name=um03315;Note=serine/threonine protein kinase B-related Ukb1
chr08	.	mRNA	594302	599072	.	+	.	ID=mRNA:um03315;Parent=gene:um03315;Name=um03315;Note=um03315;transcript_id=um03315
chr08	.	five_prime_UTR	594302	595057	.	+	.	ID=mRNA:um03315.utr5p1;Parent=mRNA:um03315
chr08	.	exon	594302	599072	.	+	.	ID=mRNA:um03315.exon1;Parent=mRNA:um03315
chr08	.	CDS	595058	598690	.	+	0	ID=cds.mRNA:um03315;Parent=mRNA:um03315
chr08	.	three_prime_UTR	598691	599072	.	+	.	ID=mRNA:um03315.utr3p1;Parent=mRNA:um03315
chr08	.	gene	433644	435728	.	-	.	ID=gene:um11956;Name=um11956;Note=uncharacterized protein (N-terminal fragment)
chr08	.	mRNA	433644	435728	.	-	.	ID=mRNA:um11956;Parent=gene:um11956;Name=um11956;Note=um11956;transcript_id=um11956
chr08	.	five_prime_UTR	434634	435728	.	-	.	ID=mRNA:um11956.utr5p1;Parent=mRNA:um11956
chr08	.	exon	433644	435728	.	-	.	ID=mRNA:um11956.exon1;Parent=mRNA:um11956
chr08	.	CDS	433644	434633	.	-	0	ID=cds.mRNA:um11956;Parent=mRNA:um11956
chr08	.	gene	294155	295051	.	-	.	ID=gene:um03223;Name=um03223;Note=Mig1 protein, induced during biotrophic phase
chr08	.	mRNA	294155	295051	.	-	.	ID=mRNA:um03223;Parent=gene:um03223;Name=um03223;Note=um03223;transcript_id=um03223
chr08	.	five_prime_UTR	295019	295051	.	-	.	ID=mRNA:um03223.utr5p1;Parent=mRNA:um03223
chr08	.	exon	294712	295051	.	-	.	ID=mRNA:um03223.exon1;Parent=mRNA:um03223
chr08	.	CDS	294712	295018	.	-	0	ID=cds.mRNA:um03223;Parent=mRNA:um03223
chr08	.	exon	294155	294602	.	-	.	ID=mRNA:um03223.exon2;Parent=mRNA:um03223
chr08	.	CDS	294352	294602	.	-	2	ID=cds.mRNA:um03223;Parent=mRNA:um03223
chr08	.	three_prime_UTR	294155	294351	.	-	.	ID=mRNA:um03223.utr3p1;Parent=mRNA:um03223
chr08	.	gene	662692	666622	.	-	.	ID=gene:um10658;Name=um10658;Note=related to component of the spindle assembly checkpoint dma1
chr08	.	mRNA	662692	666622	.	-	.	ID=mRNA:um10658;Parent=gene:um10658;Name=um10658;Note=um10658;transcript_id=um10658
chr08	.	five_prime_UTR	666123	666622	.	-	.	ID=mRNA:um10658.utr5p1;Parent=mRNA:um10658
chr08	.	exon	662692	666622	.	-	.	ID=mRNA:um10658.exon1;Parent=mRNA:um10658
chr08	.	CDS	662784	666122	.	-	0	ID=cds.mRNA:um10658;Parent=mRNA:um10658
chr08	.	three_prime_UTR	662692	662783	.	-	.	ID=mRNA:um10658.utr3p1;Parent=mRNA:um10658
chr08	.	gene	638860	640091	.	+	.	ID=gene:um03332;Name=um03332;Note=related to cell cycle control protein cwf23
chr08	.	mRNA	638860	640091	.	+	.	ID=mRNA:um03332;Parent=gene:um03332;Name=um03332;Note=um03332;transcript_id=um03332
chr08	.	five_prime_UTR	638860	638914	.	+	.	ID=mRNA:um03332.utr5p1;Parent=mRNA:um03332
chr08	.	exon	638860	640091	.	+	.	ID=mRNA:um03332.exon1;Parent=mRNA:um03332
chr08	.	CDS	638915	640018	.	+	0	ID=cds.mRNA:um03332;Parent=mRNA:um03332
chr08	.	three_prime_UTR	640019	640091	.	+	.	ID=mRNA:um03332.utr3p1;Parent=mRNA:um03332
chr08	.	gene	400547	404708	.	-	.	ID=gene:um11953;Name=um11953;Note=related to STE23 - Metalloprotease involved in a-factor processing
chr08	.	mRNA	400547	404708	.	-	.	ID=mRNA:um11953;Parent=gene:um11953;Name=um11953;Note=um11953;transcript_id=um11953
chr08	.	five_prime_UTR	404225	404708	.	-	.	ID=mRNA:um11953.utr5p1;Parent=mRNA:um11953
chr08	.	exon	400547	404708	.	-	.	ID=mRNA:um11953.exon1;Parent=mRNA:um11953
chr08	.	CDS	400640	404224	.	-	0	ID=cds.mRNA:um11953;Parent=mRNA:um11953
chr08	.	three_prime_UTR	400547	400639	.	-	.	ID=mRNA:um11953.utr3p1;Parent=mRNA:um11953
chr08	.	gene	398388	400388	.	-	.	ID=gene:um03256;Name=um03256;Note=uncharacterized protein
chr08	.	mRNA	398388	400388	.	-	.	ID=mRNA:um03256;Parent=gene:um03256;Name=um03256;Note=um03256;transcript_id=um03256
chr08	.	exon	398388	400388	.	-	.	ID=mRNA:um03256.exon1;Parent=mRNA:um03256
chr08	.	CDS	399489	400388	.	-	0	ID=cds.mRNA:um03256;Parent=mRNA:um03256
chr08	.	three_prime_UTR	398388	399488	.	-	.	ID=mRNA:um03256.utr3p1;Parent=mRNA:um03256
chr08	.	gene	502527	503643	.	+	.	ID=gene:um03284;Name=um03284;Note=uncharacterized protein
chr08	.	mRNA	502527	503643	.	+	.	ID=mRNA:um03284;Parent=gene:um03284;Name=um03284;Note=um03284;transcript_id=um03284
chr08	.	five_prime_UTR	502527	502678	.	+	.	ID=mRNA:um03284.utr5p1;Parent=mRNA:um03284
chr08	.	exon	502527	502721	.	+	.	ID=mRNA:um03284.exon1;Parent=mRNA:um03284
chr08	.	CDS	502679	502721	.	+	0	ID=cds.mRNA:um03284;Parent=mRNA:um03284
chr08	.	exon	502846	503643	.	+	.	ID=mRNA:um03284.exon2;Parent=mRNA:um03284
chr08	.	CDS	502846	503123	.	+	2	ID=cds.mRNA:um03284;Parent=mRNA:um03284
chr08	.	three_prime_UTR	503124	503643	.	+	.	ID=mRNA:um03284.utr3p1;Parent=mRNA:um03284
chr08	.	gene	579526	580938	.	-	.	ID=gene:um10835;Name=um10835;Note=related to Cytochrome b561
chr08	.	mRNA	579526	580938	.	-	.	ID=mRNA:um10835;Parent=gene:um10835;Name=um10835;Note=um10835;transcript_id=um10835
chr08	.	five_prime_UTR	580737	580938	.	-	.	ID=mRNA:um10835.utr5p1;Parent=mRNA:um10835
chr08	.	exon	579526	580938	.	-	.	ID=mRNA:um10835.exon1;Parent=mRNA:um10835
chr08	.	CDS	579972	580736	.	-	0	ID=cds.mRNA:um10835;Parent=mRNA:um10835
chr08	.	three_prime_UTR	579526	579971	.	-	.	ID=mRNA:um10835.utr3p1;Parent=mRNA:um10835
chr08	.	gene	529448	535071	.	+	.	ID=gene:um03293;Name=um03293;Note=related to DNF1 - protein transporter
chr08	.	mRNA	529448	535071	.	+	.	ID=mRNA:um03293;Parent=gene:um03293;Name=um03293;Note=um03293;transcript_id=um03293
chr08	.	five_prime_UTR	529448	530025	.	+	.	ID=mRNA:um03293.utr5p1;Parent=mRNA:um03293
chr08	.	exon	529448	535071	.	+	.	ID=mRNA:um03293.exon1;Parent=mRNA:um03293
chr08	.	CDS	530026	534546	.	+	0	ID=cds.mRNA:um03293;Parent=mRNA:um03293
chr08	.	three_prime_UTR	534547	535071	.	+	.	ID=mRNA:um03293.utr3p1;Parent=mRNA:um03293
chr08	.	gene	791993	793526	.	+	.	ID=gene:um03381-A;Name=um03381-A;Note=uncharacterized protein
chr08	.	mRNA	792226	793526	.	+	.	ID=mRNA:um03381-A;Parent=gene:um03381-A;Name=um03381-A;Note=um03381-A;transcript_id=um03381-A
chr08	.	five_prime_UTR	792226	792289	.	+	.	ID=mRNA:um03381-A.utr5p1;Parent=mRNA:um03381-A
chr08	.	exon	792226	792366	.	+	.	ID=mRNA:um03381-A.exon1;Parent=mRNA:um03381-A
chr08	.	CDS	792290	792366	.	+	0	ID=cds.mRNA:um03381-A;Parent=mRNA:um03381-A
chr08	.	exon	792442	793526	.	+	.	ID=mRNA:um03381-A.exon2;Parent=mRNA:um03381-A
chr08	.	CDS	792442	793354	.	+	1	ID=cds.mRNA:um03381-A;Parent=mRNA:um03381-A
chr08	.	three_prime_UTR	793355	793526	.	+	.	ID=mRNA:um03381-A.utr3p1;Parent=mRNA:um03381-A
chr08	.	mRNA	791993	793526	.	+	.	ID=mRNA:um03381-B;Parent=gene:um03381-A;Name=um03381-B;Note=um03381-B;transcript_id=um03381-B
chr08	.	five_prime_UTR	791993	792130	.	+	.	ID=mRNA:um03381-B.utr5p1;Parent=mRNA:um03381-B
chr08	.	five_prime_UTR	792197	792451	.	+	.	ID=mRNA:um03381-B.utr5p2;Parent=mRNA:um03381-B
chr08	.	exon	791993	792130	.	+	.	ID=mRNA:um03381-B.exon1;Parent=mRNA:um03381-B
chr08	.	exon	792197	793526	.	+	.	ID=mRNA:um03381-B.exon2;Parent=mRNA:um03381-B
chr08	.	CDS	792452	793354	.	+	0	ID=cds.mRNA:um03381-B;Parent=mRNA:um03381-B
chr08	.	three_prime_UTR	793355	793526	.	+	.	ID=mRNA:um03381-B.utr3p1;Parent=mRNA:um03381-B
chr08	.	gene	304278	305703	.	+	.	ID=gene:um03227;Name=um03227;Note=probable exosome complex exonuclease rrp41
chr08	.	mRNA	304278	305703	.	+	.	ID=mRNA:um03227;Parent=gene:um03227;Name=um03227;Note=um03227;transcript_id=um03227
chr08	.	five_prime_UTR	304278	304332	.	+	.	ID=mRNA:um03227.utr5p1;Parent=mRNA:um03227
chr08	.	exon	304278	304335	.	+	.	ID=mRNA:um03227.exon1;Parent=mRNA:um03227
chr08	.	CDS	304333	304335	.	+	0	ID=cds.mRNA:um03227;Parent=mRNA:um03227
chr08	.	exon	304432	305703	.	+	.	ID=mRNA:um03227.exon2;Parent=mRNA:um03227
chr08	.	CDS	304432	305250	.	+	0	ID=cds.mRNA:um03227;Parent=mRNA:um03227
chr08	.	three_prime_UTR	305251	305703	.	+	.	ID=mRNA:um03227.utr3p1;Parent=mRNA:um03227
chr08	.	gene	427707	432820	.	+	.	ID=gene:um03264;Name=um03264;Note=probable xanthine dehydrogenase
chr08	.	mRNA	427707	432820	.	+	.	ID=mRNA:um03264;Parent=gene:um03264;Name=um03264;Note=um03264;transcript_id=um03264
chr08	.	five_prime_UTR	427707	428083	.	+	.	ID=mRNA:um03264.utr5p1;Parent=mRNA:um03264
chr08	.	exon	427707	432820	.	+	.	ID=mRNA:um03264.exon1;Parent=mRNA:um03264
chr08	.	CDS	428084	432466	.	+	0	ID=cds.mRNA:um03264;Parent=mRNA:um03264
chr08	.	three_prime_UTR	432467	432820	.	+	.	ID=mRNA:um03264.utr3p1;Parent=mRNA:um03264
chr08	.	gene	640031	641151	.	-	.	ID=gene:um03333;Name=um03333;Note=related to IST1 - protein with a positive role in the multivesicular body sorting pathway
chr08	.	mRNA	640031	641151	.	-	.	ID=mRNA:um03333;Parent=gene:um03333;Name=um03333;Note=um03333;transcript_id=um03333
chr08	.	five_prime_UTR	641051	641151	.	-	.	ID=mRNA:um03333.utr5p1;Parent=mRNA:um03333
chr08	.	exon	640970	641151	.	-	.	ID=mRNA:um03333.exon1;Parent=mRNA:um03333
chr08	.	CDS	640970	641050	.	-	0	ID=cds.mRNA:um03333;Parent=mRNA:um03333
chr08	.	exon	640031	640890	.	-	.	ID=mRNA:um03333.exon2;Parent=mRNA:um03333
chr08	.	CDS	640138	640890	.	-	0	ID=cds.mRNA:um03333;Parent=mRNA:um03333
chr08	.	three_prime_UTR	640031	640137	.	-	.	ID=mRNA:um03333.utr3p1;Parent=mRNA:um03333
chr08	.	gene	364283	367830	.	+	.	ID=gene:um03246;Name=um03246;Note=related to versicolorin b synthase
chr08	.	mRNA	364283	367830	.	+	.	ID=mRNA:um03246;Parent=gene:um03246;Name=um03246;Note=um03246;transcript_id=um03246
chr08	.	five_prime_UTR	364283	365593	.	+	.	ID=mRNA:um03246.utr5p1;Parent=mRNA:um03246
chr08	.	exon	364283	367830	.	+	.	ID=mRNA:um03246.exon1;Parent=mRNA:um03246
chr08	.	CDS	365594	367477	.	+	0	ID=cds.mRNA:um03246;Parent=mRNA:um03246
chr08	.	three_prime_UTR	367478	367830	.	+	.	ID=mRNA:um03246.utr3p1;Parent=mRNA:um03246
chr08	.	gene	668216	670930	.	-	.	ID=gene:um03344;Name=um03344;Note=related to TUL1 - Golgi-localized RING-finger ubiquitin ligase
chr08	.	mRNA	668216	670930	.	-	.	ID=mRNA:um03344;Parent=gene:um03344;Name=um03344;Note=um03344;transcript_id=um03344
chr08	.	five_prime_UTR	670786	670930	.	-	.	ID=mRNA:um03344.utr5p1;Parent=mRNA:um03344
chr08	.	exon	668216	670930	.	-	.	ID=mRNA:um03344.exon1;Parent=mRNA:um03344
chr08	.	CDS	668254	670785	.	-	0	ID=cds.mRNA:um03344;Parent=mRNA:um03344
chr08	.	three_prime_UTR	668216	668253	.	-	.	ID=mRNA:um03344.utr3p1;Parent=mRNA:um03344
chr08	.	gene	200969	203243	.	+	.	ID=gene:um03194;Name=um03194;Note=uncharacterized protein
chr08	.	mRNA	200969	203243	.	+	.	ID=mRNA:um03194;Parent=gene:um03194;Name=um03194;Note=um03194;transcript_id=um03194
chr08	.	five_prime_UTR	200969	201465	.	+	.	ID=mRNA:um03194.utr5p1;Parent=mRNA:um03194
chr08	.	exon	200969	202864	.	+	.	ID=mRNA:um03194.exon1;Parent=mRNA:um03194
chr08	.	CDS	201466	202743	.	+	0	ID=cds.mRNA:um03194;Parent=mRNA:um03194
chr08	.	exon	202954	203243	.	+	.	ID=mRNA:um03194.exon2;Parent=mRNA:um03194
chr08	.	three_prime_UTR	202744	202864	.	+	.	ID=mRNA:um03194.utr3p1;Parent=mRNA:um03194
chr08	.	three_prime_UTR	202954	203243	.	+	.	ID=mRNA:um03194.utr3p2;Parent=mRNA:um03194
chr08	.	gene	490626	493864	.	+	.	ID=gene:um03280;Name=um03280;Note=probable TUP1 - general transcription repressor
chr08	.	mRNA	490626	493864	.	+	.	ID=mRNA:um03280;Parent=gene:um03280;Name=um03280;Note=um03280;transcript_id=um03280
chr08	.	five_prime_UTR	490626	491293	.	+	.	ID=mRNA:um03280.utr5p1;Parent=mRNA:um03280
chr08	.	exon	490626	491663	.	+	.	ID=mRNA:um03280.exon1;Parent=mRNA:um03280
chr08	.	CDS	491294	491663	.	+	0	ID=cds.mRNA:um03280;Parent=mRNA:um03280
chr08	.	exon	491761	491842	.	+	.	ID=mRNA:um03280.exon2;Parent=mRNA:um03280
chr08	.	CDS	491761	491842	.	+	2	ID=cds.mRNA:um03280;Parent=mRNA:um03280
chr08	.	exon	491920	493864	.	+	.	ID=mRNA:um03280.exon3;Parent=mRNA:um03280
chr08	.	CDS	491920	493663	.	+	1	ID=cds.mRNA:um03280;Parent=mRNA:um03280
chr08	.	three_prime_UTR	493664	493864	.	+	.	ID=mRNA:um03280.utr3p1;Parent=mRNA:um03280
chr08	.	gene	337413	341034	.	-	.	ID=gene:um03238;Name=um03238;Note=uncharacterized protein
chr08	.	mRNA	337413	341034	.	-	.	ID=mRNA:um03238;Parent=gene:um03238;Name=um03238;Note=um03238;transcript_id=um03238
chr08	.	five_prime_UTR	340897	341034	.	-	.	ID=mRNA:um03238.utr5p1;Parent=mRNA:um03238
chr08	.	exon	337413	341034	.	-	.	ID=mRNA:um03238.exon1;Parent=mRNA:um03238
chr08	.	CDS	337531	340896	.	-	0	ID=cds.mRNA:um03238;Parent=mRNA:um03238
chr08	.	three_prime_UTR	337413	337530	.	-	.	ID=mRNA:um03238.utr3p1;Parent=mRNA:um03238
chr08	.	gene	145811	148541	.	-	.	ID=gene:um12212;Name=um12212;Note=related to ATP10 - F1F0 ATPase complex assembly protein
chr08	.	mRNA	145811	148541	.	-	.	ID=mRNA:um12212;Parent=gene:um12212;Name=um12212;Note=um12212;transcript_id=um12212
chr08	.	five_prime_UTR	148442	148541	.	-	.	ID=mRNA:um12212.utr5p1;Parent=mRNA:um12212
chr08	.	exon	145811	148541	.	-	.	ID=mRNA:um12212.exon1;Parent=mRNA:um12212
chr08	.	CDS	147500	148441	.	-	0	ID=cds.mRNA:um12212;Parent=mRNA:um12212
chr08	.	three_prime_UTR	145811	147499	.	-	.	ID=mRNA:um12212.utr3p1;Parent=mRNA:um12212
chr08	.	gene	656051	662288	.	-	.	ID=gene:um03341;Name=um03341;Note=related to ATG11 - required for mitophagy
chr08	.	mRNA	656051	662288	.	-	.	ID=mRNA:um03341;Parent=gene:um03341;Name=um03341;Note=um03341;transcript_id=um03341
chr08	.	five_prime_UTR	661827	662288	.	-	.	ID=mRNA:um03341.utr5p1;Parent=mRNA:um03341
chr08	.	exon	656051	662288	.	-	.	ID=mRNA:um03341.exon1;Parent=mRNA:um03341
chr08	.	CDS	656340	661826	.	-	0	ID=cds.mRNA:um03341;Parent=mRNA:um03341
chr08	.	three_prime_UTR	656051	656339	.	-	.	ID=mRNA:um03341.utr3p1;Parent=mRNA:um03341
chr08	MIPS	gene	322613	323032	.	-	.	ID=gene:um10982;Name=um10982;Note=related to ribonucleoprotein
chr08	MIPS	mRNA	322613	323032	.	-	.	ID=mRNA:um10982;Parent=gene:um10982;Name=um10982;Note=um10982;transcript_id=um10982
chr08	MIPS	exon	322613	323032	.	-	.	ID=mRNA:um10982.exon1;Parent=mRNA:um10982
chr08	MIPS	CDS	322613	323032	.	-	0	ID=cds.mRNA:um10982;Parent=mRNA:um10982
chr08	.	gene	51794	53277	.	+	.	ID=gene:um03139;Name=um03139;Note=uncharacterized protein
chr08	.	mRNA	51794	53277	.	+	.	ID=mRNA:um03139;Parent=gene:um03139;Name=um03139;Note=um03139;transcript_id=um03139
chr08	.	five_prime_UTR	51794	52244	.	+	.	ID=mRNA:um03139.utr5p1;Parent=mRNA:um03139
chr08	.	exon	51794	53277	.	+	.	ID=mRNA:um03139.exon1;Parent=mRNA:um03139
chr08	.	CDS	52245	53108	.	+	0	ID=cds.mRNA:um03139;Parent=mRNA:um03139
chr08	.	three_prime_UTR	53109	53277	.	+	.	ID=mRNA:um03139.utr3p1;Parent=mRNA:um03139
chr08	.	gene	786594	789219	.	-	.	ID=gene:um03379;Name=um03379;Note=uncharacterized protein
chr08	.	mRNA	786594	789219	.	-	.	ID=mRNA:um03379;Parent=gene:um03379;Name=um03379;Note=um03379;transcript_id=um03379
chr08	.	five_prime_UTR	788852	789219	.	-	.	ID=mRNA:um03379.utr5p1;Parent=mRNA:um03379
chr08	.	exon	786594	789219	.	-	.	ID=mRNA:um03379.exon1;Parent=mRNA:um03379
chr08	.	CDS	786662	788851	.	-	0	ID=cds.mRNA:um03379;Parent=mRNA:um03379
chr08	.	three_prime_UTR	786594	786661	.	-	.	ID=mRNA:um03379.utr3p1;Parent=mRNA:um03379
chr08	.	gene	141613	143925	.	-	.	ID=gene:um10390;Name=um10390;Note=uncharacterized protein
chr08	.	mRNA	141613	143925	.	-	.	ID=mRNA:um10390;Parent=gene:um10390;Name=um10390;Note=um10390;transcript_id=um10390
chr08	.	five_prime_UTR	142910	143925	.	-	.	ID=mRNA:um10390.utr5p1;Parent=mRNA:um10390
chr08	.	exon	141613	143925	.	-	.	ID=mRNA:um10390.exon1;Parent=mRNA:um10390
chr08	.	CDS	141911	142909	.	-	0	ID=cds.mRNA:um10390;Parent=mRNA:um10390
chr08	.	three_prime_UTR	141613	141910	.	-	.	ID=mRNA:um10390.utr3p1;Parent=mRNA:um10390
chr08	.	gene	288645	289864	.	-	.	ID=gene:um03220;Name=um03220;Note=uncharacterized protein
chr08	.	mRNA	288645	289864	.	-	.	ID=mRNA:um03220;Parent=gene:um03220;Name=um03220;Note=um03220;transcript_id=um03220
chr08	.	five_prime_UTR	289757	289864	.	-	.	ID=mRNA:um03220.utr5p1;Parent=mRNA:um03220
chr08	.	exon	288645	289864	.	-	.	ID=mRNA:um03220.exon1;Parent=mRNA:um03220
chr08	.	CDS	288731	289756	.	-	0	ID=cds.mRNA:um03220;Parent=mRNA:um03220
chr08	.	three_prime_UTR	288645	288730	.	-	.	ID=mRNA:um03220.utr3p1;Parent=mRNA:um03220
chr08	.	gene	100818	102261	.	+	.	ID=gene:um10385;Name=um10385;Note=probable 3-deoxy-D-arabino-heptulosonate 7-phosphate (DAHP) synthase isoenzyme
chr08	.	mRNA	100818	102261	.	+	.	ID=mRNA:um10385;Parent=gene:um10385;Name=um10385;Note=um10385;transcript_id=um10385
chr08	.	five_prime_UTR	100818	100935	.	+	.	ID=mRNA:um10385.utr5p1;Parent=mRNA:um10385
chr08	.	exon	100818	102261	.	+	.	ID=mRNA:um10385.exon1;Parent=mRNA:um10385
chr08	.	CDS	100936	102174	.	+	0	ID=cds.mRNA:um10385;Parent=mRNA:um10385
chr08	.	three_prime_UTR	102175	102261	.	+	.	ID=mRNA:um10385.utr3p1;Parent=mRNA:um10385
chr08	.	gene	62859	64040	.	-	.	ID=gene:um03145;Name=um03145;Note=related to RRP46 - Exosome non-catalytic core component
chr08	.	mRNA	62859	64040	.	-	.	ID=mRNA:um03145;Parent=gene:um03145;Name=um03145;Note=um03145;transcript_id=um03145
chr08	.	five_prime_UTR	63984	64040	.	-	.	ID=mRNA:um03145.utr5p1;Parent=mRNA:um03145
chr08	.	exon	63256	64040	.	-	.	ID=mRNA:um03145.exon1;Parent=mRNA:um03145
chr08	.	CDS	63256	63983	.	-	0	ID=cds.mRNA:um03145;Parent=mRNA:um03145
chr08	.	exon	62859	63161	.	-	.	ID=mRNA:um03145.exon2;Parent=mRNA:um03145
chr08	.	CDS	62891	63161	.	-	1	ID=cds.mRNA:um03145;Parent=mRNA:um03145
chr08	.	three_prime_UTR	62859	62890	.	-	.	ID=mRNA:um03145.utr3p1;Parent=mRNA:um03145
chr08	.	gene	6601	7433	.	-	.	ID=gene:um11951;Name=um11951;Note=uncharacterized protein
chr08	.	mRNA	6601	7433	.	-	.	ID=mRNA:um11951;Parent=gene:um11951;Name=um11951;Note=um11951;transcript_id=um11951
chr08	.	exon	6601	7433	.	-	.	ID=mRNA:um11951.exon1;Parent=mRNA:um11951
chr08	.	CDS	6906	7433	.	-	0	ID=cds.mRNA:um11951;Parent=mRNA:um11951
chr08	.	three_prime_UTR	6601	6905	.	-	.	ID=mRNA:um11951.utr3p1;Parent=mRNA:um11951
chr08	.	gene	635785	636968	.	+	.	ID=gene:um03330;Name=um03330;Note=related to PAM17 - constituent of the TIM23 complex
chr08	.	mRNA	635785	636968	.	+	.	ID=mRNA:um03330;Parent=gene:um03330;Name=um03330;Note=um03330;transcript_id=um03330
chr08	.	five_prime_UTR	635785	635991	.	+	.	ID=mRNA:um03330.utr5p1;Parent=mRNA:um03330
chr08	.	exon	635785	636968	.	+	.	ID=mRNA:um03330.exon1;Parent=mRNA:um03330
chr08	.	CDS	635992	636690	.	+	0	ID=cds.mRNA:um03330;Parent=mRNA:um03330
chr08	.	three_prime_UTR	636691	636968	.	+	.	ID=mRNA:um03330.utr3p1;Parent=mRNA:um03330
chr08	.	gene	198945	200222	.	-	.	ID=gene:um10398;Name=um10398;Note=uncharacterized protein
chr08	.	mRNA	198945	200222	.	-	.	ID=mRNA:um10398;Parent=gene:um10398;Name=um10398;Note=um10398;transcript_id=um10398
chr08	.	five_prime_UTR	200031	200222	.	-	.	ID=mRNA:um10398.utr5p1;Parent=mRNA:um10398
chr08	.	exon	199393	200222	.	-	.	ID=mRNA:um10398.exon1;Parent=mRNA:um10398
chr08	.	CDS	199393	200030	.	-	0	ID=cds.mRNA:um10398;Parent=mRNA:um10398
chr08	.	exon	198945	199292	.	-	.	ID=mRNA:um10398.exon2;Parent=mRNA:um10398
chr08	.	CDS	199010	199292	.	-	1	ID=cds.mRNA:um10398;Parent=mRNA:um10398
chr08	.	three_prime_UTR	198945	199009	.	-	.	ID=mRNA:um10398.utr3p1;Parent=mRNA:um10398
chr08	MIPS	gene	786417	786511	.	-	.	ID=gene:um16062;Name=um16062;Note=Arg tRNA predicted by tRNAscan-SE
chr08	MIPS	mRNA	786417	786511	.	-	.	ID=mRNA:um16062;Parent=gene:um16062;Name=um16062;Note=um16062;transcript_id=um16062
chr08	MIPS	exon	786417	786511	.	-	.	ID=mRNA:um16062.exon1;Parent=mRNA:um16062
chr08	MIPS	gene	44836	48878	.	-	.	ID=gene:um10380;Name=um10380;Note=uncharacterized protein
chr08	MIPS	mRNA	44836	48878	.	-	.	ID=mRNA:um10380;Parent=gene:um10380;Name=um10380;Note=um10380;transcript_id=um10380
chr08	MIPS	exon	48622	48878	.	-	.	ID=mRNA:um10380.exon1;Parent=mRNA:um10380
chr08	MIPS	CDS	48622	48878	.	-	0	ID=cds.mRNA:um10380;Parent=mRNA:um10380
chr08	MIPS	exon	44836	48481	.	-	.	ID=mRNA:um10380.exon2;Parent=mRNA:um10380
chr08	MIPS	CDS	44836	48481	.	-	0	ID=cds.mRNA:um10380;Parent=mRNA:um10380
chr08	.	gene	334879	336309	.	-	.	ID=gene:um10649;Name=um10649;Note=uncharacterized protein
chr08	.	mRNA	334879	336309	.	-	.	ID=mRNA:um10649;Parent=gene:um10649;Name=um10649;Note=um10649;transcript_id=um10649
chr08	.	five_prime_UTR	336159	336309	.	-	.	ID=mRNA:um10649.utr5p1;Parent=mRNA:um10649
chr08	.	exon	335718	336309	.	-	.	ID=mRNA:um10649.exon1;Parent=mRNA:um10649
chr08	.	CDS	335718	336158	.	-	0	ID=cds.mRNA:um10649;Parent=mRNA:um10649
chr08	.	exon	334879	335626	.	-	.	ID=mRNA:um10649.exon2;Parent=mRNA:um10649
chr08	.	CDS	335057	335626	.	-	0	ID=cds.mRNA:um10649;Parent=mRNA:um10649
chr08	.	three_prime_UTR	334879	335056	.	-	.	ID=mRNA:um10649.utr3p1;Parent=mRNA:um10649
chr08	.	gene	404923	407252	.	-	.	ID=gene:um11954-A;Name=um11954-A;Note=related to neutral amino acid permease
chr08	.	mRNA	404925	407252	.	-	.	ID=mRNA:um11954-A;Parent=gene:um11954-A;Name=um11954-A;Note=um11954-A;transcript_id=um11954-A
chr08	.	five_prime_UTR	407196	407252	.	-	.	ID=mRNA:um11954-A.utr5p1;Parent=mRNA:um11954-A
chr08	.	five_prime_UTR	406840	406960	.	-	.	ID=mRNA:um11954-A.utr5p2;Parent=mRNA:um11954-A
chr08	.	exon	407196	407252	.	-	.	ID=mRNA:um11954-A.exon1;Parent=mRNA:um11954-A
chr08	.	exon	405996	406960	.	-	.	ID=mRNA:um11954-A.exon2;Parent=mRNA:um11954-A
chr08	.	CDS	405996	406839	.	-	0	ID=cds.mRNA:um11954-A;Parent=mRNA:um11954-A
chr08	.	exon	405553	405839	.	-	.	ID=mRNA:um11954-A.exon3;Parent=mRNA:um11954-A
chr08	.	CDS	405553	405839	.	-	2	ID=cds.mRNA:um11954-A;Parent=mRNA:um11954-A
chr08	.	exon	404925	405436	.	-	.	ID=mRNA:um11954-A.exon4;Parent=mRNA:um11954-A
chr08	.	CDS	405065	405436	.	-	0	ID=cds.mRNA:um11954-A;Parent=mRNA:um11954-A
chr08	.	three_prime_UTR	404925	405064	.	-	.	ID=mRNA:um11954-A.utr3p1;Parent=mRNA:um11954-A
chr08	.	mRNA	404923	407252	.	-	.	ID=mRNA:um11954-B;Parent=gene:um11954-A;Name=um11954-B;Note=um11954-B;transcript_id=um11954-B
chr08	.	five_prime_UTR	407196	407252	.	-	.	ID=mRNA:um11954-B.utr5p1;Parent=mRNA:um11954-B
chr08	.	five_prime_UTR	406840	407046	.	-	.	ID=mRNA:um11954-B.utr5p2;Parent=mRNA:um11954-B
chr08	.	exon	407196	407252	.	-	.	ID=mRNA:um11954-B.exon1;Parent=mRNA:um11954-B
chr08	.	exon	405996	407046	.	-	.	ID=mRNA:um11954-B.exon2;Parent=mRNA:um11954-B
chr08	.	CDS	405996	406839	.	-	0	ID=cds.mRNA:um11954-B;Parent=mRNA:um11954-B
chr08	.	exon	405553	405839	.	-	.	ID=mRNA:um11954-B.exon3;Parent=mRNA:um11954-B
chr08	.	CDS	405553	405839	.	-	2	ID=cds.mRNA:um11954-B;Parent=mRNA:um11954-B
chr08	.	exon	404923	405436	.	-	.	ID=mRNA:um11954-B.exon4;Parent=mRNA:um11954-B
chr08	.	CDS	405065	405436	.	-	0	ID=cds.mRNA:um11954-B;Parent=mRNA:um11954-B
chr08	.	three_prime_UTR	404923	405064	.	-	.	ID=mRNA:um11954-B.utr3p1;Parent=mRNA:um11954-B
chr08	.	mRNA	404923	407252	.	-	.	ID=mRNA:um11954-C;Parent=gene:um11954-A;Name=um11954-C;Note=um11954-C;transcript_id=um11954-C
chr08	.	five_prime_UTR	406840	407252	.	-	.	ID=mRNA:um11954-C.utr5p1;Parent=mRNA:um11954-C
chr08	.	exon	405996	407252	.	-	.	ID=mRNA:um11954-C.exon1;Parent=mRNA:um11954-C
chr08	.	CDS	405996	406839	.	-	0	ID=cds.mRNA:um11954-C;Parent=mRNA:um11954-C
chr08	.	exon	405553	405839	.	-	.	ID=mRNA:um11954-C.exon2;Parent=mRNA:um11954-C
chr08	.	CDS	405553	405839	.	-	2	ID=cds.mRNA:um11954-C;Parent=mRNA:um11954-C
chr08	.	exon	404923	405436	.	-	.	ID=mRNA:um11954-C.exon3;Parent=mRNA:um11954-C
chr08	.	CDS	405065	405436	.	-	0	ID=cds.mRNA:um11954-C;Parent=mRNA:um11954-C
chr08	.	three_prime_UTR	404923	405064	.	-	.	ID=mRNA:um11954-C.utr3p1;Parent=mRNA:um11954-C
chr08	.	gene	86339	87784	.	-	.	ID=gene:um10382;Name=um10382;Note=related to MRPL51 - mitochondrial ribosomal protein, large subunit
chr08	.	mRNA	86339	87784	.	-	.	ID=mRNA:um10382;Parent=gene:um10382;Name=um10382;Note=um10382;transcript_id=um10382
chr08	.	five_prime_UTR	87690	87784	.	-	.	ID=mRNA:um10382.utr5p1;Parent=mRNA:um10382
chr08	.	exon	86339	87784	.	-	.	ID=mRNA:um10382.exon1;Parent=mRNA:um10382
chr08	.	CDS	87234	87689	.	-	0	ID=cds.mRNA:um10382;Parent=mRNA:um10382
chr08	.	three_prime_UTR	86339	87233	.	-	.	ID=mRNA:um10382.utr3p1;Parent=mRNA:um10382
chr08	.	gene	648772	650341	.	-	.	ID=gene:um03337;Name=um03337;Note=related to MRPL35 - mitochondrial ribosomal protein, large subunit
chr08	.	mRNA	648772	650341	.	-	.	ID=mRNA:um03337;Parent=gene:um03337;Name=um03337;Note=um03337;transcript_id=um03337
chr08	.	five_prime_UTR	650275	650341	.	-	.	ID=mRNA:um03337.utr5p1;Parent=mRNA:um03337
chr08	.	exon	648772	650341	.	-	.	ID=mRNA:um03337.exon1;Parent=mRNA:um03337
chr08	.	CDS	649156	650274	.	-	0	ID=cds.mRNA:um03337;Parent=mRNA:um03337
chr08	.	three_prime_UTR	648772	649155	.	-	.	ID=mRNA:um03337.utr3p1;Parent=mRNA:um03337
chr08	.	gene	9854	14724	.	-	.	ID=gene:um03127;Name=um03127;Note=uncharacterized protein
chr08	.	mRNA	9854	14724	.	-	.	ID=mRNA:um03127;Parent=gene:um03127;Name=um03127;Note=um03127;transcript_id=um03127
chr08	.	five_prime_UTR	14093	14724	.	-	.	ID=mRNA:um03127.utr5p1;Parent=mRNA:um03127
chr08	.	exon	9854	14724	.	-	.	ID=mRNA:um03127.exon1;Parent=mRNA:um03127
chr08	.	CDS	10100	14092	.	-	0	ID=cds.mRNA:um03127;Parent=mRNA:um03127
chr08	.	three_prime_UTR	9854	10099	.	-	.	ID=mRNA:um03127.utr3p1;Parent=mRNA:um03127
chr08	.	gene	651886	654854	.	-	.	ID=gene:um12223-A;Name=um12223-A;Note=uncharacterized protein
chr08	.	mRNA	651927	654854	.	-	.	ID=mRNA:um12223-A;Parent=gene:um12223-A;Name=um12223-A;Note=um12223-A;transcript_id=um12223-A
chr08	.	five_prime_UTR	654688	654854	.	-	.	ID=mRNA:um12223-A.utr5p1;Parent=mRNA:um12223-A
chr08	.	five_prime_UTR	654404	654457	.	-	.	ID=mRNA:um12223-A.utr5p2;Parent=mRNA:um12223-A
chr08	.	five_prime_UTR	654118	654131	.	-	.	ID=mRNA:um12223-A.utr5p3;Parent=mRNA:um12223-A
chr08	.	exon	654688	654854	.	-	.	ID=mRNA:um12223-A.exon1;Parent=mRNA:um12223-A
chr08	.	exon	654404	654457	.	-	.	ID=mRNA:um12223-A.exon2;Parent=mRNA:um12223-A
chr08	.	exon	654004	654131	.	-	.	ID=mRNA:um12223-A.exon3;Parent=mRNA:um12223-A
chr08	.	CDS	654004	654117	.	-	0	ID=cds.mRNA:um12223-A;Parent=mRNA:um12223-A
chr08	.	exon	652697	653383	.	-	.	ID=mRNA:um12223-A.exon4;Parent=mRNA:um12223-A
chr08	.	CDS	652700	653383	.	-	0	ID=cds.mRNA:um12223-A;Parent=mRNA:um12223-A
chr08	.	exon	652361	652409	.	-	.	ID=mRNA:um12223-A.exon5;Parent=mRNA:um12223-A
chr08	.	exon	651927	651970	.	-	.	ID=mRNA:um12223-A.exon6;Parent=mRNA:um12223-A
chr08	.	three_prime_UTR	652697	652699	.	-	.	ID=mRNA:um12223-A.utr3p1;Parent=mRNA:um12223-A
chr08	.	three_prime_UTR	652361	652409	.	-	.	ID=mRNA:um12223-A.utr3p2;Parent=mRNA:um12223-A
chr08	.	three_prime_UTR	651927	651970	.	-	.	ID=mRNA:um12223-A.utr3p3;Parent=mRNA:um12223-A
chr08	.	mRNA	652028	654854	.	-	.	ID=mRNA:um12223-B;Parent=gene:um12223-A;Name=um12223-B;Note=um12223-B;transcript_id=um12223-B
chr08	.	five_prime_UTR	654688	654854	.	-	.	ID=mRNA:um12223-B.utr5p1;Parent=mRNA:um12223-B
chr08	.	five_prime_UTR	654404	654457	.	-	.	ID=mRNA:um12223-B.utr5p2;Parent=mRNA:um12223-B
chr08	.	five_prime_UTR	654118	654131	.	-	.	ID=mRNA:um12223-B.utr5p3;Parent=mRNA:um12223-B
chr08	.	exon	654688	654854	.	-	.	ID=mRNA:um12223-B.exon1;Parent=mRNA:um12223-B
chr08	.	exon	654404	654457	.	-	.	ID=mRNA:um12223-B.exon2;Parent=mRNA:um12223-B
chr08	.	exon	654004	654131	.	-	.	ID=mRNA:um12223-B.exon3;Parent=mRNA:um12223-B
chr08	.	CDS	654004	654117	.	-	0	ID=cds.mRNA:um12223-B;Parent=mRNA:um12223-B
chr08	.	exon	652028	653383	.	-	.	ID=mRNA:um12223-B.exon4;Parent=mRNA:um12223-B
chr08	.	CDS	652700	653383	.	-	0	ID=cds.mRNA:um12223-B;Parent=mRNA:um12223-B
chr08	.	three_prime_UTR	652028	652699	.	-	.	ID=mRNA:um12223-B.utr3p1;Parent=mRNA:um12223-B
chr08	.	mRNA	652028	654854	.	-	.	ID=mRNA:um12223-C;Parent=gene:um12223-A;Name=um12223-C;Note=um12223-C;transcript_id=um12223-C
chr08	.	five_prime_UTR	654688	654854	.	-	.	ID=mRNA:um12223-C.utr5p1;Parent=mRNA:um12223-C
chr08	.	five_prime_UTR	654211	654457	.	-	.	ID=mRNA:um12223-C.utr5p2;Parent=mRNA:um12223-C
chr08	.	exon	654688	654854	.	-	.	ID=mRNA:um12223-C.exon1;Parent=mRNA:um12223-C
chr08	.	exon	654004	654457	.	-	.	ID=mRNA:um12223-C.exon2;Parent=mRNA:um12223-C
chr08	.	CDS	654004	654210	.	-	0	ID=cds.mRNA:um12223-C;Parent=mRNA:um12223-C
chr08	.	exon	652028	653383	.	-	.	ID=mRNA:um12223-C.exon3;Parent=mRNA:um12223-C
chr08	.	CDS	652700	653383	.	-	0	ID=cds.mRNA:um12223-C;Parent=mRNA:um12223-C
chr08	.	three_prime_UTR	652028	652699	.	-	.	ID=mRNA:um12223-C.utr3p1;Parent=mRNA:um12223-C
chr08	.	mRNA	651886	654854	.	-	.	ID=mRNA:um12223-D;Parent=gene:um12223-A;Name=um12223-D;Note=um12223-D;transcript_id=um12223-D
chr08	.	five_prime_UTR	654688	654854	.	-	.	ID=mRNA:um12223-D.utr5p1;Parent=mRNA:um12223-D
chr08	.	five_prime_UTR	654404	654457	.	-	.	ID=mRNA:um12223-D.utr5p2;Parent=mRNA:um12223-D
chr08	.	five_prime_UTR	653288	654131	.	-	.	ID=mRNA:um12223-D.utr5p3;Parent=mRNA:um12223-D
chr08	.	exon	654688	654854	.	-	.	ID=mRNA:um12223-D.exon1;Parent=mRNA:um12223-D
chr08	.	exon	654404	654457	.	-	.	ID=mRNA:um12223-D.exon2;Parent=mRNA:um12223-D
chr08	.	exon	652697	654131	.	-	.	ID=mRNA:um12223-D.exon3;Parent=mRNA:um12223-D
chr08	.	CDS	652700	653287	.	-	0	ID=cds.mRNA:um12223-D;Parent=mRNA:um12223-D
chr08	.	exon	652361	652409	.	-	.	ID=mRNA:um12223-D.exon4;Parent=mRNA:um12223-D
chr08	.	exon	651886	651970	.	-	.	ID=mRNA:um12223-D.exon5;Parent=mRNA:um12223-D
chr08	.	three_prime_UTR	652697	652699	.	-	.	ID=mRNA:um12223-D.utr3p1;Parent=mRNA:um12223-D
chr08	.	three_prime_UTR	652361	652409	.	-	.	ID=mRNA:um12223-D.utr3p2;Parent=mRNA:um12223-D
chr08	.	three_prime_UTR	651886	651970	.	-	.	ID=mRNA:um12223-D.utr3p3;Parent=mRNA:um12223-D
chr08	.	mRNA	651886	654854	.	-	.	ID=mRNA:um12223-E;Parent=gene:um12223-A;Name=um12223-E;Note=um12223-E;transcript_id=um12223-E
chr08	.	five_prime_UTR	654688	654854	.	-	.	ID=mRNA:um12223-E.utr5p1;Parent=mRNA:um12223-E
chr08	.	five_prime_UTR	654404	654457	.	-	.	ID=mRNA:um12223-E.utr5p2;Parent=mRNA:um12223-E
chr08	.	five_prime_UTR	653288	654131	.	-	.	ID=mRNA:um12223-E.utr5p3;Parent=mRNA:um12223-E
chr08	.	exon	654688	654854	.	-	.	ID=mRNA:um12223-E.exon1;Parent=mRNA:um12223-E
chr08	.	exon	654404	654457	.	-	.	ID=mRNA:um12223-E.exon2;Parent=mRNA:um12223-E
chr08	.	exon	652361	654131	.	-	.	ID=mRNA:um12223-E.exon3;Parent=mRNA:um12223-E
chr08	.	CDS	652700	653287	.	-	0	ID=cds.mRNA:um12223-E;Parent=mRNA:um12223-E
chr08	.	exon	651886	651970	.	-	.	ID=mRNA:um12223-E.exon4;Parent=mRNA:um12223-E
chr08	.	three_prime_UTR	652361	652699	.	-	.	ID=mRNA:um12223-E.utr3p1;Parent=mRNA:um12223-E
chr08	.	three_prime_UTR	651886	651970	.	-	.	ID=mRNA:um12223-E.utr3p2;Parent=mRNA:um12223-E
chr08	.	mRNA	652028	654854	.	-	.	ID=mRNA:um12223-F;Parent=gene:um12223-A;Name=um12223-F;Note=um12223-F;transcript_id=um12223-F
chr08	.	five_prime_UTR	654688	654854	.	-	.	ID=mRNA:um12223-F.utr5p1;Parent=mRNA:um12223-F
chr08	.	five_prime_UTR	654404	654457	.	-	.	ID=mRNA:um12223-F.utr5p2;Parent=mRNA:um12223-F
chr08	.	five_prime_UTR	653288	654131	.	-	.	ID=mRNA:um12223-F.utr5p3;Parent=mRNA:um12223-F
chr08	.	exon	654688	654854	.	-	.	ID=mRNA:um12223-F.exon1;Parent=mRNA:um12223-F
chr08	.	exon	654404	654457	.	-	.	ID=mRNA:um12223-F.exon2;Parent=mRNA:um12223-F
chr08	.	exon	652697	654131	.	-	.	ID=mRNA:um12223-F.exon3;Parent=mRNA:um12223-F
chr08	.	CDS	652700	653287	.	-	0	ID=cds.mRNA:um12223-F;Parent=mRNA:um12223-F
chr08	.	exon	652028	652409	.	-	.	ID=mRNA:um12223-F.exon4;Parent=mRNA:um12223-F
chr08	.	three_prime_UTR	652697	652699	.	-	.	ID=mRNA:um12223-F.utr3p1;Parent=mRNA:um12223-F
chr08	.	three_prime_UTR	652028	652409	.	-	.	ID=mRNA:um12223-F.utr3p2;Parent=mRNA:um12223-F
chr08	.	mRNA	651927	654854	.	-	.	ID=mRNA:um12223-G;Parent=gene:um12223-A;Name=um12223-G;Note=um12223-G;transcript_id=um12223-G
chr08	.	five_prime_UTR	654688	654854	.	-	.	ID=mRNA:um12223-G.utr5p1;Parent=mRNA:um12223-G
chr08	.	five_prime_UTR	654211	654457	.	-	.	ID=mRNA:um12223-G.utr5p2;Parent=mRNA:um12223-G
chr08	.	exon	654688	654854	.	-	.	ID=mRNA:um12223-G.exon1;Parent=mRNA:um12223-G
chr08	.	exon	654004	654457	.	-	.	ID=mRNA:um12223-G.exon2;Parent=mRNA:um12223-G
chr08	.	CDS	654004	654210	.	-	0	ID=cds.mRNA:um12223-G;Parent=mRNA:um12223-G
chr08	.	exon	652697	653383	.	-	.	ID=mRNA:um12223-G.exon3;Parent=mRNA:um12223-G
chr08	.	CDS	652700	653383	.	-	0	ID=cds.mRNA:um12223-G;Parent=mRNA:um12223-G
chr08	.	exon	652361	652409	.	-	.	ID=mRNA:um12223-G.exon4;Parent=mRNA:um12223-G
chr08	.	exon	651927	651970	.	-	.	ID=mRNA:um12223-G.exon5;Parent=mRNA:um12223-G
chr08	.	three_prime_UTR	652697	652699	.	-	.	ID=mRNA:um12223-G.utr3p1;Parent=mRNA:um12223-G
chr08	.	three_prime_UTR	652361	652409	.	-	.	ID=mRNA:um12223-G.utr3p2;Parent=mRNA:um12223-G
chr08	.	three_prime_UTR	651927	651970	.	-	.	ID=mRNA:um12223-G.utr3p3;Parent=mRNA:um12223-G
chr08	.	gene	546177	547684	.	-	.	ID=gene:um03299;Name=um03299;Note=probable TPI1 - triose-phosphate isomerase
chr08	.	mRNA	546177	547684	.	-	.	ID=mRNA:um03299;Parent=gene:um03299;Name=um03299;Note=um03299;transcript_id=um03299
chr08	.	five_prime_UTR	547606	547684	.	-	.	ID=mRNA:um03299.utr5p1;Parent=mRNA:um03299
chr08	.	exon	547323	547684	.	-	.	ID=mRNA:um03299.exon1;Parent=mRNA:um03299
chr08	.	CDS	547323	547605	.	-	0	ID=cds.mRNA:um03299;Parent=mRNA:um03299
chr08	.	exon	546177	547221	.	-	.	ID=mRNA:um03299.exon2;Parent=mRNA:um03299
chr08	.	CDS	546584	547221	.	-	2	ID=cds.mRNA:um03299;Parent=mRNA:um03299
chr08	.	three_prime_UTR	546177	546583	.	-	.	ID=mRNA:um03299.utr3p1;Parent=mRNA:um03299
chr08	.	gene	765988	767381	.	-	.	ID=gene:um12227-A;Name=um12227-A;Note=related to DASH complex subunit spc19 (Outer kinetochore protein spc19)
chr08	.	mRNA	765988	767381	.	-	.	ID=mRNA:um12227-B;Parent=gene:um12227-A;Name=um12227-B;Note=um12227-B;transcript_id=um12227-B
chr08	.	five_prime_UTR	767036	767381	.	-	.	ID=mRNA:um12227-B.utr5p1;Parent=mRNA:um12227-B
chr08	.	exon	766958	767381	.	-	.	ID=mRNA:um12227-B.exon1;Parent=mRNA:um12227-B
chr08	.	CDS	766958	767035	.	-	0	ID=cds.mRNA:um12227-B;Parent=mRNA:um12227-B
chr08	.	exon	765988	766869	.	-	.	ID=mRNA:um12227-B.exon2;Parent=mRNA:um12227-B
chr08	.	CDS	766489	766869	.	-	0	ID=cds.mRNA:um12227-B;Parent=mRNA:um12227-B
chr08	.	three_prime_UTR	765988	766488	.	-	.	ID=mRNA:um12227-B.utr3p1;Parent=mRNA:um12227-B
chr08	.	mRNA	765988	767381	.	-	.	ID=mRNA:um12227-A;Parent=gene:um12227-A;Name=um12227-A;Note=um12227-A;transcript_id=um12227-A
chr08	.	five_prime_UTR	767314	767381	.	-	.	ID=mRNA:um12227-A.utr5p1;Parent=mRNA:um12227-A
chr08	.	exon	767137	767381	.	-	.	ID=mRNA:um12227-A.exon1;Parent=mRNA:um12227-A
chr08	.	CDS	767137	767313	.	-	0	ID=cds.mRNA:um12227-A;Parent=mRNA:um12227-A
chr08	.	exon	766958	767035	.	-	.	ID=mRNA:um12227-A.exon2;Parent=mRNA:um12227-A
chr08	.	CDS	766958	767035	.	-	0	ID=cds.mRNA:um12227-A;Parent=mRNA:um12227-A
chr08	.	exon	765988	766869	.	-	.	ID=mRNA:um12227-A.exon3;Parent=mRNA:um12227-A
chr08	.	CDS	766489	766869	.	-	0	ID=cds.mRNA:um12227-A;Parent=mRNA:um12227-A
chr08	.	three_prime_UTR	765988	766488	.	-	.	ID=mRNA:um12227-A.utr3p1;Parent=mRNA:um12227-A
chr08	.	gene	559457	563383	.	-	.	ID=gene:um03303;Name=um03303;Note=related to gamma-tubulin complex component 5
chr08	.	mRNA	559457	563383	.	-	.	ID=mRNA:um03303;Parent=gene:um03303;Name=um03303;Note=um03303;transcript_id=um03303
chr08	.	five_prime_UTR	563274	563383	.	-	.	ID=mRNA:um03303.utr5p1;Parent=mRNA:um03303
chr08	.	exon	559457	563383	.	-	.	ID=mRNA:um03303.exon1;Parent=mRNA:um03303
chr08	.	CDS	559626	563273	.	-	0	ID=cds.mRNA:um03303;Parent=mRNA:um03303
chr08	.	three_prime_UTR	559457	559625	.	-	.	ID=mRNA:um03303.utr3p1;Parent=mRNA:um03303
chr08	.	gene	157889	161210	.	-	.	ID=gene:um10393;Name=um10393;Note=uncharacterized protein
chr08	.	mRNA	157889	161210	.	-	.	ID=mRNA:um10393;Parent=gene:um10393;Name=um10393;Note=um10393;transcript_id=um10393
chr08	.	five_prime_UTR	160533	161210	.	-	.	ID=mRNA:um10393.utr5p1;Parent=mRNA:um10393
chr08	.	exon	157889	161210	.	-	.	ID=mRNA:um10393.exon1;Parent=mRNA:um10393
chr08	.	CDS	157950	160532	.	-	0	ID=cds.mRNA:um10393;Parent=mRNA:um10393
chr08	.	three_prime_UTR	157889	157949	.	-	.	ID=mRNA:um10393.utr3p1;Parent=mRNA:um10393
chr08	MIPS	gene	121964	124573	.	+	.	ID=gene:um03167;Name=um03167;Note=related to endothelial zinc finger protein induced by tumor necrosis factor alpha
chr08	MIPS	mRNA	121964	124573	.	+	.	ID=mRNA:um03167;Parent=gene:um03167;Name=um03167;Note=um03167;transcript_id=um03167
chr08	MIPS	exon	121964	124573	.	+	.	ID=mRNA:um03167.exon1;Parent=mRNA:um03167
chr08	MIPS	CDS	121964	124573	.	+	0	ID=cds.mRNA:um03167;Parent=mRNA:um03167
chr08	.	gene	448156	450714	.	+	.	ID=gene:um03268;Name=um03268;Note=related to SPB4 - ATP-dependent RNA helicase of DEAH box family
chr08	.	mRNA	448156	450714	.	+	.	ID=mRNA:um03268;Parent=gene:um03268;Name=um03268;Note=um03268;transcript_id=um03268
chr08	.	five_prime_UTR	448156	448250	.	+	.	ID=mRNA:um03268.utr5p1;Parent=mRNA:um03268
chr08	.	exon	448156	450714	.	+	.	ID=mRNA:um03268.exon1;Parent=mRNA:um03268
chr08	.	CDS	448251	450554	.	+	0	ID=cds.mRNA:um03268;Parent=mRNA:um03268
chr08	.	three_prime_UTR	450555	450714	.	+	.	ID=mRNA:um03268.utr3p1;Parent=mRNA:um03268
chr08	MIPS	gene	125222	125626	.	+	.	ID=gene:um03168-A;Name=um03168-A;Note=uncharacterized protein
chr08	MIPS	mRNA	125222	125626	.	+	.	ID=mRNA:um03168-A;Parent=gene:um03168-A;Name=um03168-A;Note=um03168-A;transcript_id=um03168-A
chr08	MIPS	exon	125222	125626	.	+	.	ID=mRNA:um03168-A.exon1;Parent=mRNA:um03168-A
chr08	MIPS	CDS	125222	125626	.	+	0	ID=cds.mRNA:um03168-A;Parent=mRNA:um03168-A
chr08	.	gene	702157	704276	.	+	.	ID=gene:um03353;Name=um03353;Note=related to ataxin-3
chr08	.	mRNA	702157	704276	.	+	.	ID=mRNA:um03353;Parent=gene:um03353;Name=um03353;Note=um03353;transcript_id=um03353
chr08	.	five_prime_UTR	702157	702351	.	+	.	ID=mRNA:um03353.utr5p1;Parent=mRNA:um03353
chr08	.	exon	702157	704276	.	+	.	ID=mRNA:um03353.exon1;Parent=mRNA:um03353
chr08	.	CDS	702352	704181	.	+	0	ID=cds.mRNA:um03353;Parent=mRNA:um03353
chr08	.	three_prime_UTR	704182	704276	.	+	.	ID=mRNA:um03353.utr3p1;Parent=mRNA:um03353
chr08	.	gene	641388	643161	.	+	.	ID=gene:um10656;Name=um10656;Note=related to DNA primase 48K protein PRI1
chr08	.	mRNA	641388	643161	.	+	.	ID=mRNA:um10656;Parent=gene:um10656;Name=um10656;Note=um10656;transcript_id=um10656
chr08	.	five_prime_UTR	641388	641531	.	+	.	ID=mRNA:um10656.utr5p1;Parent=mRNA:um10656
chr08	.	exon	641388	643161	.	+	.	ID=mRNA:um10656.exon1;Parent=mRNA:um10656
chr08	.	CDS	641532	643010	.	+	0	ID=cds.mRNA:um10656;Parent=mRNA:um10656
chr08	.	three_prime_UTR	643011	643161	.	+	.	ID=mRNA:um10656.utr3p1;Parent=mRNA:um10656
chr08	.	gene	802939	806351	.	+	.	ID=gene:um11017;Name=um11017;Note=related to CAP59 (required for capsule formation)
chr08	.	mRNA	802939	806351	.	+	.	ID=mRNA:um11017;Parent=gene:um11017;Name=um11017;Note=um11017;transcript_id=um11017
chr08	.	five_prime_UTR	802939	803493	.	+	.	ID=mRNA:um11017.utr5p1;Parent=mRNA:um11017
chr08	.	exon	802939	804346	.	+	.	ID=mRNA:um11017.exon1;Parent=mRNA:um11017
chr08	.	CDS	803494	804346	.	+	0	ID=cds.mRNA:um11017;Parent=mRNA:um11017
chr08	.	exon	804444	804531	.	+	.	ID=mRNA:um11017.exon2;Parent=mRNA:um11017
chr08	.	CDS	804444	804531	.	+	2	ID=cds.mRNA:um11017;Parent=mRNA:um11017
chr08	.	exon	804630	806351	.	+	.	ID=mRNA:um11017.exon3;Parent=mRNA:um11017
chr08	.	CDS	804630	805137	.	+	1	ID=cds.mRNA:um11017;Parent=mRNA:um11017
chr08	.	three_prime_UTR	805138	806351	.	+	.	ID=mRNA:um11017.utr3p1;Parent=mRNA:um11017
chr08	.	gene	23172	25716	.	+	.	ID=gene:um10379;Name=um10379;Note=related to CCR4 - component of the major cytoplasmic deadenylase (C-terminal fragment)
chr08	.	mRNA	23172	25716	.	+	.	ID=mRNA:um10379;Parent=gene:um10379;Name=um10379;Note=um10379;transcript_id=um10379
chr08	.	five_prime_UTR	23172	23172	.	+	.	ID=mRNA:um10379.utr5p1;Parent=mRNA:um10379
chr08	.	exon	23172	25716	.	+	.	ID=mRNA:um10379.exon1;Parent=mRNA:um10379
chr08	.	CDS	23173	25329	.	+	0	ID=cds.mRNA:um10379;Parent=mRNA:um10379
chr08	.	three_prime_UTR	25330	25716	.	+	.	ID=mRNA:um10379.utr3p1;Parent=mRNA:um10379
chr08	.	gene	487696	489573	.	-	.	ID=gene:um10827;Name=um10827;Note=related to ENP1 - required for pre-rRNA processing and 40S ribosomal subunit synthesis
chr08	.	mRNA	487696	489573	.	-	.	ID=mRNA:um10827;Parent=gene:um10827;Name=um10827;Note=um10827;transcript_id=um10827
chr08	.	five_prime_UTR	489424	489573	.	-	.	ID=mRNA:um10827.utr5p1;Parent=mRNA:um10827
chr08	.	exon	487696	489573	.	-	.	ID=mRNA:um10827.exon1;Parent=mRNA:um10827
chr08	.	CDS	487840	489423	.	-	0	ID=cds.mRNA:um10827;Parent=mRNA:um10827
chr08	.	three_prime_UTR	487696	487839	.	-	.	ID=mRNA:um10827.utr3p1;Parent=mRNA:um10827
chr08	.	gene	752973	756937	.	-	.	ID=gene:um11014;Name=um11014;Note=related to SCT1 - glycerol 3-phosphate/dihydroxyacetone phosphate dual substrate acyltransferase
chr08	.	mRNA	752973	756937	.	-	.	ID=mRNA:um11014;Parent=gene:um11014;Name=um11014;Note=um11014;transcript_id=um11014
chr08	.	five_prime_UTR	756562	756937	.	-	.	ID=mRNA:um11014.utr5p1;Parent=mRNA:um11014
chr08	.	exon	752973	756937	.	-	.	ID=mRNA:um11014.exon1;Parent=mRNA:um11014
chr08	.	CDS	753283	756561	.	-	0	ID=cds.mRNA:um11014;Parent=mRNA:um11014
chr08	.	three_prime_UTR	752973	753282	.	-	.	ID=mRNA:um11014.utr3p1;Parent=mRNA:um11014
chr08	.	gene	49866	51210	.	+	.	ID=gene:um03138;Name=um03138;Note=uncharacterized protein
chr08	.	mRNA	49866	51210	.	+	.	ID=mRNA:um03138;Parent=gene:um03138;Name=um03138;Note=um03138;transcript_id=um03138
chr08	.	five_prime_UTR	49866	50225	.	+	.	ID=mRNA:um03138.utr5p1;Parent=mRNA:um03138
chr08	.	exon	49866	51210	.	+	.	ID=mRNA:um03138.exon1;Parent=mRNA:um03138
chr08	.	CDS	50226	50846	.	+	0	ID=cds.mRNA:um03138;Parent=mRNA:um03138
chr08	.	three_prime_UTR	50847	51210	.	+	.	ID=mRNA:um03138.utr3p1;Parent=mRNA:um03138
chr08	.	gene	600585	601670	.	-	.	ID=gene:um10838;Name=um10838;Note=uncharacterized protein
chr08	.	mRNA	600585	601670	.	-	.	ID=mRNA:um10838;Parent=gene:um10838;Name=um10838;Note=um10838;transcript_id=um10838
chr08	.	five_prime_UTR	601465	601670	.	-	.	ID=mRNA:um10838.utr5p1;Parent=mRNA:um10838
chr08	.	exon	601318	601670	.	-	.	ID=mRNA:um10838.exon1;Parent=mRNA:um10838
chr08	.	CDS	601318	601464	.	-	0	ID=cds.mRNA:um10838;Parent=mRNA:um10838
chr08	.	exon	600585	601230	.	-	.	ID=mRNA:um10838.exon2;Parent=mRNA:um10838
chr08	.	CDS	600631	601230	.	-	0	ID=cds.mRNA:um10838;Parent=mRNA:um10838
chr08	.	three_prime_UTR	600585	600630	.	-	.	ID=mRNA:um10838.utr3p1;Parent=mRNA:um10838
chr08	MIPS	gene	544157	544507	.	-	.	ID=gene:um03297;Name=um03297;Note=uncharacterized protein
chr08	MIPS	mRNA	544157	544507	.	-	.	ID=mRNA:um03297;Parent=gene:um03297;Name=um03297;Note=um03297;transcript_id=um03297
chr08	MIPS	exon	544157	544507	.	-	.	ID=mRNA:um03297.exon1;Parent=mRNA:um03297
chr08	MIPS	CDS	544157	544507	.	-	0	ID=cds.mRNA:um03297;Parent=mRNA:um03297
chr08	.	gene	98142	99432	.	+	.	ID=gene:um03158;Name=um03158;Note=related to enoyl-CoA hydratase
chr08	.	mRNA	98142	99432	.	+	.	ID=mRNA:um03158;Parent=gene:um03158;Name=um03158;Note=um03158;transcript_id=um03158
chr08	.	five_prime_UTR	98142	98230	.	+	.	ID=mRNA:um03158.utr5p1;Parent=mRNA:um03158
chr08	.	exon	98142	99432	.	+	.	ID=mRNA:um03158.exon1;Parent=mRNA:um03158
chr08	.	CDS	98231	99199	.	+	0	ID=cds.mRNA:um03158;Parent=mRNA:um03158
chr08	.	three_prime_UTR	99200	99432	.	+	.	ID=mRNA:um03158.utr3p1;Parent=mRNA:um03158
chr08	.	gene	696853	699093	.	-	.	ID=gene:um03351;Name=um03351;Note=probable RLI1 - Protein promoting preinitiation complex assembly
chr08	.	mRNA	696853	699093	.	-	.	ID=mRNA:um03351;Parent=gene:um03351;Name=um03351;Note=um03351;transcript_id=um03351
chr08	.	five_prime_UTR	698990	699093	.	-	.	ID=mRNA:um03351.utr5p1;Parent=mRNA:um03351
chr08	.	exon	696853	699093	.	-	.	ID=mRNA:um03351.exon1;Parent=mRNA:um03351
chr08	.	CDS	697169	698989	.	-	0	ID=cds.mRNA:um03351;Parent=mRNA:um03351
chr08	.	three_prime_UTR	696853	697168	.	-	.	ID=mRNA:um03351.utr3p1;Parent=mRNA:um03351
chr08	.	gene	15250	17689	.	+	.	ID=gene:um03128;Name=um03128;Note=uncharacterized protein
chr08	.	mRNA	15250	17689	.	+	.	ID=mRNA:um03128;Parent=gene:um03128;Name=um03128;Note=um03128;transcript_id=um03128
chr08	.	five_prime_UTR	15250	15338	.	+	.	ID=mRNA:um03128.utr5p1;Parent=mRNA:um03128
chr08	.	exon	15250	17689	.	+	.	ID=mRNA:um03128.exon1;Parent=mRNA:um03128
chr08	.	CDS	15339	16349	.	+	0	ID=cds.mRNA:um03128;Parent=mRNA:um03128
chr08	.	three_prime_UTR	16350	17689	.	+	.	ID=mRNA:um03128.utr3p1;Parent=mRNA:um03128
chr08	.	gene	349787	353839	.	-	.	ID=gene:um12218;Name=um12218;Note=probable SMC1 - chromosome segregation protein
chr08	.	mRNA	349787	353839	.	-	.	ID=mRNA:um12218;Parent=gene:um12218;Name=um12218;Note=um12218;transcript_id=um12218
chr08	.	five_prime_UTR	353631	353839	.	-	.	ID=mRNA:um12218.utr5p1;Parent=mRNA:um12218
chr08	.	exon	349787	353839	.	-	.	ID=mRNA:um12218.exon1;Parent=mRNA:um12218
chr08	.	CDS	349917	353630	.	-	0	ID=cds.mRNA:um12218;Parent=mRNA:um12218
chr08	.	three_prime_UTR	349787	349916	.	-	.	ID=mRNA:um12218.utr3p1;Parent=mRNA:um12218
chr08	.	gene	8237	9918	.	+	.	ID=gene:um03126;Name=um03126;Note=related to retinal short-chain dehydrogenase/reductase
chr08	.	mRNA	8237	9918	.	+	.	ID=mRNA:um03126;Parent=gene:um03126;Name=um03126;Note=um03126;transcript_id=um03126
chr08	.	five_prime_UTR	8237	8260	.	+	.	ID=mRNA:um03126.utr5p1;Parent=mRNA:um03126
chr08	.	exon	8237	9918	.	+	.	ID=mRNA:um03126.exon1;Parent=mRNA:um03126
chr08	.	CDS	8261	9688	.	+	0	ID=cds.mRNA:um03126;Parent=mRNA:um03126
chr08	.	three_prime_UTR	9689	9918	.	+	.	ID=mRNA:um03126.utr3p1;Parent=mRNA:um03126
chr08	.	gene	283834	287400	.	+	.	ID=gene:um10645;Name=um10645;Note=related to RSC1 - component of the RSC chromatin remodeling complex
chr08	.	mRNA	283834	287400	.	+	.	ID=mRNA:um10645;Parent=gene:um10645;Name=um10645;Note=um10645;transcript_id=um10645
chr08	.	five_prime_UTR	283834	284282	.	+	.	ID=mRNA:um10645.utr5p1;Parent=mRNA:um10645
chr08	.	exon	283834	287400	.	+	.	ID=mRNA:um10645.exon1;Parent=mRNA:um10645
chr08	.	CDS	284283	287366	.	+	0	ID=cds.mRNA:um10645;Parent=mRNA:um10645
chr08	.	three_prime_UTR	287367	287400	.	+	.	ID=mRNA:um10645.utr3p1;Parent=mRNA:um10645
chr08	.	gene	156550	157873	.	+	.	ID=gene:um03178;Name=um03178;Note=uncharacterized protein
chr08	.	mRNA	156550	157873	.	+	.	ID=mRNA:um03178;Parent=gene:um03178;Name=um03178;Note=um03178;transcript_id=um03178
chr08	.	five_prime_UTR	156550	156792	.	+	.	ID=mRNA:um03178.utr5p1;Parent=mRNA:um03178
chr08	.	exon	156550	157873	.	+	.	ID=mRNA:um03178.exon1;Parent=mRNA:um03178
chr08	.	CDS	156793	157386	.	+	0	ID=cds.mRNA:um03178;Parent=mRNA:um03178
chr08	.	three_prime_UTR	157387	157873	.	+	.	ID=mRNA:um03178.utr3p1;Parent=mRNA:um03178
chr08	.	gene	655254	656291	.	+	.	ID=gene:um03340;Name=um03340;Note=probable NHP2 - nucleolar rRNA processing protein
chr08	.	mRNA	655254	656291	.	+	.	ID=mRNA:um03340;Parent=gene:um03340;Name=um03340;Note=um03340;transcript_id=um03340
chr08	.	five_prime_UTR	655254	655335	.	+	.	ID=mRNA:um03340.utr5p1;Parent=mRNA:um03340
chr08	.	exon	655254	656291	.	+	.	ID=mRNA:um03340.exon1;Parent=mRNA:um03340
chr08	.	CDS	655336	655995	.	+	0	ID=cds.mRNA:um03340;Parent=mRNA:um03340
chr08	.	three_prime_UTR	655996	656291	.	+	.	ID=mRNA:um03340.utr3p1;Parent=mRNA:um03340
chr08	.	gene	741566	746931	.	+	.	ID=gene:um11013;Name=um11013;Note=uncharacterized protein
chr08	.	mRNA	741566	746931	.	+	.	ID=mRNA:um11013;Parent=gene:um11013;Name=um11013;Note=um11013;transcript_id=um11013
chr08	.	five_prime_UTR	741566	741688	.	+	.	ID=mRNA:um11013.utr5p1;Parent=mRNA:um11013
chr08	.	exon	741566	742143	.	+	.	ID=mRNA:um11013.exon1;Parent=mRNA:um11013
chr08	.	CDS	741689	742143	.	+	0	ID=cds.mRNA:um11013;Parent=mRNA:um11013
chr08	.	exon	742251	746931	.	+	.	ID=mRNA:um11013.exon2;Parent=mRNA:um11013
chr08	.	CDS	742251	746886	.	+	1	ID=cds.mRNA:um11013;Parent=mRNA:um11013
chr08	.	three_prime_UTR	746887	746931	.	+	.	ID=mRNA:um11013.utr3p1;Parent=mRNA:um11013
chr08	.	gene	88143	89741	.	-	.	ID=gene:um03156;Name=um03156;Note=protein involved in surface sensing via MAP-kinase cascade
chr08	.	mRNA	88143	89741	.	-	.	ID=mRNA:um03156;Parent=gene:um03156;Name=um03156;Note=um03156;transcript_id=um03156
chr08	.	five_prime_UTR	89453	89741	.	-	.	ID=mRNA:um03156.utr5p1;Parent=mRNA:um03156
chr08	.	exon	89412	89741	.	-	.	ID=mRNA:um03156.exon1;Parent=mRNA:um03156
chr08	.	CDS	89412	89452	.	-	0	ID=cds.mRNA:um03156;Parent=mRNA:um03156
chr08	.	exon	88143	89310	.	-	.	ID=mRNA:um03156.exon2;Parent=mRNA:um03156
chr08	.	CDS	88344	89310	.	-	1	ID=cds.mRNA:um03156;Parent=mRNA:um03156
chr08	.	three_prime_UTR	88143	88343	.	-	.	ID=mRNA:um03156.utr3p1;Parent=mRNA:um03156
chr08	.	gene	336508	337466	.	+	.	ID=gene:um03237;Name=um03237;Note=probable 40s ribosomal protein s20
chr08	.	mRNA	336508	337466	.	+	.	ID=mRNA:um03237;Parent=gene:um03237;Name=um03237;Note=um03237;transcript_id=um03237
chr08	.	five_prime_UTR	336508	336681	.	+	.	ID=mRNA:um03237.utr5p1;Parent=mRNA:um03237
chr08	.	exon	336508	336790	.	+	.	ID=mRNA:um03237.exon1;Parent=mRNA:um03237
chr08	.	CDS	336682	336790	.	+	0	ID=cds.mRNA:um03237;Parent=mRNA:um03237
chr08	.	exon	336894	337466	.	+	.	ID=mRNA:um03237.exon2;Parent=mRNA:um03237
chr08	.	CDS	336894	337153	.	+	2	ID=cds.mRNA:um03237;Parent=mRNA:um03237
chr08	.	three_prime_UTR	337154	337466	.	+	.	ID=mRNA:um03237.utr3p1;Parent=mRNA:um03237
chr08	MIPS	gene	119151	119977	.	+	.	ID=gene:um03166;Name=um03166;Note=uncharacterized protein
chr08	MIPS	mRNA	119151	119977	.	+	.	ID=mRNA:um03166;Parent=gene:um03166;Name=um03166;Note=um03166;transcript_id=um03166
chr08	MIPS	exon	119151	119673	.	+	.	ID=mRNA:um03166.exon1;Parent=mRNA:um03166
chr08	MIPS	CDS	119151	119673	.	+	0	ID=cds.mRNA:um03166;Parent=mRNA:um03166
chr08	MIPS	exon	119805	119977	.	+	.	ID=mRNA:um03166.exon2;Parent=mRNA:um03166
chr08	MIPS	CDS	119805	119977	.	+	2	ID=cds.mRNA:um03166;Parent=mRNA:um03166
chr08	.	gene	789802	791734	.	+	.	ID=gene:um11016;Name=um11016;Note=exonuclease REC1
chr08	.	mRNA	789802	791734	.	+	.	ID=mRNA:um11016;Parent=gene:um11016;Name=um11016;Note=um11016;transcript_id=um11016
chr08	.	five_prime_UTR	789802	790017	.	+	.	ID=mRNA:um11016.utr5p1;Parent=mRNA:um11016
chr08	.	exon	789802	791373	.	+	.	ID=mRNA:um11016.exon1;Parent=mRNA:um11016
chr08	.	CDS	790018	791373	.	+	0	ID=cds.mRNA:um11016;Parent=mRNA:um11016
chr08	.	exon	791559	791734	.	+	.	ID=mRNA:um11016.exon2;Parent=mRNA:um11016
chr08	.	CDS	791559	791594	.	+	0	ID=cds.mRNA:um11016;Parent=mRNA:um11016
chr08	.	three_prime_UTR	791595	791734	.	+	.	ID=mRNA:um11016.utr3p1;Parent=mRNA:um11016
chr08	.	gene	219067	222712	.	+	.	ID=gene:um03200;Name=um03200;Note=Rad51-associated protein Brh2
chr08	.	mRNA	219067	222712	.	+	.	ID=mRNA:um03200;Parent=gene:um03200;Name=um03200;Note=um03200;transcript_id=um03200
chr08	.	five_prime_UTR	219067	219345	.	+	.	ID=mRNA:um03200.utr5p1;Parent=mRNA:um03200
chr08	.	exon	219067	222712	.	+	.	ID=mRNA:um03200.exon1;Parent=mRNA:um03200
chr08	.	CDS	219346	222573	.	+	0	ID=cds.mRNA:um03200;Parent=mRNA:um03200
chr08	.	three_prime_UTR	222574	222712	.	+	.	ID=mRNA:um03200.utr3p1;Parent=mRNA:um03200
chr08	.	gene	78556	79950	.	-	.	ID=gene:um12210;Name=um12210;Note=related to HUT1 - involved in UDP-galactose transport to the Golgi lumen
chr08	.	mRNA	78556	79950	.	-	.	ID=mRNA:um12210;Parent=gene:um12210;Name=um12210;Note=um12210;transcript_id=um12210
chr08	.	five_prime_UTR	79918	79950	.	-	.	ID=mRNA:um12210.utr5p1;Parent=mRNA:um12210
chr08	.	exon	79839	79950	.	-	.	ID=mRNA:um12210.exon1;Parent=mRNA:um12210
chr08	.	CDS	79839	79917	.	-	0	ID=cds.mRNA:um12210;Parent=mRNA:um12210
chr08	.	exon	78556	79746	.	-	.	ID=mRNA:um12210.exon2;Parent=mRNA:um12210
chr08	.	CDS	78650	79746	.	-	2	ID=cds.mRNA:um12210;Parent=mRNA:um12210
chr08	.	three_prime_UTR	78556	78649	.	-	.	ID=mRNA:um12210.utr3p1;Parent=mRNA:um12210
chr08	.	gene	397523	400044	.	+	.	ID=gene:um12219;Name=um12219;Note=uncharacterized protein
chr08	.	mRNA	397523	400044	.	+	.	ID=mRNA:um12219;Parent=gene:um12219;Name=um12219;Note=um12219;transcript_id=um12219
chr08	.	five_prime_UTR	397523	398162	.	+	.	ID=mRNA:um12219.utr5p1;Parent=mRNA:um12219
chr08	.	exon	397523	400044	.	+	.	ID=mRNA:um12219.exon1;Parent=mRNA:um12219
chr08	.	CDS	398163	399374	.	+	0	ID=cds.mRNA:um12219;Parent=mRNA:um12219
chr08	.	three_prime_UTR	399375	400044	.	+	.	ID=mRNA:um12219.utr3p1;Parent=mRNA:um12219
chr08	.	gene	206934	208709	.	+	.	ID=gene:um10400;Name=um10400;Note=related to triose phosphate/3-phosphoglycerate/phosphate translocator
chr08	.	mRNA	206934	208709	.	+	.	ID=mRNA:um10400;Parent=gene:um10400;Name=um10400;Note=um10400;transcript_id=um10400
chr08	.	five_prime_UTR	206934	207033	.	+	.	ID=mRNA:um10400.utr5p1;Parent=mRNA:um10400
chr08	.	exon	206934	207278	.	+	.	ID=mRNA:um10400.exon1;Parent=mRNA:um10400
chr08	.	CDS	207034	207278	.	+	0	ID=cds.mRNA:um10400;Parent=mRNA:um10400
chr08	.	exon	207380	208709	.	+	.	ID=mRNA:um10400.exon2;Parent=mRNA:um10400
chr08	.	CDS	207380	208202	.	+	1	ID=cds.mRNA:um10400;Parent=mRNA:um10400
chr08	.	three_prime_UTR	208203	208709	.	+	.	ID=mRNA:um10400.utr3p1;Parent=mRNA:um10400
chr08	.	gene	252826	254264	.	+	.	ID=gene:um03210-A;Name=um03210-A;Note=probable CKS1 - cyclin-dependent kinases regulatory subunit
chr08	.	mRNA	252826	254264	.	+	.	ID=mRNA:um03210-A;Parent=gene:um03210-A;Name=um03210-A;Note=um03210-A;transcript_id=um03210-A
chr08	.	five_prime_UTR	252826	253154	.	+	.	ID=mRNA:um03210-A.utr5p1;Parent=mRNA:um03210-A
chr08	.	exon	252826	253207	.	+	.	ID=mRNA:um03210-A.exon1;Parent=mRNA:um03210-A
chr08	.	CDS	253155	253207	.	+	0	ID=cds.mRNA:um03210-A;Parent=mRNA:um03210-A
chr08	.	exon	253278	253322	.	+	.	ID=mRNA:um03210-A.exon2;Parent=mRNA:um03210-A
chr08	.	CDS	253278	253322	.	+	1	ID=cds.mRNA:um03210-A;Parent=mRNA:um03210-A
chr08	.	exon	253421	253625	.	+	.	ID=mRNA:um03210-A.exon3;Parent=mRNA:um03210-A
chr08	.	CDS	253421	253625	.	+	1	ID=cds.mRNA:um03210-A;Parent=mRNA:um03210-A
chr08	.	exon	253823	254264	.	+	.	ID=mRNA:um03210-A.exon4;Parent=mRNA:um03210-A
chr08	.	CDS	253823	253903	.	+	0	ID=cds.mRNA:um03210-A;Parent=mRNA:um03210-A
chr08	.	three_prime_UTR	253904	254264	.	+	.	ID=mRNA:um03210-A.utr3p1;Parent=mRNA:um03210-A
chr08	.	mRNA	252826	254264	.	+	.	ID=mRNA:um03210-B;Parent=gene:um03210-A;Name=um03210-B;Note=um03210-B;transcript_id=um03210-B
chr08	.	five_prime_UTR	252826	253207	.	+	.	ID=mRNA:um03210-B.utr5p1;Parent=mRNA:um03210-B
chr08	.	five_prime_UTR	253278	253310	.	+	.	ID=mRNA:um03210-B.utr5p2;Parent=mRNA:um03210-B
chr08	.	exon	252826	253207	.	+	.	ID=mRNA:um03210-B.exon1;Parent=mRNA:um03210-B
chr08	.	exon	253278	253625	.	+	.	ID=mRNA:um03210-B.exon2;Parent=mRNA:um03210-B
chr08	.	CDS	253311	253625	.	+	0	ID=cds.mRNA:um03210-B;Parent=mRNA:um03210-B
chr08	.	exon	253823	254264	.	+	.	ID=mRNA:um03210-B.exon3;Parent=mRNA:um03210-B
chr08	.	CDS	253823	253903	.	+	0	ID=cds.mRNA:um03210-B;Parent=mRNA:um03210-B
chr08	.	three_prime_UTR	253904	254264	.	+	.	ID=mRNA:um03210-B.utr3p1;Parent=mRNA:um03210-B
chr08	.	gene	135228	137934	.	-	.	ID=gene:um03172-A;Name=um03172-A;Note=zinc-finger transcription factor
chr08	.	mRNA	135228	137934	.	-	.	ID=mRNA:um03172-A;Parent=gene:um03172-A;Name=um03172-A;Note=um03172-A;transcript_id=um03172-A
chr08	.	five_prime_UTR	137798	137934	.	-	.	ID=mRNA:um03172-A.utr5p1;Parent=mRNA:um03172-A
chr08	.	five_prime_UTR	137443	137632	.	-	.	ID=mRNA:um03172-A.utr5p2;Parent=mRNA:um03172-A
chr08	.	exon	137798	137934	.	-	.	ID=mRNA:um03172-A.exon1;Parent=mRNA:um03172-A
chr08	.	exon	137430	137632	.	-	.	ID=mRNA:um03172-A.exon2;Parent=mRNA:um03172-A
chr08	.	CDS	137430	137442	.	-	0	ID=cds.mRNA:um03172-A;Parent=mRNA:um03172-A
chr08	.	exon	137253	137331	.	-	.	ID=mRNA:um03172-A.exon3;Parent=mRNA:um03172-A
chr08	.	CDS	137253	137331	.	-	2	ID=cds.mRNA:um03172-A;Parent=mRNA:um03172-A
chr08	.	exon	137086	137103	.	-	.	ID=mRNA:um03172-A.exon4;Parent=mRNA:um03172-A
chr08	.	CDS	137086	137103	.	-	1	ID=cds.mRNA:um03172-A;Parent=mRNA:um03172-A
chr08	.	exon	136513	136662	.	-	.	ID=mRNA:um03172-A.exon5;Parent=mRNA:um03172-A
chr08	.	CDS	136513	136662	.	-	1	ID=cds.mRNA:um03172-A;Parent=mRNA:um03172-A
chr08	.	exon	135228	136420	.	-	.	ID=mRNA:um03172-A.exon6;Parent=mRNA:um03172-A
chr08	.	CDS	135466	136420	.	-	1	ID=cds.mRNA:um03172-A;Parent=mRNA:um03172-A
chr08	.	three_prime_UTR	135228	135465	.	-	.	ID=mRNA:um03172-A.utr3p1;Parent=mRNA:um03172-A
chr08	.	mRNA	135228	137771	.	-	.	ID=mRNA:um03172-B;Parent=gene:um03172-A;Name=um03172-B;Note=um03172-B;transcript_id=um03172-B
chr08	.	five_prime_UTR	137430	137771	.	-	.	ID=mRNA:um03172-B.utr5p1;Parent=mRNA:um03172-B
chr08	.	five_prime_UTR	137253	137331	.	-	.	ID=mRNA:um03172-B.utr5p2;Parent=mRNA:um03172-B
chr08	.	five_prime_UTR	136896	137103	.	-	.	ID=mRNA:um03172-B.utr5p3;Parent=mRNA:um03172-B
chr08	.	exon	137430	137771	.	-	.	ID=mRNA:um03172-B.exon1;Parent=mRNA:um03172-B
chr08	.	exon	137253	137331	.	-	.	ID=mRNA:um03172-B.exon2;Parent=mRNA:um03172-B
chr08	.	exon	136513	137103	.	-	.	ID=mRNA:um03172-B.exon3;Parent=mRNA:um03172-B
chr08	.	CDS	136513	136895	.	-	0	ID=cds.mRNA:um03172-B;Parent=mRNA:um03172-B
chr08	.	exon	135228	136420	.	-	.	ID=mRNA:um03172-B.exon4;Parent=mRNA:um03172-B
chr08	.	CDS	135466	136420	.	-	1	ID=cds.mRNA:um03172-B;Parent=mRNA:um03172-B
chr08	.	three_prime_UTR	135228	135465	.	-	.	ID=mRNA:um03172-B.utr3p1;Parent=mRNA:um03172-B
chr08	.	mRNA	135228	137934	.	-	.	ID=mRNA:um03172-C;Parent=gene:um03172-A;Name=um03172-C;Note=um03172-C;transcript_id=um03172-C
chr08	.	five_prime_UTR	137798	137934	.	-	.	ID=mRNA:um03172-C.utr5p1;Parent=mRNA:um03172-C
chr08	.	five_prime_UTR	137430	137632	.	-	.	ID=mRNA:um03172-C.utr5p2;Parent=mRNA:um03172-C
chr08	.	five_prime_UTR	136896	137331	.	-	.	ID=mRNA:um03172-C.utr5p3;Parent=mRNA:um03172-C
chr08	.	exon	137798	137934	.	-	.	ID=mRNA:um03172-C.exon1;Parent=mRNA:um03172-C
chr08	.	exon	137430	137632	.	-	.	ID=mRNA:um03172-C.exon2;Parent=mRNA:um03172-C
chr08	.	exon	136513	137331	.	-	.	ID=mRNA:um03172-C.exon3;Parent=mRNA:um03172-C
chr08	.	CDS	136513	136895	.	-	0	ID=cds.mRNA:um03172-C;Parent=mRNA:um03172-C
chr08	.	exon	135228	136420	.	-	.	ID=mRNA:um03172-C.exon4;Parent=mRNA:um03172-C
chr08	.	CDS	135466	136420	.	-	1	ID=cds.mRNA:um03172-C;Parent=mRNA:um03172-C
chr08	.	three_prime_UTR	135228	135465	.	-	.	ID=mRNA:um03172-C.utr3p1;Parent=mRNA:um03172-C
chr08	.	gene	590821	592609	.	+	.	ID=gene:um03314-A;Name=um03314-A;Note=effector family protein Eff1-4
chr08	.	mRNA	590821	592609	.	+	.	ID=mRNA:um03314-B;Parent=gene:um03314-A;Name=um03314-B;Note=um03314-B;transcript_id=um03314-B
chr08	.	five_prime_UTR	590821	590851	.	+	.	ID=mRNA:um03314-B.utr5p1;Parent=mRNA:um03314-B
chr08	.	five_prime_UTR	591179	591531	.	+	.	ID=mRNA:um03314-B.utr5p2;Parent=mRNA:um03314-B
chr08	.	exon	590821	590851	.	+	.	ID=mRNA:um03314-B.exon1;Parent=mRNA:um03314-B
chr08	.	exon	591179	592609	.	+	.	ID=mRNA:um03314-B.exon2;Parent=mRNA:um03314-B
chr08	.	CDS	591532	592485	.	+	0	ID=cds.mRNA:um03314-B;Parent=mRNA:um03314-B
chr08	.	three_prime_UTR	592486	592609	.	+	.	ID=mRNA:um03314-B.utr3p1;Parent=mRNA:um03314-B
chr08	.	mRNA	591086	592609	.	+	.	ID=mRNA:um03314-A;Parent=gene:um03314-A;Name=um03314-A;Note=um03314-A;transcript_id=um03314-A
chr08	.	five_prime_UTR	591086	591141	.	+	.	ID=mRNA:um03314-A.utr5p1;Parent=mRNA:um03314-A
chr08	.	exon	591086	592609	.	+	.	ID=mRNA:um03314-A.exon1;Parent=mRNA:um03314-A
chr08	.	CDS	591142	592485	.	+	0	ID=cds.mRNA:um03314-A;Parent=mRNA:um03314-A
chr08	.	three_prime_UTR	592486	592609	.	+	.	ID=mRNA:um03314-A.utr3p1;Parent=mRNA:um03314-A
chr08	.	gene	674290	676527	.	-	.	ID=gene:um03346;Name=um03346;Note=related to SKN7 - transcription factor (C-terminal fragment)
chr08	.	mRNA	674290	676527	.	-	.	ID=mRNA:um03346;Parent=gene:um03346;Name=um03346;Note=um03346;transcript_id=um03346
chr08	.	five_prime_UTR	676526	676527	.	-	.	ID=mRNA:um03346.utr5p1;Parent=mRNA:um03346
chr08	.	exon	674290	676527	.	-	.	ID=mRNA:um03346.exon1;Parent=mRNA:um03346
chr08	.	CDS	674468	676525	.	-	0	ID=cds.mRNA:um03346;Parent=mRNA:um03346
chr08	.	three_prime_UTR	674290	674467	.	-	.	ID=mRNA:um03346.utr3p1;Parent=mRNA:um03346
chr08	.	gene	478466	479947	.	+	.	ID=gene:um10825;Name=um10825;Note=related to 3-hydroxyacyl-CoA dehydrogenase
chr08	.	mRNA	478466	479947	.	+	.	ID=mRNA:um10825;Parent=gene:um10825;Name=um10825;Note=um10825;transcript_id=um10825
chr08	.	five_prime_UTR	478466	478477	.	+	.	ID=mRNA:um10825.utr5p1;Parent=mRNA:um10825
chr08	.	five_prime_UTR	478664	478827	.	+	.	ID=mRNA:um10825.utr5p2;Parent=mRNA:um10825
chr08	.	exon	478466	478477	.	+	.	ID=mRNA:um10825.exon1;Parent=mRNA:um10825
chr08	.	exon	478664	479589	.	+	.	ID=mRNA:um10825.exon2;Parent=mRNA:um10825
chr08	.	CDS	478828	479589	.	+	0	ID=cds.mRNA:um10825;Parent=mRNA:um10825
chr08	.	exon	479681	479947	.	+	.	ID=mRNA:um10825.exon3;Parent=mRNA:um10825
chr08	.	CDS	479681	479731	.	+	0	ID=cds.mRNA:um10825;Parent=mRNA:um10825
chr08	.	three_prime_UTR	479732	479947	.	+	.	ID=mRNA:um10825.utr3p1;Parent=mRNA:um10825
chr08	.	gene	437663	439279	.	-	.	ID=gene:um03265;Name=um03265;Note=uncharacterized protein
chr08	.	mRNA	437663	439279	.	-	.	ID=mRNA:um03265;Parent=gene:um03265;Name=um03265;Note=um03265;transcript_id=um03265
chr08	.	five_prime_UTR	438991	439279	.	-	.	ID=mRNA:um03265.utr5p1;Parent=mRNA:um03265
chr08	.	exon	437663	439279	.	-	.	ID=mRNA:um03265.exon1;Parent=mRNA:um03265
chr08	.	CDS	438010	438990	.	-	0	ID=cds.mRNA:um03265;Parent=mRNA:um03265
chr08	.	three_prime_UTR	437663	438009	.	-	.	ID=mRNA:um03265.utr3p1;Parent=mRNA:um03265
chr08	.	gene	481983	483013	.	+	.	ID=gene:um10826;Name=um10826;Note=uncharacterized protein
chr08	.	mRNA	481983	483013	.	+	.	ID=mRNA:um10826;Parent=gene:um10826;Name=um10826;Note=um10826;transcript_id=um10826
chr08	.	five_prime_UTR	481983	482004	.	+	.	ID=mRNA:um10826.utr5p1;Parent=mRNA:um10826
chr08	.	exon	481983	482214	.	+	.	ID=mRNA:um10826.exon1;Parent=mRNA:um10826
chr08	.	CDS	482005	482214	.	+	0	ID=cds.mRNA:um10826;Parent=mRNA:um10826
chr08	.	exon	482312	483013	.	+	.	ID=mRNA:um10826.exon2;Parent=mRNA:um10826
chr08	.	CDS	482312	482698	.	+	0	ID=cds.mRNA:um10826;Parent=mRNA:um10826
chr08	.	three_prime_UTR	482699	483013	.	+	.	ID=mRNA:um10826.utr3p1;Parent=mRNA:um10826
chr08	.	gene	348668	350947	.	+	.	ID=gene:um03242;Name=um03242;Note=uncharacterized protein
chr08	.	mRNA	348668	350947	.	+	.	ID=mRNA:um03242;Parent=gene:um03242;Name=um03242;Note=um03242;transcript_id=um03242
chr08	.	five_prime_UTR	348668	348717	.	+	.	ID=mRNA:um03242.utr5p1;Parent=mRNA:um03242
chr08	.	exon	348668	350947	.	+	.	ID=mRNA:um03242.exon1;Parent=mRNA:um03242
chr08	.	CDS	348718	349743	.	+	0	ID=cds.mRNA:um03242;Parent=mRNA:um03242
chr08	.	three_prime_UTR	349744	350947	.	+	.	ID=mRNA:um03242.utr3p1;Parent=mRNA:um03242
chr08	.	gene	16395	18931	.	-	.	ID=gene:um03129;Name=um03129;Note=uncharacterized protein
chr08	.	mRNA	16395	18931	.	-	.	ID=mRNA:um03129;Parent=gene:um03129;Name=um03129;Note=um03129;transcript_id=um03129
chr08	.	exon	18835	18931	.	-	.	ID=mRNA:um03129.exon1;Parent=mRNA:um03129
chr08	.	CDS	18835	18931	.	-	0	ID=cds.mRNA:um03129;Parent=mRNA:um03129
chr08	.	exon	18474	18717	.	-	.	ID=mRNA:um03129.exon2;Parent=mRNA:um03129
chr08	.	CDS	18474	18717	.	-	2	ID=cds.mRNA:um03129;Parent=mRNA:um03129
chr08	.	exon	17647	18365	.	-	.	ID=mRNA:um03129.exon3;Parent=mRNA:um03129
chr08	.	CDS	17647	18365	.	-	1	ID=cds.mRNA:um03129;Parent=mRNA:um03129
chr08	.	exon	17384	17585	.	-	.	ID=mRNA:um03129.exon4;Parent=mRNA:um03129
chr08	.	CDS	17384	17585	.	-	2	ID=cds.mRNA:um03129;Parent=mRNA:um03129
chr08	.	exon	17126	17325	.	-	.	ID=mRNA:um03129.exon5;Parent=mRNA:um03129
chr08	.	CDS	17126	17325	.	-	1	ID=cds.mRNA:um03129;Parent=mRNA:um03129
chr08	.	exon	16395	17093	.	-	.	ID=mRNA:um03129.exon6;Parent=mRNA:um03129
chr08	.	CDS	16777	17093	.	-	2	ID=cds.mRNA:um03129;Parent=mRNA:um03129
chr08	.	three_prime_UTR	16395	16776	.	-	.	ID=mRNA:um03129.utr3p1;Parent=mRNA:um03129
chr08	.	gene	549174	554156	.	-	.	ID=gene:um03301;Name=um03301;Note=related to SAP155 - SIT4-associating protein
chr08	.	mRNA	549174	554156	.	-	.	ID=mRNA:um03301;Parent=gene:um03301;Name=um03301;Note=um03301;transcript_id=um03301
chr08	.	five_prime_UTR	553528	554156	.	-	.	ID=mRNA:um03301.utr5p1;Parent=mRNA:um03301
chr08	.	exon	553522	554156	.	-	.	ID=mRNA:um03301.exon1;Parent=mRNA:um03301
chr08	.	CDS	553522	553527	.	-	0	ID=cds.mRNA:um03301;Parent=mRNA:um03301
chr08	.	exon	549174	553380	.	-	.	ID=mRNA:um03301.exon2;Parent=mRNA:um03301
chr08	.	CDS	549436	553380	.	-	0	ID=cds.mRNA:um03301;Parent=mRNA:um03301
chr08	.	three_prime_UTR	549174	549435	.	-	.	ID=mRNA:um03301.utr3p1;Parent=mRNA:um03301
chr08	.	gene	116207	117940	.	+	.	ID=gene:um03165;Name=um03165;Note=related to peroxisomal membrane protein pex13
chr08	.	mRNA	116207	117940	.	+	.	ID=mRNA:um03165;Parent=gene:um03165;Name=um03165;Note=um03165;transcript_id=um03165
chr08	.	five_prime_UTR	116207	116522	.	+	.	ID=mRNA:um03165.utr5p1;Parent=mRNA:um03165
chr08	.	exon	116207	117940	.	+	.	ID=mRNA:um03165.exon1;Parent=mRNA:um03165
chr08	.	CDS	116523	117866	.	+	0	ID=cds.mRNA:um03165;Parent=mRNA:um03165
chr08	.	three_prime_UTR	117867	117940	.	+	.	ID=mRNA:um03165.utr3p1;Parent=mRNA:um03165
chr08	.	gene	323150	324689	.	-	.	ID=gene:um03233;Name=um03233;Note=related to Aldo-keto reductase yakc [NADP ]
chr08	.	mRNA	323150	324689	.	-	.	ID=mRNA:um03233;Parent=gene:um03233;Name=um03233;Note=um03233;transcript_id=um03233
chr08	.	five_prime_UTR	324558	324689	.	-	.	ID=mRNA:um03233.utr5p1;Parent=mRNA:um03233
chr08	.	exon	323150	324689	.	-	.	ID=mRNA:um03233.exon1;Parent=mRNA:um03233
chr08	.	CDS	323451	324557	.	-	0	ID=cds.mRNA:um03233;Parent=mRNA:um03233
chr08	.	three_prime_UTR	323150	323450	.	-	.	ID=mRNA:um03233.utr3p1;Parent=mRNA:um03233
chr08	.	gene	227042	228784	.	+	.	ID=gene:um12214-A;Name=um12214-A;Note=uncharacterized protein
chr08	.	mRNA	227042	228784	.	+	.	ID=mRNA:um12214-B;Parent=gene:um12214-A;Name=um12214-B;Note=um12214-B;transcript_id=um12214-B
chr08	.	five_prime_UTR	227042	227144	.	+	.	ID=mRNA:um12214-B.utr5p1;Parent=mRNA:um12214-B
chr08	.	exon	227042	228486	.	+	.	ID=mRNA:um12214-B.exon1;Parent=mRNA:um12214-B
chr08	.	CDS	227145	227456	.	+	0	ID=cds.mRNA:um12214-B;Parent=mRNA:um12214-B
chr08	.	exon	228602	228784	.	+	.	ID=mRNA:um12214-B.exon2;Parent=mRNA:um12214-B
chr08	.	three_prime_UTR	227457	228486	.	+	.	ID=mRNA:um12214-B.utr3p1;Parent=mRNA:um12214-B
chr08	.	three_prime_UTR	228602	228784	.	+	.	ID=mRNA:um12214-B.utr3p2;Parent=mRNA:um12214-B
chr08	.	mRNA	227042	228784	.	+	.	ID=mRNA:um12214-A;Parent=gene:um12214-A;Name=um12214-A;Note=um12214-A;transcript_id=um12214-A
chr08	.	five_prime_UTR	227042	227144	.	+	.	ID=mRNA:um12214-A.utr5p1;Parent=mRNA:um12214-A
chr08	.	exon	227042	228040	.	+	.	ID=mRNA:um12214-A.exon1;Parent=mRNA:um12214-A
chr08	.	CDS	227145	227456	.	+	0	ID=cds.mRNA:um12214-A;Parent=mRNA:um12214-A
chr08	.	exon	228230	228486	.	+	.	ID=mRNA:um12214-A.exon2;Parent=mRNA:um12214-A
chr08	.	exon	228602	228784	.	+	.	ID=mRNA:um12214-A.exon3;Parent=mRNA:um12214-A
chr08	.	three_prime_UTR	227457	228040	.	+	.	ID=mRNA:um12214-A.utr3p1;Parent=mRNA:um12214-A
chr08	.	three_prime_UTR	228230	228486	.	+	.	ID=mRNA:um12214-A.utr3p2;Parent=mRNA:um12214-A
chr08	.	three_prime_UTR	228602	228784	.	+	.	ID=mRNA:um12214-A.utr3p3;Parent=mRNA:um12214-A
chr08	.	gene	168965	170660	.	+	.	ID=gene:um03182-A;Name=um03182-A;Note=probable delta(24)-sterol c-methyltransferase (erg6)
chr08	.	mRNA	168965	170660	.	+	.	ID=mRNA:um03182-A;Parent=gene:um03182-A;Name=um03182-A;Note=um03182-A;transcript_id=um03182-A
chr08	.	five_prime_UTR	168965	169081	.	+	.	ID=mRNA:um03182-A.utr5p1;Parent=mRNA:um03182-A
chr08	.	five_prime_UTR	169173	169174	.	+	.	ID=mRNA:um03182-A.utr5p2;Parent=mRNA:um03182-A
chr08	.	exon	168965	169081	.	+	.	ID=mRNA:um03182-A.exon1;Parent=mRNA:um03182-A
chr08	.	exon	169173	169613	.	+	.	ID=mRNA:um03182-A.exon2;Parent=mRNA:um03182-A
chr08	.	CDS	169175	169613	.	+	0	ID=cds.mRNA:um03182-A;Parent=mRNA:um03182-A
chr08	.	exon	169690	169835	.	+	.	ID=mRNA:um03182-A.exon3;Parent=mRNA:um03182-A
chr08	.	CDS	169690	169835	.	+	2	ID=cds.mRNA:um03182-A;Parent=mRNA:um03182-A
chr08	.	exon	169955	170660	.	+	.	ID=mRNA:um03182-A.exon4;Parent=mRNA:um03182-A
chr08	.	CDS	169955	170413	.	+	0	ID=cds.mRNA:um03182-A;Parent=mRNA:um03182-A
chr08	.	three_prime_UTR	170414	170660	.	+	.	ID=mRNA:um03182-A.utr3p1;Parent=mRNA:um03182-A
chr08	.	mRNA	169100	170660	.	+	.	ID=mRNA:um03182-B;Parent=gene:um03182-A;Name=um03182-B;Note=um03182-B;transcript_id=um03182-B
chr08	.	five_prime_UTR	169100	169174	.	+	.	ID=mRNA:um03182-B.utr5p1;Parent=mRNA:um03182-B
chr08	.	exon	169100	169613	.	+	.	ID=mRNA:um03182-B.exon1;Parent=mRNA:um03182-B
chr08	.	CDS	169175	169613	.	+	0	ID=cds.mRNA:um03182-B;Parent=mRNA:um03182-B
chr08	.	exon	169690	169835	.	+	.	ID=mRNA:um03182-B.exon2;Parent=mRNA:um03182-B
chr08	.	CDS	169690	169835	.	+	2	ID=cds.mRNA:um03182-B;Parent=mRNA:um03182-B
chr08	.	exon	169955	170660	.	+	.	ID=mRNA:um03182-B.exon3;Parent=mRNA:um03182-B
chr08	.	CDS	169955	170413	.	+	0	ID=cds.mRNA:um03182-B;Parent=mRNA:um03182-B
chr08	.	three_prime_UTR	170414	170660	.	+	.	ID=mRNA:um03182-B.utr3p1;Parent=mRNA:um03182-B
chr08	.	gene	155502	156524	.	+	.	ID=gene:um03177;Name=um03177;Note=related to peroxisomal membrane protein 20
chr08	.	mRNA	155502	156524	.	+	.	ID=mRNA:um03177;Parent=gene:um03177;Name=um03177;Note=um03177;transcript_id=um03177
chr08	.	five_prime_UTR	155502	155947	.	+	.	ID=mRNA:um03177.utr5p1;Parent=mRNA:um03177
chr08	.	exon	155502	156524	.	+	.	ID=mRNA:um03177.exon1;Parent=mRNA:um03177
chr08	.	CDS	155948	156466	.	+	0	ID=cds.mRNA:um03177;Parent=mRNA:um03177
chr08	.	three_prime_UTR	156467	156524	.	+	.	ID=mRNA:um03177.utr3p1;Parent=mRNA:um03177
chr08	MIPS	gene	237314	239712	.	-	.	ID=gene:um15003;Name=um15003;Note=related to TFG1 - TFIIF subunit (transcription initiation factor)
chr08	MIPS	mRNA	237314	239712	.	-	.	ID=mRNA:um15003;Parent=gene:um15003;Name=um15003;Note=um15003;transcript_id=um15003
chr08	MIPS	exon	237817	239712	.	-	.	ID=mRNA:um15003.exon1;Parent=mRNA:um15003
chr08	MIPS	CDS	237817	239712	.	-	0	ID=cds.mRNA:um15003;Parent=mRNA:um15003
chr08	MIPS	exon	237314	237688	.	-	.	ID=mRNA:um15003.exon2;Parent=mRNA:um15003
chr08	MIPS	CDS	237314	237688	.	-	0	ID=cds.mRNA:um15003;Parent=mRNA:um15003
chr08	.	gene	632812	635519	.	-	.	ID=gene:um10655;Name=um10655;Note=probable ATP-dependent RNA helicase DHH1
chr08	.	mRNA	632812	635519	.	-	.	ID=mRNA:um10655;Parent=gene:um10655;Name=um10655;Note=um10655;transcript_id=um10655
chr08	.	five_prime_UTR	634808	635519	.	-	.	ID=mRNA:um10655.utr5p1;Parent=mRNA:um10655
chr08	.	exon	632812	635519	.	-	.	ID=mRNA:um10655.exon1;Parent=mRNA:um10655
chr08	.	CDS	633341	634807	.	-	0	ID=cds.mRNA:um10655;Parent=mRNA:um10655
chr08	.	three_prime_UTR	632812	633340	.	-	.	ID=mRNA:um10655.utr3p1;Parent=mRNA:um10655
chr08	.	gene	170552	171510	.	-	.	ID=gene:um10394;Name=um10394;Note=related to Dihydrofolate reductase
chr08	.	mRNA	170552	171510	.	-	.	ID=mRNA:um10394;Parent=gene:um10394;Name=um10394;Note=um10394;transcript_id=um10394
chr08	.	five_prime_UTR	171472	171510	.	-	.	ID=mRNA:um10394.utr5p1;Parent=mRNA:um10394
chr08	.	exon	171155	171510	.	-	.	ID=mRNA:um10394.exon1;Parent=mRNA:um10394
chr08	.	CDS	171155	171471	.	-	0	ID=cds.mRNA:um10394;Parent=mRNA:um10394
chr08	.	exon	170552	171070	.	-	.	ID=mRNA:um10394.exon2;Parent=mRNA:um10394
chr08	.	CDS	170605	171070	.	-	1	ID=cds.mRNA:um10394;Parent=mRNA:um10394
chr08	.	three_prime_UTR	170552	170604	.	-	.	ID=mRNA:um10394.utr3p1;Parent=mRNA:um10394
chr08	.	gene	19279	20896	.	-	.	ID=gene:um11952;Name=um11952;Note=probable heat shock protein 80 (C-terminal fragment)
chr08	.	mRNA	19279	20896	.	-	.	ID=mRNA:um11952;Parent=gene:um11952;Name=um11952;Note=um11952;transcript_id=um11952
chr08	.	five_prime_UTR	20693	20896	.	-	.	ID=mRNA:um11952.utr5p1;Parent=mRNA:um11952
chr08	.	exon	19279	20896	.	-	.	ID=mRNA:um11952.exon1;Parent=mRNA:um11952
chr08	.	CDS	19763	20692	.	-	0	ID=cds.mRNA:um11952;Parent=mRNA:um11952
chr08	.	three_prime_UTR	19279	19762	.	-	.	ID=mRNA:um11952.utr3p1;Parent=mRNA:um11952
chr08	.	gene	55321	58255	.	-	.	ID=gene:um03141;Name=um03141;Note=related to EXO1 - exonuclease which interacts with Msh2p
chr08	.	mRNA	55321	58255	.	-	.	ID=mRNA:um03141;Parent=gene:um03141;Name=um03141;Note=um03141;transcript_id=um03141
chr08	.	five_prime_UTR	58164	58255	.	-	.	ID=mRNA:um03141.utr5p1;Parent=mRNA:um03141
chr08	.	exon	55321	58255	.	-	.	ID=mRNA:um03141.exon1;Parent=mRNA:um03141
chr08	.	CDS	55677	58163	.	-	0	ID=cds.mRNA:um03141;Parent=mRNA:um03141
chr08	.	three_prime_UTR	55321	55676	.	-	.	ID=mRNA:um03141.utr3p1;Parent=mRNA:um03141
chr08	.	gene	467339	470938	.	-	.	ID=gene:um10824;Name=um10824;Note=related to Beta3 protein (Ruby)
chr08	.	mRNA	467339	470938	.	-	.	ID=mRNA:um10824;Parent=gene:um10824;Name=um10824;Note=um10824;transcript_id=um10824
chr08	.	five_prime_UTR	470546	470938	.	-	.	ID=mRNA:um10824.utr5p1;Parent=mRNA:um10824
chr08	.	exon	467339	470938	.	-	.	ID=mRNA:um10824.exon1;Parent=mRNA:um10824
chr08	.	CDS	467537	470545	.	-	0	ID=cds.mRNA:um10824;Parent=mRNA:um10824
chr08	.	three_prime_UTR	467339	467536	.	-	.	ID=mRNA:um10824.utr3p1;Parent=mRNA:um10824
chr08	.	gene	548072	549361	.	+	.	ID=gene:um10832;Name=um10832;Note=probable PFY1 - profilin
chr08	.	mRNA	548072	549361	.	+	.	ID=mRNA:um10832;Parent=gene:um10832;Name=um10832;Note=um10832;transcript_id=um10832
chr08	.	five_prime_UTR	548072	548136	.	+	.	ID=mRNA:um10832.utr5p1;Parent=mRNA:um10832
chr08	.	exon	548072	548247	.	+	.	ID=mRNA:um10832.exon1;Parent=mRNA:um10832
chr08	.	CDS	548137	548247	.	+	0	ID=cds.mRNA:um10832;Parent=mRNA:um10832
chr08	.	exon	548598	548735	.	+	.	ID=mRNA:um10832.exon2;Parent=mRNA:um10832
chr08	.	CDS	548598	548735	.	+	0	ID=cds.mRNA:um10832;Parent=mRNA:um10832
chr08	.	exon	548844	549361	.	+	.	ID=mRNA:um10832.exon3;Parent=mRNA:um10832
chr08	.	CDS	548844	548975	.	+	0	ID=cds.mRNA:um10832;Parent=mRNA:um10832
chr08	.	three_prime_UTR	548976	549361	.	+	.	ID=mRNA:um10832.utr3p1;Parent=mRNA:um10832
chr08	.	gene	144555	147469	.	+	.	ID=gene:um10391;Name=um10391;Note=related to SKT5 - protoplast regeneration and killer toxin resistance protein
chr08	.	mRNA	144555	147469	.	+	.	ID=mRNA:um10391;Parent=gene:um10391;Name=um10391;Note=um10391;transcript_id=um10391
chr08	.	five_prime_UTR	144555	144965	.	+	.	ID=mRNA:um10391.utr5p1;Parent=mRNA:um10391
chr08	.	exon	144555	147469	.	+	.	ID=mRNA:um10391.exon1;Parent=mRNA:um10391
chr08	.	CDS	144966	147395	.	+	0	ID=cds.mRNA:um10391;Parent=mRNA:um10391
chr08	.	three_prime_UTR	147396	147469	.	+	.	ID=mRNA:um10391.utr3p1;Parent=mRNA:um10391
chr08	.	gene	616064	618527	.	+	.	ID=gene:um10842-A;Name=um10842-A;Note=probable RPL10 - 60S large subunit ribosomal protein L10
chr08	.	mRNA	616064	618527	.	+	.	ID=mRNA:um10842-A;Parent=gene:um10842-A;Name=um10842-A;Note=um10842-A;transcript_id=um10842-A
chr08	.	five_prime_UTR	616064	616374	.	+	.	ID=mRNA:um10842-A.utr5p1;Parent=mRNA:um10842-A
chr08	.	five_prime_UTR	616586	616593	.	+	.	ID=mRNA:um10842-A.utr5p2;Parent=mRNA:um10842-A
chr08	.	exon	616064	616374	.	+	.	ID=mRNA:um10842-A.exon1;Parent=mRNA:um10842-A
chr08	.	exon	616586	616683	.	+	.	ID=mRNA:um10842-A.exon2;Parent=mRNA:um10842-A
chr08	.	CDS	616594	616683	.	+	0	ID=cds.mRNA:um10842-A;Parent=mRNA:um10842-A
chr08	.	exon	617271	618527	.	+	.	ID=mRNA:um10842-A.exon3;Parent=mRNA:um10842-A
chr08	.	CDS	617271	617843	.	+	0	ID=cds.mRNA:um10842-A;Parent=mRNA:um10842-A
chr08	.	three_prime_UTR	617844	618527	.	+	.	ID=mRNA:um10842-A.utr3p1;Parent=mRNA:um10842-A
chr08	.	mRNA	616064	618527	.	+	.	ID=mRNA:um10842-B;Parent=gene:um10842-A;Name=um10842-B;Note=um10842-B;transcript_id=um10842-B
chr08	.	five_prime_UTR	616064	616593	.	+	.	ID=mRNA:um10842-B.utr5p1;Parent=mRNA:um10842-B
chr08	.	exon	616064	616683	.	+	.	ID=mRNA:um10842-B.exon1;Parent=mRNA:um10842-B
chr08	.	CDS	616594	616683	.	+	0	ID=cds.mRNA:um10842-B;Parent=mRNA:um10842-B
chr08	.	exon	617271	618527	.	+	.	ID=mRNA:um10842-B.exon2;Parent=mRNA:um10842-B
chr08	.	CDS	617271	617843	.	+	0	ID=cds.mRNA:um10842-B;Parent=mRNA:um10842-B
chr08	.	three_prime_UTR	617844	618527	.	+	.	ID=mRNA:um10842-B.utr3p1;Parent=mRNA:um10842-B
chr08	.	gene	439513	444417	.	+	.	ID=gene:um03266;Name=um03266;Note=uncharacterized protein
chr08	.	mRNA	439513	444417	.	+	.	ID=mRNA:um03266;Parent=gene:um03266;Name=um03266;Note=um03266;transcript_id=um03266
chr08	.	five_prime_UTR	439513	439864	.	+	.	ID=mRNA:um03266.utr5p1;Parent=mRNA:um03266
chr08	.	exon	439513	444417	.	+	.	ID=mRNA:um03266.exon1;Parent=mRNA:um03266
chr08	.	CDS	439865	444043	.	+	0	ID=cds.mRNA:um03266;Parent=mRNA:um03266
chr08	.	three_prime_UTR	444044	444417	.	+	.	ID=mRNA:um03266.utr3p1;Parent=mRNA:um03266
chr08	.	gene	25595	28181	.	-	.	ID=gene:um12208;Name=um12208;Note=related to SSN3 - cyclin-dependent CTD kinase
chr08	.	mRNA	25595	28181	.	-	.	ID=mRNA:um12208;Parent=gene:um12208;Name=um12208;Note=um12208;transcript_id=um12208
chr08	.	five_prime_UTR	27987	28181	.	-	.	ID=mRNA:um12208.utr5p1;Parent=mRNA:um12208
chr08	.	exon	25595	28181	.	-	.	ID=mRNA:um12208.exon1;Parent=mRNA:um12208
chr08	.	CDS	25773	27986	.	-	0	ID=cds.mRNA:um12208;Parent=mRNA:um12208
chr08	.	three_prime_UTR	25595	25772	.	-	.	ID=mRNA:um12208.utr3p1;Parent=mRNA:um12208
chr08	.	gene	607981	609648	.	-	.	ID=gene:um12221-A;Name=um12221-A;Note=related to Dynactin 6
chr08	.	mRNA	607981	609648	.	-	.	ID=mRNA:um12221-A;Parent=gene:um12221-A;Name=um12221-A;Note=um12221-A;transcript_id=um12221-A
chr08	.	five_prime_UTR	609445	609648	.	-	.	ID=mRNA:um12221-A.utr5p1;Parent=mRNA:um12221-A
chr08	.	exon	609434	609648	.	-	.	ID=mRNA:um12221-A.exon1;Parent=mRNA:um12221-A
chr08	.	CDS	609434	609444	.	-	0	ID=cds.mRNA:um12221-A;Parent=mRNA:um12221-A
chr08	.	exon	607981	609114	.	-	.	ID=mRNA:um12221-A.exon2;Parent=mRNA:um12221-A
chr08	.	CDS	608403	609114	.	-	1	ID=cds.mRNA:um12221-A;Parent=mRNA:um12221-A
chr08	.	three_prime_UTR	607981	608402	.	-	.	ID=mRNA:um12221-A.utr3p1;Parent=mRNA:um12221-A
chr08	.	mRNA	607981	609648	.	-	.	ID=mRNA:um12221-B;Parent=gene:um12221-A;Name=um12221-B;Note=um12221-B;transcript_id=um12221-B
chr08	.	five_prime_UTR	609339	609648	.	-	.	ID=mRNA:um12221-B.utr5p1;Parent=mRNA:um12221-B
chr08	.	exon	608238	609648	.	-	.	ID=mRNA:um12221-B.exon1;Parent=mRNA:um12221-B
chr08	.	CDS	608403	609338	.	-	0	ID=cds.mRNA:um12221-B;Parent=mRNA:um12221-B
chr08	.	exon	607981	608125	.	-	.	ID=mRNA:um12221-B.exon2;Parent=mRNA:um12221-B
chr08	.	three_prime_UTR	608238	608402	.	-	.	ID=mRNA:um12221-B.utr3p1;Parent=mRNA:um12221-B
chr08	.	three_prime_UTR	607981	608125	.	-	.	ID=mRNA:um12221-B.utr3p2;Parent=mRNA:um12221-B
chr08	.	gene	636760	638657	.	-	.	ID=gene:um03331;Name=um03331;Note=related to MTF1 - mitochondrial RNA polymerase specificity factor
chr08	.	mRNA	636760	638657	.	-	.	ID=mRNA:um03331;Parent=gene:um03331;Name=um03331;Note=um03331;transcript_id=um03331
chr08	.	five_prime_UTR	638602	638657	.	-	.	ID=mRNA:um03331.utr5p1;Parent=mRNA:um03331
chr08	.	exon	636760	638657	.	-	.	ID=mRNA:um03331.exon1;Parent=mRNA:um03331
chr08	.	CDS	636874	638601	.	-	0	ID=cds.mRNA:um03331;Parent=mRNA:um03331
chr08	.	three_prime_UTR	636760	636873	.	-	.	ID=mRNA:um03331.utr3p1;Parent=mRNA:um03331
chr08	.	gene	112715	114117	.	+	.	ID=gene:um10387;Name=um10387;Note=probable 1,4-Benzoquinone reductase
chr08	.	mRNA	112715	114117	.	+	.	ID=mRNA:um10387;Parent=gene:um10387;Name=um10387;Note=um10387;transcript_id=um10387
chr08	.	five_prime_UTR	112715	112858	.	+	.	ID=mRNA:um10387.utr5p1;Parent=mRNA:um10387
chr08	.	exon	112715	114117	.	+	.	ID=mRNA:um10387.exon1;Parent=mRNA:um10387
chr08	.	CDS	112859	113587	.	+	0	ID=cds.mRNA:um10387;Parent=mRNA:um10387
chr08	.	three_prime_UTR	113588	114117	.	+	.	ID=mRNA:um10387.utr3p1;Parent=mRNA:um10387
chr08	.	gene	269705	272008	.	+	.	ID=gene:um10643;Name=um10643;Note=related to dihydroorotate dehydrogenase, mitochondrial precursor
chr08	.	mRNA	269705	272008	.	+	.	ID=mRNA:um10643;Parent=gene:um10643;Name=um10643;Note=um10643;transcript_id=um10643
chr08	.	five_prime_UTR	269705	269796	.	+	.	ID=mRNA:um10643.utr5p1;Parent=mRNA:um10643
chr08	.	exon	269705	272008	.	+	.	ID=mRNA:um10643.exon1;Parent=mRNA:um10643
chr08	.	CDS	269797	271830	.	+	0	ID=cds.mRNA:um10643;Parent=mRNA:um10643
chr08	.	three_prime_UTR	271831	272008	.	+	.	ID=mRNA:um10643.utr3p1;Parent=mRNA:um10643
chr08	.	gene	329198	334494	.	-	.	ID=gene:um03235;Name=um03235;Note=uncharacterized protein
chr08	.	mRNA	329198	334494	.	-	.	ID=mRNA:um03235;Parent=gene:um03235;Name=um03235;Note=um03235;transcript_id=um03235
chr08	.	five_prime_UTR	334087	334494	.	-	.	ID=mRNA:um03235.utr5p1;Parent=mRNA:um03235
chr08	.	exon	329198	334494	.	-	.	ID=mRNA:um03235.exon1;Parent=mRNA:um03235
chr08	.	CDS	329509	334086	.	-	0	ID=cds.mRNA:um03235;Parent=mRNA:um03235
chr08	.	three_prime_UTR	329198	329508	.	-	.	ID=mRNA:um03235.utr3p1;Parent=mRNA:um03235
chr08	.	gene	571635	573521	.	+	.	ID=gene:um03308;Name=um03308;Note=probable Cytosol aminopeptidase
chr08	.	mRNA	571635	573521	.	+	.	ID=mRNA:um03308;Parent=gene:um03308;Name=um03308;Note=um03308;transcript_id=um03308
chr08	.	five_prime_UTR	571635	571716	.	+	.	ID=mRNA:um03308.utr5p1;Parent=mRNA:um03308
chr08	.	exon	571635	573521	.	+	.	ID=mRNA:um03308.exon1;Parent=mRNA:um03308
chr08	.	CDS	571717	573426	.	+	0	ID=cds.mRNA:um03308;Parent=mRNA:um03308
chr08	.	three_prime_UTR	573427	573521	.	+	.	ID=mRNA:um03308.utr3p1;Parent=mRNA:um03308
chr08	.	gene	30007	35246	.	-	.	ID=gene:um12209;Name=um12209;Note=related to SMC4 - Stable Maintenance of Chromosomes
chr08	.	mRNA	30007	35246	.	-	.	ID=mRNA:um12209;Parent=gene:um12209;Name=um12209;Note=um12209;transcript_id=um12209
chr08	.	five_prime_UTR	35147	35246	.	-	.	ID=mRNA:um12209.utr5p1;Parent=mRNA:um12209
chr08	.	exon	30007	35246	.	-	.	ID=mRNA:um12209.exon1;Parent=mRNA:um12209
chr08	.	CDS	30095	35146	.	-	0	ID=cds.mRNA:um12209;Parent=mRNA:um12209
chr08	.	three_prime_UTR	30007	30094	.	-	.	ID=mRNA:um12209.utr3p1;Parent=mRNA:um12209
chr08	.	gene	381855	383865	.	-	.	ID=gene:um03252;Name=um03252;Note=probable 26S proteasome non-ATPase regulatory subunit p58
chr08	.	mRNA	381855	383865	.	-	.	ID=mRNA:um03252;Parent=gene:um03252;Name=um03252;Note=um03252;transcript_id=um03252
chr08	.	five_prime_UTR	383722	383865	.	-	.	ID=mRNA:um03252.utr5p1;Parent=mRNA:um03252
chr08	.	exon	381855	383865	.	-	.	ID=mRNA:um03252.exon1;Parent=mRNA:um03252
chr08	.	CDS	381916	383721	.	-	0	ID=cds.mRNA:um03252;Parent=mRNA:um03252
chr08	.	three_prime_UTR	381855	381915	.	-	.	ID=mRNA:um03252.utr3p1;Parent=mRNA:um03252
chr08	.	gene	781814	784690	.	-	.	ID=gene:um03377;Name=um03377;Note=uncharacterized protein
chr08	.	mRNA	781814	784690	.	-	.	ID=mRNA:um03377;Parent=gene:um03377;Name=um03377;Note=um03377;transcript_id=um03377
chr08	.	five_prime_UTR	783812	784690	.	-	.	ID=mRNA:um03377.utr5p1;Parent=mRNA:um03377
chr08	.	exon	781814	784690	.	-	.	ID=mRNA:um03377.exon1;Parent=mRNA:um03377
chr08	.	CDS	782042	783811	.	-	0	ID=cds.mRNA:um03377;Parent=mRNA:um03377
chr08	.	three_prime_UTR	781814	782041	.	-	.	ID=mRNA:um03377.utr3p1;Parent=mRNA:um03377
chr08	.	gene	736907	738823	.	-	.	ID=gene:um03365;Name=um03365;Note=uncharacterized protein
chr08	.	mRNA	736907	738823	.	-	.	ID=mRNA:um03365;Parent=gene:um03365;Name=um03365;Note=um03365;transcript_id=um03365
chr08	.	five_prime_UTR	738587	738823	.	-	.	ID=mRNA:um03365.utr5p1;Parent=mRNA:um03365
chr08	.	exon	736907	738823	.	-	.	ID=mRNA:um03365.exon1;Parent=mRNA:um03365
chr08	.	CDS	737177	738586	.	-	0	ID=cds.mRNA:um03365;Parent=mRNA:um03365
chr08	.	three_prime_UTR	736907	737176	.	-	.	ID=mRNA:um03365.utr3p1;Parent=mRNA:um03365
chr08	.	gene	646798	648881	.	+	.	ID=gene:um03336;Name=um03336;Note=related to UNR-interacting protein STRAP (serine-threonine kinase receptor-associated protein)
chr08	.	mRNA	646798	648881	.	+	.	ID=mRNA:um03336;Parent=gene:um03336;Name=um03336;Note=um03336;transcript_id=um03336
chr08	.	five_prime_UTR	646798	647708	.	+	.	ID=mRNA:um03336.utr5p1;Parent=mRNA:um03336
chr08	.	exon	646798	647732	.	+	.	ID=mRNA:um03336.exon1;Parent=mRNA:um03336
chr08	.	CDS	647709	647732	.	+	0	ID=cds.mRNA:um03336;Parent=mRNA:um03336
chr08	.	exon	647823	648881	.	+	.	ID=mRNA:um03336.exon2;Parent=mRNA:um03336
chr08	.	CDS	647823	648770	.	+	0	ID=cds.mRNA:um03336;Parent=mRNA:um03336
chr08	.	three_prime_UTR	648771	648881	.	+	.	ID=mRNA:um03336.utr3p1;Parent=mRNA:um03336
chr08	.	gene	60844	62550	.	-	.	ID=gene:um03144;Name=um03144;Note=probable clathrin-associated adaptor complex medium chain
chr08	.	mRNA	60844	62550	.	-	.	ID=mRNA:um03144;Parent=gene:um03144;Name=um03144;Note=um03144;transcript_id=um03144
chr08	.	five_prime_UTR	62162	62550	.	-	.	ID=mRNA:um03144.utr5p1;Parent=mRNA:um03144
chr08	.	exon	60844	62550	.	-	.	ID=mRNA:um03144.exon1;Parent=mRNA:um03144
chr08	.	CDS	60878	62161	.	-	0	ID=cds.mRNA:um03144;Parent=mRNA:um03144
chr08	.	three_prime_UTR	60844	60877	.	-	.	ID=mRNA:um03144.utr3p1;Parent=mRNA:um03144
chr08	.	gene	471299	474223	.	+	.	ID=gene:um03273;Name=um03273;Note=related to Tip elongation aberrant protein 1
chr08	.	mRNA	471299	474223	.	+	.	ID=mRNA:um03273;Parent=gene:um03273;Name=um03273;Note=um03273;transcript_id=um03273
chr08	.	five_prime_UTR	471299	471633	.	+	.	ID=mRNA:um03273.utr5p1;Parent=mRNA:um03273
chr08	.	exon	471299	474223	.	+	.	ID=mRNA:um03273.exon1;Parent=mRNA:um03273
chr08	.	CDS	471634	473937	.	+	0	ID=cds.mRNA:um03273;Parent=mRNA:um03273
chr08	.	three_prime_UTR	473938	474223	.	+	.	ID=mRNA:um03273.utr3p1;Parent=mRNA:um03273
chr08	MIPS	gene	630040	630853	.	+	.	ID=gene:um03327;Name=um03327;Note=uncharacterized protein
chr08	MIPS	mRNA	630040	630853	.	+	.	ID=mRNA:um03327;Parent=gene:um03327;Name=um03327;Note=um03327;transcript_id=um03327
chr08	MIPS	exon	630040	630409	.	+	.	ID=mRNA:um03327.exon1;Parent=mRNA:um03327
chr08	MIPS	CDS	630040	630409	.	+	0	ID=cds.mRNA:um03327;Parent=mRNA:um03327
chr08	MIPS	exon	630452	630467	.	+	.	ID=mRNA:um03327.exon2;Parent=mRNA:um03327
chr08	MIPS	CDS	630452	630467	.	+	2	ID=cds.mRNA:um03327;Parent=mRNA:um03327
chr08	MIPS	exon	630673	630853	.	+	.	ID=mRNA:um03327.exon3;Parent=mRNA:um03327
chr08	MIPS	CDS	630673	630853	.	+	1	ID=cds.mRNA:um03327;Parent=mRNA:um03327
chr08	.	gene	444861	447696	.	+	.	ID=gene:um03267;Name=um03267;Note=uncharacterized protein
chr08	.	mRNA	444861	447696	.	+	.	ID=mRNA:um03267;Parent=gene:um03267;Name=um03267;Note=um03267;transcript_id=um03267
chr08	.	five_prime_UTR	444861	445236	.	+	.	ID=mRNA:um03267.utr5p1;Parent=mRNA:um03267
chr08	.	exon	444861	447696	.	+	.	ID=mRNA:um03267.exon1;Parent=mRNA:um03267
chr08	.	CDS	445237	447567	.	+	0	ID=cds.mRNA:um03267;Parent=mRNA:um03267
chr08	.	three_prime_UTR	447568	447696	.	+	.	ID=mRNA:um03267.utr3p1;Parent=mRNA:um03267
chr08	.	gene	464481	467750	.	+	.	ID=gene:um03271;Name=um03271;Note=related to NAF1 - nuclear assembly factor
chr08	.	mRNA	464481	467750	.	+	.	ID=mRNA:um03271;Parent=gene:um03271;Name=um03271;Note=um03271;transcript_id=um03271
chr08	.	five_prime_UTR	464481	464552	.	+	.	ID=mRNA:um03271.utr5p1;Parent=mRNA:um03271
chr08	.	exon	464481	467750	.	+	.	ID=mRNA:um03271.exon1;Parent=mRNA:um03271
chr08	.	CDS	464553	467453	.	+	0	ID=cds.mRNA:um03271;Parent=mRNA:um03271
chr08	.	three_prime_UTR	467454	467750	.	+	.	ID=mRNA:um03271.utr3p1;Parent=mRNA:um03271
chr08	.	gene	541107	544379	.	+	.	ID=gene:um03296;Name=um03296;Note=uncharacterized protein
chr08	.	mRNA	541107	544379	.	+	.	ID=mRNA:um03296;Parent=gene:um03296;Name=um03296;Note=um03296;transcript_id=um03296
chr08	.	five_prime_UTR	541107	542376	.	+	.	ID=mRNA:um03296.utr5p1;Parent=mRNA:um03296
chr08	.	exon	541107	544379	.	+	.	ID=mRNA:um03296.exon1;Parent=mRNA:um03296
chr08	.	CDS	542377	543753	.	+	0	ID=cds.mRNA:um03296;Parent=mRNA:um03296
chr08	.	three_prime_UTR	543754	544379	.	+	.	ID=mRNA:um03296.utr3p1;Parent=mRNA:um03296
chr08	.	gene	300342	301469	.	+	.	ID=gene:um10647;Name=um10647;Note=probable PRE7 - 20S proteasome subunit(beta6)
chr08	.	mRNA	300342	301469	.	+	.	ID=mRNA:um10647;Parent=gene:um10647;Name=um10647;Note=um10647;transcript_id=um10647
chr08	.	five_prime_UTR	300342	300491	.	+	.	ID=mRNA:um10647.utr5p1;Parent=mRNA:um10647
chr08	.	exon	300342	301469	.	+	.	ID=mRNA:um10647.exon1;Parent=mRNA:um10647
chr08	.	CDS	300492	301358	.	+	0	ID=cds.mRNA:um10647;Parent=mRNA:um10647
chr08	.	three_prime_UTR	301359	301469	.	+	.	ID=mRNA:um10647.utr3p1;Parent=mRNA:um10647
chr08	.	gene	769980	774240	.	+	.	ID=gene:um03375;Name=um03375;Note=uncharacterized protein
chr08	.	mRNA	769980	774240	.	+	.	ID=mRNA:um03375;Parent=gene:um03375;Name=um03375;Note=um03375;transcript_id=um03375
chr08	.	five_prime_UTR	769980	770139	.	+	.	ID=mRNA:um03375.utr5p1;Parent=mRNA:um03375
chr08	.	exon	769980	774240	.	+	.	ID=mRNA:um03375.exon1;Parent=mRNA:um03375
chr08	.	CDS	770140	774153	.	+	0	ID=cds.mRNA:um03375;Parent=mRNA:um03375
chr08	.	three_prime_UTR	774154	774240	.	+	.	ID=mRNA:um03375.utr3p1;Parent=mRNA:um03375
chr08	.	gene	133400	134812	.	-	.	ID=gene:um03171;Name=um03171;Note=related to GCN3 - translation initiation factor eIF2B, 34 KD, alpha subunit
chr08	.	mRNA	133400	134812	.	-	.	ID=mRNA:um03171;Parent=gene:um03171;Name=um03171;Note=um03171;transcript_id=um03171
chr08	.	five_prime_UTR	134711	134812	.	-	.	ID=mRNA:um03171.utr5p1;Parent=mRNA:um03171
chr08	.	exon	133739	134812	.	-	.	ID=mRNA:um03171.exon1;Parent=mRNA:um03171
chr08	.	CDS	133739	134710	.	-	0	ID=cds.mRNA:um03171;Parent=mRNA:um03171
chr08	.	exon	133400	133625	.	-	.	ID=mRNA:um03171.exon2;Parent=mRNA:um03171
chr08	.	CDS	133515	133625	.	-	0	ID=cds.mRNA:um03171;Parent=mRNA:um03171
chr08	.	three_prime_UTR	133400	133514	.	-	.	ID=mRNA:um03171.utr3p1;Parent=mRNA:um03171
chr08	.	gene	248914	252344	.	+	.	ID=gene:um03209;Name=um03209;Note=probable SEC24 - COPII coated vesicle component
chr08	.	mRNA	248914	252344	.	+	.	ID=mRNA:um03209;Parent=gene:um03209;Name=um03209;Note=um03209;transcript_id=um03209
chr08	.	five_prime_UTR	248914	249067	.	+	.	ID=mRNA:um03209.utr5p1;Parent=mRNA:um03209
chr08	.	exon	248914	252344	.	+	.	ID=mRNA:um03209.exon1;Parent=mRNA:um03209
chr08	.	CDS	249068	252055	.	+	0	ID=cds.mRNA:um03209;Parent=mRNA:um03209
chr08	.	three_prime_UTR	252056	252344	.	+	.	ID=mRNA:um03209.utr3p1;Parent=mRNA:um03209
chr08	MIPS	gene	462920	463493	.	+	.	ID=gene:um15098;Name=um15098;Note=uncharacterized protein
chr08	MIPS	mRNA	462920	463493	.	+	.	ID=mRNA:um15098;Parent=gene:um15098;Name=um15098;Note=um15098;transcript_id=um15098
chr08	MIPS	exon	462920	463117	.	+	.	ID=mRNA:um15098.exon1;Parent=mRNA:um15098
chr08	MIPS	CDS	462920	463117	.	+	0	ID=cds.mRNA:um15098;Parent=mRNA:um15098
chr08	MIPS	exon	463221	463493	.	+	.	ID=mRNA:um15098.exon2;Parent=mRNA:um15098
chr08	MIPS	CDS	463221	463493	.	+	0	ID=cds.mRNA:um15098;Parent=mRNA:um15098
chr08	.	gene	153390	155108	.	-	.	ID=gene:um10392;Name=um10392;Note=uncharacterized protein
chr08	.	mRNA	153390	155108	.	-	.	ID=mRNA:um10392;Parent=gene:um10392;Name=um10392;Note=um10392;transcript_id=um10392
chr08	.	five_prime_UTR	154936	155108	.	-	.	ID=mRNA:um10392.utr5p1;Parent=mRNA:um10392
chr08	.	exon	153390	155108	.	-	.	ID=mRNA:um10392.exon1;Parent=mRNA:um10392
chr08	.	CDS	153808	154935	.	-	0	ID=cds.mRNA:um10392;Parent=mRNA:um10392
chr08	.	three_prime_UTR	153390	153807	.	-	.	ID=mRNA:um10392.utr3p1;Parent=mRNA:um10392
chr08	.	gene	518856	521884	.	-	.	ID=gene:um03289;Name=um03289;Note=uncharacterized protein
chr08	.	mRNA	518856	521884	.	-	.	ID=mRNA:um03289;Parent=gene:um03289;Name=um03289;Note=um03289;transcript_id=um03289
chr08	.	five_prime_UTR	521476	521884	.	-	.	ID=mRNA:um03289.utr5p1;Parent=mRNA:um03289
chr08	.	exon	518856	521884	.	-	.	ID=mRNA:um03289.exon1;Parent=mRNA:um03289
chr08	.	CDS	519919	521475	.	-	0	ID=cds.mRNA:um03289;Parent=mRNA:um03289
chr08	.	three_prime_UTR	518856	519918	.	-	.	ID=mRNA:um03289.utr3p1;Parent=mRNA:um03289
chr08	.	gene	513782	517551	.	+	.	ID=gene:um10830;Name=um10830;Note=uncharacterized protein
chr08	.	mRNA	513782	517551	.	+	.	ID=mRNA:um10830;Parent=gene:um10830;Name=um10830;Note=um10830;transcript_id=um10830
chr08	.	five_prime_UTR	513782	514592	.	+	.	ID=mRNA:um10830.utr5p1;Parent=mRNA:um10830
chr08	.	exon	513782	517551	.	+	.	ID=mRNA:um10830.exon1;Parent=mRNA:um10830
chr08	.	CDS	514593	517460	.	+	0	ID=cds.mRNA:um10830;Parent=mRNA:um10830
chr08	.	three_prime_UTR	517461	517551	.	+	.	ID=mRNA:um10830.utr3p1;Parent=mRNA:um10830
chr08	.	gene	212444	214340	.	+	.	ID=gene:um10402;Name=um10402;Note=related to lipoamide acyltransferase component of branched-chain alpha-keto acid dehydrogenase complex, mitochondrial precursor
chr08	.	mRNA	212444	214340	.	+	.	ID=mRNA:um10402;Parent=gene:um10402;Name=um10402;Note=um10402;transcript_id=um10402
chr08	.	five_prime_UTR	212444	212504	.	+	.	ID=mRNA:um10402.utr5p1;Parent=mRNA:um10402
chr08	.	exon	212444	214340	.	+	.	ID=mRNA:um10402.exon1;Parent=mRNA:um10402
chr08	.	CDS	212505	214112	.	+	0	ID=cds.mRNA:um10402;Parent=mRNA:um10402
chr08	.	three_prime_UTR	214113	214340	.	+	.	ID=mRNA:um10402.utr3p1;Parent=mRNA:um10402
chr08	.	gene	368025	371348	.	+	.	ID=gene:um10651;Name=um10651;Note=uncharacterized protein
chr08	.	mRNA	368025	371348	.	+	.	ID=mRNA:um10651;Parent=gene:um10651;Name=um10651;Note=um10651;transcript_id=um10651
chr08	.	five_prime_UTR	368025	368102	.	+	.	ID=mRNA:um10651.utr5p1;Parent=mRNA:um10651
chr08	.	exon	368025	371348	.	+	.	ID=mRNA:um10651.exon1;Parent=mRNA:um10651
chr08	.	CDS	368103	371117	.	+	0	ID=cds.mRNA:um10651;Parent=mRNA:um10651
chr08	.	three_prime_UTR	371118	371348	.	+	.	ID=mRNA:um10651.utr3p1;Parent=mRNA:um10651
chr08	MIPS	gene	81450	82594	.	-	.	ID=gene:um03152;Name=um03152;Note=uncharacterized protein
chr08	MIPS	mRNA	81450	82594	.	-	.	ID=mRNA:um03152;Parent=gene:um03152;Name=um03152;Note=um03152;transcript_id=um03152
chr08	MIPS	exon	81607	82594	.	-	.	ID=mRNA:um03152.exon1;Parent=mRNA:um03152
chr08	MIPS	CDS	81607	82594	.	-	0	ID=cds.mRNA:um03152;Parent=mRNA:um03152
chr08	MIPS	exon	81450	81523	.	-	.	ID=mRNA:um03152.exon2;Parent=mRNA:um03152
chr08	MIPS	CDS	81450	81523	.	-	0	ID=cds.mRNA:um03152;Parent=mRNA:um03152
chr08	.	gene	411263	414540	.	-	.	ID=gene:um03261;Name=um03261;Note=uncharacterized protein
chr08	.	mRNA	411263	414540	.	-	.	ID=mRNA:um03261;Parent=gene:um03261;Name=um03261;Note=um03261;transcript_id=um03261
chr08	.	five_prime_UTR	414114	414540	.	-	.	ID=mRNA:um03261.utr5p1;Parent=mRNA:um03261
chr08	.	exon	411263	414540	.	-	.	ID=mRNA:um03261.exon1;Parent=mRNA:um03261
chr08	.	CDS	411369	414113	.	-	0	ID=cds.mRNA:um03261;Parent=mRNA:um03261
chr08	.	three_prime_UTR	411263	411368	.	-	.	ID=mRNA:um03261.utr3p1;Parent=mRNA:um03261
chr08	.	gene	240340	244446	.	+	.	ID=gene:um03206;Name=um03206;Note=related to thymidylate kinase
chr08	.	mRNA	240340	244446	.	+	.	ID=mRNA:um03206;Parent=gene:um03206;Name=um03206;Note=um03206;transcript_id=um03206
chr08	.	five_prime_UTR	240340	240693	.	+	.	ID=mRNA:um03206.utr5p1;Parent=mRNA:um03206
chr08	.	exon	240340	244446	.	+	.	ID=mRNA:um03206.exon1;Parent=mRNA:um03206
chr08	.	CDS	240694	244320	.	+	0	ID=cds.mRNA:um03206;Parent=mRNA:um03206
chr08	.	three_prime_UTR	244321	244446	.	+	.	ID=mRNA:um03206.utr3p1;Parent=mRNA:um03206
chr08	.	gene	677311	686154	.	-	.	ID=gene:um03347-A;Name=um03347-A;Note=related to NUM1 - nuclear migration protein
chr08	.	mRNA	677311	686154	.	-	.	ID=mRNA:um03347-A;Parent=gene:um03347-A;Name=um03347-A;Note=um03347-A;transcript_id=um03347-A
chr08	.	five_prime_UTR	685863	686154	.	-	.	ID=mRNA:um03347-A.utr5p1;Parent=mRNA:um03347-A
chr08	.	five_prime_UTR	684744	684892	.	-	.	ID=mRNA:um03347-A.utr5p2;Parent=mRNA:um03347-A
chr08	.	exon	685863	686154	.	-	.	ID=mRNA:um03347-A.exon1;Parent=mRNA:um03347-A
chr08	.	exon	677311	684892	.	-	.	ID=mRNA:um03347-A.exon2;Parent=mRNA:um03347-A
chr08	.	CDS	677652	684743	.	-	0	ID=cds.mRNA:um03347-A;Parent=mRNA:um03347-A
chr08	.	three_prime_UTR	677311	677651	.	-	.	ID=mRNA:um03347-A.utr3p1;Parent=mRNA:um03347-A
chr08	.	mRNA	677311	686154	.	-	.	ID=mRNA:um03347-B;Parent=gene:um03347-A;Name=um03347-B;Note=um03347-B;transcript_id=um03347-B
chr08	.	five_prime_UTR	685863	686154	.	-	.	ID=mRNA:um03347-B.utr5p1;Parent=mRNA:um03347-B
chr08	.	five_prime_UTR	684744	685667	.	-	.	ID=mRNA:um03347-B.utr5p2;Parent=mRNA:um03347-B
chr08	.	exon	685863	686154	.	-	.	ID=mRNA:um03347-B.exon1;Parent=mRNA:um03347-B
chr08	.	exon	677311	685667	.	-	.	ID=mRNA:um03347-B.exon2;Parent=mRNA:um03347-B
chr08	.	CDS	677652	684743	.	-	0	ID=cds.mRNA:um03347-B;Parent=mRNA:um03347-B
chr08	.	three_prime_UTR	677311	677651	.	-	.	ID=mRNA:um03347-B.utr3p1;Parent=mRNA:um03347-B
chr08	.	gene	506746	512665	.	-	.	ID=gene:um03286;Name=um03286;Note=related to MYO1 - myosin-1 isoform (type II myosin) heavy chain
chr08	.	mRNA	506746	512665	.	-	.	ID=mRNA:um03286;Parent=gene:um03286;Name=um03286;Note=um03286;transcript_id=um03286
chr08	.	five_prime_UTR	512347	512665	.	-	.	ID=mRNA:um03286.utr5p1;Parent=mRNA:um03286
chr08	.	exon	506746	512665	.	-	.	ID=mRNA:um03286.exon1;Parent=mRNA:um03286
chr08	.	CDS	506854	512346	.	-	0	ID=cds.mRNA:um03286;Parent=mRNA:um03286
chr08	.	three_prime_UTR	506746	506853	.	-	.	ID=mRNA:um03286.utr3p1;Parent=mRNA:um03286
chr08	.	gene	162856	167324	.	+	.	ID=gene:um03180;Name=um03180;Note=related to white collar 1 protein
chr08	.	mRNA	162856	167324	.	+	.	ID=mRNA:um03180;Parent=gene:um03180;Name=um03180;Note=um03180;transcript_id=um03180
chr08	.	five_prime_UTR	162856	163959	.	+	.	ID=mRNA:um03180.utr5p1;Parent=mRNA:um03180
chr08	.	exon	162856	167324	.	+	.	ID=mRNA:um03180.exon1;Parent=mRNA:um03180
chr08	.	CDS	163960	167217	.	+	0	ID=cds.mRNA:um03180;Parent=mRNA:um03180
chr08	.	three_prime_UTR	167218	167324	.	+	.	ID=mRNA:um03180.utr3p1;Parent=mRNA:um03180
chr08	.	gene	384197	388617	.	-	.	ID=gene:um03253;Name=um03253;Note=uncharacterized protein
chr08	.	mRNA	384197	388617	.	-	.	ID=mRNA:um03253;Parent=gene:um03253;Name=um03253;Note=um03253;transcript_id=um03253
chr08	.	five_prime_UTR	387837	388617	.	-	.	ID=mRNA:um03253.utr5p1;Parent=mRNA:um03253
chr08	.	exon	384197	388617	.	-	.	ID=mRNA:um03253.exon1;Parent=mRNA:um03253
chr08	.	CDS	384360	387836	.	-	0	ID=cds.mRNA:um03253;Parent=mRNA:um03253
chr08	.	three_prime_UTR	384197	384359	.	-	.	ID=mRNA:um03253.utr3p1;Parent=mRNA:um03253
chr08	.	gene	222670	223705	.	-	.	ID=gene:um03201;Name=um03201;Note=uncharacterized protein
chr08	.	mRNA	222670	223705	.	-	.	ID=mRNA:um03201;Parent=gene:um03201;Name=um03201;Note=um03201;transcript_id=um03201
chr08	.	five_prime_UTR	223631	223705	.	-	.	ID=mRNA:um03201.utr5p1;Parent=mRNA:um03201
chr08	.	exon	223387	223705	.	-	.	ID=mRNA:um03201.exon1;Parent=mRNA:um03201
chr08	.	CDS	223387	223630	.	-	0	ID=cds.mRNA:um03201;Parent=mRNA:um03201
chr08	.	exon	222670	223282	.	-	.	ID=mRNA:um03201.exon2;Parent=mRNA:um03201
chr08	.	CDS	222819	223282	.	-	2	ID=cds.mRNA:um03201;Parent=mRNA:um03201
chr08	.	three_prime_UTR	222670	222818	.	-	.	ID=mRNA:um03201.utr3p1;Parent=mRNA:um03201
chr08	.	gene	287625	288850	.	+	.	ID=gene:um10646;Name=um10646;Note=related to CTR2 - Protein involved in copper transport
chr08	.	mRNA	287625	288850	.	+	.	ID=mRNA:um10646;Parent=gene:um10646;Name=um10646;Note=um10646;transcript_id=um10646
chr08	.	five_prime_UTR	287625	287804	.	+	.	ID=mRNA:um10646.utr5p1;Parent=mRNA:um10646
chr08	.	exon	287625	288372	.	+	.	ID=mRNA:um10646.exon1;Parent=mRNA:um10646
chr08	.	CDS	287805	288372	.	+	0	ID=cds.mRNA:um10646;Parent=mRNA:um10646
chr08	.	exon	288466	288850	.	+	.	ID=mRNA:um10646.exon2;Parent=mRNA:um10646
chr08	.	CDS	288466	288566	.	+	2	ID=cds.mRNA:um10646;Parent=mRNA:um10646
chr08	.	three_prime_UTR	288567	288850	.	+	.	ID=mRNA:um10646.utr3p1;Parent=mRNA:um10646
chr08	.	gene	731604	735957	.	-	.	ID=gene:um03363;Name=um03363;Note=uncharacterized protein
chr08	.	mRNA	731604	735957	.	-	.	ID=mRNA:um03363;Parent=gene:um03363;Name=um03363;Note=um03363;transcript_id=um03363
chr08	.	five_prime_UTR	735830	735957	.	-	.	ID=mRNA:um03363.utr5p1;Parent=mRNA:um03363
chr08	.	exon	731604	735957	.	-	.	ID=mRNA:um03363.exon1;Parent=mRNA:um03363
chr08	.	CDS	731642	735829	.	-	0	ID=cds.mRNA:um03363;Parent=mRNA:um03363
chr08	.	three_prime_UTR	731604	731641	.	-	.	ID=mRNA:um03363.utr3p1;Parent=mRNA:um03363
chr08	.	gene	566297	568047	.	+	.	ID=gene:um03305;Name=um03305;Note=MAP kinase
chr08	.	mRNA	566297	568047	.	+	.	ID=mRNA:um03305;Parent=gene:um03305;Name=um03305;Note=um03305;transcript_id=um03305
chr08	.	five_prime_UTR	566297	566733	.	+	.	ID=mRNA:um03305.utr5p1;Parent=mRNA:um03305
chr08	.	exon	566297	568047	.	+	.	ID=mRNA:um03305.exon1;Parent=mRNA:um03305
chr08	.	CDS	566734	567798	.	+	0	ID=cds.mRNA:um03305;Parent=mRNA:um03305
chr08	.	three_prime_UTR	567799	568047	.	+	.	ID=mRNA:um03305.utr3p1;Parent=mRNA:um03305
chr08	.	gene	809011	809736	.	+	.	ID=gene:um03388;Name=um03388;Note=uncharacterized protein
chr08	.	mRNA	809011	809736	.	+	.	ID=mRNA:um03388;Parent=gene:um03388;Name=um03388;Note=um03388;transcript_id=um03388
chr08	.	five_prime_UTR	809011	809081	.	+	.	ID=mRNA:um03388.utr5p1;Parent=mRNA:um03388
chr08	.	exon	809011	809736	.	+	.	ID=mRNA:um03388.exon1;Parent=mRNA:um03388
chr08	.	CDS	809082	809477	.	+	0	ID=cds.mRNA:um03388;Parent=mRNA:um03388
chr08	.	three_prime_UTR	809478	809736	.	+	.	ID=mRNA:um03388.utr3p1;Parent=mRNA:um03388
chr08	.	gene	66691	69815	.	+	.	ID=gene:um03147;Name=um03147;Note=related to Adapter-related protein complex 3 delta 1 subunit
chr08	.	mRNA	66691	69815	.	+	.	ID=mRNA:um03147;Parent=gene:um03147;Name=um03147;Note=um03147;transcript_id=um03147
chr08	.	five_prime_UTR	66691	66953	.	+	.	ID=mRNA:um03147.utr5p1;Parent=mRNA:um03147
chr08	.	exon	66691	69815	.	+	.	ID=mRNA:um03147.exon1;Parent=mRNA:um03147
chr08	.	CDS	66954	69677	.	+	0	ID=cds.mRNA:um03147;Parent=mRNA:um03147
chr08	.	three_prime_UTR	69678	69815	.	+	.	ID=mRNA:um03147.utr3p1;Parent=mRNA:um03147
chr08	MIPS	gene	811095	811475	.	-	.	ID=gene:um03389;Name=um03389;Note=uncharacterized protein
chr08	MIPS	mRNA	811095	811475	.	-	.	ID=mRNA:um03389;Parent=gene:um03389;Name=um03389;Note=um03389;transcript_id=um03389
chr08	MIPS	exon	811378	811475	.	-	.	ID=mRNA:um03389.exon1;Parent=mRNA:um03389
chr08	MIPS	CDS	811378	811475	.	-	0	ID=cds.mRNA:um03389;Parent=mRNA:um03389
chr08	MIPS	exon	811095	811317	.	-	.	ID=mRNA:um03389.exon2;Parent=mRNA:um03389
chr08	MIPS	CDS	811095	811317	.	-	0	ID=cds.mRNA:um03389;Parent=mRNA:um03389
chr08	.	gene	76464	78323	.	-	.	ID=gene:um03150;Name=um03150;Note=uncharacterized protein
chr08	.	mRNA	76464	78323	.	-	.	ID=mRNA:um03150;Parent=gene:um03150;Name=um03150;Note=um03150;transcript_id=um03150
chr08	.	five_prime_UTR	78271	78323	.	-	.	ID=mRNA:um03150.utr5p1;Parent=mRNA:um03150
chr08	.	exon	76464	78323	.	-	.	ID=mRNA:um03150.exon1;Parent=mRNA:um03150
chr08	.	CDS	76474	78270	.	-	0	ID=cds.mRNA:um03150;Parent=mRNA:um03150
chr08	.	three_prime_UTR	76464	76473	.	-	.	ID=mRNA:um03150.utr3p1;Parent=mRNA:um03150
chr08	.	gene	622945	625253	.	+	.	ID=gene:um03325;Name=um03325;Note=probable general amino acid permease
chr08	.	mRNA	622945	625253	.	+	.	ID=mRNA:um03325;Parent=gene:um03325;Name=um03325;Note=um03325;transcript_id=um03325
chr08	.	five_prime_UTR	622945	623234	.	+	.	ID=mRNA:um03325.utr5p1;Parent=mRNA:um03325
chr08	.	exon	622945	625253	.	+	.	ID=mRNA:um03325.exon1;Parent=mRNA:um03325
chr08	.	CDS	623235	624944	.	+	0	ID=cds.mRNA:um03325;Parent=mRNA:um03325
chr08	.	three_prime_UTR	624945	625253	.	+	.	ID=mRNA:um03325.utr3p1;Parent=mRNA:um03325
chr08	MIPS	gene	667767	668168	.	+	.	ID=gene:um03343;Name=um03343;Note=uncharacterized protein
chr08	MIPS	mRNA	667767	668168	.	+	.	ID=mRNA:um03343;Parent=gene:um03343;Name=um03343;Note=um03343;transcript_id=um03343
chr08	MIPS	exon	667767	668168	.	+	.	ID=mRNA:um03343.exon1;Parent=mRNA:um03343
chr08	MIPS	CDS	667767	668168	.	+	0	ID=cds.mRNA:um03343;Parent=mRNA:um03343
chr08	.	gene	581180	583940	.	-	.	ID=gene:um10836;Name=um10836;Note=protein mediates microtubule-dependent mRNA transport
chr08	.	mRNA	581180	583940	.	-	.	ID=mRNA:um10836;Parent=gene:um10836;Name=um10836;Note=um10836;transcript_id=um10836
chr08	.	five_prime_UTR	583722	583940	.	-	.	ID=mRNA:um10836.utr5p1;Parent=mRNA:um10836
chr08	.	exon	581180	583940	.	-	.	ID=mRNA:um10836.exon1;Parent=mRNA:um10836
chr08	.	CDS	581343	583721	.	-	0	ID=cds.mRNA:um10836;Parent=mRNA:um10836
chr08	.	three_prime_UTR	581180	581342	.	-	.	ID=mRNA:um10836.utr3p1;Parent=mRNA:um10836
chr08	.	gene	610456	613872	.	+	.	ID=gene:um10840;Name=um10840;Note=probable MIS1 - C1-tetrahydrofolate synthase, mitochondrial
chr08	.	mRNA	610456	613872	.	+	.	ID=mRNA:um10840;Parent=gene:um10840;Name=um10840;Note=um10840;transcript_id=um10840
chr08	.	five_prime_UTR	610456	610579	.	+	.	ID=mRNA:um10840.utr5p1;Parent=mRNA:um10840
chr08	.	exon	610456	613872	.	+	.	ID=mRNA:um10840.exon1;Parent=mRNA:um10840
chr08	.	CDS	610580	613666	.	+	0	ID=cds.mRNA:um10840;Parent=mRNA:um10840
chr08	.	three_prime_UTR	613667	613872	.	+	.	ID=mRNA:um10840.utr3p1;Parent=mRNA:um10840
chr08	.	gene	671070	674405	.	+	.	ID=gene:um12224;Name=um12224;Note=related to Tuftelin-interacting protein 11
chr08	.	mRNA	671070	674405	.	+	.	ID=mRNA:um12224;Parent=gene:um12224;Name=um12224;Note=um12224;transcript_id=um12224
chr08	.	five_prime_UTR	671070	671200	.	+	.	ID=mRNA:um12224.utr5p1;Parent=mRNA:um12224
chr08	.	exon	671070	674405	.	+	.	ID=mRNA:um12224.exon1;Parent=mRNA:um12224
chr08	.	CDS	671201	674110	.	+	0	ID=cds.mRNA:um12224;Parent=mRNA:um12224
chr08	.	three_prime_UTR	674111	674405	.	+	.	ID=mRNA:um12224.utr3p1;Parent=mRNA:um12224
chr08	.	gene	225497	226186	.	+	.	ID=gene:um10403;Name=um10403;Note=uncharacterized protein
chr08	.	mRNA	225497	226186	.	+	.	ID=mRNA:um10403;Parent=gene:um10403;Name=um10403;Note=um10403;transcript_id=um10403
chr08	.	five_prime_UTR	225497	225569	.	+	.	ID=mRNA:um10403.utr5p1;Parent=mRNA:um10403
chr08	.	exon	225497	226186	.	+	.	ID=mRNA:um10403.exon1;Parent=mRNA:um10403
chr08	.	CDS	225570	225959	.	+	0	ID=cds.mRNA:um10403;Parent=mRNA:um10403
chr08	.	three_prime_UTR	225960	226186	.	+	.	ID=mRNA:um10403.utr3p1;Parent=mRNA:um10403
chr08	MIPS	gene	295807	296525	.	+	.	ID=gene:um12215;Name=um12215;Note=uncharacterized protein
chr08	MIPS	mRNA	295807	296525	.	+	.	ID=mRNA:um12215;Parent=gene:um12215;Name=um12215;Note=um12215;transcript_id=um12215
chr08	MIPS	exon	295807	296197	.	+	.	ID=mRNA:um12215.exon1;Parent=mRNA:um12215
chr08	MIPS	CDS	295807	296197	.	+	0	ID=cds.mRNA:um12215;Parent=mRNA:um12215
chr08	MIPS	exon	296275	296525	.	+	.	ID=mRNA:um12215.exon2;Parent=mRNA:um12215
chr08	MIPS	CDS	296275	296525	.	+	2	ID=cds.mRNA:um12215;Parent=mRNA:um12215
chr08	.	gene	625149	629008	.	-	.	ID=gene:um10653;Name=um10653;Note=uncharacterized protein
chr08	.	mRNA	625149	629008	.	-	.	ID=mRNA:um10653;Parent=gene:um10653;Name=um10653;Note=um10653;transcript_id=um10653
chr08	.	five_prime_UTR	628866	629008	.	-	.	ID=mRNA:um10653.utr5p1;Parent=mRNA:um10653
chr08	.	exon	625149	629008	.	-	.	ID=mRNA:um10653.exon1;Parent=mRNA:um10653
chr08	.	CDS	625314	628865	.	-	0	ID=cds.mRNA:um10653;Parent=mRNA:um10653
chr08	.	three_prime_UTR	625149	625313	.	-	.	ID=mRNA:um10653.utr3p1;Parent=mRNA:um10653
chr08	.	gene	762283	766460	.	+	.	ID=gene:um03373;Name=um03373;Note=related to YSP2 - protein involved in programmed cell death
chr08	.	mRNA	762283	766460	.	+	.	ID=mRNA:um03373;Parent=gene:um03373;Name=um03373;Note=um03373;transcript_id=um03373
chr08	.	five_prime_UTR	762283	762432	.	+	.	ID=mRNA:um03373.utr5p1;Parent=mRNA:um03373
chr08	.	exon	762283	766460	.	+	.	ID=mRNA:um03373.exon1;Parent=mRNA:um03373
chr08	.	CDS	762433	766278	.	+	0	ID=cds.mRNA:um03373;Parent=mRNA:um03373
chr08	.	three_prime_UTR	766279	766460	.	+	.	ID=mRNA:um03373.utr3p1;Parent=mRNA:um03373
chr08	MIPS	gene	694724	695611	.	+	.	ID=gene:um12225;Name=um12225;Note=uncharacterized protein
chr08	MIPS	mRNA	694724	695611	.	+	.	ID=mRNA:um12225;Parent=gene:um12225;Name=um12225;Note=um12225;transcript_id=um12225
chr08	MIPS	exon	694724	695611	.	+	.	ID=mRNA:um12225.exon1;Parent=mRNA:um12225
chr08	MIPS	CDS	694724	695611	.	+	0	ID=cds.mRNA:um12225;Parent=mRNA:um12225
chr08	.	gene	498734	500160	.	+	.	ID=gene:um03282;Name=um03282;Note=related to MAK32 protein
chr08	.	mRNA	498734	500160	.	+	.	ID=mRNA:um03282;Parent=gene:um03282;Name=um03282;Note=um03282;transcript_id=um03282
chr08	.	five_prime_UTR	498734	498906	.	+	.	ID=mRNA:um03282.utr5p1;Parent=mRNA:um03282
chr08	.	exon	498734	500160	.	+	.	ID=mRNA:um03282.exon1;Parent=mRNA:um03282
chr08	.	CDS	498907	500091	.	+	0	ID=cds.mRNA:um03282;Parent=mRNA:um03282
chr08	.	three_prime_UTR	500092	500160	.	+	.	ID=mRNA:um03282.utr3p1;Parent=mRNA:um03282
chr08	.	gene	606825	607980	.	-	.	ID=gene:um10839;Name=um10839;Note=probable FMP43 - protein found in mitochondrial proteome, uncharacterized
chr08	.	mRNA	606825	607980	.	-	.	ID=mRNA:um10839;Parent=gene:um10839;Name=um10839;Note=um10839;transcript_id=um10839
chr08	.	five_prime_UTR	607857	607980	.	-	.	ID=mRNA:um10839.utr5p1;Parent=mRNA:um10839
chr08	.	exon	607793	607980	.	-	.	ID=mRNA:um10839.exon1;Parent=mRNA:um10839
chr08	.	CDS	607793	607856	.	-	0	ID=cds.mRNA:um10839;Parent=mRNA:um10839
chr08	.	exon	606825	607688	.	-	.	ID=mRNA:um10839.exon2;Parent=mRNA:um10839
chr08	.	CDS	607363	607688	.	-	2	ID=cds.mRNA:um10839;Parent=mRNA:um10839
chr08	.	three_prime_UTR	606825	607362	.	-	.	ID=mRNA:um10839.utr3p1;Parent=mRNA:um10839
chr08	.	gene	380653	383004	.	+	.	ID=gene:um03251;Name=um03251;Note=uncharacterized protein
chr08	.	mRNA	380653	383004	.	+	.	ID=mRNA:um03251;Parent=gene:um03251;Name=um03251;Note=um03251;transcript_id=um03251
chr08	.	five_prime_UTR	380653	380695	.	+	.	ID=mRNA:um03251.utr5p1;Parent=mRNA:um03251
chr08	.	exon	380653	383004	.	+	.	ID=mRNA:um03251.exon1;Parent=mRNA:um03251
chr08	.	CDS	380696	381757	.	+	0	ID=cds.mRNA:um03251;Parent=mRNA:um03251
chr08	.	three_prime_UTR	381758	383004	.	+	.	ID=mRNA:um03251.utr3p1;Parent=mRNA:um03251
chr08	.	gene	516244	518615	.	-	.	ID=gene:um03288;Name=um03288;Note=related to dna polymerase epsilon p17 subunit
chr08	.	mRNA	516244	518615	.	-	.	ID=mRNA:um03288;Parent=gene:um03288;Name=um03288;Note=um03288;transcript_id=um03288
chr08	.	five_prime_UTR	518386	518615	.	-	.	ID=mRNA:um03288.utr5p1;Parent=mRNA:um03288
chr08	.	exon	516244	518615	.	-	.	ID=mRNA:um03288.exon1;Parent=mRNA:um03288
chr08	.	CDS	517636	518385	.	-	0	ID=cds.mRNA:um03288;Parent=mRNA:um03288
chr08	.	three_prime_UTR	516244	517635	.	-	.	ID=mRNA:um03288.utr3p1;Parent=mRNA:um03288
chr08	.	gene	726665	729922	.	+	.	ID=gene:um03361;Name=um03361;Note=probable SEC26 - coatomer complex beta chain of secretory pathway vesicles
chr08	.	mRNA	726665	729922	.	+	.	ID=mRNA:um03361;Parent=gene:um03361;Name=um03361;Note=um03361;transcript_id=um03361
chr08	.	five_prime_UTR	726665	726934	.	+	.	ID=mRNA:um03361.utr5p1;Parent=mRNA:um03361
chr08	.	exon	726665	729922	.	+	.	ID=mRNA:um03361.exon1;Parent=mRNA:um03361
chr08	.	CDS	726935	729883	.	+	0	ID=cds.mRNA:um03361;Parent=mRNA:um03361
chr08	.	three_prime_UTR	729884	729922	.	+	.	ID=mRNA:um03361.utr3p1;Parent=mRNA:um03361
chr08	.	gene	205659	206205	.	-	.	ID=gene:um03196;Name=um03196;Note=uncharacterized protein
chr08	.	mRNA	205659	206205	.	-	.	ID=mRNA:um03196;Parent=gene:um03196;Name=um03196;Note=um03196;transcript_id=um03196
chr08	.	five_prime_UTR	206183	206205	.	-	.	ID=mRNA:um03196.utr5p1;Parent=mRNA:um03196
chr08	.	exon	205659	206205	.	-	.	ID=mRNA:um03196.exon1;Parent=mRNA:um03196
chr08	.	CDS	205799	206182	.	-	0	ID=cds.mRNA:um03196;Parent=mRNA:um03196
chr08	.	three_prime_UTR	205659	205798	.	-	.	ID=mRNA:um03196.utr3p1;Parent=mRNA:um03196
chr08	.	gene	463498	464351	.	-	.	ID=gene:um10823;Name=um10823;Note=uncharacterized protein
chr08	.	mRNA	463498	464351	.	-	.	ID=mRNA:um10823;Parent=gene:um10823;Name=um10823;Note=um10823;transcript_id=um10823
chr08	.	five_prime_UTR	464238	464351	.	-	.	ID=mRNA:um10823.utr5p1;Parent=mRNA:um10823
chr08	.	exon	464079	464351	.	-	.	ID=mRNA:um10823.exon1;Parent=mRNA:um10823
chr08	.	CDS	464079	464237	.	-	0	ID=cds.mRNA:um10823;Parent=mRNA:um10823
chr08	.	exon	463498	463984	.	-	.	ID=mRNA:um10823.exon2;Parent=mRNA:um10823
chr08	.	CDS	463697	463984	.	-	0	ID=cds.mRNA:um10823;Parent=mRNA:um10823
chr08	.	three_prime_UTR	463498	463696	.	-	.	ID=mRNA:um10823.utr3p1;Parent=mRNA:um10823
chr08	.	gene	305499	308008	.	-	.	ID=gene:um03228;Name=um03228;Note=related to 4-coumarate--CoA ligase 1
chr08	.	mRNA	305499	308008	.	-	.	ID=mRNA:um03228;Parent=gene:um03228;Name=um03228;Note=um03228;transcript_id=um03228
chr08	.	five_prime_UTR	307519	308008	.	-	.	ID=mRNA:um03228.utr5p1;Parent=mRNA:um03228
chr08	.	exon	305499	308008	.	-	.	ID=mRNA:um03228.exon1;Parent=mRNA:um03228
chr08	.	CDS	305572	307518	.	-	0	ID=cds.mRNA:um03228;Parent=mRNA:um03228
chr08	.	three_prime_UTR	305499	305571	.	-	.	ID=mRNA:um03228.utr3p1;Parent=mRNA:um03228
chr08	.	gene	311587	318000	.	+	.	ID=gene:um10648;Name=um10648;Note=related to DNF2 - Non-essential P-type ATPase
chr08	.	mRNA	311587	318000	.	+	.	ID=mRNA:um10648;Parent=gene:um10648;Name=um10648;Note=um10648;transcript_id=um10648
chr08	.	five_prime_UTR	311587	312150	.	+	.	ID=mRNA:um10648.utr5p1;Parent=mRNA:um10648
chr08	.	exon	311587	318000	.	+	.	ID=mRNA:um10648.exon1;Parent=mRNA:um10648
chr08	.	CDS	312151	317829	.	+	0	ID=cds.mRNA:um10648;Parent=mRNA:um10648
chr08	.	three_prime_UTR	317830	318000	.	+	.	ID=mRNA:um10648.utr3p1;Parent=mRNA:um10648
chr08	.	gene	450645	456035	.	-	.	ID=gene:um11957;Name=um11957;Note=related to histidine kinase
chr08	.	mRNA	450645	456035	.	-	.	ID=mRNA:um11957;Parent=gene:um11957;Name=um11957;Note=um11957;transcript_id=um11957
chr08	.	five_prime_UTR	455995	456035	.	-	.	ID=mRNA:um11957.utr5p1;Parent=mRNA:um11957
chr08	.	five_prime_UTR	454898	455874	.	-	.	ID=mRNA:um11957.utr5p2;Parent=mRNA:um11957
chr08	.	exon	455995	456035	.	-	.	ID=mRNA:um11957.exon1;Parent=mRNA:um11957
chr08	.	exon	450645	455874	.	-	.	ID=mRNA:um11957.exon2;Parent=mRNA:um11957
chr08	.	CDS	450971	454897	.	-	0	ID=cds.mRNA:um11957;Parent=mRNA:um11957
chr08	.	three_prime_UTR	450645	450970	.	-	.	ID=mRNA:um11957.utr3p1;Parent=mRNA:um11957
chr08	.	gene	272329	280163	.	+	.	ID=gene:um03216;Name=um03216;Note=probable TOR1 - 1-phosphatidylinositol 3-kinase
chr08	.	mRNA	272329	280163	.	+	.	ID=mRNA:um03216;Parent=gene:um03216;Name=um03216;Note=um03216;transcript_id=um03216
chr08	.	five_prime_UTR	272329	272732	.	+	.	ID=mRNA:um03216.utr5p1;Parent=mRNA:um03216
chr08	.	exon	272329	280163	.	+	.	ID=mRNA:um03216.exon1;Parent=mRNA:um03216
chr08	.	CDS	272733	279965	.	+	0	ID=cds.mRNA:um03216;Parent=mRNA:um03216
chr08	.	three_prime_UTR	279966	280163	.	+	.	ID=mRNA:um03216.utr3p1;Parent=mRNA:um03216
chr08	.	gene	28318	30052	.	+	.	ID=gene:um03132;Name=um03132;Note=uncharacterized protein
chr08	.	mRNA	28318	30052	.	+	.	ID=mRNA:um03132;Parent=gene:um03132;Name=um03132;Note=um03132;transcript_id=um03132
chr08	.	five_prime_UTR	28318	28425	.	+	.	ID=mRNA:um03132.utr5p1;Parent=mRNA:um03132
chr08	.	exon	28318	30052	.	+	.	ID=mRNA:um03132.exon1;Parent=mRNA:um03132
chr08	.	CDS	28426	29976	.	+	0	ID=cds.mRNA:um03132;Parent=mRNA:um03132
chr08	.	three_prime_UTR	29977	30052	.	+	.	ID=mRNA:um03132.utr3p1;Parent=mRNA:um03132
chr08	.	gene	703922	704969	.	-	.	ID=gene:um03354;Name=um03354;Note=probable NOP10 - nucleolar rRNA processing protein
chr08	.	mRNA	703922	704969	.	-	.	ID=mRNA:um03354;Parent=gene:um03354;Name=um03354;Note=um03354;transcript_id=um03354
chr08	.	five_prime_UTR	704890	704969	.	-	.	ID=mRNA:um03354.utr5p1;Parent=mRNA:um03354
chr08	.	exon	704863	704969	.	-	.	ID=mRNA:um03354.exon1;Parent=mRNA:um03354
chr08	.	CDS	704863	704889	.	-	0	ID=cds.mRNA:um03354;Parent=mRNA:um03354
chr08	.	exon	703922	704754	.	-	.	ID=mRNA:um03354.exon2;Parent=mRNA:um03354
chr08	.	CDS	704587	704754	.	-	0	ID=cds.mRNA:um03354;Parent=mRNA:um03354
chr08	.	three_prime_UTR	703922	704586	.	-	.	ID=mRNA:um03354.utr3p1;Parent=mRNA:um03354
chr08	.	gene	222713	224868	.	+	.	ID=gene:um03202;Name=um03202;Note=uncharacterized protein
chr08	.	mRNA	222713	224868	.	+	.	ID=mRNA:um03202;Parent=gene:um03202;Name=um03202;Note=um03202;transcript_id=um03202
chr08	.	five_prime_UTR	222713	224261	.	+	.	ID=mRNA:um03202.utr5p1;Parent=mRNA:um03202
chr08	.	exon	222713	224868	.	+	.	ID=mRNA:um03202.exon1;Parent=mRNA:um03202
chr08	.	CDS	224262	224642	.	+	0	ID=cds.mRNA:um03202;Parent=mRNA:um03202
chr08	.	three_prime_UTR	224643	224868	.	+	.	ID=mRNA:um03202.utr3p1;Parent=mRNA:um03202
chr08	.	gene	290257	292449	.	+	.	ID=gene:um03221;Name=um03221;Note=uncharacterized protein
chr08	.	mRNA	290257	292449	.	+	.	ID=mRNA:um03221;Parent=gene:um03221;Name=um03221;Note=um03221;transcript_id=um03221
chr08	.	five_prime_UTR	290257	290381	.	+	.	ID=mRNA:um03221.utr5p1;Parent=mRNA:um03221
chr08	.	exon	290257	292449	.	+	.	ID=mRNA:um03221.exon1;Parent=mRNA:um03221
chr08	.	CDS	290382	292091	.	+	0	ID=cds.mRNA:um03221;Parent=mRNA:um03221
chr08	.	three_prime_UTR	292092	292449	.	+	.	ID=mRNA:um03221.utr3p1;Parent=mRNA:um03221
chr08	.	gene	584871	588604	.	+	.	ID=gene:um03312;Name=um03312;Note=uncharacterized protein
chr08	.	mRNA	584871	588604	.	+	.	ID=mRNA:um03312;Parent=gene:um03312;Name=um03312;Note=um03312;transcript_id=um03312
chr08	.	five_prime_UTR	584871	585593	.	+	.	ID=mRNA:um03312.utr5p1;Parent=mRNA:um03312
chr08	.	exon	584871	588604	.	+	.	ID=mRNA:um03312.exon1;Parent=mRNA:um03312
chr08	.	CDS	585594	588314	.	+	0	ID=cds.mRNA:um03312;Parent=mRNA:um03312
chr08	.	three_prime_UTR	588315	588604	.	+	.	ID=mRNA:um03312.utr3p1;Parent=mRNA:um03312
chr08	.	gene	308078	310216	.	-	.	ID=gene:um03229;Name=um03229;Note=uncharacterized protein
chr08	.	mRNA	308078	310216	.	-	.	ID=mRNA:um03229;Parent=gene:um03229;Name=um03229;Note=um03229;transcript_id=um03229
chr08	.	five_prime_UTR	309869	310216	.	-	.	ID=mRNA:um03229.utr5p1;Parent=mRNA:um03229
chr08	.	exon	308397	310216	.	-	.	ID=mRNA:um03229.exon1;Parent=mRNA:um03229
chr08	.	CDS	308492	309868	.	-	0	ID=cds.mRNA:um03229;Parent=mRNA:um03229
chr08	.	exon	308078	308258	.	-	.	ID=mRNA:um03229.exon2;Parent=mRNA:um03229
chr08	.	three_prime_UTR	308397	308491	.	-	.	ID=mRNA:um03229.utr3p1;Parent=mRNA:um03229
chr08	.	three_prime_UTR	308078	308258	.	-	.	ID=mRNA:um03229.utr3p2;Parent=mRNA:um03229
chr08	.	gene	526315	528532	.	+	.	ID=gene:um03292;Name=um03292;Note=related to Protein mlo2
chr08	.	mRNA	526315	528532	.	+	.	ID=mRNA:um03292;Parent=gene:um03292;Name=um03292;Note=um03292;transcript_id=um03292
chr08	.	five_prime_UTR	526315	526445	.	+	.	ID=mRNA:um03292.utr5p1;Parent=mRNA:um03292
chr08	.	exon	526315	528532	.	+	.	ID=mRNA:um03292.exon1;Parent=mRNA:um03292
chr08	.	CDS	526446	528272	.	+	0	ID=cds.mRNA:um03292;Parent=mRNA:um03292
chr08	.	three_prime_UTR	528273	528532	.	+	.	ID=mRNA:um03292.utr3p1;Parent=mRNA:um03292
chr08	.	gene	568008	569687	.	-	.	ID=gene:um03306;Name=um03306;Note=probable PRS4 - ribose-phosphate pyrophosphokinase 3
chr08	.	mRNA	568008	569687	.	-	.	ID=mRNA:um03306;Parent=gene:um03306;Name=um03306;Note=um03306;transcript_id=um03306
chr08	.	five_prime_UTR	569538	569687	.	-	.	ID=mRNA:um03306.utr5p1;Parent=mRNA:um03306
chr08	.	exon	568008	569687	.	-	.	ID=mRNA:um03306.exon1;Parent=mRNA:um03306
chr08	.	CDS	568161	569537	.	-	0	ID=cds.mRNA:um03306;Parent=mRNA:um03306
chr08	.	three_prime_UTR	568008	568160	.	-	.	ID=mRNA:um03306.utr3p1;Parent=mRNA:um03306
chr08	.	gene	197563	198976	.	+	.	ID=gene:um03192;Name=um03192;Note=uncharacterized protein
chr08	.	mRNA	197563	198976	.	+	.	ID=mRNA:um03192;Parent=gene:um03192;Name=um03192;Note=um03192;transcript_id=um03192
chr08	.	five_prime_UTR	197563	198205	.	+	.	ID=mRNA:um03192.utr5p1;Parent=mRNA:um03192
chr08	.	exon	197563	198976	.	+	.	ID=mRNA:um03192.exon1;Parent=mRNA:um03192
chr08	.	CDS	198206	198802	.	+	0	ID=cds.mRNA:um03192;Parent=mRNA:um03192
chr08	.	three_prime_UTR	198803	198976	.	+	.	ID=mRNA:um03192.utr3p1;Parent=mRNA:um03192
chr08	.	gene	42072	44848	.	+	.	ID=gene:um03136;Name=um03136;Note=uncharacterized protein
chr08	.	mRNA	42072	44848	.	+	.	ID=mRNA:um03136;Parent=gene:um03136;Name=um03136;Note=um03136;transcript_id=um03136
chr08	.	five_prime_UTR	42072	42708	.	+	.	ID=mRNA:um03136.utr5p1;Parent=mRNA:um03136
chr08	.	exon	42072	44848	.	+	.	ID=mRNA:um03136.exon1;Parent=mRNA:um03136
chr08	.	CDS	42709	44658	.	+	0	ID=cds.mRNA:um03136;Parent=mRNA:um03136
chr08	.	three_prime_UTR	44659	44848	.	+	.	ID=mRNA:um03136.utr3p1;Parent=mRNA:um03136
chr08	.	gene	35768	36572	.	+	.	ID=gene:um03134;Name=um03134;Note=uncharacterized protein
chr08	.	mRNA	35768	36572	.	+	.	ID=mRNA:um03134;Parent=gene:um03134;Name=um03134;Note=um03134;transcript_id=um03134
chr08	.	five_prime_UTR	35768	35797	.	+	.	ID=mRNA:um03134.utr5p1;Parent=mRNA:um03134
chr08	.	exon	35768	36183	.	+	.	ID=mRNA:um03134.exon1;Parent=mRNA:um03134
chr08	.	CDS	35798	36183	.	+	0	ID=cds.mRNA:um03134;Parent=mRNA:um03134
chr08	.	exon	36266	36572	.	+	.	ID=mRNA:um03134.exon2;Parent=mRNA:um03134
chr08	.	CDS	36266	36368	.	+	1	ID=cds.mRNA:um03134;Parent=mRNA:um03134
chr08	.	three_prime_UTR	36369	36572	.	+	.	ID=mRNA:um03134.utr3p1;Parent=mRNA:um03134
chr08	.	gene	280102	281397	.	-	.	ID=gene:um10644;Name=um10644;Note=probable CDC10 - septin
chr08	.	mRNA	280102	281397	.	-	.	ID=mRNA:um10644;Parent=gene:um10644;Name=um10644;Note=um10644;transcript_id=um10644
chr08	.	five_prime_UTR	281164	281397	.	-	.	ID=mRNA:um10644.utr5p1;Parent=mRNA:um10644
chr08	.	exon	280102	281397	.	-	.	ID=mRNA:um10644.exon1;Parent=mRNA:um10644
chr08	.	CDS	280183	281163	.	-	0	ID=cds.mRNA:um10644;Parent=mRNA:um10644
chr08	.	three_prime_UTR	280102	280182	.	-	.	ID=mRNA:um10644.utr3p1;Parent=mRNA:um10644
chr08	.	gene	228719	235409	.	-	.	ID=gene:um03204;Name=um03204;Note=Chitin synthase 8
chr08	.	mRNA	228719	235409	.	-	.	ID=mRNA:um03204;Parent=gene:um03204;Name=um03204;Note=um03204;transcript_id=um03204
chr08	.	five_prime_UTR	234854	235409	.	-	.	ID=mRNA:um03204.utr5p1;Parent=mRNA:um03204
chr08	.	exon	228719	235409	.	-	.	ID=mRNA:um03204.exon1;Parent=mRNA:um03204
chr08	.	CDS	228836	234853	.	-	0	ID=cds.mRNA:um03204;Parent=mRNA:um03204
chr08	.	three_prime_UTR	228719	228835	.	-	.	ID=mRNA:um03204.utr3p1;Parent=mRNA:um03204
chr08	.	gene	258061	260125	.	-	.	ID=gene:um10640;Name=um10640;Note=uncharacterized protein
chr08	.	mRNA	258061	260125	.	-	.	ID=mRNA:um10640;Parent=gene:um10640;Name=um10640;Note=um10640;transcript_id=um10640
chr08	.	five_prime_UTR	259367	260125	.	-	.	ID=mRNA:um10640.utr5p1;Parent=mRNA:um10640
chr08	.	exon	259034	260125	.	-	.	ID=mRNA:um10640.exon1;Parent=mRNA:um10640
chr08	.	CDS	259034	259366	.	-	0	ID=cds.mRNA:um10640;Parent=mRNA:um10640
chr08	.	exon	258061	258869	.	-	.	ID=mRNA:um10640.exon2;Parent=mRNA:um10640
chr08	.	CDS	258618	258869	.	-	0	ID=cds.mRNA:um10640;Parent=mRNA:um10640
chr08	.	three_prime_UTR	258061	258617	.	-	.	ID=mRNA:um10640.utr3p1;Parent=mRNA:um10640
chr08	.	gene	321764	322473	.	+	.	ID=gene:um03232;Name=um03232;Note=uncharacterized protein
chr08	.	mRNA	321764	322473	.	+	.	ID=mRNA:um03232;Parent=gene:um03232;Name=um03232;Note=um03232;transcript_id=um03232
chr08	.	exon	321764	322473	.	+	.	ID=mRNA:um03232.exon1;Parent=mRNA:um03232
chr08	.	CDS	321764	322465	.	+	0	ID=cds.mRNA:um03232;Parent=mRNA:um03232
chr08	.	three_prime_UTR	322466	322473	.	+	.	ID=mRNA:um03232.utr3p1;Parent=mRNA:um03232
chr08	.	gene	113661	115794	.	-	.	ID=gene:um03164;Name=um03164;Note=probable platelet-activating factor acetylhydrolase ib alpha subunit
chr08	.	mRNA	113661	115794	.	-	.	ID=mRNA:um03164;Parent=gene:um03164;Name=um03164;Note=um03164;transcript_id=um03164
chr08	.	five_prime_UTR	115469	115794	.	-	.	ID=mRNA:um03164.utr5p1;Parent=mRNA:um03164
chr08	.	exon	114079	115794	.	-	.	ID=mRNA:um03164.exon1;Parent=mRNA:um03164
chr08	.	CDS	114107	115468	.	-	0	ID=cds.mRNA:um03164;Parent=mRNA:um03164
chr08	.	exon	113661	113950	.	-	.	ID=mRNA:um03164.exon2;Parent=mRNA:um03164
chr08	.	three_prime_UTR	114079	114106	.	-	.	ID=mRNA:um03164.utr3p1;Parent=mRNA:um03164
chr08	.	three_prime_UTR	113661	113950	.	-	.	ID=mRNA:um03164.utr3p2;Parent=mRNA:um03164
chr08	.	gene	414917	422814	.	+	.	ID=gene:um03262;Name=um03262;Note=related to Separin
chr08	.	mRNA	414917	422814	.	+	.	ID=mRNA:um03262;Parent=gene:um03262;Name=um03262;Note=um03262;transcript_id=um03262
chr08	.	five_prime_UTR	414917	414976	.	+	.	ID=mRNA:um03262.utr5p1;Parent=mRNA:um03262
chr08	.	exon	414917	422814	.	+	.	ID=mRNA:um03262.exon1;Parent=mRNA:um03262
chr08	.	CDS	414977	422470	.	+	0	ID=cds.mRNA:um03262;Parent=mRNA:um03262
chr08	.	three_prime_UTR	422471	422814	.	+	.	ID=mRNA:um03262.utr3p1;Parent=mRNA:um03262
chr08	.	gene	601839	605361	.	+	.	ID=gene:um03317;Name=um03317;Note=related to PRM1 - Pheromone-regulated multispanning membrane protein
chr08	.	mRNA	601839	605361	.	+	.	ID=mRNA:um03317;Parent=gene:um03317;Name=um03317;Note=um03317;transcript_id=um03317
chr08	.	five_prime_UTR	601839	602343	.	+	.	ID=mRNA:um03317.utr5p1;Parent=mRNA:um03317
chr08	.	exon	601839	605361	.	+	.	ID=mRNA:um03317.exon1;Parent=mRNA:um03317
chr08	.	CDS	602344	605295	.	+	0	ID=cds.mRNA:um03317;Parent=mRNA:um03317
chr08	.	three_prime_UTR	605296	605361	.	+	.	ID=mRNA:um03317.utr3p1;Parent=mRNA:um03317
chr08	.	gene	263737	267698	.	+	.	ID=gene:um10641;Name=um10641;Note=related to SKT5 - protoplast regeneration and killer toxin resistance protein
chr08	.	mRNA	263737	267698	.	+	.	ID=mRNA:um10641;Parent=gene:um10641;Name=um10641;Note=um10641;transcript_id=um10641
chr08	.	five_prime_UTR	263737	264265	.	+	.	ID=mRNA:um10641.utr5p1;Parent=mRNA:um10641
chr08	.	exon	263737	267698	.	+	.	ID=mRNA:um10641.exon1;Parent=mRNA:um10641
chr08	.	CDS	264266	267568	.	+	0	ID=cds.mRNA:um10641;Parent=mRNA:um10641
chr08	.	three_prime_UTR	267569	267698	.	+	.	ID=mRNA:um10641.utr3p1;Parent=mRNA:um10641
chr08	.	gene	267660	269290	.	-	.	ID=gene:um10642;Name=um10642;Note=related to LSM8 - Component of small nuclear ribonucleoprotein complexes involved in RNA processing and splicing
chr08	.	mRNA	267660	269290	.	-	.	ID=mRNA:um10642;Parent=gene:um10642;Name=um10642;Note=um10642;transcript_id=um10642
chr08	.	five_prime_UTR	268911	269290	.	-	.	ID=mRNA:um10642.utr5p1;Parent=mRNA:um10642
chr08	.	exon	267660	269290	.	-	.	ID=mRNA:um10642.exon1;Parent=mRNA:um10642
chr08	.	CDS	268620	268910	.	-	0	ID=cds.mRNA:um10642;Parent=mRNA:um10642
chr08	.	three_prime_UTR	267660	268619	.	-	.	ID=mRNA:um10642.utr3p1;Parent=mRNA:um10642
chr08	.	gene	58664	59732	.	+	.	ID=gene:um10381;Name=um10381;Note=probable small nuclear ribonucleoprotein SNRPD1
chr08	.	mRNA	58664	59732	.	+	.	ID=mRNA:um10381;Parent=gene:um10381;Name=um10381;Note=um10381;transcript_id=um10381
chr08	.	five_prime_UTR	58664	58885	.	+	.	ID=mRNA:um10381.utr5p1;Parent=mRNA:um10381
chr08	.	exon	58664	58899	.	+	.	ID=mRNA:um10381.exon1;Parent=mRNA:um10381
chr08	.	CDS	58886	58899	.	+	0	ID=cds.mRNA:um10381;Parent=mRNA:um10381
chr08	.	exon	58994	59732	.	+	.	ID=mRNA:um10381.exon2;Parent=mRNA:um10381
chr08	.	CDS	58994	59357	.	+	1	ID=cds.mRNA:um10381;Parent=mRNA:um10381
chr08	.	three_prime_UTR	59358	59732	.	+	.	ID=mRNA:um10381.utr3p1;Parent=mRNA:um10381
chr08	.	gene	69789	72068	.	-	.	ID=gene:um03148;Name=um03148;Note=related to ATP-binding cassette protein (ABC) transporter
chr08	.	mRNA	69789	72068	.	-	.	ID=mRNA:um03148;Parent=gene:um03148;Name=um03148;Note=um03148;transcript_id=um03148
chr08	.	five_prime_UTR	71924	72068	.	-	.	ID=mRNA:um03148.utr5p1;Parent=mRNA:um03148
chr08	.	exon	69789	72068	.	-	.	ID=mRNA:um03148.exon1;Parent=mRNA:um03148
chr08	.	CDS	69884	71923	.	-	0	ID=cds.mRNA:um03148;Parent=mRNA:um03148
chr08	.	three_prime_UTR	69789	69883	.	-	.	ID=mRNA:um03148.utr3p1;Parent=mRNA:um03148
chr08	.	gene	736152	737290	.	+	.	ID=gene:um11012;Name=um11012;Note=uncharacterized protein
chr08	.	mRNA	736152	737290	.	+	.	ID=mRNA:um11012;Parent=gene:um11012;Name=um11012;Note=um11012;transcript_id=um11012
chr08	.	five_prime_UTR	736152	736255	.	+	.	ID=mRNA:um11012.utr5p1;Parent=mRNA:um11012
chr08	.	exon	736152	736304	.	+	.	ID=mRNA:um11012.exon1;Parent=mRNA:um11012
chr08	.	CDS	736256	736304	.	+	0	ID=cds.mRNA:um11012;Parent=mRNA:um11012
chr08	.	exon	736391	736678	.	+	.	ID=mRNA:um11012.exon2;Parent=mRNA:um11012
chr08	.	CDS	736391	736678	.	+	2	ID=cds.mRNA:um11012;Parent=mRNA:um11012
chr08	.	exon	736751	736954	.	+	.	ID=mRNA:um11012.exon3;Parent=mRNA:um11012
chr08	.	CDS	736751	736954	.	+	2	ID=cds.mRNA:um11012;Parent=mRNA:um11012
chr08	.	exon	737040	737290	.	+	.	ID=mRNA:um11012.exon4;Parent=mRNA:um11012
chr08	.	CDS	737040	737068	.	+	2	ID=cds.mRNA:um11012;Parent=mRNA:um11012
chr08	.	three_prime_UTR	737069	737290	.	+	.	ID=mRNA:um11012.utr3p1;Parent=mRNA:um11012
chr08	.	gene	301396	304047	.	-	.	ID=gene:um03226;Name=um03226;Note=related to component of the anaphase promoting complex
chr08	.	mRNA	301396	304047	.	-	.	ID=mRNA:um03226;Parent=gene:um03226;Name=um03226;Note=um03226;transcript_id=um03226
chr08	.	five_prime_UTR	303957	304047	.	-	.	ID=mRNA:um03226.utr5p1;Parent=mRNA:um03226
chr08	.	exon	301396	304047	.	-	.	ID=mRNA:um03226.exon1;Parent=mRNA:um03226
chr08	.	CDS	301515	303956	.	-	0	ID=cds.mRNA:um03226;Parent=mRNA:um03226
chr08	.	three_prime_UTR	301396	301514	.	-	.	ID=mRNA:um03226.utr3p1;Parent=mRNA:um03226
chr08	MIPS	gene	458187	459981	.	-	.	ID=gene:um15004;Name=um15004;Note=probable malate synthase, glyoxisomal
chr08	MIPS	mRNA	458187	459981	.	-	.	ID=mRNA:um15004;Parent=gene:um15004;Name=um15004;Note=um15004;transcript_id=um15004
chr08	MIPS	exon	459954	459981	.	-	.	ID=mRNA:um15004.exon1;Parent=mRNA:um15004
chr08	MIPS	CDS	459954	459981	.	-	0	ID=cds.mRNA:um15004;Parent=mRNA:um15004
chr08	MIPS	exon	459361	459845	.	-	.	ID=mRNA:um15004.exon2;Parent=mRNA:um15004
chr08	MIPS	CDS	459361	459845	.	-	2	ID=cds.mRNA:um15004;Parent=mRNA:um15004
chr08	MIPS	exon	458187	459257	.	-	.	ID=mRNA:um15004.exon3;Parent=mRNA:um15004
chr08	MIPS	CDS	458187	459257	.	-	0	ID=cds.mRNA:um15004;Parent=mRNA:um15004
chr08	.	gene	613884	615807	.	-	.	ID=gene:um10841-A;Name=um10841-A;Note=probable RPL28 - 60S large subunit ribosomal protein L27a.e
chr08	.	mRNA	613884	615807	.	-	.	ID=mRNA:um10841-A;Parent=gene:um10841-A;Name=um10841-A;Note=um10841-A;transcript_id=um10841-A
chr08	.	five_prime_UTR	615794	615807	.	-	.	ID=mRNA:um10841-A.utr5p1;Parent=mRNA:um10841-A
chr08	.	exon	615754	615807	.	-	.	ID=mRNA:um10841-A.exon1;Parent=mRNA:um10841-A
chr08	.	CDS	615754	615793	.	-	0	ID=cds.mRNA:um10841-A;Parent=mRNA:um10841-A
chr08	.	exon	615588	615610	.	-	.	ID=mRNA:um10841-A.exon2;Parent=mRNA:um10841-A
chr08	.	CDS	615588	615610	.	-	2	ID=cds.mRNA:um10841-A;Parent=mRNA:um10841-A
chr08	.	exon	614978	615128	.	-	.	ID=mRNA:um10841-A.exon3;Parent=mRNA:um10841-A
chr08	.	CDS	614978	615128	.	-	0	ID=cds.mRNA:um10841-A;Parent=mRNA:um10841-A
chr08	.	exon	613884	614443	.	-	.	ID=mRNA:um10841-A.exon4;Parent=mRNA:um10841-A
chr08	.	CDS	614151	614443	.	-	2	ID=cds.mRNA:um10841-A;Parent=mRNA:um10841-A
chr08	.	three_prime_UTR	613884	614150	.	-	.	ID=mRNA:um10841-A.utr3p1;Parent=mRNA:um10841-A
chr08	.	mRNA	613884	615807	.	-	.	ID=mRNA:um10841-B;Parent=gene:um10841-A;Name=um10841-B;Note=um10841-B;transcript_id=um10841-B
chr08	.	five_prime_UTR	615588	615807	.	-	.	ID=mRNA:um10841-B.utr5p1;Parent=mRNA:um10841-B
chr08	.	exon	615588	615807	.	-	.	ID=mRNA:um10841-B.exon1;Parent=mRNA:um10841-B
chr08	.	exon	614978	615128	.	-	.	ID=mRNA:um10841-B.exon2;Parent=mRNA:um10841-B
chr08	.	CDS	614978	615128	.	-	0	ID=cds.mRNA:um10841-B;Parent=mRNA:um10841-B
chr08	.	exon	613884	614443	.	-	.	ID=mRNA:um10841-B.exon3;Parent=mRNA:um10841-B
chr08	.	CDS	614151	614443	.	-	2	ID=cds.mRNA:um10841-B;Parent=mRNA:um10841-B
chr08	.	three_prime_UTR	613884	614150	.	-	.	ID=mRNA:um10841-B.utr3p1;Parent=mRNA:um10841-B
chr08	.	mRNA	613884	615807	.	-	.	ID=mRNA:um10841-C;Parent=gene:um10841-A;Name=um10841-C;Note=um10841-C;transcript_id=um10841-C
chr08	.	five_prime_UTR	615754	615807	.	-	.	ID=mRNA:um10841-C.utr5p1;Parent=mRNA:um10841-C
chr08	.	five_prime_UTR	615129	615610	.	-	.	ID=mRNA:um10841-C.utr5p2;Parent=mRNA:um10841-C
chr08	.	exon	615754	615807	.	-	.	ID=mRNA:um10841-C.exon1;Parent=mRNA:um10841-C
chr08	.	exon	614978	615610	.	-	.	ID=mRNA:um10841-C.exon2;Parent=mRNA:um10841-C
chr08	.	CDS	614978	615128	.	-	0	ID=cds.mRNA:um10841-C;Parent=mRNA:um10841-C
chr08	.	exon	613884	614443	.	-	.	ID=mRNA:um10841-C.exon3;Parent=mRNA:um10841-C
chr08	.	CDS	614151	614443	.	-	2	ID=cds.mRNA:um10841-C;Parent=mRNA:um10841-C
chr08	.	three_prime_UTR	613884	614150	.	-	.	ID=mRNA:um10841-C.utr3p1;Parent=mRNA:um10841-C
chr08	MIPS	gene	629722	629828	.	+	.	ID=gene:um16059;Name=um16059;Note=Ser tRNA predicted by tRNAscan-SE
chr08	MIPS	mRNA	629722	629828	.	+	.	ID=mRNA:um16059;Parent=gene:um16059;Name=um16059;Note=um16059;transcript_id=um16059
chr08	MIPS	exon	629722	629828	.	+	.	ID=mRNA:um16059.exon1;Parent=mRNA:um16059
chr08	MIPS	gene	758813	760141	.	-	.	ID=gene:um03371;Name=um03371;Note=uncharacterized protein
chr08	MIPS	mRNA	758813	760141	.	-	.	ID=mRNA:um03371;Parent=gene:um03371;Name=um03371;Note=um03371;transcript_id=um03371
chr08	MIPS	exon	758813	760141	.	-	.	ID=mRNA:um03371.exon1;Parent=mRNA:um03371
chr08	MIPS	CDS	758813	760141	.	-	0	ID=cds.mRNA:um03371;Parent=mRNA:um03371
chr08	.	gene	799103	801834	.	+	.	ID=gene:um03384;Name=um03384;Note=related to YHK8 - putative mediator of drug efflux
chr08	.	mRNA	799103	801834	.	+	.	ID=mRNA:um03384;Parent=gene:um03384;Name=um03384;Note=um03384;transcript_id=um03384
chr08	.	five_prime_UTR	799103	799361	.	+	.	ID=mRNA:um03384.utr5p1;Parent=mRNA:um03384
chr08	.	exon	799103	800517	.	+	.	ID=mRNA:um03384.exon1;Parent=mRNA:um03384
chr08	.	CDS	799362	800517	.	+	0	ID=cds.mRNA:um03384;Parent=mRNA:um03384
chr08	.	exon	800626	801834	.	+	.	ID=mRNA:um03384.exon2;Parent=mRNA:um03384
chr08	.	CDS	800626	801122	.	+	2	ID=cds.mRNA:um03384;Parent=mRNA:um03384
chr08	.	three_prime_UTR	801123	801834	.	+	.	ID=mRNA:um03384.utr3p1;Parent=mRNA:um03384
chr08	.	gene	650640	652634	.	+	.	ID=gene:um10657;Name=um10657;Note=uncharacterized protein
chr08	.	mRNA	650640	652634	.	+	.	ID=mRNA:um10657;Parent=gene:um10657;Name=um10657;Note=um10657;transcript_id=um10657
chr08	.	five_prime_UTR	650640	650902	.	+	.	ID=mRNA:um10657.utr5p1;Parent=mRNA:um10657
chr08	.	exon	650640	652634	.	+	.	ID=mRNA:um10657.exon1;Parent=mRNA:um10657
chr08	.	CDS	650903	651724	.	+	0	ID=cds.mRNA:um10657;Parent=mRNA:um10657
chr08	.	three_prime_UTR	651725	652634	.	+	.	ID=mRNA:um10657.utr3p1;Parent=mRNA:um10657
chr08	MIPS	gene	709774	709874	.	-	.	ID=gene:um16061;Name=um16061;Note=Glu tRNA predicted by tRNAscan-SE
chr08	MIPS	mRNA	709774	709874	.	-	.	ID=mRNA:um16061;Parent=gene:um16061;Name=um16061;Note=um16061;transcript_id=um16061
chr08	MIPS	exon	709774	709874	.	-	.	ID=mRNA:um16061.exon1;Parent=mRNA:um16061
chr08	.	gene	325511	329267	.	+	.	ID=gene:um03234;Name=um03234;Note=related to CDC5 - Serine/threonine-protein kinase
chr08	.	mRNA	325511	329267	.	+	.	ID=mRNA:um03234;Parent=gene:um03234;Name=um03234;Note=um03234;transcript_id=um03234
chr08	.	five_prime_UTR	325511	326032	.	+	.	ID=mRNA:um03234.utr5p1;Parent=mRNA:um03234
chr08	.	exon	325511	326338	.	+	.	ID=mRNA:um03234.exon1;Parent=mRNA:um03234
chr08	.	CDS	326033	326338	.	+	0	ID=cds.mRNA:um03234;Parent=mRNA:um03234
chr08	.	exon	326424	329267	.	+	.	ID=mRNA:um03234.exon2;Parent=mRNA:um03234
chr08	.	CDS	326424	328937	.	+	0	ID=cds.mRNA:um03234;Parent=mRNA:um03234
chr08	.	three_prime_UTR	328938	329267	.	+	.	ID=mRNA:um03234.utr3p1;Parent=mRNA:um03234
chr08	.	gene	720460	726338	.	+	.	ID=gene:um11009:um11010;Name=um11009:um11010;Note=MERGED related to MSH6 - DNA mismatch repair protein AND related to ECO1 - Acetyltransferase required for establishment of sister chromatid cohesion
chr08	.	mRNA	720460	726338	.	+	.	ID=mRNA:um11009:um11010-A;Parent=gene:um11009:um11010;Name=um11009:um11010-A;Note=um11009:um11010-A;transcript_id=um11009:um11010-A
chr08	.	five_prime_UTR	720460	720730	.	+	.	ID=mRNA:um11009:um11010-A.utr5p1;Parent=mRNA:um11009:um11010-A
chr08	.	exon	720460	724299	.	+	.	ID=mRNA:um11009:um11010-A.exon1;Parent=mRNA:um11009:um11010-A
chr08	.	CDS	720731	724299	.	+	0	ID=cds.mRNA:um11009:um11010-A;Parent=mRNA:um11009:um11010-A
chr08	.	exon	724386	724756	.	+	.	ID=mRNA:um11009:um11010-A.exon2;Parent=mRNA:um11009:um11010-A
chr08	.	CDS	724386	724756	.	+	1	ID=cds.mRNA:um11009:um11010-A;Parent=mRNA:um11009:um11010-A
chr08	.	exon	724901	726338	.	+	.	ID=mRNA:um11009:um11010-A.exon3;Parent=mRNA:um11009:um11010-A
chr08	.	CDS	724901	726108	.	+	2	ID=cds.mRNA:um11009:um11010-A;Parent=mRNA:um11009:um11010-A
chr08	.	three_prime_UTR	726109	726338	.	+	.	ID=mRNA:um11009:um11010-A.utr3p1;Parent=mRNA:um11009:um11010-A
chr08	.	mRNA	720460	724831	.	+	.	ID=mRNA:um11009:um11010-B;Parent=gene:um11009:um11010;Name=um11009:um11010-B;Note=um11009:um11010-B;transcript_id=um11009:um11010-B
chr08	.	five_prime_UTR	720460	720730	.	+	.	ID=mRNA:um11009:um11010-B.utr5p1;Parent=mRNA:um11009:um11010-B
chr08	.	exon	720460	724299	.	+	.	ID=mRNA:um11009:um11010-B.exon1;Parent=mRNA:um11009:um11010-B
chr08	.	CDS	720731	724299	.	+	0	ID=cds.mRNA:um11009:um11010-B;Parent=mRNA:um11009:um11010-B
chr08	.	exon	724386	724831	.	+	.	ID=mRNA:um11009:um11010-B.exon2;Parent=mRNA:um11009:um11010-B
chr08	.	CDS	724386	724764	.	+	1	ID=cds.mRNA:um11009:um11010-B;Parent=mRNA:um11009:um11010-B
chr08	.	three_prime_UTR	724765	724831	.	+	.	ID=mRNA:um11009:um11010-B.utr3p1;Parent=mRNA:um11009:um11010-B
chr08	.	gene	714719	720202	.	+	.	ID=gene:um11008-A;Name=um11008-A;Note=related to HFM1 - DNA/RNA helicase
chr08	.	mRNA	714719	720202	.	+	.	ID=mRNA:um11008-A;Parent=gene:um11008-A;Name=um11008-A;Note=um11008-A;transcript_id=um11008-A
chr08	.	five_prime_UTR	714719	714964	.	+	.	ID=mRNA:um11008-A.utr5p1;Parent=mRNA:um11008-A
chr08	.	five_prime_UTR	715070	715643	.	+	.	ID=mRNA:um11008-A.utr5p2;Parent=mRNA:um11008-A
chr08	.	exon	714719	714964	.	+	.	ID=mRNA:um11008-A.exon1;Parent=mRNA:um11008-A
chr08	.	exon	715070	716151	.	+	.	ID=mRNA:um11008-A.exon2;Parent=mRNA:um11008-A
chr08	.	CDS	715644	716151	.	+	0	ID=cds.mRNA:um11008-A;Parent=mRNA:um11008-A
chr08	.	exon	716254	716321	.	+	.	ID=mRNA:um11008-A.exon3;Parent=mRNA:um11008-A
chr08	.	CDS	716254	716321	.	+	2	ID=cds.mRNA:um11008-A;Parent=mRNA:um11008-A
chr08	.	exon	716448	720202	.	+	.	ID=mRNA:um11008-A.exon4;Parent=mRNA:um11008-A
chr08	.	CDS	716448	719195	.	+	0	ID=cds.mRNA:um11008-A;Parent=mRNA:um11008-A
chr08	.	three_prime_UTR	719196	720202	.	+	.	ID=mRNA:um11008-A.utr3p1;Parent=mRNA:um11008-A
chr08	.	mRNA	714719	720202	.	+	.	ID=mRNA:um11008-B;Parent=gene:um11008-A;Name=um11008-B;Note=um11008-B;transcript_id=um11008-B
chr08	.	five_prime_UTR	714719	714964	.	+	.	ID=mRNA:um11008-B.utr5p1;Parent=mRNA:um11008-B
chr08	.	five_prime_UTR	715070	716151	.	+	.	ID=mRNA:um11008-B.utr5p2;Parent=mRNA:um11008-B
chr08	.	five_prime_UTR	716254	716531	.	+	.	ID=mRNA:um11008-B.utr5p3;Parent=mRNA:um11008-B
chr08	.	exon	714719	714964	.	+	.	ID=mRNA:um11008-B.exon1;Parent=mRNA:um11008-B
chr08	.	exon	715070	716151	.	+	.	ID=mRNA:um11008-B.exon2;Parent=mRNA:um11008-B
chr08	.	exon	716254	719152	.	+	.	ID=mRNA:um11008-B.exon3;Parent=mRNA:um11008-B
chr08	.	CDS	716532	719152	.	+	0	ID=cds.mRNA:um11008-B;Parent=mRNA:um11008-B
chr08	.	exon	719267	720202	.	+	.	ID=mRNA:um11008-B.exon4;Parent=mRNA:um11008-B
chr08	.	CDS	719267	719879	.	+	1	ID=cds.mRNA:um11008-B;Parent=mRNA:um11008-B
chr08	.	three_prime_UTR	719880	720202	.	+	.	ID=mRNA:um11008-B.utr3p1;Parent=mRNA:um11008-B
chr08	.	mRNA	714719	720202	.	+	.	ID=mRNA:um11008-C;Parent=gene:um11008-A;Name=um11008-C;Note=um11008-C;transcript_id=um11008-C
chr08	.	five_prime_UTR	714719	714964	.	+	.	ID=mRNA:um11008-C.utr5p1;Parent=mRNA:um11008-C
chr08	.	five_prime_UTR	715070	716151	.	+	.	ID=mRNA:um11008-C.utr5p2;Parent=mRNA:um11008-C
chr08	.	five_prime_UTR	716254	716531	.	+	.	ID=mRNA:um11008-C.utr5p3;Parent=mRNA:um11008-C
chr08	.	exon	714719	714964	.	+	.	ID=mRNA:um11008-C.exon1;Parent=mRNA:um11008-C
chr08	.	exon	715070	716151	.	+	.	ID=mRNA:um11008-C.exon2;Parent=mRNA:um11008-C
chr08	.	exon	716254	720202	.	+	.	ID=mRNA:um11008-C.exon3;Parent=mRNA:um11008-C
chr08	.	CDS	716532	719195	.	+	0	ID=cds.mRNA:um11008-C;Parent=mRNA:um11008-C
chr08	.	three_prime_UTR	719196	720202	.	+	.	ID=mRNA:um11008-C.utr3p1;Parent=mRNA:um11008-C
chr08	.	mRNA	714719	720202	.	+	.	ID=mRNA:um11008-D;Parent=gene:um11008-A;Name=um11008-D;Note=um11008-D;transcript_id=um11008-D
chr08	.	five_prime_UTR	714719	714964	.	+	.	ID=mRNA:um11008-D.utr5p1;Parent=mRNA:um11008-D
chr08	.	five_prime_UTR	715070	716151	.	+	.	ID=mRNA:um11008-D.utr5p2;Parent=mRNA:um11008-D
chr08	.	five_prime_UTR	716304	716531	.	+	.	ID=mRNA:um11008-D.utr5p3;Parent=mRNA:um11008-D
chr08	.	exon	714719	714964	.	+	.	ID=mRNA:um11008-D.exon1;Parent=mRNA:um11008-D
chr08	.	exon	715070	716151	.	+	.	ID=mRNA:um11008-D.exon2;Parent=mRNA:um11008-D
chr08	.	exon	716304	720202	.	+	.	ID=mRNA:um11008-D.exon3;Parent=mRNA:um11008-D
chr08	.	CDS	716532	719195	.	+	0	ID=cds.mRNA:um11008-D;Parent=mRNA:um11008-D
chr08	.	three_prime_UTR	719196	720202	.	+	.	ID=mRNA:um11008-D.utr3p1;Parent=mRNA:um11008-D
chr08	.	gene	710031	713778	.	-	.	ID=gene:um03358;Name=um03358;Note=related to SNF1-related protein kinase KIN10
chr08	.	mRNA	710031	713778	.	-	.	ID=mRNA:um03358;Parent=gene:um03358;Name=um03358;Note=um03358;transcript_id=um03358
chr08	.	five_prime_UTR	713212	713778	.	-	.	ID=mRNA:um03358.utr5p1;Parent=mRNA:um03358
chr08	.	exon	710031	713778	.	-	.	ID=mRNA:um03358.exon1;Parent=mRNA:um03358
chr08	.	CDS	710095	713211	.	-	0	ID=cds.mRNA:um03358;Parent=mRNA:um03358
chr08	.	three_prime_UTR	710031	710094	.	-	.	ID=mRNA:um03358.utr3p1;Parent=mRNA:um03358
chr08	.	gene	130122	133351	.	+	.	ID=gene:um03170;Name=um03170;Note=related to DRS1 - RNA helicase of the DEAD box family
chr08	.	mRNA	130122	133351	.	+	.	ID=mRNA:um03170;Parent=gene:um03170;Name=um03170;Note=um03170;transcript_id=um03170
chr08	.	five_prime_UTR	130122	130290	.	+	.	ID=mRNA:um03170.utr5p1;Parent=mRNA:um03170
chr08	.	exon	130122	133351	.	+	.	ID=mRNA:um03170.exon1;Parent=mRNA:um03170
chr08	.	CDS	130291	133089	.	+	0	ID=cds.mRNA:um03170;Parent=mRNA:um03170
chr08	.	three_prime_UTR	133090	133351	.	+	.	ID=mRNA:um03170.utr3p1;Parent=mRNA:um03170
chr08	.	gene	486245	488119	.	+	.	ID=gene:um03278;Name=um03278;Note=probable VPS74 - protein involved in protein-vacuolar targeting
chr08	.	mRNA	486245	488119	.	+	.	ID=mRNA:um03278;Parent=gene:um03278;Name=um03278;Note=um03278;transcript_id=um03278
chr08	.	five_prime_UTR	486245	486374	.	+	.	ID=mRNA:um03278.utr5p1;Parent=mRNA:um03278
chr08	.	exon	486245	488119	.	+	.	ID=mRNA:um03278.exon1;Parent=mRNA:um03278
chr08	.	CDS	486375	487691	.	+	0	ID=cds.mRNA:um03278;Parent=mRNA:um03278
chr08	.	three_prime_UTR	487692	488119	.	+	.	ID=mRNA:um03278.utr3p1;Parent=mRNA:um03278
chr08	.	gene	99300	100080	.	-	.	ID=gene:um10384;Name=um10384;Note=related to TATA-binding protein-associated phosphoprotein Dr1 protein
chr08	.	mRNA	99300	100080	.	-	.	ID=mRNA:um10384;Parent=gene:um10384;Name=um10384;Note=um10384;transcript_id=um10384
chr08	.	five_prime_UTR	99841	100080	.	-	.	ID=mRNA:um10384.utr5p1;Parent=mRNA:um10384
chr08	.	exon	99300	100080	.	-	.	ID=mRNA:um10384.exon1;Parent=mRNA:um10384
chr08	.	CDS	99403	99840	.	-	0	ID=cds.mRNA:um10384;Parent=mRNA:um10384
chr08	.	three_prime_UTR	99300	99402	.	-	.	ID=mRNA:um10384.utr3p1;Parent=mRNA:um10384
chr08	.	gene	503735	506770	.	+	.	ID=gene:um03285;Name=um03285;Note=uncharacterized protein
chr08	.	mRNA	503735	506770	.	+	.	ID=mRNA:um03285;Parent=gene:um03285;Name=um03285;Note=um03285;transcript_id=um03285
chr08	.	five_prime_UTR	503735	503900	.	+	.	ID=mRNA:um03285.utr5p1;Parent=mRNA:um03285
chr08	.	exon	503735	506770	.	+	.	ID=mRNA:um03285.exon1;Parent=mRNA:um03285
chr08	.	CDS	503901	506675	.	+	0	ID=cds.mRNA:um03285;Parent=mRNA:um03285
chr08	.	three_prime_UTR	506676	506770	.	+	.	ID=mRNA:um03285.utr3p1;Parent=mRNA:um03285
chr08	.	gene	3892	6426	.	-	.	ID=gene:um03124;Name=um03124;Note=related to Ribonuclease P protein subunit p30
chr08	.	mRNA	3892	6426	.	-	.	ID=mRNA:um03124;Parent=gene:um03124;Name=um03124;Note=um03124;transcript_id=um03124
chr08	.	five_prime_UTR	6327	6426	.	-	.	ID=mRNA:um03124.utr5p1;Parent=mRNA:um03124
chr08	.	exon	3892	6426	.	-	.	ID=mRNA:um03124.exon1;Parent=mRNA:um03124
chr08	.	CDS	5151	6326	.	-	0	ID=cds.mRNA:um03124;Parent=mRNA:um03124
chr08	.	three_prime_UTR	3892	5150	.	-	.	ID=mRNA:um03124.utr3p1;Parent=mRNA:um03124
chr08	.	gene	3050	3891	.	-	.	ID=gene:um11950;Name=um11950;Note=uncharacterized protein
chr08	.	mRNA	3050	3891	.	-	.	ID=mRNA:um11950;Parent=gene:um11950;Name=um11950;Note=um11950;transcript_id=um11950
chr08	.	five_prime_UTR	3794	3891	.	-	.	ID=mRNA:um11950.utr5p1;Parent=mRNA:um11950
chr08	.	exon	3050	3891	.	-	.	ID=mRNA:um11950.exon1;Parent=mRNA:um11950
chr08	.	CDS	3050	3793	.	-	0	ID=cds.mRNA:um11950;Parent=mRNA:um11950
chr08	.	gene	253976	257280	.	-	.	ID=gene:um03211;Name=um03211;Note=related to peroxiredoxin q
chr08	.	mRNA	253976	257280	.	-	.	ID=mRNA:um03211;Parent=gene:um03211;Name=um03211;Note=um03211;transcript_id=um03211
chr08	.	five_prime_UTR	257259	257280	.	-	.	ID=mRNA:um03211.utr5p1;Parent=mRNA:um03211
chr08	.	five_prime_UTR	256307	257147	.	-	.	ID=mRNA:um03211.utr5p2;Parent=mRNA:um03211
chr08	.	exon	257259	257280	.	-	.	ID=mRNA:um03211.exon1;Parent=mRNA:um03211
chr08	.	exon	253976	257147	.	-	.	ID=mRNA:um03211.exon2;Parent=mRNA:um03211
chr08	.	CDS	254141	256306	.	-	0	ID=cds.mRNA:um03211;Parent=mRNA:um03211
chr08	.	three_prime_UTR	253976	254140	.	-	.	ID=mRNA:um03211.utr3p1;Parent=mRNA:um03211
chr08	.	gene	729739	731283	.	-	.	ID=gene:um03362;Name=um03362;Note=uncharacterized protein
chr08	.	mRNA	729739	731283	.	-	.	ID=mRNA:um03362;Parent=gene:um03362;Name=um03362;Note=um03362;transcript_id=um03362
chr08	.	five_prime_UTR	731173	731283	.	-	.	ID=mRNA:um03362.utr5p1;Parent=mRNA:um03362
chr08	.	exon	729739	731283	.	-	.	ID=mRNA:um03362.exon1;Parent=mRNA:um03362
chr08	.	CDS	730006	731172	.	-	0	ID=cds.mRNA:um03362;Parent=mRNA:um03362
chr08	.	three_prime_UTR	729739	730005	.	-	.	ID=mRNA:um03362.utr3p1;Parent=mRNA:um03362
chr08	.	gene	805432	806798	.	-	.	ID=gene:um03386;Name=um03386;Note=uncharacterized protein
chr08	.	mRNA	805432	806798	.	-	.	ID=mRNA:um03386;Parent=gene:um03386;Name=um03386;Note=um03386;transcript_id=um03386
chr08	.	five_prime_UTR	806747	806798	.	-	.	ID=mRNA:um03386.utr5p1;Parent=mRNA:um03386
chr08	.	exon	805432	806798	.	-	.	ID=mRNA:um03386.exon1;Parent=mRNA:um03386
chr08	.	CDS	805622	806746	.	-	0	ID=cds.mRNA:um03386;Parent=mRNA:um03386
chr08	.	three_prime_UTR	805432	805621	.	-	.	ID=mRNA:um03386.utr3p1;Parent=mRNA:um03386
chr08	.	gene	796812	798508	.	-	.	ID=gene:um03383;Name=um03383;Note=uncharacterized protein
chr08	.	mRNA	796812	798508	.	-	.	ID=mRNA:um03383;Parent=gene:um03383;Name=um03383;Note=um03383;transcript_id=um03383
chr08	.	five_prime_UTR	798477	798508	.	-	.	ID=mRNA:um03383.utr5p1;Parent=mRNA:um03383
chr08	.	exon	796812	798508	.	-	.	ID=mRNA:um03383.exon1;Parent=mRNA:um03383
chr08	.	CDS	797244	798476	.	-	0	ID=cds.mRNA:um03383;Parent=mRNA:um03383
chr08	.	three_prime_UTR	796812	797243	.	-	.	ID=mRNA:um03383.utr3p1;Parent=mRNA:um03383
chr08	.	gene	409920	410909	.	-	.	ID=gene:um03260;Name=um03260;Note=uncharacterized protein
chr08	.	mRNA	409920	410909	.	-	.	ID=mRNA:um03260;Parent=gene:um03260;Name=um03260;Note=um03260;transcript_id=um03260
chr08	.	five_prime_UTR	410852	410909	.	-	.	ID=mRNA:um03260.utr5p1;Parent=mRNA:um03260
chr08	.	exon	410834	410909	.	-	.	ID=mRNA:um03260.exon1;Parent=mRNA:um03260
chr08	.	CDS	410834	410851	.	-	0	ID=cds.mRNA:um03260;Parent=mRNA:um03260
chr08	.	exon	409920	410713	.	-	.	ID=mRNA:um03260.exon2;Parent=mRNA:um03260
chr08	.	CDS	410051	410713	.	-	0	ID=cds.mRNA:um03260;Parent=mRNA:um03260
chr08	.	three_prime_UTR	409920	410050	.	-	.	ID=mRNA:um03260.utr3p1;Parent=mRNA:um03260
chr08	.	gene	102197	108599	.	-	.	ID=gene:um10386;Name=um10386;Note=uncharacterized protein
chr08	.	mRNA	102197	108599	.	-	.	ID=mRNA:um10386;Parent=gene:um10386;Name=um10386;Note=um10386;transcript_id=um10386
chr08	.	five_prime_UTR	108542	108599	.	-	.	ID=mRNA:um10386.utr5p1;Parent=mRNA:um10386
chr08	.	exon	102197	108599	.	-	.	ID=mRNA:um10386.exon1;Parent=mRNA:um10386
chr08	.	CDS	102365	108541	.	-	0	ID=cds.mRNA:um10386;Parent=mRNA:um10386
chr08	.	three_prime_UTR	102197	102364	.	-	.	ID=mRNA:um10386.utr3p1;Parent=mRNA:um10386
chr08	MIPS	gene	80552	80842	.	-	.	ID=gene:um12211;Name=um12211;Note=uncharacterized protein
chr08	MIPS	mRNA	80552	80842	.	-	.	ID=mRNA:um12211;Parent=gene:um12211;Name=um12211;Note=um12211;transcript_id=um12211
chr08	MIPS	exon	80552	80842	.	-	.	ID=mRNA:um12211.exon1;Parent=mRNA:um12211
chr08	MIPS	CDS	80552	80842	.	-	0	ID=cds.mRNA:um12211;Parent=mRNA:um12211
chr08	.	gene	577801	579576	.	+	.	ID=gene:um03310;Name=um03310;Note=related to ATO3 - plasma membrane protein with possible role in export of ammonia
chr08	.	mRNA	577801	579576	.	+	.	ID=mRNA:um03310;Parent=gene:um03310;Name=um03310;Note=um03310;transcript_id=um03310
chr08	.	five_prime_UTR	577801	578615	.	+	.	ID=mRNA:um03310.utr5p1;Parent=mRNA:um03310
chr08	.	exon	577801	579576	.	+	.	ID=mRNA:um03310.exon1;Parent=mRNA:um03310
chr08	.	CDS	578616	579428	.	+	0	ID=cds.mRNA:um03310;Parent=mRNA:um03310
chr08	.	three_prime_UTR	579429	579576	.	+	.	ID=mRNA:um03310.utr3p1;Parent=mRNA:um03310
chr08	.	gene	342340	344845	.	+	.	ID=gene:um03239;Name=um03239;Note=probable acetolactate synthase
chr08	.	mRNA	342340	344845	.	+	.	ID=mRNA:um03239;Parent=gene:um03239;Name=um03239;Note=um03239;transcript_id=um03239
chr08	.	five_prime_UTR	342340	342584	.	+	.	ID=mRNA:um03239.utr5p1;Parent=mRNA:um03239
chr08	.	exon	342340	344845	.	+	.	ID=mRNA:um03239.exon1;Parent=mRNA:um03239
chr08	.	CDS	342585	344795	.	+	0	ID=cds.mRNA:um03239;Parent=mRNA:um03239
chr08	.	three_prime_UTR	344796	344845	.	+	.	ID=mRNA:um03239.utr3p1;Parent=mRNA:um03239
chr08	.	gene	90457	97002	.	-	.	ID=gene:um10383;Name=um10383;Note=related to KIP1 - kinesin-related protein
chr08	.	mRNA	90457	97002	.	-	.	ID=mRNA:um10383;Parent=gene:um10383;Name=um10383;Note=um10383;transcript_id=um10383
chr08	.	five_prime_UTR	96395	97002	.	-	.	ID=mRNA:um10383.utr5p1;Parent=mRNA:um10383
chr08	.	exon	90457	97002	.	-	.	ID=mRNA:um10383.exon1;Parent=mRNA:um10383
chr08	.	CDS	90548	96394	.	-	0	ID=cds.mRNA:um10383;Parent=mRNA:um10383
chr08	.	three_prime_UTR	90457	90547	.	-	.	ID=mRNA:um10383.utr3p1;Parent=mRNA:um10383
chr08	.	gene	700186	701957	.	-	.	ID=gene:um03352;Name=um03352;Note=uncharacterized protein
chr08	.	mRNA	700186	701957	.	-	.	ID=mRNA:um03352;Parent=gene:um03352;Name=um03352;Note=um03352;transcript_id=um03352
chr08	.	five_prime_UTR	701710	701957	.	-	.	ID=mRNA:um03352.utr5p1;Parent=mRNA:um03352
chr08	.	exon	700186	701957	.	-	.	ID=mRNA:um03352.exon1;Parent=mRNA:um03352
chr08	.	CDS	700720	701709	.	-	0	ID=cds.mRNA:um03352;Parent=mRNA:um03352
chr08	.	three_prime_UTR	700186	700719	.	-	.	ID=mRNA:um03352.utr3p1;Parent=mRNA:um03352
chr08	.	gene	127613	129139	.	-	.	ID=gene:um03169;Name=um03169;Note=probable CAR2 - ornithine aminotransferase
chr08	.	mRNA	127613	129139	.	-	.	ID=mRNA:um03169;Parent=gene:um03169;Name=um03169;Note=um03169;transcript_id=um03169
chr08	.	five_prime_UTR	129096	129139	.	-	.	ID=mRNA:um03169.utr5p1;Parent=mRNA:um03169
chr08	.	exon	127613	129139	.	-	.	ID=mRNA:um03169.exon1;Parent=mRNA:um03169
chr08	.	CDS	127707	129095	.	-	0	ID=cds.mRNA:um03169;Parent=mRNA:um03169
chr08	.	three_prime_UTR	127613	127706	.	-	.	ID=mRNA:um03169.utr3p1;Parent=mRNA:um03169
chr08	.	gene	36520	39057	.	-	.	ID=gene:um03135;Name=um03135;Note=uncharacterized protein
chr08	.	mRNA	36520	39057	.	-	.	ID=mRNA:um03135;Parent=gene:um03135;Name=um03135;Note=um03135;transcript_id=um03135
chr08	.	five_prime_UTR	38885	39057	.	-	.	ID=mRNA:um03135.utr5p1;Parent=mRNA:um03135
chr08	.	five_prime_UTR	37900	38308	.	-	.	ID=mRNA:um03135.utr5p2;Parent=mRNA:um03135
chr08	.	exon	38885	39057	.	-	.	ID=mRNA:um03135.exon1;Parent=mRNA:um03135
chr08	.	exon	36520	38308	.	-	.	ID=mRNA:um03135.exon2;Parent=mRNA:um03135
chr08	.	CDS	36754	37899	.	-	0	ID=cds.mRNA:um03135;Parent=mRNA:um03135
chr08	.	three_prime_UTR	36520	36753	.	-	.	ID=mRNA:um03135.utr3p1;Parent=mRNA:um03135
chr08	MIPS	gene	693538	693644	.	+	.	ID=gene:um16060;Name=um16060;Note=Ser tRNA predicted by tRNAscan-SE
chr08	MIPS	mRNA	693538	693644	.	+	.	ID=mRNA:um16060;Parent=gene:um16060;Name=um16060;Note=um16060;transcript_id=um16060
chr08	MIPS	exon	693538	693644	.	+	.	ID=mRNA:um16060.exon1;Parent=mRNA:um16060
chr08	.	gene	297322	298481	.	+	.	ID=gene:um12216;Name=um12216;Note=related to Mig1 protein
chr08	.	mRNA	297322	298481	.	+	.	ID=mRNA:um12216;Parent=gene:um12216;Name=um12216;Note=um12216;transcript_id=um12216
chr08	.	five_prime_UTR	297322	297391	.	+	.	ID=mRNA:um12216.utr5p1;Parent=mRNA:um12216
chr08	.	exon	297322	297772	.	+	.	ID=mRNA:um12216.exon1;Parent=mRNA:um12216
chr08	.	CDS	297392	297772	.	+	0	ID=cds.mRNA:um12216;Parent=mRNA:um12216
chr08	.	exon	297899	297941	.	+	.	ID=mRNA:um12216.exon2;Parent=mRNA:um12216
chr08	.	CDS	297899	297941	.	+	0	ID=cds.mRNA:um12216;Parent=mRNA:um12216
chr08	.	exon	297971	298481	.	+	.	ID=mRNA:um12216.exon3;Parent=mRNA:um12216
chr08	.	CDS	297971	298302	.	+	2	ID=cds.mRNA:um12216;Parent=mRNA:um12216
chr08	.	three_prime_UTR	298303	298481	.	+	.	ID=mRNA:um12216.utr3p1;Parent=mRNA:um12216
chr08	.	gene	686548	689891	.	-	.	ID=gene:um03348;Name=um03348;Note=uncharacterized protein
chr08	.	mRNA	686548	689891	.	-	.	ID=mRNA:um03348;Parent=gene:um03348;Name=um03348;Note=um03348;transcript_id=um03348
chr08	.	five_prime_UTR	689282	689891	.	-	.	ID=mRNA:um03348.utr5p1;Parent=mRNA:um03348
chr08	.	five_prime_UTR	689010	689011	.	-	.	ID=mRNA:um03348.utr5p2;Parent=mRNA:um03348
chr08	.	exon	689282	689891	.	-	.	ID=mRNA:um03348.exon1;Parent=mRNA:um03348
chr08	.	exon	686548	689011	.	-	.	ID=mRNA:um03348.exon2;Parent=mRNA:um03348
chr08	.	CDS	686823	689009	.	-	0	ID=cds.mRNA:um03348;Parent=mRNA:um03348
chr08	.	three_prime_UTR	686548	686822	.	-	.	ID=mRNA:um03348.utr3p1;Parent=mRNA:um03348
chr08	.	gene	208896	212099	.	+	.	ID=gene:um10401;Name=um10401;Note=related to CHL1 - protein of the DEAH box family
chr08	.	mRNA	208896	212099	.	+	.	ID=mRNA:um10401;Parent=gene:um10401;Name=um10401;Note=um10401;transcript_id=um10401
chr08	.	five_prime_UTR	208896	209002	.	+	.	ID=mRNA:um10401.utr5p1;Parent=mRNA:um10401
chr08	.	exon	208896	211573	.	+	.	ID=mRNA:um10401.exon1;Parent=mRNA:um10401
chr08	.	CDS	209003	211573	.	+	0	ID=cds.mRNA:um10401;Parent=mRNA:um10401
chr08	.	exon	211666	212099	.	+	.	ID=mRNA:um10401.exon2;Parent=mRNA:um10401
chr08	.	CDS	211666	211896	.	+	0	ID=cds.mRNA:um10401;Parent=mRNA:um10401
chr08	.	three_prime_UTR	211897	212099	.	+	.	ID=mRNA:um10401.utr3p1;Parent=mRNA:um10401
chr08	.	gene	522051	524227	.	-	.	ID=gene:um03290;Name=um03290;Note=DNA repair protein RAD51
chr08	.	mRNA	522051	524227	.	-	.	ID=mRNA:um03290;Parent=gene:um03290;Name=um03290;Note=um03290;transcript_id=um03290
chr08	.	five_prime_UTR	523860	524227	.	-	.	ID=mRNA:um03290.utr5p1;Parent=mRNA:um03290
chr08	.	exon	523773	524227	.	-	.	ID=mRNA:um03290.exon1;Parent=mRNA:um03290
chr08	.	CDS	523773	523859	.	-	0	ID=cds.mRNA:um03290;Parent=mRNA:um03290
chr08	.	exon	522051	523682	.	-	.	ID=mRNA:um03290.exon2;Parent=mRNA:um03290
chr08	.	CDS	522750	523682	.	-	0	ID=cds.mRNA:um03290;Parent=mRNA:um03290
chr08	.	three_prime_UTR	522051	522749	.	-	.	ID=mRNA:um03290.utr3p1;Parent=mRNA:um03290
chr08	.	gene	588911	590209	.	+	.	ID=gene:um03313;Name=um03313;Note=effector family protein Eff1-3
chr08	.	mRNA	588911	590209	.	+	.	ID=mRNA:um03313;Parent=gene:um03313;Name=um03313;Note=um03313;transcript_id=um03313
chr08	.	five_prime_UTR	588911	588955	.	+	.	ID=mRNA:um03313.utr5p1;Parent=mRNA:um03313
chr08	.	exon	588911	590209	.	+	.	ID=mRNA:um03313.exon1;Parent=mRNA:um03313
chr08	.	CDS	588956	590047	.	+	0	ID=cds.mRNA:um03313;Parent=mRNA:um03313
chr08	.	three_prime_UTR	590048	590209	.	+	.	ID=mRNA:um03313.utr3p1;Parent=mRNA:um03313
chr08	.	gene	479850	481791	.	-	.	ID=gene:um03276;Name=um03276;Note=related to SRP40 - serine-rich protein with a role in pre-ribosome assembly or transport
chr08	.	mRNA	479850	481791	.	-	.	ID=mRNA:um03276;Parent=gene:um03276;Name=um03276;Note=um03276;transcript_id=um03276
chr08	.	five_prime_UTR	481530	481791	.	-	.	ID=mRNA:um03276.utr5p1;Parent=mRNA:um03276
chr08	.	exon	479850	481791	.	-	.	ID=mRNA:um03276.exon1;Parent=mRNA:um03276
chr08	.	CDS	479937	481529	.	-	0	ID=cds.mRNA:um03276;Parent=mRNA:um03276
chr08	.	three_prime_UTR	479850	479936	.	-	.	ID=mRNA:um03276.utr3p1;Parent=mRNA:um03276
chr08	.	gene	244789	245963	.	+	.	ID=gene:um03207;Name=um03207;Note=related to glomerulosclerosis protein Mpv17
chr08	.	mRNA	244789	245963	.	+	.	ID=mRNA:um03207;Parent=gene:um03207;Name=um03207;Note=um03207;transcript_id=um03207
chr08	.	five_prime_UTR	244789	245081	.	+	.	ID=mRNA:um03207.utr5p1;Parent=mRNA:um03207
chr08	.	exon	244789	245963	.	+	.	ID=mRNA:um03207.exon1;Parent=mRNA:um03207
chr08	.	CDS	245082	245681	.	+	0	ID=cds.mRNA:um03207;Parent=mRNA:um03207
chr08	.	three_prime_UTR	245682	245963	.	+	.	ID=mRNA:um03207.utr3p1;Parent=mRNA:um03207
chr08	.	gene	85702	86608	.	+	.	ID=gene:um03154;Name=um03154;Note=uncharacterized protein
chr08	.	mRNA	85702	86608	.	+	.	ID=mRNA:um03154;Parent=gene:um03154;Name=um03154;Note=um03154;transcript_id=um03154
chr08	.	five_prime_UTR	85702	85738	.	+	.	ID=mRNA:um03154.utr5p1;Parent=mRNA:um03154
chr08	.	exon	85702	85999	.	+	.	ID=mRNA:um03154.exon1;Parent=mRNA:um03154
chr08	.	CDS	85739	85999	.	+	0	ID=cds.mRNA:um03154;Parent=mRNA:um03154
chr08	.	exon	86099	86608	.	+	.	ID=mRNA:um03154.exon2;Parent=mRNA:um03154
chr08	.	CDS	86099	86545	.	+	0	ID=cds.mRNA:um03154;Parent=mRNA:um03154
chr08	.	three_prime_UTR	86546	86608	.	+	.	ID=mRNA:um03154.utr3p1;Parent=mRNA:um03154
chr08	.	gene	706588	708201	.	-	.	ID=gene:um03356;Name=um03356;Note=probable ENO1 - enolase I (2-phosphoglycerate dehydratase)
chr08	.	mRNA	706588	708201	.	-	.	ID=mRNA:um03356;Parent=gene:um03356;Name=um03356;Note=um03356;transcript_id=um03356
chr08	.	five_prime_UTR	708049	708201	.	-	.	ID=mRNA:um03356.utr5p1;Parent=mRNA:um03356
chr08	.	exon	706588	708201	.	-	.	ID=mRNA:um03356.exon1;Parent=mRNA:um03356
chr08	.	CDS	706711	708048	.	-	0	ID=cds.mRNA:um03356;Parent=mRNA:um03356
chr08	.	three_prime_UTR	706588	706710	.	-	.	ID=mRNA:um03356.utr3p1;Parent=mRNA:um03356
chr08	.	gene	794132	796234	.	+	.	ID=gene:um03382;Name=um03382;Note=related to 3-phytase A precursor
chr08	.	mRNA	794132	796234	.	+	.	ID=mRNA:um03382;Parent=gene:um03382;Name=um03382;Note=um03382;transcript_id=um03382
chr08	.	five_prime_UTR	794132	794343	.	+	.	ID=mRNA:um03382.utr5p1;Parent=mRNA:um03382
chr08	.	exon	794132	796234	.	+	.	ID=mRNA:um03382.exon1;Parent=mRNA:um03382
chr08	.	CDS	794344	795795	.	+	0	ID=cds.mRNA:um03382;Parent=mRNA:um03382
chr08	.	three_prime_UTR	795796	796234	.	+	.	ID=mRNA:um03382.utr3p1;Parent=mRNA:um03382
chr08	MIPS	gene	461785	462283	.	-	.	ID=gene:um10953;Name=um10953;Note=probable TRX2 - thioredoxin II
chr08	MIPS	mRNA	461785	462283	.	-	.	ID=mRNA:um10953;Parent=gene:um10953;Name=um10953;Note=um10953;transcript_id=um10953
chr08	MIPS	exon	461987	462283	.	-	.	ID=mRNA:um10953.exon1;Parent=mRNA:um10953
chr08	MIPS	CDS	461987	462283	.	-	0	ID=cds.mRNA:um10953;Parent=mRNA:um10953
chr08	MIPS	exon	461785	461805	.	-	.	ID=mRNA:um10953.exon2;Parent=mRNA:um10953
chr08	MIPS	CDS	461785	461805	.	-	0	ID=cds.mRNA:um10953;Parent=mRNA:um10953
chr08	.	gene	203534	205443	.	+	.	ID=gene:um10399;Name=um10399;Note=related to C-type cyclin
chr08	.	mRNA	203534	205443	.	+	.	ID=mRNA:um10399;Parent=gene:um10399;Name=um10399;Note=um10399;transcript_id=um10399
chr08	.	five_prime_UTR	203534	203588	.	+	.	ID=mRNA:um10399.utr5p1;Parent=mRNA:um10399
chr08	.	exon	203534	204032	.	+	.	ID=mRNA:um10399.exon1;Parent=mRNA:um10399
chr08	.	CDS	203589	204032	.	+	0	ID=cds.mRNA:um10399;Parent=mRNA:um10399
chr08	.	exon	204123	204292	.	+	.	ID=mRNA:um10399.exon2;Parent=mRNA:um10399
chr08	.	CDS	204123	204292	.	+	0	ID=cds.mRNA:um10399;Parent=mRNA:um10399
chr08	.	exon	204397	205443	.	+	.	ID=mRNA:um10399.exon3;Parent=mRNA:um10399
chr08	.	CDS	204397	204643	.	+	1	ID=cds.mRNA:um10399;Parent=mRNA:um10399
chr08	.	three_prime_UTR	204644	205443	.	+	.	ID=mRNA:um10399.utr3p1;Parent=mRNA:um10399
chr08	.	gene	369559	372636	.	-	.	ID=gene:um10652;Name=um10652;Note=related to DCD1 - deoxycytidylate deaminase
chr08	.	mRNA	369559	372636	.	-	.	ID=mRNA:um10652;Parent=gene:um10652;Name=um10652;Note=um10652;transcript_id=um10652
chr08	.	five_prime_UTR	372370	372636	.	-	.	ID=mRNA:um10652.utr5p1;Parent=mRNA:um10652
chr08	.	exon	369559	372636	.	-	.	ID=mRNA:um10652.exon1;Parent=mRNA:um10652
chr08	.	CDS	371239	372369	.	-	0	ID=cds.mRNA:um10652;Parent=mRNA:um10652
chr08	.	three_prime_UTR	369559	371238	.	-	.	ID=mRNA:um10652.utr3p1;Parent=mRNA:um10652
chr08	.	gene	570162	571596	.	+	.	ID=gene:um03307;Name=um03307;Note=related to 5-formyltetrahydrofolate cyclo-ligase
chr08	.	mRNA	570162	571596	.	+	.	ID=mRNA:um03307;Parent=gene:um03307;Name=um03307;Note=um03307;transcript_id=um03307
chr08	.	five_prime_UTR	570162	570233	.	+	.	ID=mRNA:um03307.utr5p1;Parent=mRNA:um03307
chr08	.	exon	570162	570693	.	+	.	ID=mRNA:um03307.exon1;Parent=mRNA:um03307
chr08	.	CDS	570234	570693	.	+	0	ID=cds.mRNA:um03307;Parent=mRNA:um03307
chr08	.	exon	570801	571596	.	+	.	ID=mRNA:um03307.exon2;Parent=mRNA:um03307
chr08	.	CDS	570801	571105	.	+	2	ID=cds.mRNA:um03307;Parent=mRNA:um03307
chr08	.	three_prime_UTR	571106	571596	.	+	.	ID=mRNA:um03307.utr3p1;Parent=mRNA:um03307
chr08	.	gene	354427	357120	.	+	.	ID=gene:um03244;Name=um03244;Note=uncharacterized protein
chr08	.	mRNA	354427	357120	.	+	.	ID=mRNA:um03244;Parent=gene:um03244;Name=um03244;Note=um03244;transcript_id=um03244
chr08	.	five_prime_UTR	354427	354694	.	+	.	ID=mRNA:um03244.utr5p1;Parent=mRNA:um03244
chr08	.	exon	354427	357120	.	+	.	ID=mRNA:um03244.exon1;Parent=mRNA:um03244
chr08	.	CDS	354695	356893	.	+	0	ID=cds.mRNA:um03244;Parent=mRNA:um03244
chr08	.	three_prime_UTR	356894	357120	.	+	.	ID=mRNA:um03244.utr3p1;Parent=mRNA:um03244
chr08	.	gene	73854	76435	.	+	.	ID=gene:um03149;Name=um03149;Note=related to molybdenum cofactor sulfurase
chr08	.	mRNA	73854	76435	.	+	.	ID=mRNA:um03149;Parent=gene:um03149;Name=um03149;Note=um03149;transcript_id=um03149
chr08	.	five_prime_UTR	73854	74278	.	+	.	ID=mRNA:um03149.utr5p1;Parent=mRNA:um03149
chr08	.	exon	73854	75999	.	+	.	ID=mRNA:um03149.exon1;Parent=mRNA:um03149
chr08	.	CDS	74279	75999	.	+	0	ID=cds.mRNA:um03149;Parent=mRNA:um03149
chr08	.	exon	76111	76435	.	+	.	ID=mRNA:um03149.exon2;Parent=mRNA:um03149
chr08	.	CDS	76111	76177	.	+	1	ID=cds.mRNA:um03149;Parent=mRNA:um03149
[truncated: 103,075 more rows]
