# Supplementary material for: Transcriptome analysis of smut fungi reveals widespread intergenic transcription and conserved antisense transcript expression
Source: BMC Genomics. 2017 May 2;18:340. doi: 10.1186/s12864-017-3720-8 (PMC5414199; doi:10.1186/s12864-017-3720-8)
Supplement: Supplementary file 4 — U. hordei GFF3-formatted annotation file. (TXT 11903 kb) [file 12864_2017_3720_MOESM4_ESM.txt]

##gff-version 3
#Original file: Uhordei PASA-cuffcompare v22652.gff3
#Passed validation
UHOR_scaffold_4.00231	MIPS	gene	122	763	.	+	.	ID=gene:UHOR_12164;Name=UHOR_12164;Note=uncharacterized protein
UHOR_scaffold_4.00231	MIPS	mRNA	122	763	.	+	.	ID=mRNA:UHOR_12164;Parent=gene:UHOR_12164;Name=UHOR_12164;Note=UHOR_12164;transcript_id=UHOR_12164
UHOR_scaffold_4.00231	MIPS	exon	122	242	.	+	.	ID=mRNA:UHOR_12164.exon1;Parent=mRNA:UHOR_12164
UHOR_scaffold_4.00231	MIPS	CDS	122	242	.	+	0	ID=cds.mRNA:UHOR_12164;Parent=mRNA:UHOR_12164
UHOR_scaffold_4.00231	MIPS	exon	348	763	.	+	.	ID=mRNA:UHOR_12164.exon2;Parent=mRNA:UHOR_12164
UHOR_scaffold_4.00231	MIPS	CDS	348	763	.	+	2	ID=cds.mRNA:UHOR_12164;Parent=mRNA:UHOR_12164
UHOR_scaffold_5.00023	.	gene	18958	20442	.	+	.	ID=gene:UHOR_07962;Name=UHOR_07962;Note=related to GPI18 - mannosyltransferase
UHOR_scaffold_5.00023	.	mRNA	18958	20442	.	+	.	ID=mRNA:UHOR_07962;Parent=gene:UHOR_07962;Name=UHOR_07962;Note=UHOR_07962;transcript_id=UHOR_07962
UHOR_scaffold_5.00023	.	five_prime_UTR	18958	18974	.	+	.	ID=mRNA:UHOR_07962.utr5p1;Parent=mRNA:UHOR_07962
UHOR_scaffold_5.00023	.	exon	18958	20442	.	+	.	ID=mRNA:UHOR_07962.exon1;Parent=mRNA:UHOR_07962
UHOR_scaffold_5.00023	.	CDS	18975	20417	.	+	0	ID=cds.mRNA:UHOR_07962;Parent=mRNA:UHOR_07962
UHOR_scaffold_5.00023	.	three_prime_UTR	20418	20442	.	+	.	ID=mRNA:UHOR_07962.utr3p1;Parent=mRNA:UHOR_07962
UHOR_scaffold_5.00023	.	gene	187208	189433	.	-	.	ID=gene:UHOR_08029;Name=UHOR_08029;Note=probable sugar transporter
UHOR_scaffold_5.00023	.	mRNA	187208	189433	.	-	.	ID=mRNA:UHOR_08029;Parent=gene:UHOR_08029;Name=UHOR_08029;Note=UHOR_08029;transcript_id=UHOR_08029
UHOR_scaffold_5.00023	.	five_prime_UTR	188960	189433	.	-	.	ID=mRNA:UHOR_08029.utr5p1;Parent=mRNA:UHOR_08029
UHOR_scaffold_5.00023	.	exon	187208	189433	.	-	.	ID=mRNA:UHOR_08029.exon1;Parent=mRNA:UHOR_08029
UHOR_scaffold_5.00023	.	CDS	187358	188959	.	-	0	ID=cds.mRNA:UHOR_08029;Parent=mRNA:UHOR_08029
UHOR_scaffold_5.00023	.	three_prime_UTR	187208	187357	.	-	.	ID=mRNA:UHOR_08029.utr3p1;Parent=mRNA:UHOR_08029
UHOR_scaffold_5.00023	.	gene	24467	28430	.	-	.	ID=gene:UHOR_07966;Name=UHOR_07966;Note=related to RSC2 - member of RSC complex
UHOR_scaffold_5.00023	.	mRNA	24467	28430	.	-	.	ID=mRNA:UHOR_07966;Parent=gene:UHOR_07966;Name=UHOR_07966;Note=UHOR_07966;transcript_id=UHOR_07966
UHOR_scaffold_5.00023	.	five_prime_UTR	27685	28430	.	-	.	ID=mRNA:UHOR_07966.utr5p1;Parent=mRNA:UHOR_07966
UHOR_scaffold_5.00023	.	exon	24467	28430	.	-	.	ID=mRNA:UHOR_07966.exon1;Parent=mRNA:UHOR_07966
UHOR_scaffold_5.00023	.	CDS	24784	27684	.	-	0	ID=cds.mRNA:UHOR_07966;Parent=mRNA:UHOR_07966
UHOR_scaffold_5.00023	.	three_prime_UTR	24467	24783	.	-	.	ID=mRNA:UHOR_07966.utr3p1;Parent=mRNA:UHOR_07966
UHOR_scaffold_5.00023	.	gene	215496	219667	.	+	.	ID=gene:UHOR_08046;Name=UHOR_08046;Note=uncharacterized protein
UHOR_scaffold_5.00023	.	mRNA	215496	219667	.	+	.	ID=mRNA:UHOR_08046;Parent=gene:UHOR_08046;Name=UHOR_08046;Note=UHOR_08046;transcript_id=UHOR_08046
UHOR_scaffold_5.00023	.	five_prime_UTR	215496	216066	.	+	.	ID=mRNA:UHOR_08046.utr5p1;Parent=mRNA:UHOR_08046
UHOR_scaffold_5.00023	.	exon	215496	219667	.	+	.	ID=mRNA:UHOR_08046.exon1;Parent=mRNA:UHOR_08046
UHOR_scaffold_5.00023	.	CDS	216067	219555	.	+	0	ID=cds.mRNA:UHOR_08046;Parent=mRNA:UHOR_08046
UHOR_scaffold_5.00023	.	three_prime_UTR	219556	219667	.	+	.	ID=mRNA:UHOR_08046.utr3p1;Parent=mRNA:UHOR_08046
UHOR_scaffold_5.00023	.	gene	207572	209998	.	-	.	ID=gene:UHOR_08042;Name=UHOR_08042;Note=probable UGA2 - succinate semialdehyde dehydrogenase
UHOR_scaffold_5.00023	.	mRNA	207572	209998	.	-	.	ID=mRNA:UHOR_08042;Parent=gene:UHOR_08042;Name=UHOR_08042;Note=UHOR_08042;transcript_id=UHOR_08042
UHOR_scaffold_5.00023	.	five_prime_UTR	209694	209998	.	-	.	ID=mRNA:UHOR_08042.utr5p1;Parent=mRNA:UHOR_08042
UHOR_scaffold_5.00023	.	five_prime_UTR	209413	209423	.	-	.	ID=mRNA:UHOR_08042.utr5p2;Parent=mRNA:UHOR_08042
UHOR_scaffold_5.00023	.	exon	209694	209998	.	-	.	ID=mRNA:UHOR_08042.exon1;Parent=mRNA:UHOR_08042
UHOR_scaffold_5.00023	.	exon	207572	209423	.	-	.	ID=mRNA:UHOR_08042.exon2;Parent=mRNA:UHOR_08042
UHOR_scaffold_5.00023	.	CDS	207748	209412	.	-	0	ID=cds.mRNA:UHOR_08042;Parent=mRNA:UHOR_08042
UHOR_scaffold_5.00023	.	three_prime_UTR	207572	207747	.	-	.	ID=mRNA:UHOR_08042.utr3p1;Parent=mRNA:UHOR_08042
UHOR_scaffold_5.00023	.	gene	15828	17533	.	-	.	ID=gene:UHOR_07960;Name=UHOR_07960;Note=related to ABP140 - actin binding protein and AdoMet-dependent tRNA methyltransferase
UHOR_scaffold_5.00023	.	mRNA	15828	17533	.	-	.	ID=mRNA:UHOR_07960;Parent=gene:UHOR_07960;Name=UHOR_07960;Note=UHOR_07960;transcript_id=UHOR_07960
UHOR_scaffold_5.00023	.	five_prime_UTR	17327	17533	.	-	.	ID=mRNA:UHOR_07960.utr5p1;Parent=mRNA:UHOR_07960
UHOR_scaffold_5.00023	.	exon	15828	17533	.	-	.	ID=mRNA:UHOR_07960.exon1;Parent=mRNA:UHOR_07960
UHOR_scaffold_5.00023	.	CDS	16301	17326	.	-	0	ID=cds.mRNA:UHOR_07960;Parent=mRNA:UHOR_07960
UHOR_scaffold_5.00023	.	three_prime_UTR	15828	16300	.	-	.	ID=mRNA:UHOR_07960.utr3p1;Parent=mRNA:UHOR_07960
UHOR_scaffold_5.00023	MIPS	gene	182453	185275	.	+	.	ID=gene:UHOR_08026;Name=UHOR_08026;Note=uncharacterized protein
UHOR_scaffold_5.00023	MIPS	mRNA	182453	185275	.	+	.	ID=mRNA:UHOR_08026;Parent=gene:UHOR_08026;Name=UHOR_08026;Note=UHOR_08026;transcript_id=UHOR_08026
UHOR_scaffold_5.00023	MIPS	exon	182453	185275	.	+	.	ID=mRNA:UHOR_08026.exon1;Parent=mRNA:UHOR_08026
UHOR_scaffold_5.00023	MIPS	CDS	182453	185275	.	+	0	ID=cds.mRNA:UHOR_08026;Parent=mRNA:UHOR_08026
UHOR_scaffold_5.00023	.	gene	29015	32884	.	-	.	ID=gene:UHOR_07967;Name=UHOR_07967;Note=related to ATP-dependent protease La
UHOR_scaffold_5.00023	.	mRNA	29015	32884	.	-	.	ID=mRNA:UHOR_07967;Parent=gene:UHOR_07967;Name=UHOR_07967;Note=UHOR_07967;transcript_id=UHOR_07967
UHOR_scaffold_5.00023	.	five_prime_UTR	32641	32884	.	-	.	ID=mRNA:UHOR_07967.utr5p1;Parent=mRNA:UHOR_07967
UHOR_scaffold_5.00023	.	exon	29015	32884	.	-	.	ID=mRNA:UHOR_07967.exon1;Parent=mRNA:UHOR_07967
UHOR_scaffold_5.00023	.	CDS	29242	32640	.	-	0	ID=cds.mRNA:UHOR_07967;Parent=mRNA:UHOR_07967
UHOR_scaffold_5.00023	.	three_prime_UTR	29015	29241	.	-	.	ID=mRNA:UHOR_07967.utr3p1;Parent=mRNA:UHOR_07967
UHOR_scaffold_5.00023	.	gene	204393	207740	.	+	.	ID=gene:UHOR_08040;Name=UHOR_08040;Note=related to HSV2 - Phosphatidylinositol 3,5-bisphosphate-binding protein
UHOR_scaffold_5.00023	.	mRNA	204393	207740	.	+	.	ID=mRNA:UHOR_08040;Parent=gene:UHOR_08040;Name=UHOR_08040;Note=UHOR_08040;transcript_id=UHOR_08040
UHOR_scaffold_5.00023	.	five_prime_UTR	204393	204687	.	+	.	ID=mRNA:UHOR_08040.utr5p1;Parent=mRNA:UHOR_08040
UHOR_scaffold_5.00023	.	exon	204393	207740	.	+	.	ID=mRNA:UHOR_08040.exon1;Parent=mRNA:UHOR_08040
UHOR_scaffold_5.00023	.	CDS	204688	207504	.	+	0	ID=cds.mRNA:UHOR_08040;Parent=mRNA:UHOR_08040
UHOR_scaffold_5.00023	.	three_prime_UTR	207505	207740	.	+	.	ID=mRNA:UHOR_08040.utr3p1;Parent=mRNA:UHOR_08040
UHOR_scaffold_5.00023	.	gene	144853	149923	.	+	.	ID=gene:UHOR_08011;Name=UHOR_08011;Note=uncharacterized protein
UHOR_scaffold_5.00023	.	mRNA	144853	149923	.	+	.	ID=mRNA:UHOR_08011;Parent=gene:UHOR_08011;Name=UHOR_08011;Note=UHOR_08011;transcript_id=UHOR_08011
UHOR_scaffold_5.00023	.	five_prime_UTR	144853	146203	.	+	.	ID=mRNA:UHOR_08011.utr5p1;Parent=mRNA:UHOR_08011
UHOR_scaffold_5.00023	.	exon	144853	149923	.	+	.	ID=mRNA:UHOR_08011.exon1;Parent=mRNA:UHOR_08011
UHOR_scaffold_5.00023	.	CDS	146204	149755	.	+	0	ID=cds.mRNA:UHOR_08011;Parent=mRNA:UHOR_08011
UHOR_scaffold_5.00023	.	three_prime_UTR	149756	149923	.	+	.	ID=mRNA:UHOR_08011.utr3p1;Parent=mRNA:UHOR_08011
UHOR_scaffold_5.00023	.	gene	227565	228556	.	-	.	ID=gene:UHOR_08050;Name=UHOR_08050;Note=related to Lipase/esterase (C-terminal fragment)
UHOR_scaffold_5.00023	.	mRNA	227565	228556	.	-	.	ID=mRNA:UHOR_08050;Parent=gene:UHOR_08050;Name=UHOR_08050;Note=UHOR_08050;transcript_id=UHOR_08050
UHOR_scaffold_5.00023	.	exon	227565	228556	.	-	.	ID=mRNA:UHOR_08050.exon1;Parent=mRNA:UHOR_08050
UHOR_scaffold_5.00023	.	CDS	227591	228556	.	-	0	ID=cds.mRNA:UHOR_08050;Parent=mRNA:UHOR_08050
UHOR_scaffold_5.00023	.	three_prime_UTR	227565	227590	.	-	.	ID=mRNA:UHOR_08050.utr3p1;Parent=mRNA:UHOR_08050
UHOR_scaffold_5.00023	.	gene	39793	41585	.	+	.	ID=gene:UHOR_14390;Name=UHOR_14390;Note=uncharacterized protein
UHOR_scaffold_5.00023	.	mRNA	39793	41585	.	+	.	ID=mRNA:UHOR_14390;Parent=gene:UHOR_14390;Name=UHOR_14390;Note=UHOR_14390;transcript_id=UHOR_14390
UHOR_scaffold_5.00023	.	exon	39793	39847	.	+	.	ID=mRNA:UHOR_14390.exon1;Parent=mRNA:UHOR_14390
UHOR_scaffold_5.00023	.	CDS	39793	39847	.	+	0	ID=cds.mRNA:UHOR_14390;Parent=mRNA:UHOR_14390
UHOR_scaffold_5.00023	.	exon	40108	41585	.	+	.	ID=mRNA:UHOR_14390.exon2;Parent=mRNA:UHOR_14390
UHOR_scaffold_5.00023	.	CDS	40108	41543	.	+	2	ID=cds.mRNA:UHOR_14390;Parent=mRNA:UHOR_14390
UHOR_scaffold_5.00023	.	three_prime_UTR	41544	41585	.	+	.	ID=mRNA:UHOR_14390.utr3p1;Parent=mRNA:UHOR_14390
UHOR_scaffold_5.00023	.	gene	195072	199031	.	-	.	ID=gene:UHOR_08035;Name=UHOR_08035;Note=uncharacterized protein
UHOR_scaffold_5.00023	.	mRNA	195072	199031	.	-	.	ID=mRNA:UHOR_08035;Parent=gene:UHOR_08035;Name=UHOR_08035;Note=UHOR_08035;transcript_id=UHOR_08035
UHOR_scaffold_5.00023	.	five_prime_UTR	198741	199031	.	-	.	ID=mRNA:UHOR_08035.utr5p1;Parent=mRNA:UHOR_08035
UHOR_scaffold_5.00023	.	exon	195072	199031	.	-	.	ID=mRNA:UHOR_08035.exon1;Parent=mRNA:UHOR_08035
UHOR_scaffold_5.00023	.	CDS	195435	198740	.	-	0	ID=cds.mRNA:UHOR_08035;Parent=mRNA:UHOR_08035
UHOR_scaffold_5.00023	.	three_prime_UTR	195072	195434	.	-	.	ID=mRNA:UHOR_08035.utr3p1;Parent=mRNA:UHOR_08035
UHOR_scaffold_5.00023	.	gene	89678	93071	.	+	.	ID=gene:UHOR_07984;Name=UHOR_07984;Note=probable SPT16 - general chromatin factor (Subunit of the heterodimeric FACT complex)
UHOR_scaffold_5.00023	.	mRNA	89678	93071	.	+	.	ID=mRNA:UHOR_07984;Parent=gene:UHOR_07984;Name=UHOR_07984;Note=UHOR_07984;transcript_id=UHOR_07984
UHOR_scaffold_5.00023	.	five_prime_UTR	89678	89891	.	+	.	ID=mRNA:UHOR_07984.utr5p1;Parent=mRNA:UHOR_07984
UHOR_scaffold_5.00023	.	exon	89678	93071	.	+	.	ID=mRNA:UHOR_07984.exon1;Parent=mRNA:UHOR_07984
UHOR_scaffold_5.00023	.	CDS	89892	92984	.	+	0	ID=cds.mRNA:UHOR_07984;Parent=mRNA:UHOR_07984
UHOR_scaffold_5.00023	.	three_prime_UTR	92985	93071	.	+	.	ID=mRNA:UHOR_07984.utr3p1;Parent=mRNA:UHOR_07984
UHOR_scaffold_5.00023	.	gene	129553	131228	.	+	.	ID=gene:UHOR_08002;Name=UHOR_08002;Note=uncharacterized protein
UHOR_scaffold_5.00023	.	mRNA	129553	131228	.	+	.	ID=mRNA:UHOR_08002;Parent=gene:UHOR_08002;Name=UHOR_08002;Note=UHOR_08002;transcript_id=UHOR_08002
UHOR_scaffold_5.00023	.	five_prime_UTR	129553	129794	.	+	.	ID=mRNA:UHOR_08002.utr5p1;Parent=mRNA:UHOR_08002
UHOR_scaffold_5.00023	.	exon	129553	131228	.	+	.	ID=mRNA:UHOR_08002.exon1;Parent=mRNA:UHOR_08002
UHOR_scaffold_5.00023	.	CDS	129795	131117	.	+	0	ID=cds.mRNA:UHOR_08002;Parent=mRNA:UHOR_08002
UHOR_scaffold_5.00023	.	three_prime_UTR	131118	131228	.	+	.	ID=mRNA:UHOR_08002.utr3p1;Parent=mRNA:UHOR_08002
UHOR_scaffold_5.00023	.	gene	202073	203167	.	+	.	ID=gene:UHOR_08038;Name=UHOR_08038;Note=probable DID2 - class E vacuolar-protein sorting and endocytosis factor
UHOR_scaffold_5.00023	.	mRNA	202073	203167	.	+	.	ID=mRNA:UHOR_08038;Parent=gene:UHOR_08038;Name=UHOR_08038;Note=UHOR_08038;transcript_id=UHOR_08038
UHOR_scaffold_5.00023	.	five_prime_UTR	202073	202398	.	+	.	ID=mRNA:UHOR_08038.utr5p1;Parent=mRNA:UHOR_08038
UHOR_scaffold_5.00023	.	exon	202073	203167	.	+	.	ID=mRNA:UHOR_08038.exon1;Parent=mRNA:UHOR_08038
UHOR_scaffold_5.00023	.	CDS	202399	203028	.	+	0	ID=cds.mRNA:UHOR_08038;Parent=mRNA:UHOR_08038
UHOR_scaffold_5.00023	.	three_prime_UTR	203029	203167	.	+	.	ID=mRNA:UHOR_08038.utr3p1;Parent=mRNA:UHOR_08038
UHOR_scaffold_5.00023	.	gene	108055	110354	.	-	.	ID=gene:UHOR_07992;Name=UHOR_07992;Note=uncharacterized protein
UHOR_scaffold_5.00023	.	mRNA	108055	110354	.	-	.	ID=mRNA:UHOR_07992;Parent=gene:UHOR_07992;Name=UHOR_07992;Note=UHOR_07992;transcript_id=UHOR_07992
UHOR_scaffold_5.00023	.	five_prime_UTR	110000	110354	.	-	.	ID=mRNA:UHOR_07992.utr5p1;Parent=mRNA:UHOR_07992
UHOR_scaffold_5.00023	.	exon	108055	110354	.	-	.	ID=mRNA:UHOR_07992.exon1;Parent=mRNA:UHOR_07992
UHOR_scaffold_5.00023	.	CDS	108107	109999	.	-	0	ID=cds.mRNA:UHOR_07992;Parent=mRNA:UHOR_07992
UHOR_scaffold_5.00023	.	three_prime_UTR	108055	108106	.	-	.	ID=mRNA:UHOR_07992.utr3p1;Parent=mRNA:UHOR_07992
UHOR_scaffold_5.00023	.	gene	163704	165495	.	+	.	ID=gene:UHOR_08016;Name=UHOR_08016;Note=uncharacterized protein
UHOR_scaffold_5.00023	.	mRNA	163704	165495	.	+	.	ID=mRNA:UHOR_08016;Parent=gene:UHOR_08016;Name=UHOR_08016;Note=UHOR_08016;transcript_id=UHOR_08016
UHOR_scaffold_5.00023	.	five_prime_UTR	163704	164251	.	+	.	ID=mRNA:UHOR_08016.utr5p1;Parent=mRNA:UHOR_08016
UHOR_scaffold_5.00023	.	exon	163704	165495	.	+	.	ID=mRNA:UHOR_08016.exon1;Parent=mRNA:UHOR_08016
UHOR_scaffold_5.00023	.	CDS	164252	165055	.	+	0	ID=cds.mRNA:UHOR_08016;Parent=mRNA:UHOR_08016
UHOR_scaffold_5.00023	.	three_prime_UTR	165056	165495	.	+	.	ID=mRNA:UHOR_08016.utr3p1;Parent=mRNA:UHOR_08016
UHOR_scaffold_5.00023	.	gene	97065	98733	.	-	.	ID=gene:UHOR_07988;Name=UHOR_07988;Note=related to PCH2 - putative ATPase
UHOR_scaffold_5.00023	.	mRNA	97065	98733	.	-	.	ID=mRNA:UHOR_07988;Parent=gene:UHOR_07988;Name=UHOR_07988;Note=UHOR_07988;transcript_id=UHOR_07988
UHOR_scaffold_5.00023	.	five_prime_UTR	98524	98733	.	-	.	ID=mRNA:UHOR_07988.utr5p1;Parent=mRNA:UHOR_07988
UHOR_scaffold_5.00023	.	exon	97065	98733	.	-	.	ID=mRNA:UHOR_07988.exon1;Parent=mRNA:UHOR_07988
UHOR_scaffold_5.00023	.	CDS	97144	98523	.	-	0	ID=cds.mRNA:UHOR_07988;Parent=mRNA:UHOR_07988
UHOR_scaffold_5.00023	.	three_prime_UTR	97065	97143	.	-	.	ID=mRNA:UHOR_07988.utr3p1;Parent=mRNA:UHOR_07988
UHOR_scaffold_5.00023	.	gene	165564	166620	.	-	.	ID=gene:UHOR_08017;Name=UHOR_08017;Note=probable VTC1 - protein controls Sec18p/NSF-dependent priming of SNAREs and HOPS
UHOR_scaffold_5.00023	.	mRNA	165564	166620	.	-	.	ID=mRNA:UHOR_08017;Parent=gene:UHOR_08017;Name=UHOR_08017;Note=UHOR_08017;transcript_id=UHOR_08017
UHOR_scaffold_5.00023	.	five_prime_UTR	166409	166620	.	-	.	ID=mRNA:UHOR_08017.utr5p1;Parent=mRNA:UHOR_08017
UHOR_scaffold_5.00023	.	exon	166312	166620	.	-	.	ID=mRNA:UHOR_08017.exon1;Parent=mRNA:UHOR_08017
UHOR_scaffold_5.00023	.	CDS	166312	166408	.	-	0	ID=cds.mRNA:UHOR_08017;Parent=mRNA:UHOR_08017
UHOR_scaffold_5.00023	.	exon	165964	166071	.	-	.	ID=mRNA:UHOR_08017.exon2;Parent=mRNA:UHOR_08017
UHOR_scaffold_5.00023	.	CDS	165964	166071	.	-	2	ID=cds.mRNA:UHOR_08017;Parent=mRNA:UHOR_08017
UHOR_scaffold_5.00023	.	exon	165564	165869	.	-	.	ID=mRNA:UHOR_08017.exon3;Parent=mRNA:UHOR_08017
UHOR_scaffold_5.00023	.	CDS	165706	165869	.	-	2	ID=cds.mRNA:UHOR_08017;Parent=mRNA:UHOR_08017
UHOR_scaffold_5.00023	.	three_prime_UTR	165564	165705	.	-	.	ID=mRNA:UHOR_08017.utr3p1;Parent=mRNA:UHOR_08017
UHOR_scaffold_5.00023	.	gene	45114	46431	.	-	.	ID=gene:UHOR_07974;Name=UHOR_07974;Note=related to stress response protein rds1p
UHOR_scaffold_5.00023	.	mRNA	45114	46431	.	-	.	ID=mRNA:UHOR_07974;Parent=gene:UHOR_07974;Name=UHOR_07974;Note=UHOR_07974;transcript_id=UHOR_07974
UHOR_scaffold_5.00023	.	five_prime_UTR	46393	46431	.	-	.	ID=mRNA:UHOR_07974.utr5p1;Parent=mRNA:UHOR_07974
UHOR_scaffold_5.00023	.	exon	45921	46431	.	-	.	ID=mRNA:UHOR_07974.exon1;Parent=mRNA:UHOR_07974
UHOR_scaffold_5.00023	.	CDS	45921	46392	.	-	0	ID=cds.mRNA:UHOR_07974;Parent=mRNA:UHOR_07974
UHOR_scaffold_5.00023	.	exon	45114	45719	.	-	.	ID=mRNA:UHOR_07974.exon2;Parent=mRNA:UHOR_07974
UHOR_scaffold_5.00023	.	CDS	45277	45719	.	-	2	ID=cds.mRNA:UHOR_07974;Parent=mRNA:UHOR_07974
UHOR_scaffold_5.00023	.	three_prime_UTR	45114	45276	.	-	.	ID=mRNA:UHOR_07974.utr3p1;Parent=mRNA:UHOR_07974
UHOR_scaffold_5.00023	.	gene	320	2953	.	+	.	ID=gene:UHOR_07953;Name=UHOR_07953;Note=related to Alpha-1,2 glucosyltransferase ALG10
UHOR_scaffold_5.00023	.	mRNA	320	2953	.	+	.	ID=mRNA:UHOR_07953;Parent=gene:UHOR_07953;Name=UHOR_07953;Note=UHOR_07953;transcript_id=UHOR_07953
UHOR_scaffold_5.00023	.	five_prime_UTR	320	428	.	+	.	ID=mRNA:UHOR_07953.utr5p1;Parent=mRNA:UHOR_07953
UHOR_scaffold_5.00023	.	exon	320	2953	.	+	.	ID=mRNA:UHOR_07953.exon1;Parent=mRNA:UHOR_07953
UHOR_scaffold_5.00023	.	CDS	429	2267	.	+	0	ID=cds.mRNA:UHOR_07953;Parent=mRNA:UHOR_07953
UHOR_scaffold_5.00023	.	three_prime_UTR	2268	2953	.	+	.	ID=mRNA:UHOR_07953.utr3p1;Parent=mRNA:UHOR_07953
UHOR_scaffold_5.00023	.	gene	2352	4811	.	-	.	ID=gene:UHOR_07954;Name=UHOR_07954;Note=related to L-ascorbate oxidase precursor
UHOR_scaffold_5.00023	.	mRNA	2352	4811	.	-	.	ID=mRNA:UHOR_07954;Parent=gene:UHOR_07954;Name=UHOR_07954;Note=UHOR_07954;transcript_id=UHOR_07954
UHOR_scaffold_5.00023	.	five_prime_UTR	4675	4811	.	-	.	ID=mRNA:UHOR_07954.utr5p1;Parent=mRNA:UHOR_07954
UHOR_scaffold_5.00023	.	exon	2352	4811	.	-	.	ID=mRNA:UHOR_07954.exon1;Parent=mRNA:UHOR_07954
UHOR_scaffold_5.00023	.	CDS	2386	4674	.	-	0	ID=cds.mRNA:UHOR_07954;Parent=mRNA:UHOR_07954
UHOR_scaffold_5.00023	.	three_prime_UTR	2352	2385	.	-	.	ID=mRNA:UHOR_07954.utr3p1;Parent=mRNA:UHOR_07954
UHOR_scaffold_5.00023	.	gene	67570	68116	.	+	.	ID=gene:UHOR_07977;Name=UHOR_07977;Note=uncharacterized protein
UHOR_scaffold_5.00023	.	mRNA	67570	68116	.	+	.	ID=mRNA:UHOR_07977;Parent=gene:UHOR_07977;Name=UHOR_07977;Note=UHOR_07977;transcript_id=UHOR_07977
UHOR_scaffold_5.00023	.	five_prime_UTR	67570	67846	.	+	.	ID=mRNA:UHOR_07977.utr5p1;Parent=mRNA:UHOR_07977
UHOR_scaffold_5.00023	.	exon	67570	68116	.	+	.	ID=mRNA:UHOR_07977.exon1;Parent=mRNA:UHOR_07977
UHOR_scaffold_5.00023	.	CDS	67847	68116	.	+	0	ID=cds.mRNA:UHOR_07977;Parent=mRNA:UHOR_07977
UHOR_scaffold_5.00023	.	gene	79186	85842	.	-	.	ID=gene:UHOR_07981;Name=UHOR_07981;Note=uncharacterized protein
UHOR_scaffold_5.00023	.	mRNA	79186	85842	.	-	.	ID=mRNA:UHOR_07981;Parent=gene:UHOR_07981;Name=UHOR_07981;Note=UHOR_07981;transcript_id=UHOR_07981
UHOR_scaffold_5.00023	.	five_prime_UTR	85298	85842	.	-	.	ID=mRNA:UHOR_07981.utr5p1;Parent=mRNA:UHOR_07981
UHOR_scaffold_5.00023	.	exon	79186	85842	.	-	.	ID=mRNA:UHOR_07981.exon1;Parent=mRNA:UHOR_07981
UHOR_scaffold_5.00023	.	CDS	79310	85297	.	-	0	ID=cds.mRNA:UHOR_07981;Parent=mRNA:UHOR_07981
UHOR_scaffold_5.00023	.	three_prime_UTR	79186	79309	.	-	.	ID=mRNA:UHOR_07981.utr3p1;Parent=mRNA:UHOR_07981
UHOR_scaffold_5.00023	MIPS	gene	193261	193605	.	+	.	ID=gene:UHOR_08032;Name=UHOR_08032;Note=uncharacterized protein
UHOR_scaffold_5.00023	MIPS	mRNA	193261	193605	.	+	.	ID=mRNA:UHOR_08032;Parent=gene:UHOR_08032;Name=UHOR_08032;Note=UHOR_08032;transcript_id=UHOR_08032
UHOR_scaffold_5.00023	MIPS	exon	193261	193605	.	+	.	ID=mRNA:UHOR_08032.exon1;Parent=mRNA:UHOR_08032
UHOR_scaffold_5.00023	MIPS	CDS	193261	193605	.	+	0	ID=cds.mRNA:UHOR_08032;Parent=mRNA:UHOR_08032
UHOR_scaffold_5.00023	.	gene	118542	120559	.	-	.	ID=gene:UHOR_07995;Name=UHOR_07995;Note=related to YAP6 \FB putative basic leucine zipper transcription factor
UHOR_scaffold_5.00023	.	mRNA	118542	120559	.	-	.	ID=mRNA:UHOR_07995;Parent=gene:UHOR_07995;Name=UHOR_07995;Note=UHOR_07995;transcript_id=UHOR_07995
UHOR_scaffold_5.00023	.	five_prime_UTR	120164	120559	.	-	.	ID=mRNA:UHOR_07995.utr5p1;Parent=mRNA:UHOR_07995
UHOR_scaffold_5.00023	.	exon	120106	120559	.	-	.	ID=mRNA:UHOR_07995.exon1;Parent=mRNA:UHOR_07995
UHOR_scaffold_5.00023	.	CDS	120106	120163	.	-	0	ID=cds.mRNA:UHOR_07995;Parent=mRNA:UHOR_07995
UHOR_scaffold_5.00023	.	exon	118542	120005	.	-	.	ID=mRNA:UHOR_07995.exon2;Parent=mRNA:UHOR_07995
UHOR_scaffold_5.00023	.	CDS	118627	120005	.	-	2	ID=cds.mRNA:UHOR_07995;Parent=mRNA:UHOR_07995
UHOR_scaffold_5.00023	.	three_prime_UTR	118542	118626	.	-	.	ID=mRNA:UHOR_07995.utr3p1;Parent=mRNA:UHOR_07995
UHOR_scaffold_5.00023	.	gene	55353	67165	.	+	.	ID=gene:UHOR_07976;Name=UHOR_07976;Note=related to E3 ubiquitin protein ligase TOM1
UHOR_scaffold_5.00023	.	mRNA	55353	67165	.	+	.	ID=mRNA:UHOR_07976;Parent=gene:UHOR_07976;Name=UHOR_07976;Note=UHOR_07976;transcript_id=UHOR_07976
UHOR_scaffold_5.00023	.	five_prime_UTR	55353	55755	.	+	.	ID=mRNA:UHOR_07976.utr5p1;Parent=mRNA:UHOR_07976
UHOR_scaffold_5.00023	.	exon	55353	55794	.	+	.	ID=mRNA:UHOR_07976.exon1;Parent=mRNA:UHOR_07976
UHOR_scaffold_5.00023	.	CDS	55756	55794	.	+	0	ID=cds.mRNA:UHOR_07976;Parent=mRNA:UHOR_07976
UHOR_scaffold_5.00023	.	exon	55886	67165	.	+	.	ID=mRNA:UHOR_07976.exon2;Parent=mRNA:UHOR_07976
UHOR_scaffold_5.00023	.	CDS	55886	67072	.	+	0	ID=cds.mRNA:UHOR_07976;Parent=mRNA:UHOR_07976
UHOR_scaffold_5.00023	.	three_prime_UTR	67073	67165	.	+	.	ID=mRNA:UHOR_07976.utr3p1;Parent=mRNA:UHOR_07976
UHOR_scaffold_5.00023	.	gene	12487	14947	.	+	.	ID=gene:UHOR_07957;Name=UHOR_07957;Note=uncharacterized protein
UHOR_scaffold_5.00023	.	mRNA	12487	14947	.	+	.	ID=mRNA:UHOR_07957;Parent=gene:UHOR_07957;Name=UHOR_07957;Note=UHOR_07957;transcript_id=UHOR_07957
UHOR_scaffold_5.00023	.	five_prime_UTR	12487	12862	.	+	.	ID=mRNA:UHOR_07957.utr5p1;Parent=mRNA:UHOR_07957
UHOR_scaffold_5.00023	.	exon	12487	14947	.	+	.	ID=mRNA:UHOR_07957.exon1;Parent=mRNA:UHOR_07957
UHOR_scaffold_5.00023	.	CDS	12863	14884	.	+	0	ID=cds.mRNA:UHOR_07957;Parent=mRNA:UHOR_07957
UHOR_scaffold_5.00023	.	three_prime_UTR	14885	14947	.	+	.	ID=mRNA:UHOR_07957.utr3p1;Parent=mRNA:UHOR_07957
UHOR_scaffold_5.00023	.	gene	169703	170737	.	+	.	ID=gene:UHOR_08019;Name=UHOR_08019;Note=uncharacterized protein
UHOR_scaffold_5.00023	.	mRNA	169703	170737	.	+	.	ID=mRNA:UHOR_08019;Parent=gene:UHOR_08019;Name=UHOR_08019;Note=UHOR_08019;transcript_id=UHOR_08019
UHOR_scaffold_5.00023	.	five_prime_UTR	169703	169850	.	+	.	ID=mRNA:UHOR_08019.utr5p1;Parent=mRNA:UHOR_08019
UHOR_scaffold_5.00023	.	exon	169703	169922	.	+	.	ID=mRNA:UHOR_08019.exon1;Parent=mRNA:UHOR_08019
UHOR_scaffold_5.00023	.	CDS	169851	169922	.	+	0	ID=cds.mRNA:UHOR_08019;Parent=mRNA:UHOR_08019
UHOR_scaffold_5.00023	.	exon	170025	170081	.	+	.	ID=mRNA:UHOR_08019.exon2;Parent=mRNA:UHOR_08019
UHOR_scaffold_5.00023	.	CDS	170025	170081	.	+	0	ID=cds.mRNA:UHOR_08019;Parent=mRNA:UHOR_08019
UHOR_scaffold_5.00023	.	exon	170186	170737	.	+	.	ID=mRNA:UHOR_08019.exon3;Parent=mRNA:UHOR_08019
UHOR_scaffold_5.00023	.	CDS	170186	170314	.	+	0	ID=cds.mRNA:UHOR_08019;Parent=mRNA:UHOR_08019
UHOR_scaffold_5.00023	.	three_prime_UTR	170315	170737	.	+	.	ID=mRNA:UHOR_08019.utr3p1;Parent=mRNA:UHOR_08019
UHOR_scaffold_5.00023	.	gene	73806	77420	.	-	.	ID=gene:UHOR_07979;Name=UHOR_07979;Note=probable oligopeptide transporter
UHOR_scaffold_5.00023	.	mRNA	73806	77420	.	-	.	ID=mRNA:UHOR_07979;Parent=gene:UHOR_07979;Name=UHOR_07979;Note=UHOR_07979;transcript_id=UHOR_07979
UHOR_scaffold_5.00023	.	five_prime_UTR	77272	77420	.	-	.	ID=mRNA:UHOR_07979.utr5p1;Parent=mRNA:UHOR_07979
UHOR_scaffold_5.00023	.	exon	73806	77420	.	-	.	ID=mRNA:UHOR_07979.exon1;Parent=mRNA:UHOR_07979
UHOR_scaffold_5.00023	.	CDS	73951	77271	.	-	0	ID=cds.mRNA:UHOR_07979;Parent=mRNA:UHOR_07979
UHOR_scaffold_5.00023	.	three_prime_UTR	73806	73950	.	-	.	ID=mRNA:UHOR_07979.utr3p1;Parent=mRNA:UHOR_07979
UHOR_scaffold_5.00023	.	gene	9165	12249	.	-	.	ID=gene:UHOR_07956;Name=UHOR_07956;Note=related to Hook protein
UHOR_scaffold_5.00023	.	mRNA	9165	12249	.	-	.	ID=mRNA:UHOR_07956;Parent=gene:UHOR_07956;Name=UHOR_07956;Note=UHOR_07956;transcript_id=UHOR_07956
UHOR_scaffold_5.00023	.	five_prime_UTR	11933	12249	.	-	.	ID=mRNA:UHOR_07956.utr5p1;Parent=mRNA:UHOR_07956
UHOR_scaffold_5.00023	.	exon	9165	12249	.	-	.	ID=mRNA:UHOR_07956.exon1;Parent=mRNA:UHOR_07956
UHOR_scaffold_5.00023	.	CDS	9194	11932	.	-	0	ID=cds.mRNA:UHOR_07956;Parent=mRNA:UHOR_07956
UHOR_scaffold_5.00023	.	three_prime_UTR	9165	9193	.	-	.	ID=mRNA:UHOR_07956.utr3p1;Parent=mRNA:UHOR_07956
UHOR_scaffold_5.00023	.	gene	43342	45091	.	+	.	ID=gene:UHOR_07972;Name=UHOR_07972;Note=related to glutathione s-transferase 3
UHOR_scaffold_5.00023	.	mRNA	43342	45091	.	+	.	ID=mRNA:UHOR_07972;Parent=gene:UHOR_07972;Name=UHOR_07972;Note=UHOR_07972;transcript_id=UHOR_07972
UHOR_scaffold_5.00023	.	five_prime_UTR	43342	43566	.	+	.	ID=mRNA:UHOR_07972.utr5p1;Parent=mRNA:UHOR_07972
UHOR_scaffold_5.00023	.	five_prime_UTR	43659	44196	.	+	.	ID=mRNA:UHOR_07972.utr5p2;Parent=mRNA:UHOR_07972
UHOR_scaffold_5.00023	.	exon	43342	43566	.	+	.	ID=mRNA:UHOR_07972.exon1;Parent=mRNA:UHOR_07972
UHOR_scaffold_5.00023	.	exon	43659	44462	.	+	.	ID=mRNA:UHOR_07972.exon2;Parent=mRNA:UHOR_07972
UHOR_scaffold_5.00023	.	CDS	44197	44462	.	+	0	ID=cds.mRNA:UHOR_07972;Parent=mRNA:UHOR_07972
UHOR_scaffold_5.00023	.	exon	44551	44759	.	+	.	ID=mRNA:UHOR_07972.exon3;Parent=mRNA:UHOR_07972
UHOR_scaffold_5.00023	.	CDS	44551	44759	.	+	1	ID=cds.mRNA:UHOR_07972;Parent=mRNA:UHOR_07972
UHOR_scaffold_5.00023	.	exon	44886	45091	.	+	.	ID=mRNA:UHOR_07972.exon4;Parent=mRNA:UHOR_07972
UHOR_scaffold_5.00023	.	CDS	44886	44950	.	+	2	ID=cds.mRNA:UHOR_07972;Parent=mRNA:UHOR_07972
UHOR_scaffold_5.00023	.	three_prime_UTR	44951	45091	.	+	.	ID=mRNA:UHOR_07972.utr3p1;Parent=mRNA:UHOR_07972
UHOR_scaffold_5.00023	.	gene	202785	204188	.	-	.	ID=gene:UHOR_08039;Name=UHOR_08039;Note=related to U1 small nuclear ribonucleoprotein C
UHOR_scaffold_5.00023	.	mRNA	202785	204188	.	-	.	ID=mRNA:UHOR_08039;Parent=gene:UHOR_08039;Name=UHOR_08039;Note=UHOR_08039;transcript_id=UHOR_08039
UHOR_scaffold_5.00023	.	five_prime_UTR	203972	204188	.	-	.	ID=mRNA:UHOR_08039.utr5p1;Parent=mRNA:UHOR_08039
UHOR_scaffold_5.00023	.	exon	203701	204188	.	-	.	ID=mRNA:UHOR_08039.exon1;Parent=mRNA:UHOR_08039
UHOR_scaffold_5.00023	.	CDS	203701	203971	.	-	0	ID=cds.mRNA:UHOR_08039;Parent=mRNA:UHOR_08039
UHOR_scaffold_5.00023	.	exon	202785	203620	.	-	.	ID=mRNA:UHOR_08039.exon2;Parent=mRNA:UHOR_08039
UHOR_scaffold_5.00023	.	CDS	203199	203620	.	-	2	ID=cds.mRNA:UHOR_08039;Parent=mRNA:UHOR_08039
UHOR_scaffold_5.00023	.	three_prime_UTR	202785	203198	.	-	.	ID=mRNA:UHOR_08039.utr3p1;Parent=mRNA:UHOR_08039
UHOR_scaffold_5.00023	.	gene	17789	18798	.	-	.	ID=gene:UHOR_07961-A;Name=UHOR_07961-A;Note=probable ARL1 - ADP-ribosylation factor
UHOR_scaffold_5.00023	.	mRNA	17789	18798	.	-	.	ID=mRNA:UHOR_07961-A;Parent=gene:UHOR_07961-A;Name=UHOR_07961-A;Note=UHOR_07961-A;transcript_id=UHOR_07961-A
UHOR_scaffold_5.00023	.	five_prime_UTR	18702	18798	.	-	.	ID=mRNA:UHOR_07961-A.utr5p1;Parent=mRNA:UHOR_07961-A
UHOR_scaffold_5.00023	.	exon	18631	18798	.	-	.	ID=mRNA:UHOR_07961-A.exon1;Parent=mRNA:UHOR_07961-A
UHOR_scaffold_5.00023	.	CDS	18631	18701	.	-	0	ID=cds.mRNA:UHOR_07961-A;Parent=mRNA:UHOR_07961-A
UHOR_scaffold_5.00023	.	exon	18447	18535	.	-	.	ID=mRNA:UHOR_07961-A.exon2;Parent=mRNA:UHOR_07961-A
UHOR_scaffold_5.00023	.	CDS	18447	18535	.	-	1	ID=cds.mRNA:UHOR_07961-A;Parent=mRNA:UHOR_07961-A
UHOR_scaffold_5.00023	.	exon	17789	18356	.	-	.	ID=mRNA:UHOR_07961-A.exon3;Parent=mRNA:UHOR_07961-A
UHOR_scaffold_5.00023	.	CDS	17971	18356	.	-	2	ID=cds.mRNA:UHOR_07961-A;Parent=mRNA:UHOR_07961-A
UHOR_scaffold_5.00023	.	three_prime_UTR	17789	17970	.	-	.	ID=mRNA:UHOR_07961-A.utr3p1;Parent=mRNA:UHOR_07961-A
UHOR_scaffold_5.00023	.	mRNA	17789	18798	.	-	.	ID=mRNA:UHOR_07961-B;Parent=gene:UHOR_07961-A;Name=UHOR_07961-B;Note=UHOR_07961-B;transcript_id=UHOR_07961-B
UHOR_scaffold_5.00023	.	five_prime_UTR	18702	18798	.	-	.	ID=mRNA:UHOR_07961-B.utr5p1;Parent=mRNA:UHOR_07961-B
UHOR_scaffold_5.00023	.	exon	18631	18798	.	-	.	ID=mRNA:UHOR_07961-B.exon1;Parent=mRNA:UHOR_07961-B
UHOR_scaffold_5.00023	.	CDS	18631	18701	.	-	0	ID=cds.mRNA:UHOR_07961-B;Parent=mRNA:UHOR_07961-B
UHOR_scaffold_5.00023	.	exon	17789	18535	.	-	.	ID=mRNA:UHOR_07961-B.exon2;Parent=mRNA:UHOR_07961-B
UHOR_scaffold_5.00023	.	CDS	17971	18535	.	-	1	ID=cds.mRNA:UHOR_07961-B;Parent=mRNA:UHOR_07961-B
UHOR_scaffold_5.00023	.	three_prime_UTR	17789	17970	.	-	.	ID=mRNA:UHOR_07961-B.utr3p1;Parent=mRNA:UHOR_07961-B
UHOR_scaffold_5.00023	.	mRNA	17789	18798	.	-	.	ID=mRNA:UHOR_07961-C;Parent=gene:UHOR_07961-A;Name=UHOR_07961-C;Note=UHOR_07961-C;transcript_id=UHOR_07961-C
UHOR_scaffold_5.00023	.	five_prime_UTR	18544	18798	.	-	.	ID=mRNA:UHOR_07961-C.utr5p1;Parent=mRNA:UHOR_07961-C
UHOR_scaffold_5.00023	.	exon	18447	18798	.	-	.	ID=mRNA:UHOR_07961-C.exon1;Parent=mRNA:UHOR_07961-C
UHOR_scaffold_5.00023	.	CDS	18447	18543	.	-	0	ID=cds.mRNA:UHOR_07961-C;Parent=mRNA:UHOR_07961-C
UHOR_scaffold_5.00023	.	exon	17789	18356	.	-	.	ID=mRNA:UHOR_07961-C.exon2;Parent=mRNA:UHOR_07961-C
UHOR_scaffold_5.00023	.	CDS	17971	18356	.	-	2	ID=cds.mRNA:UHOR_07961-C;Parent=mRNA:UHOR_07961-C
UHOR_scaffold_5.00023	.	three_prime_UTR	17789	17970	.	-	.	ID=mRNA:UHOR_07961-C.utr3p1;Parent=mRNA:UHOR_07961-C
UHOR_scaffold_5.00023	.	gene	21921	24162	.	-	.	ID=gene:UHOR_07965;Name=UHOR_07965;Note=related to SCD6 - protein may bind RNA and have a role in RNA processing
UHOR_scaffold_5.00023	.	mRNA	21921	24162	.	-	.	ID=mRNA:UHOR_07965;Parent=gene:UHOR_07965;Name=UHOR_07965;Note=UHOR_07965;transcript_id=UHOR_07965
UHOR_scaffold_5.00023	.	five_prime_UTR	23696	24162	.	-	.	ID=mRNA:UHOR_07965.utr5p1;Parent=mRNA:UHOR_07965
UHOR_scaffold_5.00023	.	exon	23381	24162	.	-	.	ID=mRNA:UHOR_07965.exon1;Parent=mRNA:UHOR_07965
UHOR_scaffold_5.00023	.	CDS	23381	23695	.	-	0	ID=cds.mRNA:UHOR_07965;Parent=mRNA:UHOR_07965
UHOR_scaffold_5.00023	.	exon	21921	23080	.	-	.	ID=mRNA:UHOR_07965.exon2;Parent=mRNA:UHOR_07965
UHOR_scaffold_5.00023	.	CDS	22058	23080	.	-	0	ID=cds.mRNA:UHOR_07965;Parent=mRNA:UHOR_07965
UHOR_scaffold_5.00023	.	three_prime_UTR	21921	22057	.	-	.	ID=mRNA:UHOR_07965.utr3p1;Parent=mRNA:UHOR_07965
UHOR_scaffold_5.00023	.	gene	178238	180625	.	+	.	ID=gene:UHOR_08024-A;Name=UHOR_08024-A;Note=probable UGA2 - succinate semialdehyde dehydrogenase
UHOR_scaffold_5.00023	.	mRNA	178238	180625	.	+	.	ID=mRNA:UHOR_08024-B;Parent=gene:UHOR_08024-A;Name=UHOR_08024-B;Note=UHOR_08024-B;transcript_id=UHOR_08024-B
UHOR_scaffold_5.00023	.	five_prime_UTR	178238	178670	.	+	.	ID=mRNA:UHOR_08024-B.utr5p1;Parent=mRNA:UHOR_08024-B
UHOR_scaffold_5.00023	.	five_prime_UTR	179021	179097	.	+	.	ID=mRNA:UHOR_08024-B.utr5p2;Parent=mRNA:UHOR_08024-B
UHOR_scaffold_5.00023	.	exon	178238	178670	.	+	.	ID=mRNA:UHOR_08024-B.exon1;Parent=mRNA:UHOR_08024-B
UHOR_scaffold_5.00023	.	exon	179021	180625	.	+	.	ID=mRNA:UHOR_08024-B.exon2;Parent=mRNA:UHOR_08024-B
UHOR_scaffold_5.00023	.	CDS	179098	180444	.	+	0	ID=cds.mRNA:UHOR_08024-B;Parent=mRNA:UHOR_08024-B
UHOR_scaffold_5.00023	.	three_prime_UTR	180445	180625	.	+	.	ID=mRNA:UHOR_08024-B.utr3p1;Parent=mRNA:UHOR_08024-B
UHOR_scaffold_5.00023	.	mRNA	178238	180625	.	+	.	ID=mRNA:UHOR_08024-A;Parent=gene:UHOR_08024-A;Name=UHOR_08024-A;Note=UHOR_08024-A;transcript_id=UHOR_08024-A
UHOR_scaffold_5.00023	.	five_prime_UTR	178238	178567	.	+	.	ID=mRNA:UHOR_08024-A.utr5p1;Parent=mRNA:UHOR_08024-A
UHOR_scaffold_5.00023	.	exon	178238	178670	.	+	.	ID=mRNA:UHOR_08024-A.exon1;Parent=mRNA:UHOR_08024-A
UHOR_scaffold_5.00023	.	CDS	178568	178670	.	+	0	ID=cds.mRNA:UHOR_08024-A;Parent=mRNA:UHOR_08024-A
UHOR_scaffold_5.00023	.	exon	179069	180625	.	+	.	ID=mRNA:UHOR_08024-A.exon2;Parent=mRNA:UHOR_08024-A
UHOR_scaffold_5.00023	.	CDS	179069	180444	.	+	2	ID=cds.mRNA:UHOR_08024-A;Parent=mRNA:UHOR_08024-A
UHOR_scaffold_5.00023	.	three_prime_UTR	180445	180625	.	+	.	ID=mRNA:UHOR_08024-A.utr3p1;Parent=mRNA:UHOR_08024-A
UHOR_scaffold_5.00023	.	gene	132565	135461	.	+	.	ID=gene:UHOR_08003-A;Name=UHOR_08003-A;Note=probable UTP-glucose-1-phosphate uridylyltransferase
UHOR_scaffold_5.00023	.	mRNA	132565	135461	.	+	.	ID=mRNA:UHOR_08003-B;Parent=gene:UHOR_08003-A;Name=UHOR_08003-B;Note=UHOR_08003-B;transcript_id=UHOR_08003-B
UHOR_scaffold_5.00023	.	five_prime_UTR	132565	133130	.	+	.	ID=mRNA:UHOR_08003-B.utr5p1;Parent=mRNA:UHOR_08003-B
UHOR_scaffold_5.00023	.	five_prime_UTR	133396	133491	.	+	.	ID=mRNA:UHOR_08003-B.utr5p2;Parent=mRNA:UHOR_08003-B
UHOR_scaffold_5.00023	.	five_prime_UTR	133801	133926	.	+	.	ID=mRNA:UHOR_08003-B.utr5p3;Parent=mRNA:UHOR_08003-B
UHOR_scaffold_5.00023	.	exon	132565	133130	.	+	.	ID=mRNA:UHOR_08003-B.exon1;Parent=mRNA:UHOR_08003-B
UHOR_scaffold_5.00023	.	exon	133396	133491	.	+	.	ID=mRNA:UHOR_08003-B.exon2;Parent=mRNA:UHOR_08003-B
UHOR_scaffold_5.00023	.	exon	133801	135461	.	+	.	ID=mRNA:UHOR_08003-B.exon3;Parent=mRNA:UHOR_08003-B
UHOR_scaffold_5.00023	.	CDS	133927	135393	.	+	0	ID=cds.mRNA:UHOR_08003-B;Parent=mRNA:UHOR_08003-B
UHOR_scaffold_5.00023	.	three_prime_UTR	135394	135461	.	+	.	ID=mRNA:UHOR_08003-B.utr3p1;Parent=mRNA:UHOR_08003-B
UHOR_scaffold_5.00023	.	mRNA	132565	135461	.	+	.	ID=mRNA:UHOR_08003-A;Parent=gene:UHOR_08003-A;Name=UHOR_08003-A;Note=UHOR_08003-A;transcript_id=UHOR_08003-A
UHOR_scaffold_5.00023	.	five_prime_UTR	132565	133049	.	+	.	ID=mRNA:UHOR_08003-A.utr5p1;Parent=mRNA:UHOR_08003-A
UHOR_scaffold_5.00023	.	exon	132565	133130	.	+	.	ID=mRNA:UHOR_08003-A.exon1;Parent=mRNA:UHOR_08003-A
UHOR_scaffold_5.00023	.	CDS	133050	133130	.	+	0	ID=cds.mRNA:UHOR_08003-A;Parent=mRNA:UHOR_08003-A
UHOR_scaffold_5.00023	.	exon	133396	133491	.	+	.	ID=mRNA:UHOR_08003-A.exon2;Parent=mRNA:UHOR_08003-A
UHOR_scaffold_5.00023	.	CDS	133396	133491	.	+	0	ID=cds.mRNA:UHOR_08003-A;Parent=mRNA:UHOR_08003-A
UHOR_scaffold_5.00023	.	exon	134041	135461	.	+	.	ID=mRNA:UHOR_08003-A.exon3;Parent=mRNA:UHOR_08003-A
UHOR_scaffold_5.00023	.	CDS	134041	135393	.	+	0	ID=cds.mRNA:UHOR_08003-A;Parent=mRNA:UHOR_08003-A
UHOR_scaffold_5.00023	.	three_prime_UTR	135394	135461	.	+	.	ID=mRNA:UHOR_08003-A.utr3p1;Parent=mRNA:UHOR_08003-A
UHOR_scaffold_5.00023	.	mRNA	132565	135461	.	+	.	ID=mRNA:UHOR_08003-C;Parent=gene:UHOR_08003-A;Name=UHOR_08003-C;Note=UHOR_08003-C;transcript_id=UHOR_08003-C
UHOR_scaffold_5.00023	.	five_prime_UTR	132565	133434	.	+	.	ID=mRNA:UHOR_08003-C.utr5p1;Parent=mRNA:UHOR_08003-C
UHOR_scaffold_5.00023	.	exon	132565	133491	.	+	.	ID=mRNA:UHOR_08003-C.exon1;Parent=mRNA:UHOR_08003-C
UHOR_scaffold_5.00023	.	CDS	133435	133491	.	+	0	ID=cds.mRNA:UHOR_08003-C;Parent=mRNA:UHOR_08003-C
UHOR_scaffold_5.00023	.	exon	134041	135461	.	+	.	ID=mRNA:UHOR_08003-C.exon2;Parent=mRNA:UHOR_08003-C
UHOR_scaffold_5.00023	.	CDS	134041	135393	.	+	0	ID=cds.mRNA:UHOR_08003-C;Parent=mRNA:UHOR_08003-C
UHOR_scaffold_5.00023	.	three_prime_UTR	135394	135461	.	+	.	ID=mRNA:UHOR_08003-C.utr3p1;Parent=mRNA:UHOR_08003-C
UHOR_scaffold_5.00023	.	gene	210307	211503	.	+	.	ID=gene:UHOR_08043;Name=UHOR_08043;Note=uncharacterized protein
UHOR_scaffold_5.00023	.	mRNA	210307	211503	.	+	.	ID=mRNA:UHOR_08043;Parent=gene:UHOR_08043;Name=UHOR_08043;Note=UHOR_08043;transcript_id=UHOR_08043
UHOR_scaffold_5.00023	.	five_prime_UTR	210307	210446	.	+	.	ID=mRNA:UHOR_08043.utr5p1;Parent=mRNA:UHOR_08043
UHOR_scaffold_5.00023	.	exon	210307	210449	.	+	.	ID=mRNA:UHOR_08043.exon1;Parent=mRNA:UHOR_08043
UHOR_scaffold_5.00023	.	CDS	210447	210449	.	+	0	ID=cds.mRNA:UHOR_08043;Parent=mRNA:UHOR_08043
UHOR_scaffold_5.00023	.	exon	210561	210951	.	+	.	ID=mRNA:UHOR_08043.exon2;Parent=mRNA:UHOR_08043
UHOR_scaffold_5.00023	.	CDS	210561	210951	.	+	0	ID=cds.mRNA:UHOR_08043;Parent=mRNA:UHOR_08043
UHOR_scaffold_5.00023	.	exon	211144	211503	.	+	.	ID=mRNA:UHOR_08043.exon3;Parent=mRNA:UHOR_08043
UHOR_scaffold_5.00023	.	CDS	211144	211241	.	+	2	ID=cds.mRNA:UHOR_08043;Parent=mRNA:UHOR_08043
UHOR_scaffold_5.00023	.	three_prime_UTR	211242	211503	.	+	.	ID=mRNA:UHOR_08043.utr3p1;Parent=mRNA:UHOR_08043
UHOR_scaffold_5.00023	.	gene	149839	155048	.	-	.	ID=gene:UHOR_08012;Name=UHOR_08012;Note=uncharacterized protein
UHOR_scaffold_5.00023	.	mRNA	149839	155048	.	-	.	ID=mRNA:UHOR_08012;Parent=gene:UHOR_08012;Name=UHOR_08012;Note=UHOR_08012;transcript_id=UHOR_08012
UHOR_scaffold_5.00023	.	five_prime_UTR	154790	155048	.	-	.	ID=mRNA:UHOR_08012.utr5p1;Parent=mRNA:UHOR_08012
UHOR_scaffold_5.00023	.	exon	149839	155048	.	-	.	ID=mRNA:UHOR_08012.exon1;Parent=mRNA:UHOR_08012
UHOR_scaffold_5.00023	.	CDS	149909	154789	.	-	0	ID=cds.mRNA:UHOR_08012;Parent=mRNA:UHOR_08012
UHOR_scaffold_5.00023	.	three_prime_UTR	149839	149908	.	-	.	ID=mRNA:UHOR_08012.utr3p1;Parent=mRNA:UHOR_08012
UHOR_scaffold_5.00023	.	gene	5737	8216	.	-	.	ID=gene:UHOR_07955;Name=UHOR_07955;Note=probable myo-inositol 1-phosphate synthase (MIPS)
UHOR_scaffold_5.00023	.	mRNA	5737	8216	.	-	.	ID=mRNA:UHOR_07955;Parent=gene:UHOR_07955;Name=UHOR_07955;Note=UHOR_07955;transcript_id=UHOR_07955
UHOR_scaffold_5.00023	.	five_prime_UTR	7852	8216	.	-	.	ID=mRNA:UHOR_07955.utr5p1;Parent=mRNA:UHOR_07955
UHOR_scaffold_5.00023	.	exon	5737	8216	.	-	.	ID=mRNA:UHOR_07955.exon1;Parent=mRNA:UHOR_07955
UHOR_scaffold_5.00023	.	CDS	6157	7851	.	-	0	ID=cds.mRNA:UHOR_07955;Parent=mRNA:UHOR_07955
UHOR_scaffold_5.00023	.	three_prime_UTR	5737	6156	.	-	.	ID=mRNA:UHOR_07955.utr3p1;Parent=mRNA:UHOR_07955
UHOR_scaffold_5.00023	.	gene	120911	123848	.	+	.	ID=gene:UHOR_07996;Name=UHOR_07996;Note=related to EAR1 - endosomal adaptor of Rsp5p
UHOR_scaffold_5.00023	.	mRNA	120911	123848	.	+	.	ID=mRNA:UHOR_07996;Parent=gene:UHOR_07996;Name=UHOR_07996;Note=UHOR_07996;transcript_id=UHOR_07996
UHOR_scaffold_5.00023	.	five_prime_UTR	120911	121435	.	+	.	ID=mRNA:UHOR_07996.utr5p1;Parent=mRNA:UHOR_07996
UHOR_scaffold_5.00023	.	exon	120911	123848	.	+	.	ID=mRNA:UHOR_07996.exon1;Parent=mRNA:UHOR_07996
UHOR_scaffold_5.00023	.	CDS	121436	123787	.	+	0	ID=cds.mRNA:UHOR_07996;Parent=mRNA:UHOR_07996
UHOR_scaffold_5.00023	.	three_prime_UTR	123788	123848	.	+	.	ID=mRNA:UHOR_07996.utr3p1;Parent=mRNA:UHOR_07996
UHOR_scaffold_5.00023	MIPS	gene	189322	189615	.	+	.	ID=gene:UHOR_08030;Name=UHOR_08030;Note=uncharacterized protein
UHOR_scaffold_5.00023	MIPS	mRNA	189322	189615	.	+	.	ID=mRNA:UHOR_08030;Parent=gene:UHOR_08030;Name=UHOR_08030;Note=UHOR_08030;transcript_id=UHOR_08030
UHOR_scaffold_5.00023	MIPS	exon	189322	189338	.	+	.	ID=mRNA:UHOR_08030.exon1;Parent=mRNA:UHOR_08030
UHOR_scaffold_5.00023	MIPS	CDS	189322	189338	.	+	0	ID=cds.mRNA:UHOR_08030;Parent=mRNA:UHOR_08030
UHOR_scaffold_5.00023	MIPS	exon	189408	189615	.	+	.	ID=mRNA:UHOR_08030.exon2;Parent=mRNA:UHOR_08030
UHOR_scaffold_5.00023	MIPS	CDS	189408	189615	.	+	1	ID=cds.mRNA:UHOR_08030;Parent=mRNA:UHOR_08030
UHOR_scaffold_5.00023	.	gene	15111	16599	.	+	.	ID=gene:UHOR_07958;Name=UHOR_07958;Note=related to TRS31 - TRAPP subunit of 31 kDa involved in targeting and fusion of ER to golgi transport vesicles
UHOR_scaffold_5.00023	.	mRNA	15111	16599	.	+	.	ID=mRNA:UHOR_07958;Parent=gene:UHOR_07958;Name=UHOR_07958;Note=UHOR_07958;transcript_id=UHOR_07958
UHOR_scaffold_5.00023	.	five_prime_UTR	15111	15217	.	+	.	ID=mRNA:UHOR_07958.utr5p1;Parent=mRNA:UHOR_07958
UHOR_scaffold_5.00023	.	exon	15111	15932	.	+	.	ID=mRNA:UHOR_07958.exon1;Parent=mRNA:UHOR_07958
UHOR_scaffold_5.00023	.	CDS	15218	15932	.	+	0	ID=cds.mRNA:UHOR_07958;Parent=mRNA:UHOR_07958
UHOR_scaffold_5.00023	.	exon	16022	16599	.	+	.	ID=mRNA:UHOR_07958.exon2;Parent=mRNA:UHOR_07958
UHOR_scaffold_5.00023	.	CDS	16022	16263	.	+	2	ID=cds.mRNA:UHOR_07958;Parent=mRNA:UHOR_07958
UHOR_scaffold_5.00023	.	three_prime_UTR	16264	16599	.	+	.	ID=mRNA:UHOR_07958.utr3p1;Parent=mRNA:UHOR_07958
UHOR_scaffold_5.00023	.	gene	143425	144739	.	+	.	ID=gene:UHOR_08010;Name=UHOR_08010;Note=related to NAD(P)H-dependent oxidoreductase
UHOR_scaffold_5.00023	.	mRNA	143425	144739	.	+	.	ID=mRNA:UHOR_08010;Parent=gene:UHOR_08010;Name=UHOR_08010;Note=UHOR_08010;transcript_id=UHOR_08010
UHOR_scaffold_5.00023	.	five_prime_UTR	143425	143478	.	+	.	ID=mRNA:UHOR_08010.utr5p1;Parent=mRNA:UHOR_08010
UHOR_scaffold_5.00023	.	exon	143425	144739	.	+	.	ID=mRNA:UHOR_08010.exon1;Parent=mRNA:UHOR_08010
UHOR_scaffold_5.00023	.	CDS	143479	144426	.	+	0	ID=cds.mRNA:UHOR_08010;Parent=mRNA:UHOR_08010
UHOR_scaffold_5.00023	.	three_prime_UTR	144427	144739	.	+	.	ID=mRNA:UHOR_08010.utr3p1;Parent=mRNA:UHOR_08010
UHOR_scaffold_5.00023	.	gene	41516	42803	.	-	.	ID=gene:UHOR_07970;Name=UHOR_07970;Note=uncharacterized protein
UHOR_scaffold_5.00023	.	mRNA	41516	42803	.	-	.	ID=mRNA:UHOR_07970;Parent=gene:UHOR_07970;Name=UHOR_07970;Note=UHOR_07970;transcript_id=UHOR_07970
UHOR_scaffold_5.00023	.	five_prime_UTR	42728	42803	.	-	.	ID=mRNA:UHOR_07970.utr5p1;Parent=mRNA:UHOR_07970
UHOR_scaffold_5.00023	.	exon	41516	42803	.	-	.	ID=mRNA:UHOR_07970.exon1;Parent=mRNA:UHOR_07970
UHOR_scaffold_5.00023	.	CDS	41564	42727	.	-	0	ID=cds.mRNA:UHOR_07970;Parent=mRNA:UHOR_07970
UHOR_scaffold_5.00023	.	three_prime_UTR	41516	41563	.	-	.	ID=mRNA:UHOR_07970.utr3p1;Parent=mRNA:UHOR_07970
UHOR_scaffold_5.00023	.	gene	70154	73521	.	+	.	ID=gene:UHOR_07978;Name=UHOR_07978;Note=uncharacterized protein
UHOR_scaffold_5.00023	.	mRNA	70154	73521	.	+	.	ID=mRNA:UHOR_07978;Parent=gene:UHOR_07978;Name=UHOR_07978;Note=UHOR_07978;transcript_id=UHOR_07978
UHOR_scaffold_5.00023	.	five_prime_UTR	70154	70979	.	+	.	ID=mRNA:UHOR_07978.utr5p1;Parent=mRNA:UHOR_07978
UHOR_scaffold_5.00023	.	exon	70154	73521	.	+	.	ID=mRNA:UHOR_07978.exon1;Parent=mRNA:UHOR_07978
UHOR_scaffold_5.00023	.	CDS	70980	73421	.	+	0	ID=cds.mRNA:UHOR_07978;Parent=mRNA:UHOR_07978
UHOR_scaffold_5.00023	.	three_prime_UTR	73422	73521	.	+	.	ID=mRNA:UHOR_07978.utr3p1;Parent=mRNA:UHOR_07978
UHOR_scaffold_5.00023	.	gene	34286	36369	.	+	.	ID=gene:UHOR_07968;Name=UHOR_07968;Note=probable TIF5 - translation initiation factor eIF5
UHOR_scaffold_5.00023	.	mRNA	34286	36369	.	+	.	ID=mRNA:UHOR_07968;Parent=gene:UHOR_07968;Name=UHOR_07968;Note=UHOR_07968;transcript_id=UHOR_07968
UHOR_scaffold_5.00023	.	five_prime_UTR	34286	34880	.	+	.	ID=mRNA:UHOR_07968.utr5p1;Parent=mRNA:UHOR_07968
UHOR_scaffold_5.00023	.	exon	34286	36369	.	+	.	ID=mRNA:UHOR_07968.exon1;Parent=mRNA:UHOR_07968
UHOR_scaffold_5.00023	.	CDS	34881	36203	.	+	0	ID=cds.mRNA:UHOR_07968;Parent=mRNA:UHOR_07968
UHOR_scaffold_5.00023	.	three_prime_UTR	36204	36369	.	+	.	ID=mRNA:UHOR_07968.utr3p1;Parent=mRNA:UHOR_07968
UHOR_scaffold_5.00023	MIPS	gene	194446	195168	.	+	.	ID=gene:UHOR_08034;Name=UHOR_08034;Note=uncharacterized protein
UHOR_scaffold_5.00023	MIPS	mRNA	194446	195168	.	+	.	ID=mRNA:UHOR_08034;Parent=gene:UHOR_08034;Name=UHOR_08034;Note=UHOR_08034;transcript_id=UHOR_08034
UHOR_scaffold_5.00023	MIPS	exon	194446	195168	.	+	.	ID=mRNA:UHOR_08034.exon1;Parent=mRNA:UHOR_08034
UHOR_scaffold_5.00023	MIPS	CDS	194446	195168	.	+	0	ID=cds.mRNA:UHOR_08034;Parent=mRNA:UHOR_08034
UHOR_scaffold_5.00023	.	gene	36464	39708	.	-	.	ID=gene:UHOR_07969;Name=UHOR_07969;Note=uncharacterized protein
UHOR_scaffold_5.00023	.	mRNA	36464	39708	.	-	.	ID=mRNA:UHOR_07969;Parent=gene:UHOR_07969;Name=UHOR_07969;Note=UHOR_07969;transcript_id=UHOR_07969
UHOR_scaffold_5.00023	.	five_prime_UTR	39268	39708	.	-	.	ID=mRNA:UHOR_07969.utr5p1;Parent=mRNA:UHOR_07969
UHOR_scaffold_5.00023	.	exon	36464	39708	.	-	.	ID=mRNA:UHOR_07969.exon1;Parent=mRNA:UHOR_07969
UHOR_scaffold_5.00023	.	CDS	36607	39267	.	-	0	ID=cds.mRNA:UHOR_07969;Parent=mRNA:UHOR_07969
UHOR_scaffold_5.00023	.	three_prime_UTR	36464	36606	.	-	.	ID=mRNA:UHOR_07969.utr3p1;Parent=mRNA:UHOR_07969
UHOR_scaffold_5.00023	.	gene	86151	87774	.	-	.	ID=gene:UHOR_07982;Name=UHOR_07982;Note=probable ATG8 - essential for autophagy
UHOR_scaffold_5.00023	.	mRNA	86151	87774	.	-	.	ID=mRNA:UHOR_07982;Parent=gene:UHOR_07982;Name=UHOR_07982;Note=UHOR_07982;transcript_id=UHOR_07982
UHOR_scaffold_5.00023	.	five_prime_UTR	87352	87774	.	-	.	ID=mRNA:UHOR_07982.utr5p1;Parent=mRNA:UHOR_07982
UHOR_scaffold_5.00023	.	exon	86151	87774	.	-	.	ID=mRNA:UHOR_07982.exon1;Parent=mRNA:UHOR_07982
UHOR_scaffold_5.00023	.	CDS	86995	87351	.	-	0	ID=cds.mRNA:UHOR_07982;Parent=mRNA:UHOR_07982
UHOR_scaffold_5.00023	.	three_prime_UTR	86151	86994	.	-	.	ID=mRNA:UHOR_07982.utr3p1;Parent=mRNA:UHOR_07982
UHOR_scaffold_5.00023	.	gene	49686	52275	.	-	.	ID=gene:UHOR_07975;Name=UHOR_07975;Note=related to cullin 4A
UHOR_scaffold_5.00023	.	mRNA	49686	52275	.	-	.	ID=mRNA:UHOR_07975;Parent=gene:UHOR_07975;Name=UHOR_07975;Note=UHOR_07975;transcript_id=UHOR_07975
UHOR_scaffold_5.00023	.	five_prime_UTR	52202	52275	.	-	.	ID=mRNA:UHOR_07975.utr5p1;Parent=mRNA:UHOR_07975
UHOR_scaffold_5.00023	.	exon	49686	52275	.	-	.	ID=mRNA:UHOR_07975.exon1;Parent=mRNA:UHOR_07975
UHOR_scaffold_5.00023	.	CDS	49745	52201	.	-	0	ID=cds.mRNA:UHOR_07975;Parent=mRNA:UHOR_07975
UHOR_scaffold_5.00023	.	three_prime_UTR	49686	49744	.	-	.	ID=mRNA:UHOR_07975.utr3p1;Parent=mRNA:UHOR_07975
UHOR_scaffold_5.00023	.	gene	175143	176858	.	+	.	ID=gene:UHOR_08022;Name=UHOR_08022;Note=probable NADH dehydrogenase (ubiquinone) 22K chain precursor
UHOR_scaffold_5.00023	.	mRNA	175143	176858	.	+	.	ID=mRNA:UHOR_08022;Parent=gene:UHOR_08022;Name=UHOR_08022;Note=UHOR_08022;transcript_id=UHOR_08022
UHOR_scaffold_5.00023	.	five_prime_UTR	175143	175274	.	+	.	ID=mRNA:UHOR_08022.utr5p1;Parent=mRNA:UHOR_08022
UHOR_scaffold_5.00023	.	exon	175143	175519	.	+	.	ID=mRNA:UHOR_08022.exon1;Parent=mRNA:UHOR_08022
UHOR_scaffold_5.00023	.	CDS	175275	175519	.	+	0	ID=cds.mRNA:UHOR_08022;Parent=mRNA:UHOR_08022
UHOR_scaffold_5.00023	.	exon	175697	175829	.	+	.	ID=mRNA:UHOR_08022.exon2;Parent=mRNA:UHOR_08022
UHOR_scaffold_5.00023	.	CDS	175697	175829	.	+	1	ID=cds.mRNA:UHOR_08022;Parent=mRNA:UHOR_08022
UHOR_scaffold_5.00023	.	exon	175942	176858	.	+	.	ID=mRNA:UHOR_08022.exon3;Parent=mRNA:UHOR_08022
UHOR_scaffold_5.00023	.	CDS	175942	176019	.	+	0	ID=cds.mRNA:UHOR_08022;Parent=mRNA:UHOR_08022
UHOR_scaffold_5.00023	.	three_prime_UTR	176020	176858	.	+	.	ID=mRNA:UHOR_08022.utr3p1;Parent=mRNA:UHOR_08022
UHOR_scaffold_5.00023	.	gene	104756	107873	.	+	.	ID=gene:UHOR_07990;Name=UHOR_07990;Note=uncharacterized protein
UHOR_scaffold_5.00023	.	mRNA	104756	107873	.	+	.	ID=mRNA:UHOR_07990;Parent=gene:UHOR_07990;Name=UHOR_07990;Note=UHOR_07990;transcript_id=UHOR_07990
UHOR_scaffold_5.00023	.	five_prime_UTR	104756	105534	.	+	.	ID=mRNA:UHOR_07990.utr5p1;Parent=mRNA:UHOR_07990
UHOR_scaffold_5.00023	.	exon	104756	107873	.	+	.	ID=mRNA:UHOR_07990.exon1;Parent=mRNA:UHOR_07990
UHOR_scaffold_5.00023	.	CDS	105535	107610	.	+	0	ID=cds.mRNA:UHOR_07990;Parent=mRNA:UHOR_07990
UHOR_scaffold_5.00023	.	three_prime_UTR	107611	107873	.	+	.	ID=mRNA:UHOR_07990.utr3p1;Parent=mRNA:UHOR_07990
UHOR_scaffold_5.00023	.	gene	191112	192819	.	+	.	ID=gene:UHOR_08031;Name=UHOR_08031;Note=related to Gluconolactonase
UHOR_scaffold_5.00023	.	mRNA	191112	192819	.	+	.	ID=mRNA:UHOR_08031;Parent=gene:UHOR_08031;Name=UHOR_08031;Note=UHOR_08031;transcript_id=UHOR_08031
UHOR_scaffold_5.00023	.	five_prime_UTR	191112	191272	.	+	.	ID=mRNA:UHOR_08031.utr5p1;Parent=mRNA:UHOR_08031
UHOR_scaffold_5.00023	.	exon	191112	191342	.	+	.	ID=mRNA:UHOR_08031.exon1;Parent=mRNA:UHOR_08031
UHOR_scaffold_5.00023	.	CDS	191273	191342	.	+	0	ID=cds.mRNA:UHOR_08031;Parent=mRNA:UHOR_08031
UHOR_scaffold_5.00023	.	exon	191431	192819	.	+	.	ID=mRNA:UHOR_08031.exon2;Parent=mRNA:UHOR_08031
UHOR_scaffold_5.00023	.	CDS	191431	192545	.	+	2	ID=cds.mRNA:UHOR_08031;Parent=mRNA:UHOR_08031
UHOR_scaffold_5.00023	.	three_prime_UTR	192546	192819	.	+	.	ID=mRNA:UHOR_08031.utr3p1;Parent=mRNA:UHOR_08031
UHOR_scaffold_5.00023	.	gene	114167	118552	.	+	.	ID=gene:UHOR_07994;Name=UHOR_07994;Note=uncharacterized protein
UHOR_scaffold_5.00023	.	mRNA	114167	118552	.	+	.	ID=mRNA:UHOR_07994;Parent=gene:UHOR_07994;Name=UHOR_07994;Note=UHOR_07994;transcript_id=UHOR_07994
UHOR_scaffold_5.00023	.	five_prime_UTR	114167	114871	.	+	.	ID=mRNA:UHOR_07994.utr5p1;Parent=mRNA:UHOR_07994
UHOR_scaffold_5.00023	.	exon	114167	118552	.	+	.	ID=mRNA:UHOR_07994.exon1;Parent=mRNA:UHOR_07994
UHOR_scaffold_5.00023	.	CDS	114872	118468	.	+	0	ID=cds.mRNA:UHOR_07994;Parent=mRNA:UHOR_07994
UHOR_scaffold_5.00023	.	three_prime_UTR	118469	118552	.	+	.	ID=mRNA:UHOR_07994.utr3p1;Parent=mRNA:UHOR_07994
UHOR_scaffold_5.00023	.	gene	92945	93890	.	-	.	ID=gene:UHOR_07985;Name=UHOR_07985;Note=related to methylated-dna--protein-cysteine methyltransferase
UHOR_scaffold_5.00023	.	mRNA	92945	93890	.	-	.	ID=mRNA:UHOR_07985;Parent=gene:UHOR_07985;Name=UHOR_07985;Note=UHOR_07985;transcript_id=UHOR_07985
UHOR_scaffold_5.00023	.	five_prime_UTR	93778	93890	.	-	.	ID=mRNA:UHOR_07985.utr5p1;Parent=mRNA:UHOR_07985
UHOR_scaffold_5.00023	.	exon	93747	93890	.	-	.	ID=mRNA:UHOR_07985.exon1;Parent=mRNA:UHOR_07985
UHOR_scaffold_5.00023	.	CDS	93747	93777	.	-	0	ID=cds.mRNA:UHOR_07985;Parent=mRNA:UHOR_07985
UHOR_scaffold_5.00023	.	exon	92945	93664	.	-	.	ID=mRNA:UHOR_07985.exon2;Parent=mRNA:UHOR_07985
UHOR_scaffold_5.00023	.	CDS	93192	93664	.	-	2	ID=cds.mRNA:UHOR_07985;Parent=mRNA:UHOR_07985
UHOR_scaffold_5.00023	.	three_prime_UTR	92945	93191	.	-	.	ID=mRNA:UHOR_07985.utr3p1;Parent=mRNA:UHOR_07985
UHOR_scaffold_5.00023	.	gene	224320	224953	.	-	.	ID=gene:UHOR_08048;Name=UHOR_08048;Note=uncharacterized protein
UHOR_scaffold_5.00023	.	mRNA	224320	224953	.	-	.	ID=mRNA:UHOR_08048;Parent=gene:UHOR_08048;Name=UHOR_08048;Note=UHOR_08048;transcript_id=UHOR_08048
UHOR_scaffold_5.00023	.	five_prime_UTR	224914	224953	.	-	.	ID=mRNA:UHOR_08048.utr5p1;Parent=mRNA:UHOR_08048
UHOR_scaffold_5.00023	.	exon	224902	224953	.	-	.	ID=mRNA:UHOR_08048.exon1;Parent=mRNA:UHOR_08048
UHOR_scaffold_5.00023	.	CDS	224902	224913	.	-	0	ID=cds.mRNA:UHOR_08048;Parent=mRNA:UHOR_08048
UHOR_scaffold_5.00023	.	exon	224320	224776	.	-	.	ID=mRNA:UHOR_08048.exon2;Parent=mRNA:UHOR_08048
UHOR_scaffold_5.00023	.	CDS	224489	224776	.	-	0	ID=cds.mRNA:UHOR_08048;Parent=mRNA:UHOR_08048
UHOR_scaffold_5.00023	.	three_prime_UTR	224320	224488	.	-	.	ID=mRNA:UHOR_08048.utr3p1;Parent=mRNA:UHOR_08048
UHOR_scaffold_5.00023	.	gene	94071	95178	.	+	.	ID=gene:UHOR_07986;Name=UHOR_07986;Note=uncharacterized protein
UHOR_scaffold_5.00023	.	mRNA	94071	95178	.	+	.	ID=mRNA:UHOR_07986;Parent=gene:UHOR_07986;Name=UHOR_07986;Note=UHOR_07986;transcript_id=UHOR_07986
UHOR_scaffold_5.00023	.	five_prime_UTR	94071	94127	.	+	.	ID=mRNA:UHOR_07986.utr5p1;Parent=mRNA:UHOR_07986
UHOR_scaffold_5.00023	.	exon	94071	95178	.	+	.	ID=mRNA:UHOR_07986.exon1;Parent=mRNA:UHOR_07986
UHOR_scaffold_5.00023	.	CDS	94128	95021	.	+	0	ID=cds.mRNA:UHOR_07986;Parent=mRNA:UHOR_07986
UHOR_scaffold_5.00023	.	three_prime_UTR	95022	95178	.	+	.	ID=mRNA:UHOR_07986.utr3p1;Parent=mRNA:UHOR_07986
UHOR_scaffold_5.00023	.	gene	176137	178064	.	-	.	ID=gene:UHOR_08023;Name=UHOR_08023;Note=probable LEU2 - beta-isopropyl-malate dehydrogenase
UHOR_scaffold_5.00023	.	mRNA	176137	178064	.	-	.	ID=mRNA:UHOR_08023;Parent=gene:UHOR_08023;Name=UHOR_08023;Note=UHOR_08023;transcript_id=UHOR_08023
UHOR_scaffold_5.00023	.	five_prime_UTR	177624	178064	.	-	.	ID=mRNA:UHOR_08023.utr5p1;Parent=mRNA:UHOR_08023
UHOR_scaffold_5.00023	.	exon	177128	178064	.	-	.	ID=mRNA:UHOR_08023.exon1;Parent=mRNA:UHOR_08023
UHOR_scaffold_5.00023	.	CDS	177128	177623	.	-	0	ID=cds.mRNA:UHOR_08023;Parent=mRNA:UHOR_08023
UHOR_scaffold_5.00023	.	exon	176741	177021	.	-	.	ID=mRNA:UHOR_08023.exon2;Parent=mRNA:UHOR_08023
UHOR_scaffold_5.00023	.	CDS	176741	177021	.	-	2	ID=cds.mRNA:UHOR_08023;Parent=mRNA:UHOR_08023
UHOR_scaffold_5.00023	.	exon	176137	176659	.	-	.	ID=mRNA:UHOR_08023.exon3;Parent=mRNA:UHOR_08023
UHOR_scaffold_5.00023	.	CDS	176288	176659	.	-	0	ID=cds.mRNA:UHOR_08023;Parent=mRNA:UHOR_08023
UHOR_scaffold_5.00023	.	three_prime_UTR	176137	176287	.	-	.	ID=mRNA:UHOR_08023.utr3p1;Parent=mRNA:UHOR_08023
UHOR_scaffold_5.00023	.	gene	140152	141914	.	-	.	ID=gene:UHOR_08008;Name=UHOR_08008;Note=related to FAD carrier protein FLX1
UHOR_scaffold_5.00023	.	mRNA	140152	141914	.	-	.	ID=mRNA:UHOR_08008;Parent=gene:UHOR_08008;Name=UHOR_08008;Note=UHOR_08008;transcript_id=UHOR_08008
UHOR_scaffold_5.00023	.	five_prime_UTR	141648	141914	.	-	.	ID=mRNA:UHOR_08008.utr5p1;Parent=mRNA:UHOR_08008
UHOR_scaffold_5.00023	.	exon	140152	141914	.	-	.	ID=mRNA:UHOR_08008.exon1;Parent=mRNA:UHOR_08008
UHOR_scaffold_5.00023	.	CDS	140268	141647	.	-	0	ID=cds.mRNA:UHOR_08008;Parent=mRNA:UHOR_08008
UHOR_scaffold_5.00023	.	three_prime_UTR	140152	140267	.	-	.	ID=mRNA:UHOR_08008.utr3p1;Parent=mRNA:UHOR_08008
UHOR_scaffold_5.00023	.	gene	123913	125320	.	-	.	ID=gene:UHOR_07998;Name=UHOR_07998;Note=probable ADP-ribosylation factor 6
UHOR_scaffold_5.00023	.	mRNA	123913	125320	.	-	.	ID=mRNA:UHOR_07998;Parent=gene:UHOR_07998;Name=UHOR_07998;Note=UHOR_07998;transcript_id=UHOR_07998
UHOR_scaffold_5.00023	.	five_prime_UTR	124680	125320	.	-	.	ID=mRNA:UHOR_07998.utr5p1;Parent=mRNA:UHOR_07998
UHOR_scaffold_5.00023	.	exon	123913	125320	.	-	.	ID=mRNA:UHOR_07998.exon1;Parent=mRNA:UHOR_07998
UHOR_scaffold_5.00023	.	CDS	124131	124679	.	-	0	ID=cds.mRNA:UHOR_07998;Parent=mRNA:UHOR_07998
UHOR_scaffold_5.00023	.	three_prime_UTR	123913	124130	.	-	.	ID=mRNA:UHOR_07998.utr3p1;Parent=mRNA:UHOR_07998
UHOR_scaffold_5.00023	MIPS	gene	186509	187138	.	+	.	ID=gene:UHOR_08028;Name=UHOR_08028;Note=uncharacterized protein
UHOR_scaffold_5.00023	MIPS	mRNA	186509	187138	.	+	.	ID=mRNA:UHOR_08028;Parent=gene:UHOR_08028;Name=UHOR_08028;Note=UHOR_08028;transcript_id=UHOR_08028
UHOR_scaffold_5.00023	MIPS	exon	186509	187138	.	+	.	ID=mRNA:UHOR_08028.exon1;Parent=mRNA:UHOR_08028
UHOR_scaffold_5.00023	MIPS	CDS	186509	187138	.	+	0	ID=cds.mRNA:UHOR_08028;Parent=mRNA:UHOR_08028
UHOR_scaffold_5.00023	.	gene	142144	143431	.	+	.	ID=gene:UHOR_08009;Name=UHOR_08009;Note=uncharacterized protein
UHOR_scaffold_5.00023	.	mRNA	142144	143431	.	+	.	ID=mRNA:UHOR_08009;Parent=gene:UHOR_08009;Name=UHOR_08009;Note=UHOR_08009;transcript_id=UHOR_08009
UHOR_scaffold_5.00023	.	five_prime_UTR	142144	142354	.	+	.	ID=mRNA:UHOR_08009.utr5p1;Parent=mRNA:UHOR_08009
UHOR_scaffold_5.00023	.	exon	142144	143431	.	+	.	ID=mRNA:UHOR_08009.exon1;Parent=mRNA:UHOR_08009
UHOR_scaffold_5.00023	.	CDS	142355	142801	.	+	0	ID=cds.mRNA:UHOR_08009;Parent=mRNA:UHOR_08009
UHOR_scaffold_5.00023	.	three_prime_UTR	142802	143431	.	+	.	ID=mRNA:UHOR_08009.utr3p1;Parent=mRNA:UHOR_08009
UHOR_scaffold_5.00023	.	gene	20786	22062	.	+	.	ID=gene:UHOR_07963;Name=UHOR_07963;Note=uncharacterized protein
UHOR_scaffold_5.00023	.	mRNA	20786	22062	.	+	.	ID=mRNA:UHOR_07963;Parent=gene:UHOR_07963;Name=UHOR_07963;Note=UHOR_07963;transcript_id=UHOR_07963
UHOR_scaffold_5.00023	.	five_prime_UTR	20786	20897	.	+	.	ID=mRNA:UHOR_07963.utr5p1;Parent=mRNA:UHOR_07963
UHOR_scaffold_5.00023	.	exon	20786	22062	.	+	.	ID=mRNA:UHOR_07963.exon1;Parent=mRNA:UHOR_07963
UHOR_scaffold_5.00023	.	CDS	20898	21464	.	+	0	ID=cds.mRNA:UHOR_07963;Parent=mRNA:UHOR_07963
UHOR_scaffold_5.00023	.	three_prime_UTR	21465	22062	.	+	.	ID=mRNA:UHOR_07963.utr3p1;Parent=mRNA:UHOR_07963
UHOR_scaffold_5.00023	MIPS	gene	225524	226243	.	-	.	ID=gene:UHOR_08049;Name=UHOR_08049;Note=uncharacterized protein
UHOR_scaffold_5.00023	MIPS	mRNA	225524	226243	.	-	.	ID=mRNA:UHOR_08049;Parent=gene:UHOR_08049;Name=UHOR_08049;Note=UHOR_08049;transcript_id=UHOR_08049
UHOR_scaffold_5.00023	MIPS	exon	225524	226243	.	-	.	ID=mRNA:UHOR_08049.exon1;Parent=mRNA:UHOR_08049
UHOR_scaffold_5.00023	MIPS	CDS	225524	226243	.	-	0	ID=cds.mRNA:UHOR_08049;Parent=mRNA:UHOR_08049
UHOR_scaffold_5.00023	MIPS	gene	155387	155492	.	-	.	ID=gene:trna43;Name=trna43;Note=Tyr tRNA predicted by tRNAscan-SE
UHOR_scaffold_5.00023	MIPS	mRNA	155387	155492	.	-	.	ID=mRNA:trna43;Parent=gene:trna43;Name=trna43;Note=trna43;transcript_id=trna43
UHOR_scaffold_5.00023	MIPS	exon	155387	155492	.	-	.	ID=mRNA:trna43.exon1;Parent=mRNA:trna43
UHOR_scaffold_5.00023	.	gene	199433	200852	.	+	.	ID=gene:UHOR_08036;Name=UHOR_08036;Note=probable BNA1 - 3-hydroxyanthranilic acid dioxygenase
UHOR_scaffold_5.00023	.	mRNA	199433	200852	.	+	.	ID=mRNA:UHOR_08036;Parent=gene:UHOR_08036;Name=UHOR_08036;Note=UHOR_08036;transcript_id=UHOR_08036
UHOR_scaffold_5.00023	.	five_prime_UTR	199433	199836	.	+	.	ID=mRNA:UHOR_08036.utr5p1;Parent=mRNA:UHOR_08036
UHOR_scaffold_5.00023	.	exon	199433	200107	.	+	.	ID=mRNA:UHOR_08036.exon1;Parent=mRNA:UHOR_08036
UHOR_scaffold_5.00023	.	CDS	199837	200107	.	+	0	ID=cds.mRNA:UHOR_08036;Parent=mRNA:UHOR_08036
UHOR_scaffold_5.00023	.	exon	200186	200852	.	+	.	ID=mRNA:UHOR_08036.exon2;Parent=mRNA:UHOR_08036
UHOR_scaffold_5.00023	.	CDS	200186	200460	.	+	2	ID=cds.mRNA:UHOR_08036;Parent=mRNA:UHOR_08036
UHOR_scaffold_5.00023	.	three_prime_UTR	200461	200852	.	+	.	ID=mRNA:UHOR_08036.utr3p1;Parent=mRNA:UHOR_08036
UHOR_scaffold_5.00023	.	gene	95123	96619	.	-	.	ID=gene:UHOR_07987;Name=UHOR_07987;Note=related to alpha/beta hydrolase
UHOR_scaffold_5.00023	.	mRNA	95123	96619	.	-	.	ID=mRNA:UHOR_07987;Parent=gene:UHOR_07987;Name=UHOR_07987;Note=UHOR_07987;transcript_id=UHOR_07987
UHOR_scaffold_5.00023	.	five_prime_UTR	96344	96619	.	-	.	ID=mRNA:UHOR_07987.utr5p1;Parent=mRNA:UHOR_07987
UHOR_scaffold_5.00023	.	exon	95123	96619	.	-	.	ID=mRNA:UHOR_07987.exon1;Parent=mRNA:UHOR_07987
UHOR_scaffold_5.00023	.	CDS	95264	96343	.	-	0	ID=cds.mRNA:UHOR_07987;Parent=mRNA:UHOR_07987
UHOR_scaffold_5.00023	.	three_prime_UTR	95123	95263	.	-	.	ID=mRNA:UHOR_07987.utr3p1;Parent=mRNA:UHOR_07987
UHOR_scaffold_5.00023	.	gene	167363	169057	.	-	.	ID=gene:UHOR_08018;Name=UHOR_08018;Note=uncharacterized protein
UHOR_scaffold_5.00023	.	mRNA	167363	169057	.	-	.	ID=mRNA:UHOR_08018;Parent=gene:UHOR_08018;Name=UHOR_08018;Note=UHOR_08018;transcript_id=UHOR_08018
UHOR_scaffold_5.00023	.	five_prime_UTR	168826	169057	.	-	.	ID=mRNA:UHOR_08018.utr5p1;Parent=mRNA:UHOR_08018
UHOR_scaffold_5.00023	.	exon	167363	169057	.	-	.	ID=mRNA:UHOR_08018.exon1;Parent=mRNA:UHOR_08018
UHOR_scaffold_5.00023	.	CDS	167575	168825	.	-	0	ID=cds.mRNA:UHOR_08018;Parent=mRNA:UHOR_08018
UHOR_scaffold_5.00023	.	three_prime_UTR	167363	167574	.	-	.	ID=mRNA:UHOR_08018.utr3p1;Parent=mRNA:UHOR_08018
UHOR_scaffold_5.00023	.	gene	137125	138385	.	-	.	ID=gene:UHOR_08005;Name=UHOR_08005;Note=related to hydroxyquinol-1,2-dioxygenase
UHOR_scaffold_5.00023	.	mRNA	137125	138385	.	-	.	ID=mRNA:UHOR_08005;Parent=gene:UHOR_08005;Name=UHOR_08005;Note=UHOR_08005;transcript_id=UHOR_08005
UHOR_scaffold_5.00023	.	five_prime_UTR	138109	138385	.	-	.	ID=mRNA:UHOR_08005.utr5p1;Parent=mRNA:UHOR_08005
UHOR_scaffold_5.00023	.	exon	137125	138385	.	-	.	ID=mRNA:UHOR_08005.exon1;Parent=mRNA:UHOR_08005
UHOR_scaffold_5.00023	.	CDS	137182	138108	.	-	0	ID=cds.mRNA:UHOR_08005;Parent=mRNA:UHOR_08005
UHOR_scaffold_5.00023	.	three_prime_UTR	137125	137181	.	-	.	ID=mRNA:UHOR_08005.utr3p1;Parent=mRNA:UHOR_08005
UHOR_scaffold_5.00023	.	gene	139209	140237	.	+	.	ID=gene:UHOR_08007;Name=UHOR_08007;Note=uncharacterized protein
UHOR_scaffold_5.00023	.	mRNA	139209	140237	.	+	.	ID=mRNA:UHOR_08007;Parent=gene:UHOR_08007;Name=UHOR_08007;Note=UHOR_08007;transcript_id=UHOR_08007
UHOR_scaffold_5.00023	.	five_prime_UTR	139209	139313	.	+	.	ID=mRNA:UHOR_08007.utr5p1;Parent=mRNA:UHOR_08007
UHOR_scaffold_5.00023	.	exon	139209	140237	.	+	.	ID=mRNA:UHOR_08007.exon1;Parent=mRNA:UHOR_08007
UHOR_scaffold_5.00023	.	CDS	139314	140201	.	+	0	ID=cds.mRNA:UHOR_08007;Parent=mRNA:UHOR_08007
UHOR_scaffold_5.00023	.	three_prime_UTR	140202	140237	.	+	.	ID=mRNA:UHOR_08007.utr3p1;Parent=mRNA:UHOR_08007
UHOR_scaffold_5.00023	.	gene	155578	158676	.	-	.	ID=gene:UHOR_08013;Name=UHOR_08013;Note=uncharacterized protein
UHOR_scaffold_5.00023	.	mRNA	155578	158676	.	-	.	ID=mRNA:UHOR_08013;Parent=gene:UHOR_08013;Name=UHOR_08013;Note=UHOR_08013;transcript_id=UHOR_08013
UHOR_scaffold_5.00023	.	five_prime_UTR	158356	158676	.	-	.	ID=mRNA:UHOR_08013.utr5p1;Parent=mRNA:UHOR_08013
UHOR_scaffold_5.00023	.	exon	155578	158676	.	-	.	ID=mRNA:UHOR_08013.exon1;Parent=mRNA:UHOR_08013
UHOR_scaffold_5.00023	.	CDS	155767	158355	.	-	0	ID=cds.mRNA:UHOR_08013;Parent=mRNA:UHOR_08013
UHOR_scaffold_5.00023	.	three_prime_UTR	155578	155766	.	-	.	ID=mRNA:UHOR_08013.utr3p1;Parent=mRNA:UHOR_08013
UHOR_scaffold_5.00023	.	gene	211925	214142	.	+	.	ID=gene:UHOR_08045;Name=UHOR_08045;Note=related to proline transport helper PTH1
UHOR_scaffold_5.00023	.	mRNA	211925	214142	.	+	.	ID=mRNA:UHOR_08045;Parent=gene:UHOR_08045;Name=UHOR_08045;Note=UHOR_08045;transcript_id=UHOR_08045
UHOR_scaffold_5.00023	.	five_prime_UTR	211925	211982	.	+	.	ID=mRNA:UHOR_08045.utr5p1;Parent=mRNA:UHOR_08045
UHOR_scaffold_5.00023	.	exon	211925	213407	.	+	.	ID=mRNA:UHOR_08045.exon1;Parent=mRNA:UHOR_08045
UHOR_scaffold_5.00023	.	CDS	211983	213407	.	+	0	ID=cds.mRNA:UHOR_08045;Parent=mRNA:UHOR_08045
UHOR_scaffold_5.00023	.	exon	213492	214142	.	+	.	ID=mRNA:UHOR_08045.exon2;Parent=mRNA:UHOR_08045
UHOR_scaffold_5.00023	.	CDS	213492	213530	.	+	0	ID=cds.mRNA:UHOR_08045;Parent=mRNA:UHOR_08045
UHOR_scaffold_5.00023	.	three_prime_UTR	213531	214142	.	+	.	ID=mRNA:UHOR_08045.utr3p1;Parent=mRNA:UHOR_08045
UHOR_scaffold_5.00023	.	gene	171249	174443	.	-	.	ID=gene:UHOR_08020;Name=UHOR_08020;Note=uncharacterized protein
UHOR_scaffold_5.00023	.	mRNA	171249	174443	.	-	.	ID=mRNA:UHOR_08020;Parent=gene:UHOR_08020;Name=UHOR_08020;Note=UHOR_08020;transcript_id=UHOR_08020
UHOR_scaffold_5.00023	.	five_prime_UTR	174336	174443	.	-	.	ID=mRNA:UHOR_08020.utr5p1;Parent=mRNA:UHOR_08020
UHOR_scaffold_5.00023	.	exon	171249	174443	.	-	.	ID=mRNA:UHOR_08020.exon1;Parent=mRNA:UHOR_08020
UHOR_scaffold_5.00023	.	CDS	171294	174335	.	-	0	ID=cds.mRNA:UHOR_08020;Parent=mRNA:UHOR_08020
UHOR_scaffold_5.00023	.	three_prime_UTR	171249	171293	.	-	.	ID=mRNA:UHOR_08020.utr3p1;Parent=mRNA:UHOR_08020
UHOR_scaffold_5.00023	.	gene	221859	223450	.	-	.	ID=gene:UHOR_14425;Name=UHOR_14425;Note=uncharacterized protein
UHOR_scaffold_5.00023	.	mRNA	221859	223450	.	-	.	ID=mRNA:UHOR_14425;Parent=gene:UHOR_14425;Name=UHOR_14425;Note=UHOR_14425;transcript_id=UHOR_14425
UHOR_scaffold_5.00023	.	five_prime_UTR	223295	223450	.	-	.	ID=mRNA:UHOR_14425.utr5p1;Parent=mRNA:UHOR_14425
UHOR_scaffold_5.00023	.	exon	223006	223450	.	-	.	ID=mRNA:UHOR_14425.exon1;Parent=mRNA:UHOR_14425
UHOR_scaffold_5.00023	.	CDS	223006	223294	.	-	0	ID=cds.mRNA:UHOR_14425;Parent=mRNA:UHOR_14425
UHOR_scaffold_5.00023	.	exon	221859	222916	.	-	.	ID=mRNA:UHOR_14425.exon2;Parent=mRNA:UHOR_14425
UHOR_scaffold_5.00023	.	CDS	222021	222916	.	-	2	ID=cds.mRNA:UHOR_14425;Parent=mRNA:UHOR_14425
UHOR_scaffold_5.00023	.	three_prime_UTR	221859	222020	.	-	.	ID=mRNA:UHOR_14425.utr3p1;Parent=mRNA:UHOR_14425
UHOR_scaffold_5.00023	.	gene	125679	127838	.	-	.	ID=gene:UHOR_07999;Name=UHOR_07999;Note=probable O-acetylhomoserine (thiol)-lyase
UHOR_scaffold_5.00023	.	mRNA	125679	127838	.	-	.	ID=mRNA:UHOR_07999;Parent=gene:UHOR_07999;Name=UHOR_07999;Note=UHOR_07999;transcript_id=UHOR_07999
UHOR_scaffold_5.00023	.	five_prime_UTR	127271	127838	.	-	.	ID=mRNA:UHOR_07999.utr5p1;Parent=mRNA:UHOR_07999
UHOR_scaffold_5.00023	.	exon	127104	127838	.	-	.	ID=mRNA:UHOR_07999.exon1;Parent=mRNA:UHOR_07999
UHOR_scaffold_5.00023	.	CDS	127104	127270	.	-	0	ID=cds.mRNA:UHOR_07999;Parent=mRNA:UHOR_07999
UHOR_scaffold_5.00023	.	exon	125679	126928	.	-	.	ID=mRNA:UHOR_07999.exon2;Parent=mRNA:UHOR_07999
UHOR_scaffold_5.00023	.	CDS	125743	126928	.	-	1	ID=cds.mRNA:UHOR_07999;Parent=mRNA:UHOR_07999
UHOR_scaffold_5.00023	.	three_prime_UTR	125679	125742	.	-	.	ID=mRNA:UHOR_07999.utr3p1;Parent=mRNA:UHOR_07999
UHOR_scaffold_5.00023	.	gene	135681	136781	.	-	.	ID=gene:UHOR_08004;Name=UHOR_08004;Note=related to U2 small nuclear ribonucleoprotein B
UHOR_scaffold_5.00023	.	mRNA	135681	136781	.	-	.	ID=mRNA:UHOR_08004;Parent=gene:UHOR_08004;Name=UHOR_08004;Note=UHOR_08004;transcript_id=UHOR_08004
UHOR_scaffold_5.00023	.	five_prime_UTR	136553	136781	.	-	.	ID=mRNA:UHOR_08004.utr5p1;Parent=mRNA:UHOR_08004
UHOR_scaffold_5.00023	.	exon	136441	136781	.	-	.	ID=mRNA:UHOR_08004.exon1;Parent=mRNA:UHOR_08004
UHOR_scaffold_5.00023	.	CDS	136441	136552	.	-	0	ID=cds.mRNA:UHOR_08004;Parent=mRNA:UHOR_08004
UHOR_scaffold_5.00023	.	exon	135681	136343	.	-	.	ID=mRNA:UHOR_08004.exon2;Parent=mRNA:UHOR_08004
UHOR_scaffold_5.00023	.	CDS	135709	136343	.	-	2	ID=cds.mRNA:UHOR_08004;Parent=mRNA:UHOR_08004
UHOR_scaffold_5.00023	.	three_prime_UTR	135681	135708	.	-	.	ID=mRNA:UHOR_08004.utr3p1;Parent=mRNA:UHOR_08004
UHOR_scaffold_4.01053	MIPS	gene	4598	6322	.	+	.	ID=gene:UHOR_12836;Name=UHOR_12836;Note=uncharacterized protein (N-terminal fragment)
UHOR_scaffold_4.01053	MIPS	mRNA	4598	6322	.	+	.	ID=mRNA:UHOR_12836;Parent=gene:UHOR_12836;Name=UHOR_12836;Note=UHOR_12836;transcript_id=UHOR_12836
UHOR_scaffold_4.01053	MIPS	exon	4598	4661	.	+	.	ID=mRNA:UHOR_12836.exon1;Parent=mRNA:UHOR_12836
UHOR_scaffold_4.01053	MIPS	CDS	4598	4661	.	+	0	ID=cds.mRNA:UHOR_12836;Parent=mRNA:UHOR_12836
UHOR_scaffold_4.01053	MIPS	exon	4689	4921	.	+	.	ID=mRNA:UHOR_12836.exon2;Parent=mRNA:UHOR_12836
UHOR_scaffold_4.01053	MIPS	CDS	4689	4921	.	+	2	ID=cds.mRNA:UHOR_12836;Parent=mRNA:UHOR_12836
UHOR_scaffold_4.01053	MIPS	exon	5108	5389	.	+	.	ID=mRNA:UHOR_12836.exon3;Parent=mRNA:UHOR_12836
UHOR_scaffold_4.01053	MIPS	CDS	5108	5389	.	+	0	ID=cds.mRNA:UHOR_12836;Parent=mRNA:UHOR_12836
UHOR_scaffold_4.01053	MIPS	exon	5471	5587	.	+	.	ID=mRNA:UHOR_12836.exon4;Parent=mRNA:UHOR_12836
UHOR_scaffold_4.01053	MIPS	CDS	5471	5587	.	+	0	ID=cds.mRNA:UHOR_12836;Parent=mRNA:UHOR_12836
UHOR_scaffold_4.01053	MIPS	exon	5768	6322	.	+	.	ID=mRNA:UHOR_12836.exon5;Parent=mRNA:UHOR_12836
UHOR_scaffold_4.01053	MIPS	CDS	5768	6322	.	+	0	ID=cds.mRNA:UHOR_12836;Parent=mRNA:UHOR_12836
UHOR_scaffold_4.01053	MIPS	gene	9943	10368	.	+	.	ID=gene:UHOR_12838;Name=UHOR_12838;Note=uncharacterized protein
UHOR_scaffold_4.01053	MIPS	mRNA	9943	10368	.	+	.	ID=mRNA:UHOR_12838;Parent=gene:UHOR_12838;Name=UHOR_12838;Note=UHOR_12838;transcript_id=UHOR_12838
UHOR_scaffold_4.01053	MIPS	exon	9943	10368	.	+	.	ID=mRNA:UHOR_12838.exon1;Parent=mRNA:UHOR_12838
UHOR_scaffold_4.01053	MIPS	CDS	9943	10368	.	+	0	ID=cds.mRNA:UHOR_12838;Parent=mRNA:UHOR_12838
UHOR_scaffold_4.01053	MIPS	gene	3686	4441	.	+	.	ID=gene:UHOR_12835;Name=UHOR_12835;Note=uncharacterized protein
UHOR_scaffold_4.01053	MIPS	mRNA	3686	4441	.	+	.	ID=mRNA:UHOR_12835;Parent=gene:UHOR_12835;Name=UHOR_12835;Note=UHOR_12835;transcript_id=UHOR_12835
UHOR_scaffold_4.01053	MIPS	exon	3686	4441	.	+	.	ID=mRNA:UHOR_12835.exon1;Parent=mRNA:UHOR_12835
UHOR_scaffold_4.01053	MIPS	CDS	3686	4441	.	+	0	ID=cds.mRNA:UHOR_12835;Parent=mRNA:UHOR_12835
UHOR_scaffold_4.01053	MIPS	gene	6836	9741	.	+	.	ID=gene:UHOR_12837;Name=UHOR_12837;Note=uncharacterized protein (C-terminal fragment)
UHOR_scaffold_4.01053	MIPS	mRNA	6836	9741	.	+	.	ID=mRNA:UHOR_12837;Parent=gene:UHOR_12837;Name=UHOR_12837;Note=UHOR_12837;transcript_id=UHOR_12837
UHOR_scaffold_4.01053	MIPS	exon	6836	7185	.	+	.	ID=mRNA:UHOR_12837.exon1;Parent=mRNA:UHOR_12837
UHOR_scaffold_4.01053	MIPS	CDS	6836	7185	.	+	0	ID=cds.mRNA:UHOR_12837;Parent=mRNA:UHOR_12837
UHOR_scaffold_4.01053	MIPS	exon	7342	7660	.	+	.	ID=mRNA:UHOR_12837.exon2;Parent=mRNA:UHOR_12837
UHOR_scaffold_4.01053	MIPS	CDS	7342	7660	.	+	1	ID=cds.mRNA:UHOR_12837;Parent=mRNA:UHOR_12837
UHOR_scaffold_4.01053	MIPS	exon	8006	8055	.	+	.	ID=mRNA:UHOR_12837.exon3;Parent=mRNA:UHOR_12837
UHOR_scaffold_4.01053	MIPS	CDS	8006	8055	.	+	0	ID=cds.mRNA:UHOR_12837;Parent=mRNA:UHOR_12837
UHOR_scaffold_4.01053	MIPS	exon	8146	8226	.	+	.	ID=mRNA:UHOR_12837.exon4;Parent=mRNA:UHOR_12837
UHOR_scaffold_4.01053	MIPS	CDS	8146	8226	.	+	1	ID=cds.mRNA:UHOR_12837;Parent=mRNA:UHOR_12837
UHOR_scaffold_4.01053	MIPS	exon	8350	8433	.	+	.	ID=mRNA:UHOR_12837.exon5;Parent=mRNA:UHOR_12837
UHOR_scaffold_4.01053	MIPS	CDS	8350	8433	.	+	1	ID=cds.mRNA:UHOR_12837;Parent=mRNA:UHOR_12837
UHOR_scaffold_4.01053	MIPS	exon	8485	8795	.	+	.	ID=mRNA:UHOR_12837.exon6;Parent=mRNA:UHOR_12837
UHOR_scaffold_4.01053	MIPS	CDS	8485	8795	.	+	1	ID=cds.mRNA:UHOR_12837;Parent=mRNA:UHOR_12837
UHOR_scaffold_4.01053	MIPS	exon	8891	8993	.	+	.	ID=mRNA:UHOR_12837.exon7;Parent=mRNA:UHOR_12837
UHOR_scaffold_4.01053	MIPS	CDS	8891	8993	.	+	2	ID=cds.mRNA:UHOR_12837;Parent=mRNA:UHOR_12837
UHOR_scaffold_4.01053	MIPS	exon	9090	9741	.	+	.	ID=mRNA:UHOR_12837.exon8;Parent=mRNA:UHOR_12837
UHOR_scaffold_4.01053	MIPS	CDS	9090	9741	.	+	1	ID=cds.mRNA:UHOR_12837;Parent=mRNA:UHOR_12837
UHOR_scaffold_4.00841	.	gene	12465	15045	.	+	.	ID=gene:UHOR_04026;Name=UHOR_04026;Note=related to Calcium influx promoting protein ehs1
UHOR_scaffold_4.00841	.	mRNA	12465	15045	.	+	.	ID=mRNA:UHOR_04026;Parent=gene:UHOR_04026;Name=UHOR_04026;Note=UHOR_04026;transcript_id=UHOR_04026
UHOR_scaffold_4.00841	.	five_prime_UTR	12465	12937	.	+	.	ID=mRNA:UHOR_04026.utr5p1;Parent=mRNA:UHOR_04026
UHOR_scaffold_4.00841	.	exon	12465	15045	.	+	.	ID=mRNA:UHOR_04026.exon1;Parent=mRNA:UHOR_04026
UHOR_scaffold_4.00841	.	CDS	12938	14872	.	+	0	ID=cds.mRNA:UHOR_04026;Parent=mRNA:UHOR_04026
UHOR_scaffold_4.00841	.	three_prime_UTR	14873	15045	.	+	.	ID=mRNA:UHOR_04026.utr3p1;Parent=mRNA:UHOR_04026
UHOR_scaffold_4.00841	.	gene	9032	12254	.	-	.	ID=gene:UHOR_04025;Name=UHOR_04025;Note=related to ABC1 - ubiquinol--cytochrome-c reductase complex assembly protein
UHOR_scaffold_4.00841	.	mRNA	9032	12254	.	-	.	ID=mRNA:UHOR_04025;Parent=gene:UHOR_04025;Name=UHOR_04025;Note=UHOR_04025;transcript_id=UHOR_04025
UHOR_scaffold_4.00841	.	five_prime_UTR	12145	12254	.	-	.	ID=mRNA:UHOR_04025.utr5p1;Parent=mRNA:UHOR_04025
UHOR_scaffold_4.00841	.	exon	9032	12254	.	-	.	ID=mRNA:UHOR_04025.exon1;Parent=mRNA:UHOR_04025
UHOR_scaffold_4.00841	.	CDS	9184	12144	.	-	0	ID=cds.mRNA:UHOR_04025;Parent=mRNA:UHOR_04025
UHOR_scaffold_4.00841	.	three_prime_UTR	9032	9183	.	-	.	ID=mRNA:UHOR_04025.utr3p1;Parent=mRNA:UHOR_04025
UHOR_scaffold_4.00841	.	gene	7688	8925	.	-	.	ID=gene:UHOR_04024;Name=UHOR_04024;Note=uncharacterized protein
UHOR_scaffold_4.00841	.	mRNA	7688	8925	.	-	.	ID=mRNA:UHOR_04024;Parent=gene:UHOR_04024;Name=UHOR_04024;Note=UHOR_04024;transcript_id=UHOR_04024
UHOR_scaffold_4.00841	.	five_prime_UTR	8852	8925	.	-	.	ID=mRNA:UHOR_04024.utr5p1;Parent=mRNA:UHOR_04024
UHOR_scaffold_4.00841	.	exon	7688	8925	.	-	.	ID=mRNA:UHOR_04024.exon1;Parent=mRNA:UHOR_04024
UHOR_scaffold_4.00841	.	CDS	7688	8851	.	-	0	ID=cds.mRNA:UHOR_04024;Parent=mRNA:UHOR_04024
UHOR_scaffold_4.00841	.	gene	3401	5955	.	-	.	ID=gene:UHOR_12620-A;Name=UHOR_12620-A;Note=uncharacterized protein
UHOR_scaffold_4.00841	.	mRNA	3401	5955	.	-	.	ID=mRNA:UHOR_12620-B;Parent=gene:UHOR_12620-A;Name=UHOR_12620-B;Note=UHOR_12620-B;transcript_id=UHOR_12620-B
UHOR_scaffold_4.00841	.	five_prime_UTR	5082	5955	.	-	.	ID=mRNA:UHOR_12620-B.utr5p1;Parent=mRNA:UHOR_12620-B
UHOR_scaffold_4.00841	.	five_prime_UTR	4913	4992	.	-	.	ID=mRNA:UHOR_12620-B.utr5p2;Parent=mRNA:UHOR_12620-B
UHOR_scaffold_4.00841	.	five_prime_UTR	4731	4801	.	-	.	ID=mRNA:UHOR_12620-B.utr5p3;Parent=mRNA:UHOR_12620-B
UHOR_scaffold_4.00841	.	exon	5082	5955	.	-	.	ID=mRNA:UHOR_12620-B.exon1;Parent=mRNA:UHOR_12620-B
UHOR_scaffold_4.00841	.	exon	4913	4992	.	-	.	ID=mRNA:UHOR_12620-B.exon2;Parent=mRNA:UHOR_12620-B
UHOR_scaffold_4.00841	.	exon	3401	4801	.	-	.	ID=mRNA:UHOR_12620-B.exon3;Parent=mRNA:UHOR_12620-B
UHOR_scaffold_4.00841	.	CDS	3528	4730	.	-	0	ID=cds.mRNA:UHOR_12620-B;Parent=mRNA:UHOR_12620-B
UHOR_scaffold_4.00841	.	three_prime_UTR	3401	3527	.	-	.	ID=mRNA:UHOR_12620-B.utr3p1;Parent=mRNA:UHOR_12620-B
UHOR_scaffold_4.00841	.	mRNA	3401	5955	.	-	.	ID=mRNA:UHOR_12620-A;Parent=gene:UHOR_12620-A;Name=UHOR_12620-A;Note=UHOR_12620-A;transcript_id=UHOR_12620-A
UHOR_scaffold_4.00841	.	five_prime_UTR	5463	5955	.	-	.	ID=mRNA:UHOR_12620-A.utr5p1;Parent=mRNA:UHOR_12620-A
UHOR_scaffold_4.00841	.	exon	5110	5955	.	-	.	ID=mRNA:UHOR_12620-A.exon1;Parent=mRNA:UHOR_12620-A
UHOR_scaffold_4.00841	.	CDS	5110	5462	.	-	0	ID=cds.mRNA:UHOR_12620-A;Parent=mRNA:UHOR_12620-A
UHOR_scaffold_4.00841	.	exon	4913	4992	.	-	.	ID=mRNA:UHOR_12620-A.exon2;Parent=mRNA:UHOR_12620-A
UHOR_scaffold_4.00841	.	CDS	4913	4992	.	-	1	ID=cds.mRNA:UHOR_12620-A;Parent=mRNA:UHOR_12620-A
UHOR_scaffold_4.00841	.	exon	3401	4801	.	-	.	ID=mRNA:UHOR_12620-A.exon3;Parent=mRNA:UHOR_12620-A
UHOR_scaffold_4.00841	.	CDS	3528	4801	.	-	2	ID=cds.mRNA:UHOR_12620-A;Parent=mRNA:UHOR_12620-A
UHOR_scaffold_4.00841	.	three_prime_UTR	3401	3527	.	-	.	ID=mRNA:UHOR_12620-A.utr3p1;Parent=mRNA:UHOR_12620-A
UHOR_scaffold_4.00841	.	mRNA	3401	5955	.	-	.	ID=mRNA:UHOR_12620-C;Parent=gene:UHOR_12620-A;Name=UHOR_12620-C;Note=UHOR_12620-C;transcript_id=UHOR_12620-C
UHOR_scaffold_4.00841	.	five_prime_UTR	4913	5955	.	-	.	ID=mRNA:UHOR_12620-C.utr5p1;Parent=mRNA:UHOR_12620-C
UHOR_scaffold_4.00841	.	five_prime_UTR	4731	4801	.	-	.	ID=mRNA:UHOR_12620-C.utr5p2;Parent=mRNA:UHOR_12620-C
UHOR_scaffold_4.00841	.	exon	4913	5955	.	-	.	ID=mRNA:UHOR_12620-C.exon1;Parent=mRNA:UHOR_12620-C
UHOR_scaffold_4.00841	.	exon	3401	4801	.	-	.	ID=mRNA:UHOR_12620-C.exon2;Parent=mRNA:UHOR_12620-C
UHOR_scaffold_4.00841	.	CDS	3528	4730	.	-	0	ID=cds.mRNA:UHOR_12620-C;Parent=mRNA:UHOR_12620-C
UHOR_scaffold_4.00841	.	three_prime_UTR	3401	3527	.	-	.	ID=mRNA:UHOR_12620-C.utr3p1;Parent=mRNA:UHOR_12620-C
UHOR_scaffold_4.00841	MIPS	gene	6432	7606	.	+	.	ID=gene:UHOR_12621;Name=UHOR_12621;Note=uncharacterized protein
UHOR_scaffold_4.00841	MIPS	mRNA	6432	7606	.	+	.	ID=mRNA:UHOR_12621;Parent=gene:UHOR_12621;Name=UHOR_12621;Note=UHOR_12621;transcript_id=UHOR_12621
UHOR_scaffold_4.00841	MIPS	exon	6432	7265	.	+	.	ID=mRNA:UHOR_12621.exon1;Parent=mRNA:UHOR_12621
UHOR_scaffold_4.00841	MIPS	CDS	6432	7265	.	+	0	ID=cds.mRNA:UHOR_12621;Parent=mRNA:UHOR_12621
UHOR_scaffold_4.00841	MIPS	exon	7364	7606	.	+	.	ID=mRNA:UHOR_12621.exon2;Parent=mRNA:UHOR_12621
UHOR_scaffold_4.00841	MIPS	CDS	7364	7606	.	+	0	ID=cds.mRNA:UHOR_12621;Parent=mRNA:UHOR_12621
UHOR_scaffold_4.00841	.	gene	1118	3277	.	+	.	ID=gene:UHOR_12618;Name=UHOR_12618;Note=probable FLR1 - Putative H+antiporter involved in multidrug resistance
UHOR_scaffold_4.00841	.	mRNA	1118	3277	.	+	.	ID=mRNA:UHOR_12618;Parent=gene:UHOR_12618;Name=UHOR_12618;Note=UHOR_12618;transcript_id=UHOR_12618
UHOR_scaffold_4.00841	.	five_prime_UTR	1118	1278	.	+	.	ID=mRNA:UHOR_12618.utr5p1;Parent=mRNA:UHOR_12618
UHOR_scaffold_4.00841	.	exon	1118	3277	.	+	.	ID=mRNA:UHOR_12618.exon1;Parent=mRNA:UHOR_12618
UHOR_scaffold_4.00841	.	CDS	1279	3219	.	+	0	ID=cds.mRNA:UHOR_12618;Parent=mRNA:UHOR_12618
UHOR_scaffold_4.00841	.	three_prime_UTR	3220	3277	.	+	.	ID=mRNA:UHOR_12618.utr3p1;Parent=mRNA:UHOR_12618
UHOR_scaffold_5.00014	MIPS	gene	85161	86315	.	+	.	ID=gene:UHOR_13752;Name=UHOR_13752;Note=uncharacterized protein
UHOR_scaffold_5.00014	MIPS	mRNA	85161	86315	.	+	.	ID=mRNA:UHOR_13752;Parent=gene:UHOR_13752;Name=UHOR_13752;Note=UHOR_13752;transcript_id=UHOR_13752
UHOR_scaffold_5.00014	MIPS	exon	85161	85643	.	+	.	ID=mRNA:UHOR_13752.exon1;Parent=mRNA:UHOR_13752
UHOR_scaffold_5.00014	MIPS	CDS	85161	85643	.	+	0	ID=cds.mRNA:UHOR_13752;Parent=mRNA:UHOR_13752
UHOR_scaffold_5.00014	MIPS	exon	85701	86315	.	+	.	ID=mRNA:UHOR_13752.exon2;Parent=mRNA:UHOR_13752
UHOR_scaffold_5.00014	MIPS	CDS	85701	86315	.	+	0	ID=cds.mRNA:UHOR_13752;Parent=mRNA:UHOR_13752
UHOR_scaffold_5.00014	MIPS	gene	90054	90587	.	-	.	ID=gene:UHOR_07464;Name=UHOR_07464;Note=uncharacterized protein
UHOR_scaffold_5.00014	MIPS	mRNA	90054	90587	.	-	.	ID=mRNA:UHOR_07464;Parent=gene:UHOR_07464;Name=UHOR_07464;Note=UHOR_07464;transcript_id=UHOR_07464
UHOR_scaffold_5.00014	MIPS	exon	90054	90587	.	-	.	ID=mRNA:UHOR_07464.exon1;Parent=mRNA:UHOR_07464
UHOR_scaffold_5.00014	MIPS	CDS	90054	90587	.	-	0	ID=cds.mRNA:UHOR_07464;Parent=mRNA:UHOR_07464
UHOR_scaffold_5.00014	.	gene	44587	47463	.	+	.	ID=gene:UHOR_07440;Name=UHOR_07440;Note=uncharacterized protein
UHOR_scaffold_5.00014	.	mRNA	44587	47463	.	+	.	ID=mRNA:UHOR_07440;Parent=gene:UHOR_07440;Name=UHOR_07440;Note=UHOR_07440;transcript_id=UHOR_07440
UHOR_scaffold_5.00014	.	five_prime_UTR	44587	44819	.	+	.	ID=mRNA:UHOR_07440.utr5p1;Parent=mRNA:UHOR_07440
UHOR_scaffold_5.00014	.	exon	44587	47463	.	+	.	ID=mRNA:UHOR_07440.exon1;Parent=mRNA:UHOR_07440
UHOR_scaffold_5.00014	.	CDS	44820	47381	.	+	0	ID=cds.mRNA:UHOR_07440;Parent=mRNA:UHOR_07440
UHOR_scaffold_5.00014	.	three_prime_UTR	47382	47463	.	+	.	ID=mRNA:UHOR_07440.utr3p1;Parent=mRNA:UHOR_07440
UHOR_scaffold_5.00014	MIPS	gene	105197	105475	.	+	.	ID=gene:UHOR_07473;Name=UHOR_07473;Note=uncharacterized protein
UHOR_scaffold_5.00014	MIPS	mRNA	105197	105475	.	+	.	ID=mRNA:UHOR_07473;Parent=gene:UHOR_07473;Name=UHOR_07473;Note=UHOR_07473;transcript_id=UHOR_07473
UHOR_scaffold_5.00014	MIPS	exon	105197	105475	.	+	.	ID=mRNA:UHOR_07473.exon1;Parent=mRNA:UHOR_07473
UHOR_scaffold_5.00014	MIPS	CDS	105197	105475	.	+	0	ID=cds.mRNA:UHOR_07473;Parent=mRNA:UHOR_07473
UHOR_scaffold_5.00014	.	gene	120696	123521	.	+	.	ID=gene:UHOR_07482;Name=UHOR_07482;Note=uncharacterized protein
UHOR_scaffold_5.00014	.	mRNA	120696	123521	.	+	.	ID=mRNA:UHOR_07482;Parent=gene:UHOR_07482;Name=UHOR_07482;Note=UHOR_07482;transcript_id=UHOR_07482
UHOR_scaffold_5.00014	.	five_prime_UTR	120696	120850	.	+	.	ID=mRNA:UHOR_07482.utr5p1;Parent=mRNA:UHOR_07482
UHOR_scaffold_5.00014	.	exon	120696	121063	.	+	.	ID=mRNA:UHOR_07482.exon1;Parent=mRNA:UHOR_07482
UHOR_scaffold_5.00014	.	CDS	120851	121063	.	+	0	ID=cds.mRNA:UHOR_07482;Parent=mRNA:UHOR_07482
UHOR_scaffold_5.00014	.	exon	121161	123521	.	+	.	ID=mRNA:UHOR_07482.exon2;Parent=mRNA:UHOR_07482
UHOR_scaffold_5.00014	.	CDS	121161	121511	.	+	0	ID=cds.mRNA:UHOR_07482;Parent=mRNA:UHOR_07482
UHOR_scaffold_5.00014	.	three_prime_UTR	121512	123521	.	+	.	ID=mRNA:UHOR_07482.utr3p1;Parent=mRNA:UHOR_07482
UHOR_scaffold_5.00014	MIPS	gene	161167	161529	.	-	.	ID=gene:UHOR_07506;Name=UHOR_07506;Note=uncharacterized protein
UHOR_scaffold_5.00014	MIPS	mRNA	161167	161529	.	-	.	ID=mRNA:UHOR_07506;Parent=gene:UHOR_07506;Name=UHOR_07506;Note=UHOR_07506;transcript_id=UHOR_07506
UHOR_scaffold_5.00014	MIPS	exon	161167	161529	.	-	.	ID=mRNA:UHOR_07506.exon1;Parent=mRNA:UHOR_07506
UHOR_scaffold_5.00014	MIPS	CDS	161167	161529	.	-	0	ID=cds.mRNA:UHOR_07506;Parent=mRNA:UHOR_07506
UHOR_scaffold_5.00014	.	gene	25496	29788	.	-	.	ID=gene:UHOR_07423;Name=UHOR_07423;Note=probable protein kinase C
UHOR_scaffold_5.00014	.	mRNA	25496	29788	.	-	.	ID=mRNA:UHOR_07423;Parent=gene:UHOR_07423;Name=UHOR_07423;Note=UHOR_07423;transcript_id=UHOR_07423
UHOR_scaffold_5.00014	.	five_prime_UTR	29318	29788	.	-	.	ID=mRNA:UHOR_07423.utr5p1;Parent=mRNA:UHOR_07423
UHOR_scaffold_5.00014	.	exon	29312	29788	.	-	.	ID=mRNA:UHOR_07423.exon1;Parent=mRNA:UHOR_07423
UHOR_scaffold_5.00014	.	CDS	29312	29317	.	-	0	ID=cds.mRNA:UHOR_07423;Parent=mRNA:UHOR_07423
UHOR_scaffold_5.00014	.	exon	25496	29198	.	-	.	ID=mRNA:UHOR_07423.exon2;Parent=mRNA:UHOR_07423
UHOR_scaffold_5.00014	.	CDS	25533	29198	.	-	0	ID=cds.mRNA:UHOR_07423;Parent=mRNA:UHOR_07423
UHOR_scaffold_5.00014	.	three_prime_UTR	25496	25532	.	-	.	ID=mRNA:UHOR_07423.utr3p1;Parent=mRNA:UHOR_07423
UHOR_scaffold_5.00014	MIPS	gene	11071	11832	.	+	.	ID=gene:UHOR_07431;Name=UHOR_07431;Note=uncharacterized protein
UHOR_scaffold_5.00014	MIPS	mRNA	11071	11832	.	+	.	ID=mRNA:UHOR_07431;Parent=gene:UHOR_07431;Name=UHOR_07431;Note=UHOR_07431;transcript_id=UHOR_07431
UHOR_scaffold_5.00014	MIPS	exon	11071	11200	.	+	.	ID=mRNA:UHOR_07431.exon1;Parent=mRNA:UHOR_07431
UHOR_scaffold_5.00014	MIPS	CDS	11071	11200	.	+	0	ID=cds.mRNA:UHOR_07431;Parent=mRNA:UHOR_07431
UHOR_scaffold_5.00014	MIPS	exon	11399	11477	.	+	.	ID=mRNA:UHOR_07431.exon2;Parent=mRNA:UHOR_07431
UHOR_scaffold_5.00014	MIPS	CDS	11399	11477	.	+	2	ID=cds.mRNA:UHOR_07431;Parent=mRNA:UHOR_07431
UHOR_scaffold_5.00014	MIPS	exon	11565	11832	.	+	.	ID=mRNA:UHOR_07431.exon3;Parent=mRNA:UHOR_07431
UHOR_scaffold_5.00014	MIPS	CDS	11565	11832	.	+	1	ID=cds.mRNA:UHOR_07431;Parent=mRNA:UHOR_07431
UHOR_scaffold_5.00014	.	gene	115282	116360	.	+	.	ID=gene:UHOR_07480;Name=UHOR_07480;Note=uncharacterized protein
UHOR_scaffold_5.00014	.	mRNA	115282	116360	.	+	.	ID=mRNA:UHOR_07480;Parent=gene:UHOR_07480;Name=UHOR_07480;Note=UHOR_07480;transcript_id=UHOR_07480
UHOR_scaffold_5.00014	.	five_prime_UTR	115282	115379	.	+	.	ID=mRNA:UHOR_07480.utr5p1;Parent=mRNA:UHOR_07480
UHOR_scaffold_5.00014	.	exon	115282	115569	.	+	.	ID=mRNA:UHOR_07480.exon1;Parent=mRNA:UHOR_07480
UHOR_scaffold_5.00014	.	CDS	115380	115569	.	+	0	ID=cds.mRNA:UHOR_07480;Parent=mRNA:UHOR_07480
UHOR_scaffold_5.00014	.	exon	115650	115936	.	+	.	ID=mRNA:UHOR_07480.exon2;Parent=mRNA:UHOR_07480
UHOR_scaffold_5.00014	.	CDS	115650	115936	.	+	2	ID=cds.mRNA:UHOR_07480;Parent=mRNA:UHOR_07480
UHOR_scaffold_5.00014	.	exon	116024	116128	.	+	.	ID=mRNA:UHOR_07480.exon3;Parent=mRNA:UHOR_07480
UHOR_scaffold_5.00014	.	CDS	116024	116128	.	+	0	ID=cds.mRNA:UHOR_07480;Parent=mRNA:UHOR_07480
UHOR_scaffold_5.00014	.	exon	116211	116360	.	+	.	ID=mRNA:UHOR_07480.exon4;Parent=mRNA:UHOR_07480
UHOR_scaffold_5.00014	.	CDS	116211	116270	.	+	0	ID=cds.mRNA:UHOR_07480;Parent=mRNA:UHOR_07480
UHOR_scaffold_5.00014	.	three_prime_UTR	116271	116360	.	+	.	ID=mRNA:UHOR_07480.utr3p1;Parent=mRNA:UHOR_07480
UHOR_scaffold_5.00014	.	gene	183442	185920	.	-	.	ID=gene:UHOR_07522;Name=UHOR_07522;Note=related to capsular associated protein
UHOR_scaffold_5.00014	.	mRNA	183442	185920	.	-	.	ID=mRNA:UHOR_07522;Parent=gene:UHOR_07522;Name=UHOR_07522;Note=UHOR_07522;transcript_id=UHOR_07522
UHOR_scaffold_5.00014	.	five_prime_UTR	185635	185920	.	-	.	ID=mRNA:UHOR_07522.utr5p1;Parent=mRNA:UHOR_07522
UHOR_scaffold_5.00014	.	exon	183442	185920	.	-	.	ID=mRNA:UHOR_07522.exon1;Parent=mRNA:UHOR_07522
UHOR_scaffold_5.00014	.	CDS	183727	185634	.	-	0	ID=cds.mRNA:UHOR_07522;Parent=mRNA:UHOR_07522
UHOR_scaffold_5.00014	.	three_prime_UTR	183442	183726	.	-	.	ID=mRNA:UHOR_07522.utr3p1;Parent=mRNA:UHOR_07522
UHOR_scaffold_5.00014	.	gene	139963	141190	.	+	.	ID=gene:UHOR_07494;Name=UHOR_07494;Note=probable YHM2 - Protein of the mitochondrial carrier family (MCF)
UHOR_scaffold_5.00014	.	mRNA	139963	141190	.	+	.	ID=mRNA:UHOR_07494;Parent=gene:UHOR_07494;Name=UHOR_07494;Note=UHOR_07494;transcript_id=UHOR_07494
UHOR_scaffold_5.00014	.	five_prime_UTR	139963	140017	.	+	.	ID=mRNA:UHOR_07494.utr5p1;Parent=mRNA:UHOR_07494
UHOR_scaffold_5.00014	.	exon	139963	140086	.	+	.	ID=mRNA:UHOR_07494.exon1;Parent=mRNA:UHOR_07494
UHOR_scaffold_5.00014	.	CDS	140018	140086	.	+	0	ID=cds.mRNA:UHOR_07494;Parent=mRNA:UHOR_07494
UHOR_scaffold_5.00014	.	exon	140173	141190	.	+	.	ID=mRNA:UHOR_07494.exon2;Parent=mRNA:UHOR_07494
UHOR_scaffold_5.00014	.	CDS	140173	140997	.	+	0	ID=cds.mRNA:UHOR_07494;Parent=mRNA:UHOR_07494
UHOR_scaffold_5.00014	.	three_prime_UTR	140998	141190	.	+	.	ID=mRNA:UHOR_07494.utr3p1;Parent=mRNA:UHOR_07494
UHOR_scaffold_5.00014	.	gene	121487	123919	.	-	.	ID=gene:UHOR_07483;Name=UHOR_07483;Note=uncharacterized protein
UHOR_scaffold_5.00014	.	mRNA	121487	123919	.	-	.	ID=mRNA:UHOR_07483;Parent=gene:UHOR_07483;Name=UHOR_07483;Note=UHOR_07483;transcript_id=UHOR_07483
UHOR_scaffold_5.00014	.	five_prime_UTR	123834	123919	.	-	.	ID=mRNA:UHOR_07483.utr5p1;Parent=mRNA:UHOR_07483
UHOR_scaffold_5.00014	.	exon	121487	123919	.	-	.	ID=mRNA:UHOR_07483.exon1;Parent=mRNA:UHOR_07483
UHOR_scaffold_5.00014	.	CDS	121545	123833	.	-	0	ID=cds.mRNA:UHOR_07483;Parent=mRNA:UHOR_07483
UHOR_scaffold_5.00014	.	three_prime_UTR	121487	121544	.	-	.	ID=mRNA:UHOR_07483.utr3p1;Parent=mRNA:UHOR_07483
UHOR_scaffold_5.00014	.	gene	191923	194688	.	+	.	ID=gene:UHOR_07527;Name=UHOR_07527;Note=uncharacterized protein
UHOR_scaffold_5.00014	.	mRNA	191923	194688	.	+	.	ID=mRNA:UHOR_07527;Parent=gene:UHOR_07527;Name=UHOR_07527;Note=UHOR_07527;transcript_id=UHOR_07527
UHOR_scaffold_5.00014	.	five_prime_UTR	191923	192244	.	+	.	ID=mRNA:UHOR_07527.utr5p1;Parent=mRNA:UHOR_07527
UHOR_scaffold_5.00014	.	exon	191923	194688	.	+	.	ID=mRNA:UHOR_07527.exon1;Parent=mRNA:UHOR_07527
UHOR_scaffold_5.00014	.	CDS	192245	194413	.	+	0	ID=cds.mRNA:UHOR_07527;Parent=mRNA:UHOR_07527
UHOR_scaffold_5.00014	.	three_prime_UTR	194414	194688	.	+	.	ID=mRNA:UHOR_07527.utr3p1;Parent=mRNA:UHOR_07527
UHOR_scaffold_5.00014	.	gene	47433	49410	.	-	.	ID=gene:UHOR_07441;Name=UHOR_07441;Note=probable ILV3 - dihydroxy-acid dehydratase, mitochondrial precursor
UHOR_scaffold_5.00014	.	mRNA	47433	49410	.	-	.	ID=mRNA:UHOR_07441;Parent=gene:UHOR_07441;Name=UHOR_07441;Note=UHOR_07441;transcript_id=UHOR_07441
UHOR_scaffold_5.00014	.	five_prime_UTR	49358	49410	.	-	.	ID=mRNA:UHOR_07441.utr5p1;Parent=mRNA:UHOR_07441
UHOR_scaffold_5.00014	.	exon	47433	49410	.	-	.	ID=mRNA:UHOR_07441.exon1;Parent=mRNA:UHOR_07441
UHOR_scaffold_5.00014	.	CDS	47546	49357	.	-	0	ID=cds.mRNA:UHOR_07441;Parent=mRNA:UHOR_07441
UHOR_scaffold_5.00014	.	three_prime_UTR	47433	47545	.	-	.	ID=mRNA:UHOR_07441.utr3p1;Parent=mRNA:UHOR_07441
UHOR_scaffold_5.00014	MIPS	gene	66445	66828	.	-	.	ID=gene:UHOR_07452;Name=UHOR_07452;Note=uncharacterized protein
UHOR_scaffold_5.00014	MIPS	mRNA	66445	66828	.	-	.	ID=mRNA:UHOR_07452;Parent=gene:UHOR_07452;Name=UHOR_07452;Note=UHOR_07452;transcript_id=UHOR_07452
UHOR_scaffold_5.00014	MIPS	exon	66445	66828	.	-	.	ID=mRNA:UHOR_07452.exon1;Parent=mRNA:UHOR_07452
UHOR_scaffold_5.00014	MIPS	CDS	66445	66828	.	-	0	ID=cds.mRNA:UHOR_07452;Parent=mRNA:UHOR_07452
UHOR_scaffold_5.00014	.	gene	138771	139584	.	-	.	ID=gene:UHOR_13763;Name=UHOR_13763;Note=uncharacterized protein
UHOR_scaffold_5.00014	.	mRNA	138771	139584	.	-	.	ID=mRNA:UHOR_13763;Parent=gene:UHOR_13763;Name=UHOR_13763;Note=UHOR_13763;transcript_id=UHOR_13763
UHOR_scaffold_5.00014	.	five_prime_UTR	139444	139584	.	-	.	ID=mRNA:UHOR_13763.utr5p1;Parent=mRNA:UHOR_13763
UHOR_scaffold_5.00014	.	exon	138771	139584	.	-	.	ID=mRNA:UHOR_13763.exon1;Parent=mRNA:UHOR_13763
UHOR_scaffold_5.00014	.	CDS	139081	139443	.	-	0	ID=cds.mRNA:UHOR_13763;Parent=mRNA:UHOR_13763
UHOR_scaffold_5.00014	.	three_prime_UTR	138771	139080	.	-	.	ID=mRNA:UHOR_13763.utr3p1;Parent=mRNA:UHOR_13763
UHOR_scaffold_5.00014	.	gene	92642	97636	.	-	.	ID=gene:UHOR_07467;Name=UHOR_07467;Note=uncharacterized protein
UHOR_scaffold_5.00014	.	mRNA	92642	97636	.	-	.	ID=mRNA:UHOR_07467;Parent=gene:UHOR_07467;Name=UHOR_07467;Note=UHOR_07467;transcript_id=UHOR_07467
UHOR_scaffold_5.00014	.	five_prime_UTR	97216	97636	.	-	.	ID=mRNA:UHOR_07467.utr5p1;Parent=mRNA:UHOR_07467
UHOR_scaffold_5.00014	.	exon	92642	97636	.	-	.	ID=mRNA:UHOR_07467.exon1;Parent=mRNA:UHOR_07467
UHOR_scaffold_5.00014	.	CDS	92752	97215	.	-	0	ID=cds.mRNA:UHOR_07467;Parent=mRNA:UHOR_07467
UHOR_scaffold_5.00014	.	three_prime_UTR	92642	92751	.	-	.	ID=mRNA:UHOR_07467.utr3p1;Parent=mRNA:UHOR_07467
UHOR_scaffold_5.00014	.	gene	105828	108734	.	-	.	ID=gene:UHOR_07475;Name=UHOR_07475;Note=uncharacterized protein
UHOR_scaffold_5.00014	.	mRNA	105828	108734	.	-	.	ID=mRNA:UHOR_07475;Parent=gene:UHOR_07475;Name=UHOR_07475;Note=UHOR_07475;transcript_id=UHOR_07475
UHOR_scaffold_5.00014	.	five_prime_UTR	108697	108734	.	-	.	ID=mRNA:UHOR_07475.utr5p1;Parent=mRNA:UHOR_07475
UHOR_scaffold_5.00014	.	exon	105828	108734	.	-	.	ID=mRNA:UHOR_07475.exon1;Parent=mRNA:UHOR_07475
UHOR_scaffold_5.00014	.	CDS	105931	108696	.	-	0	ID=cds.mRNA:UHOR_07475;Parent=mRNA:UHOR_07475
UHOR_scaffold_5.00014	.	three_prime_UTR	105828	105930	.	-	.	ID=mRNA:UHOR_07475.utr3p1;Parent=mRNA:UHOR_07475
UHOR_scaffold_5.00014	.	gene	144291	149243	.	+	.	ID=gene:UHOR_07497;Name=UHOR_07497;Note=related to ATP-dependent RNA helicase
UHOR_scaffold_5.00014	.	mRNA	144291	149243	.	+	.	ID=mRNA:UHOR_07497;Parent=gene:UHOR_07497;Name=UHOR_07497;Note=UHOR_07497;transcript_id=UHOR_07497
UHOR_scaffold_5.00014	.	five_prime_UTR	144291	144353	.	+	.	ID=mRNA:UHOR_07497.utr5p1;Parent=mRNA:UHOR_07497
UHOR_scaffold_5.00014	.	exon	144291	149243	.	+	.	ID=mRNA:UHOR_07497.exon1;Parent=mRNA:UHOR_07497
UHOR_scaffold_5.00014	.	CDS	144354	148988	.	+	0	ID=cds.mRNA:UHOR_07497;Parent=mRNA:UHOR_07497
UHOR_scaffold_5.00014	.	three_prime_UTR	148989	149243	.	+	.	ID=mRNA:UHOR_07497.utr3p1;Parent=mRNA:UHOR_07497
UHOR_scaffold_5.00014	.	gene	18446	20883	.	-	.	ID=gene:UHOR_07426;Name=UHOR_07426;Note=related to RIO Kinase 1
UHOR_scaffold_5.00014	.	mRNA	18446	20883	.	-	.	ID=mRNA:UHOR_07426;Parent=gene:UHOR_07426;Name=UHOR_07426;Note=UHOR_07426;transcript_id=UHOR_07426
UHOR_scaffold_5.00014	.	five_prime_UTR	20812	20883	.	-	.	ID=mRNA:UHOR_07426.utr5p1;Parent=mRNA:UHOR_07426
UHOR_scaffold_5.00014	.	exon	18446	20883	.	-	.	ID=mRNA:UHOR_07426.exon1;Parent=mRNA:UHOR_07426
UHOR_scaffold_5.00014	.	CDS	18493	20811	.	-	0	ID=cds.mRNA:UHOR_07426;Parent=mRNA:UHOR_07426
UHOR_scaffold_5.00014	.	three_prime_UTR	18446	18492	.	-	.	ID=mRNA:UHOR_07426.utr3p1;Parent=mRNA:UHOR_07426
UHOR_scaffold_5.00014	.	gene	162517	168452	.	-	.	ID=gene:UHOR_07507;Name=UHOR_07507;Note=related to aimless RasGEF (aleA)
UHOR_scaffold_5.00014	.	mRNA	162517	168452	.	-	.	ID=mRNA:UHOR_07507;Parent=gene:UHOR_07507;Name=UHOR_07507;Note=UHOR_07507;transcript_id=UHOR_07507
UHOR_scaffold_5.00014	.	five_prime_UTR	168001	168452	.	-	.	ID=mRNA:UHOR_07507.utr5p1;Parent=mRNA:UHOR_07507
UHOR_scaffold_5.00014	.	exon	162517	168452	.	-	.	ID=mRNA:UHOR_07507.exon1;Parent=mRNA:UHOR_07507
UHOR_scaffold_5.00014	.	CDS	162547	168000	.	-	0	ID=cds.mRNA:UHOR_07507;Parent=mRNA:UHOR_07507
UHOR_scaffold_5.00014	.	three_prime_UTR	162517	162546	.	-	.	ID=mRNA:UHOR_07507.utr3p1;Parent=mRNA:UHOR_07507
UHOR_scaffold_5.00014	.	gene	75896	77957	.	+	.	ID=gene:UHOR_07458;Name=UHOR_07458;Note=related to arginine-tRNA-protein transferase
UHOR_scaffold_5.00014	.	mRNA	75896	77957	.	+	.	ID=mRNA:UHOR_07458;Parent=gene:UHOR_07458;Name=UHOR_07458;Note=UHOR_07458;transcript_id=UHOR_07458
UHOR_scaffold_5.00014	.	five_prime_UTR	75896	75991	.	+	.	ID=mRNA:UHOR_07458.utr5p1;Parent=mRNA:UHOR_07458
UHOR_scaffold_5.00014	.	exon	75896	77359	.	+	.	ID=mRNA:UHOR_07458.exon1;Parent=mRNA:UHOR_07458
UHOR_scaffold_5.00014	.	CDS	75992	77359	.	+	0	ID=cds.mRNA:UHOR_07458;Parent=mRNA:UHOR_07458
UHOR_scaffold_5.00014	.	exon	77451	77957	.	+	.	ID=mRNA:UHOR_07458.exon2;Parent=mRNA:UHOR_07458
UHOR_scaffold_5.00014	.	CDS	77451	77600	.	+	0	ID=cds.mRNA:UHOR_07458;Parent=mRNA:UHOR_07458
UHOR_scaffold_5.00014	.	three_prime_UTR	77601	77957	.	+	.	ID=mRNA:UHOR_07458.utr3p1;Parent=mRNA:UHOR_07458
UHOR_scaffold_5.00014	.	gene	49717	50663	.	+	.	ID=gene:UHOR_07442;Name=UHOR_07442;Note=uncharacterized protein
UHOR_scaffold_5.00014	.	mRNA	49717	50663	.	+	.	ID=mRNA:UHOR_07442;Parent=gene:UHOR_07442;Name=UHOR_07442;Note=UHOR_07442;transcript_id=UHOR_07442
UHOR_scaffold_5.00014	.	five_prime_UTR	49717	49742	.	+	.	ID=mRNA:UHOR_07442.utr5p1;Parent=mRNA:UHOR_07442
UHOR_scaffold_5.00014	.	exon	49717	49866	.	+	.	ID=mRNA:UHOR_07442.exon1;Parent=mRNA:UHOR_07442
UHOR_scaffold_5.00014	.	CDS	49743	49866	.	+	0	ID=cds.mRNA:UHOR_07442;Parent=mRNA:UHOR_07442
UHOR_scaffold_5.00014	.	exon	49953	50663	.	+	.	ID=mRNA:UHOR_07442.exon2;Parent=mRNA:UHOR_07442
UHOR_scaffold_5.00014	.	CDS	49953	50356	.	+	2	ID=cds.mRNA:UHOR_07442;Parent=mRNA:UHOR_07442
UHOR_scaffold_5.00014	.	three_prime_UTR	50357	50663	.	+	.	ID=mRNA:UHOR_07442.utr3p1;Parent=mRNA:UHOR_07442
UHOR_scaffold_5.00014	.	gene	91372	92648	.	+	.	ID=gene:UHOR_07465;Name=UHOR_07465;Note=uncharacterized protein
UHOR_scaffold_5.00014	.	mRNA	91372	92648	.	+	.	ID=mRNA:UHOR_07465;Parent=gene:UHOR_07465;Name=UHOR_07465;Note=UHOR_07465;transcript_id=UHOR_07465
UHOR_scaffold_5.00014	.	five_prime_UTR	91372	91685	.	+	.	ID=mRNA:UHOR_07465.utr5p1;Parent=mRNA:UHOR_07465
UHOR_scaffold_5.00014	.	exon	91372	92021	.	+	.	ID=mRNA:UHOR_07465.exon1;Parent=mRNA:UHOR_07465
UHOR_scaffold_5.00014	.	CDS	91686	92021	.	+	0	ID=cds.mRNA:UHOR_07465;Parent=mRNA:UHOR_07465
UHOR_scaffold_5.00014	.	exon	92104	92159	.	+	.	ID=mRNA:UHOR_07465.exon2;Parent=mRNA:UHOR_07465
UHOR_scaffold_5.00014	.	CDS	92104	92159	.	+	0	ID=cds.mRNA:UHOR_07465;Parent=mRNA:UHOR_07465
UHOR_scaffold_5.00014	.	exon	92283	92648	.	+	.	ID=mRNA:UHOR_07465.exon3;Parent=mRNA:UHOR_07465
UHOR_scaffold_5.00014	.	CDS	92283	92547	.	+	1	ID=cds.mRNA:UHOR_07465;Parent=mRNA:UHOR_07465
UHOR_scaffold_5.00014	.	three_prime_UTR	92548	92648	.	+	.	ID=mRNA:UHOR_07465.utr3p1;Parent=mRNA:UHOR_07465
UHOR_scaffold_5.00014	.	gene	110618	112508	.	+	.	ID=gene:UHOR_07477;Name=UHOR_07477;Note=uncharacterized protein
UHOR_scaffold_5.00014	.	mRNA	110618	112508	.	+	.	ID=mRNA:UHOR_07477;Parent=gene:UHOR_07477;Name=UHOR_07477;Note=UHOR_07477;transcript_id=UHOR_07477
UHOR_scaffold_5.00014	.	five_prime_UTR	110618	110723	.	+	.	ID=mRNA:UHOR_07477.utr5p1;Parent=mRNA:UHOR_07477
UHOR_scaffold_5.00014	.	exon	110618	112508	.	+	.	ID=mRNA:UHOR_07477.exon1;Parent=mRNA:UHOR_07477
UHOR_scaffold_5.00014	.	CDS	110724	112361	.	+	0	ID=cds.mRNA:UHOR_07477;Parent=mRNA:UHOR_07477
UHOR_scaffold_5.00014	.	three_prime_UTR	112362	112508	.	+	.	ID=mRNA:UHOR_07477.utr3p1;Parent=mRNA:UHOR_07477
UHOR_scaffold_5.00014	MIPS	gene	101443	102012	.	-	.	ID=gene:UHOR_07470;Name=UHOR_07470;Note=uncharacterized protein
UHOR_scaffold_5.00014	MIPS	mRNA	101443	102012	.	-	.	ID=mRNA:UHOR_07470;Parent=gene:UHOR_07470;Name=UHOR_07470;Note=UHOR_07470;transcript_id=UHOR_07470
UHOR_scaffold_5.00014	MIPS	exon	101720	102012	.	-	.	ID=mRNA:UHOR_07470.exon1;Parent=mRNA:UHOR_07470
UHOR_scaffold_5.00014	MIPS	CDS	101720	102012	.	-	0	ID=cds.mRNA:UHOR_07470;Parent=mRNA:UHOR_07470
UHOR_scaffold_5.00014	MIPS	exon	101443	101686	.	-	.	ID=mRNA:UHOR_07470.exon2;Parent=mRNA:UHOR_07470
UHOR_scaffold_5.00014	MIPS	CDS	101443	101686	.	-	0	ID=cds.mRNA:UHOR_07470;Parent=mRNA:UHOR_07470
UHOR_scaffold_5.00014	MIPS	gene	52431	52826	.	+	.	ID=gene:UHOR_07445;Name=UHOR_07445;Note=uncharacterized protein
UHOR_scaffold_5.00014	MIPS	mRNA	52431	52826	.	+	.	ID=mRNA:UHOR_07445;Parent=gene:UHOR_07445;Name=UHOR_07445;Note=UHOR_07445;transcript_id=UHOR_07445
UHOR_scaffold_5.00014	MIPS	exon	52431	52826	.	+	.	ID=mRNA:UHOR_07445.exon1;Parent=mRNA:UHOR_07445
UHOR_scaffold_5.00014	MIPS	CDS	52431	52826	.	+	0	ID=cds.mRNA:UHOR_07445;Parent=mRNA:UHOR_07445
UHOR_scaffold_5.00014	.	gene	155122	157901	.	+	.	ID=gene:UHOR_07502;Name=UHOR_07502;Note=probable TSD2 protein, required for DNA replication
UHOR_scaffold_5.00014	.	mRNA	155122	157901	.	+	.	ID=mRNA:UHOR_07502;Parent=gene:UHOR_07502;Name=UHOR_07502;Note=UHOR_07502;transcript_id=UHOR_07502
UHOR_scaffold_5.00014	.	five_prime_UTR	155122	155289	.	+	.	ID=mRNA:UHOR_07502.utr5p1;Parent=mRNA:UHOR_07502
UHOR_scaffold_5.00014	.	exon	155122	157901	.	+	.	ID=mRNA:UHOR_07502.exon1;Parent=mRNA:UHOR_07502
UHOR_scaffold_5.00014	.	CDS	155290	157782	.	+	0	ID=cds.mRNA:UHOR_07502;Parent=mRNA:UHOR_07502
UHOR_scaffold_5.00014	.	three_prime_UTR	157783	157901	.	+	.	ID=mRNA:UHOR_07502.utr3p1;Parent=mRNA:UHOR_07502
UHOR_scaffold_5.00014	MIPS	gene	33565	36183	.	-	.	ID=gene:UHOR_07437;Name=UHOR_07437;Note=related to ASI1 - putative integral membrane E3 ubiquitin ligase
UHOR_scaffold_5.00014	MIPS	mRNA	33565	36183	.	-	.	ID=mRNA:UHOR_07437;Parent=gene:UHOR_07437;Name=UHOR_07437;Note=UHOR_07437;transcript_id=UHOR_07437
UHOR_scaffold_5.00014	MIPS	exon	33785	36183	.	-	.	ID=mRNA:UHOR_07437.exon1;Parent=mRNA:UHOR_07437
UHOR_scaffold_5.00014	MIPS	CDS	33785	36183	.	-	0	ID=cds.mRNA:UHOR_07437;Parent=mRNA:UHOR_07437
UHOR_scaffold_5.00014	MIPS	exon	33565	33604	.	-	.	ID=mRNA:UHOR_07437.exon2;Parent=mRNA:UHOR_07437
UHOR_scaffold_5.00014	MIPS	CDS	33565	33604	.	-	0	ID=cds.mRNA:UHOR_07437;Parent=mRNA:UHOR_07437
UHOR_scaffold_5.00014	.	gene	78946	83752	.	+	.	ID=gene:UHOR_07461;Name=UHOR_07461;Note=related to SEC31 - component of the COPII coat of ER-golgi vesicles
UHOR_scaffold_5.00014	.	mRNA	78946	83752	.	+	.	ID=mRNA:UHOR_07461;Parent=gene:UHOR_07461;Name=UHOR_07461;Note=UHOR_07461;transcript_id=UHOR_07461
UHOR_scaffold_5.00014	.	five_prime_UTR	78946	79332	.	+	.	ID=mRNA:UHOR_07461.utr5p1;Parent=mRNA:UHOR_07461
UHOR_scaffold_5.00014	.	exon	78946	83752	.	+	.	ID=mRNA:UHOR_07461.exon1;Parent=mRNA:UHOR_07461
UHOR_scaffold_5.00014	.	CDS	79333	83625	.	+	0	ID=cds.mRNA:UHOR_07461;Parent=mRNA:UHOR_07461
UHOR_scaffold_5.00014	.	three_prime_UTR	83626	83752	.	+	.	ID=mRNA:UHOR_07461.utr3p1;Parent=mRNA:UHOR_07461
UHOR_scaffold_5.00014	.	gene	67233	68274	.	+	.	ID=gene:UHOR_07453-A;Name=UHOR_07453-A;Note=probable RING-box protein 1
UHOR_scaffold_5.00014	.	mRNA	67233	68274	.	+	.	ID=mRNA:UHOR_07453-B;Parent=gene:UHOR_07453-A;Name=UHOR_07453-B;Note=UHOR_07453-B;transcript_id=UHOR_07453-B
UHOR_scaffold_5.00014	.	five_prime_UTR	67233	67322	.	+	.	ID=mRNA:UHOR_07453-B.utr5p1;Parent=mRNA:UHOR_07453-B
UHOR_scaffold_5.00014	.	exon	67233	67391	.	+	.	ID=mRNA:UHOR_07453-B.exon1;Parent=mRNA:UHOR_07453-B
UHOR_scaffold_5.00014	.	CDS	67323	67391	.	+	0	ID=cds.mRNA:UHOR_07453-B;Parent=mRNA:UHOR_07453-B
UHOR_scaffold_5.00014	.	exon	67472	67516	.	+	.	ID=mRNA:UHOR_07453-B.exon2;Parent=mRNA:UHOR_07453-B
UHOR_scaffold_5.00014	.	CDS	67472	67516	.	+	0	ID=cds.mRNA:UHOR_07453-B;Parent=mRNA:UHOR_07453-B
UHOR_scaffold_5.00014	.	exon	67585	67702	.	+	.	ID=mRNA:UHOR_07453-B.exon3;Parent=mRNA:UHOR_07453-B
UHOR_scaffold_5.00014	.	CDS	67585	67702	.	+	0	ID=cds.mRNA:UHOR_07453-B;Parent=mRNA:UHOR_07453-B
UHOR_scaffold_5.00014	.	exon	67798	67868	.	+	.	ID=mRNA:UHOR_07453-B.exon4;Parent=mRNA:UHOR_07453-B
UHOR_scaffold_5.00014	.	CDS	67798	67868	.	+	2	ID=cds.mRNA:UHOR_07453-B;Parent=mRNA:UHOR_07453-B
UHOR_scaffold_5.00014	.	exon	67982	68067	.	+	.	ID=mRNA:UHOR_07453-B.exon5;Parent=mRNA:UHOR_07453-B
UHOR_scaffold_5.00014	.	CDS	67982	68067	.	+	0	ID=cds.mRNA:UHOR_07453-B;Parent=mRNA:UHOR_07453-B
UHOR_scaffold_5.00014	.	exon	68159	68274	.	+	.	ID=mRNA:UHOR_07453-B.exon6;Parent=mRNA:UHOR_07453-B
UHOR_scaffold_5.00014	.	CDS	68159	68171	.	+	1	ID=cds.mRNA:UHOR_07453-B;Parent=mRNA:UHOR_07453-B
UHOR_scaffold_5.00014	.	three_prime_UTR	68172	68274	.	+	.	ID=mRNA:UHOR_07453-B.utr3p1;Parent=mRNA:UHOR_07453-B
UHOR_scaffold_5.00014	.	mRNA	67233	68274	.	+	.	ID=mRNA:UHOR_07453-A;Parent=gene:UHOR_07453-A;Name=UHOR_07453-A;Note=UHOR_07453-A;transcript_id=UHOR_07453-A
UHOR_scaffold_5.00014	.	five_prime_UTR	67233	67322	.	+	.	ID=mRNA:UHOR_07453-A.utr5p1;Parent=mRNA:UHOR_07453-A
UHOR_scaffold_5.00014	.	exon	67233	67391	.	+	.	ID=mRNA:UHOR_07453-A.exon1;Parent=mRNA:UHOR_07453-A
UHOR_scaffold_5.00014	.	CDS	67323	67391	.	+	0	ID=cds.mRNA:UHOR_07453-A;Parent=mRNA:UHOR_07453-A
UHOR_scaffold_5.00014	.	exon	67472	67516	.	+	.	ID=mRNA:UHOR_07453-A.exon2;Parent=mRNA:UHOR_07453-A
UHOR_scaffold_5.00014	.	CDS	67472	67516	.	+	0	ID=cds.mRNA:UHOR_07453-A;Parent=mRNA:UHOR_07453-A
UHOR_scaffold_5.00014	.	exon	67669	67702	.	+	.	ID=mRNA:UHOR_07453-A.exon3;Parent=mRNA:UHOR_07453-A
UHOR_scaffold_5.00014	.	CDS	67669	67702	.	+	0	ID=cds.mRNA:UHOR_07453-A;Parent=mRNA:UHOR_07453-A
UHOR_scaffold_5.00014	.	exon	67798	67868	.	+	.	ID=mRNA:UHOR_07453-A.exon4;Parent=mRNA:UHOR_07453-A
UHOR_scaffold_5.00014	.	CDS	67798	67868	.	+	2	ID=cds.mRNA:UHOR_07453-A;Parent=mRNA:UHOR_07453-A
UHOR_scaffold_5.00014	.	exon	67982	68067	.	+	.	ID=mRNA:UHOR_07453-A.exon5;Parent=mRNA:UHOR_07453-A
UHOR_scaffold_5.00014	.	CDS	67982	68067	.	+	0	ID=cds.mRNA:UHOR_07453-A;Parent=mRNA:UHOR_07453-A
UHOR_scaffold_5.00014	.	exon	68159	68274	.	+	.	ID=mRNA:UHOR_07453-A.exon6;Parent=mRNA:UHOR_07453-A
UHOR_scaffold_5.00014	.	CDS	68159	68171	.	+	1	ID=cds.mRNA:UHOR_07453-A;Parent=mRNA:UHOR_07453-A
UHOR_scaffold_5.00014	.	three_prime_UTR	68172	68274	.	+	.	ID=mRNA:UHOR_07453-A.utr3p1;Parent=mRNA:UHOR_07453-A
UHOR_scaffold_5.00014	.	mRNA	67233	68274	.	+	.	ID=mRNA:UHOR_07453-C;Parent=gene:UHOR_07453-A;Name=UHOR_07453-C;Note=UHOR_07453-C;transcript_id=UHOR_07453-C
UHOR_scaffold_5.00014	.	five_prime_UTR	67233	67322	.	+	.	ID=mRNA:UHOR_07453-C.utr5p1;Parent=mRNA:UHOR_07453-C
UHOR_scaffold_5.00014	.	exon	67233	67391	.	+	.	ID=mRNA:UHOR_07453-C.exon1;Parent=mRNA:UHOR_07453-C
UHOR_scaffold_5.00014	.	CDS	67323	67391	.	+	0	ID=cds.mRNA:UHOR_07453-C;Parent=mRNA:UHOR_07453-C
UHOR_scaffold_5.00014	.	exon	67472	67516	.	+	.	ID=mRNA:UHOR_07453-C.exon2;Parent=mRNA:UHOR_07453-C
UHOR_scaffold_5.00014	.	CDS	67472	67516	.	+	0	ID=cds.mRNA:UHOR_07453-C;Parent=mRNA:UHOR_07453-C
UHOR_scaffold_5.00014	.	exon	67597	67702	.	+	.	ID=mRNA:UHOR_07453-C.exon3;Parent=mRNA:UHOR_07453-C
UHOR_scaffold_5.00014	.	CDS	67597	67702	.	+	0	ID=cds.mRNA:UHOR_07453-C;Parent=mRNA:UHOR_07453-C
UHOR_scaffold_5.00014	.	exon	67798	67868	.	+	.	ID=mRNA:UHOR_07453-C.exon4;Parent=mRNA:UHOR_07453-C
UHOR_scaffold_5.00014	.	CDS	67798	67868	.	+	2	ID=cds.mRNA:UHOR_07453-C;Parent=mRNA:UHOR_07453-C
UHOR_scaffold_5.00014	.	exon	67982	68067	.	+	.	ID=mRNA:UHOR_07453-C.exon5;Parent=mRNA:UHOR_07453-C
UHOR_scaffold_5.00014	.	CDS	67982	68067	.	+	0	ID=cds.mRNA:UHOR_07453-C;Parent=mRNA:UHOR_07453-C
UHOR_scaffold_5.00014	.	exon	68159	68274	.	+	.	ID=mRNA:UHOR_07453-C.exon6;Parent=mRNA:UHOR_07453-C
UHOR_scaffold_5.00014	.	CDS	68159	68171	.	+	1	ID=cds.mRNA:UHOR_07453-C;Parent=mRNA:UHOR_07453-C
UHOR_scaffold_5.00014	.	three_prime_UTR	68172	68274	.	+	.	ID=mRNA:UHOR_07453-C.utr3p1;Parent=mRNA:UHOR_07453-C
UHOR_scaffold_5.00014	.	mRNA	67233	68274	.	+	.	ID=mRNA:UHOR_07453-D;Parent=gene:UHOR_07453-A;Name=UHOR_07453-D;Note=UHOR_07453-D;transcript_id=UHOR_07453-D
UHOR_scaffold_5.00014	.	five_prime_UTR	67233	67322	.	+	.	ID=mRNA:UHOR_07453-D.utr5p1;Parent=mRNA:UHOR_07453-D
UHOR_scaffold_5.00014	.	exon	67233	67391	.	+	.	ID=mRNA:UHOR_07453-D.exon1;Parent=mRNA:UHOR_07453-D
UHOR_scaffold_5.00014	.	CDS	67323	67391	.	+	0	ID=cds.mRNA:UHOR_07453-D;Parent=mRNA:UHOR_07453-D
UHOR_scaffold_5.00014	.	exon	67472	67516	.	+	.	ID=mRNA:UHOR_07453-D.exon2;Parent=mRNA:UHOR_07453-D
UHOR_scaffold_5.00014	.	CDS	67472	67516	.	+	0	ID=cds.mRNA:UHOR_07453-D;Parent=mRNA:UHOR_07453-D
UHOR_scaffold_5.00014	.	exon	67597	67702	.	+	.	ID=mRNA:UHOR_07453-D.exon3;Parent=mRNA:UHOR_07453-D
UHOR_scaffold_5.00014	.	CDS	67597	67702	.	+	0	ID=cds.mRNA:UHOR_07453-D;Parent=mRNA:UHOR_07453-D
UHOR_scaffold_5.00014	.	exon	67798	68067	.	+	.	ID=mRNA:UHOR_07453-D.exon4;Parent=mRNA:UHOR_07453-D
UHOR_scaffold_5.00014	.	CDS	67798	67910	.	+	2	ID=cds.mRNA:UHOR_07453-D;Parent=mRNA:UHOR_07453-D
UHOR_scaffold_5.00014	.	exon	68159	68274	.	+	.	ID=mRNA:UHOR_07453-D.exon5;Parent=mRNA:UHOR_07453-D
UHOR_scaffold_5.00014	.	three_prime_UTR	67911	68067	.	+	.	ID=mRNA:UHOR_07453-D.utr3p1;Parent=mRNA:UHOR_07453-D
UHOR_scaffold_5.00014	.	three_prime_UTR	68159	68274	.	+	.	ID=mRNA:UHOR_07453-D.utr3p2;Parent=mRNA:UHOR_07453-D
UHOR_scaffold_5.00014	.	mRNA	67233	68274	.	+	.	ID=mRNA:UHOR_07453-E;Parent=gene:UHOR_07453-A;Name=UHOR_07453-E;Note=UHOR_07453-E;transcript_id=UHOR_07453-E
UHOR_scaffold_5.00014	.	five_prime_UTR	67233	67322	.	+	.	ID=mRNA:UHOR_07453-E.utr5p1;Parent=mRNA:UHOR_07453-E
UHOR_scaffold_5.00014	.	exon	67233	67391	.	+	.	ID=mRNA:UHOR_07453-E.exon1;Parent=mRNA:UHOR_07453-E
UHOR_scaffold_5.00014	.	CDS	67323	67391	.	+	0	ID=cds.mRNA:UHOR_07453-E;Parent=mRNA:UHOR_07453-E
UHOR_scaffold_5.00014	.	exon	67472	67516	.	+	.	ID=mRNA:UHOR_07453-E.exon2;Parent=mRNA:UHOR_07453-E
UHOR_scaffold_5.00014	.	CDS	67472	67516	.	+	0	ID=cds.mRNA:UHOR_07453-E;Parent=mRNA:UHOR_07453-E
UHOR_scaffold_5.00014	.	exon	67669	67702	.	+	.	ID=mRNA:UHOR_07453-E.exon3;Parent=mRNA:UHOR_07453-E
UHOR_scaffold_5.00014	.	CDS	67669	67702	.	+	0	ID=cds.mRNA:UHOR_07453-E;Parent=mRNA:UHOR_07453-E
UHOR_scaffold_5.00014	.	exon	67798	68067	.	+	.	ID=mRNA:UHOR_07453-E.exon4;Parent=mRNA:UHOR_07453-E
UHOR_scaffold_5.00014	.	CDS	67798	67910	.	+	2	ID=cds.mRNA:UHOR_07453-E;Parent=mRNA:UHOR_07453-E
UHOR_scaffold_5.00014	.	exon	68159	68274	.	+	.	ID=mRNA:UHOR_07453-E.exon5;Parent=mRNA:UHOR_07453-E
UHOR_scaffold_5.00014	.	three_prime_UTR	67911	68067	.	+	.	ID=mRNA:UHOR_07453-E.utr3p1;Parent=mRNA:UHOR_07453-E
UHOR_scaffold_5.00014	.	three_prime_UTR	68159	68274	.	+	.	ID=mRNA:UHOR_07453-E.utr3p2;Parent=mRNA:UHOR_07453-E
UHOR_scaffold_5.00014	.	gene	56522	59696	.	-	.	ID=gene:UHOR_07447;Name=UHOR_07447;Note=uncharacterized protein
UHOR_scaffold_5.00014	.	mRNA	56522	59696	.	-	.	ID=mRNA:UHOR_07447;Parent=gene:UHOR_07447;Name=UHOR_07447;Note=UHOR_07447;transcript_id=UHOR_07447
UHOR_scaffold_5.00014	.	five_prime_UTR	59542	59696	.	-	.	ID=mRNA:UHOR_07447.utr5p1;Parent=mRNA:UHOR_07447
UHOR_scaffold_5.00014	.	exon	56522	59696	.	-	.	ID=mRNA:UHOR_07447.exon1;Parent=mRNA:UHOR_07447
UHOR_scaffold_5.00014	.	CDS	56863	59541	.	-	0	ID=cds.mRNA:UHOR_07447;Parent=mRNA:UHOR_07447
UHOR_scaffold_5.00014	.	three_prime_UTR	56522	56862	.	-	.	ID=mRNA:UHOR_07447.utr3p1;Parent=mRNA:UHOR_07447
UHOR_scaffold_5.00014	MIPS	gene	63802	65859	.	-	.	ID=gene:UHOR_07450;Name=UHOR_07450;Note=uncharacterized protein
UHOR_scaffold_5.00014	MIPS	mRNA	63802	65859	.	-	.	ID=mRNA:UHOR_07450;Parent=gene:UHOR_07450;Name=UHOR_07450;Note=UHOR_07450;transcript_id=UHOR_07450
UHOR_scaffold_5.00014	MIPS	exon	63802	65859	.	-	.	ID=mRNA:UHOR_07450.exon1;Parent=mRNA:UHOR_07450
UHOR_scaffold_5.00014	MIPS	CDS	63802	65859	.	-	0	ID=cds.mRNA:UHOR_07450;Parent=mRNA:UHOR_07450
UHOR_scaffold_5.00014	.	gene	134288	135689	.	+	.	ID=gene:UHOR_07491;Name=UHOR_07491;Note=probable EB1-like protein
UHOR_scaffold_5.00014	.	mRNA	134288	135689	.	+	.	ID=mRNA:UHOR_07491;Parent=gene:UHOR_07491;Name=UHOR_07491;Note=UHOR_07491;transcript_id=UHOR_07491
UHOR_scaffold_5.00014	.	five_prime_UTR	134288	134337	.	+	.	ID=mRNA:UHOR_07491.utr5p1;Parent=mRNA:UHOR_07491
UHOR_scaffold_5.00014	.	exon	134288	135689	.	+	.	ID=mRNA:UHOR_07491.exon1;Parent=mRNA:UHOR_07491
UHOR_scaffold_5.00014	.	CDS	134338	135222	.	+	0	ID=cds.mRNA:UHOR_07491;Parent=mRNA:UHOR_07491
UHOR_scaffold_5.00014	.	three_prime_UTR	135223	135689	.	+	.	ID=mRNA:UHOR_07491.utr3p1;Parent=mRNA:UHOR_07491
UHOR_scaffold_5.00014	MIPS	gene	198019	199637	.	-	.	ID=gene:UHOR_07531;Name=UHOR_07531;Note=uncharacterized protein
UHOR_scaffold_5.00014	MIPS	mRNA	198019	199637	.	-	.	ID=mRNA:UHOR_07531;Parent=gene:UHOR_07531;Name=UHOR_07531;Note=UHOR_07531;transcript_id=UHOR_07531
UHOR_scaffold_5.00014	MIPS	exon	199447	199637	.	-	.	ID=mRNA:UHOR_07531.exon1;Parent=mRNA:UHOR_07531
UHOR_scaffold_5.00014	MIPS	CDS	199447	199637	.	-	0	ID=cds.mRNA:UHOR_07531;Parent=mRNA:UHOR_07531
UHOR_scaffold_5.00014	MIPS	exon	198019	199336	.	-	.	ID=mRNA:UHOR_07531.exon2;Parent=mRNA:UHOR_07531
UHOR_scaffold_5.00014	MIPS	CDS	198019	199336	.	-	0	ID=cds.mRNA:UHOR_07531;Parent=mRNA:UHOR_07531
UHOR_scaffold_5.00014	.	gene	5484	6821	.	-	.	ID=gene:UHOR_07433;Name=UHOR_07433;Note=probable secreted chorismate mutase
UHOR_scaffold_5.00014	.	mRNA	5484	6821	.	-	.	ID=mRNA:UHOR_07433;Parent=gene:UHOR_07433;Name=UHOR_07433;Note=UHOR_07433;transcript_id=UHOR_07433
UHOR_scaffold_5.00014	.	five_prime_UTR	6543	6821	.	-	.	ID=mRNA:UHOR_07433.utr5p1;Parent=mRNA:UHOR_07433
UHOR_scaffold_5.00014	.	exon	5484	6821	.	-	.	ID=mRNA:UHOR_07433.exon1;Parent=mRNA:UHOR_07433
UHOR_scaffold_5.00014	.	CDS	5634	6542	.	-	0	ID=cds.mRNA:UHOR_07433;Parent=mRNA:UHOR_07433
UHOR_scaffold_5.00014	.	three_prime_UTR	5484	5633	.	-	.	ID=mRNA:UHOR_07433.utr3p1;Parent=mRNA:UHOR_07433
UHOR_scaffold_5.00014	.	gene	196590	198980	.	+	.	ID=gene:UHOR_07529;Name=UHOR_07529;Note=uncharacterized protein
UHOR_scaffold_5.00014	.	mRNA	196590	198980	.	+	.	ID=mRNA:UHOR_07529;Parent=gene:UHOR_07529;Name=UHOR_07529;Note=UHOR_07529;transcript_id=UHOR_07529
UHOR_scaffold_5.00014	.	five_prime_UTR	196590	197209	.	+	.	ID=mRNA:UHOR_07529.utr5p1;Parent=mRNA:UHOR_07529
UHOR_scaffold_5.00014	.	exon	196590	197216	.	+	.	ID=mRNA:UHOR_07529.exon1;Parent=mRNA:UHOR_07529
UHOR_scaffold_5.00014	.	CDS	197210	197216	.	+	0	ID=cds.mRNA:UHOR_07529;Parent=mRNA:UHOR_07529
UHOR_scaffold_5.00014	.	exon	197314	198980	.	+	.	ID=mRNA:UHOR_07529.exon2;Parent=mRNA:UHOR_07529
UHOR_scaffold_5.00014	.	CDS	197314	197882	.	+	2	ID=cds.mRNA:UHOR_07529;Parent=mRNA:UHOR_07529
UHOR_scaffold_5.00014	.	three_prime_UTR	197883	198980	.	+	.	ID=mRNA:UHOR_07529.utr3p1;Parent=mRNA:UHOR_07529
UHOR_scaffold_5.00014	MIPS	gene	75249	75500	.	-	.	ID=gene:UHOR_07457;Name=UHOR_07457;Note=uncharacterized protein
UHOR_scaffold_5.00014	MIPS	mRNA	75249	75500	.	-	.	ID=mRNA:UHOR_07457;Parent=gene:UHOR_07457;Name=UHOR_07457;Note=UHOR_07457;transcript_id=UHOR_07457
UHOR_scaffold_5.00014	MIPS	exon	75249	75500	.	-	.	ID=mRNA:UHOR_07457.exon1;Parent=mRNA:UHOR_07457
UHOR_scaffold_5.00014	MIPS	CDS	75249	75500	.	-	0	ID=cds.mRNA:UHOR_07457;Parent=mRNA:UHOR_07457
UHOR_scaffold_5.00014	MIPS	gene	126356	126637	.	+	.	ID=gene:UHOR_07486;Name=UHOR_07486;Note=uncharacterized protein
UHOR_scaffold_5.00014	MIPS	mRNA	126356	126637	.	+	.	ID=mRNA:UHOR_07486;Parent=gene:UHOR_07486;Name=UHOR_07486;Note=UHOR_07486;transcript_id=UHOR_07486
UHOR_scaffold_5.00014	MIPS	exon	126356	126637	.	+	.	ID=mRNA:UHOR_07486.exon1;Parent=mRNA:UHOR_07486
UHOR_scaffold_5.00014	MIPS	CDS	126356	126637	.	+	0	ID=cds.mRNA:UHOR_07486;Parent=mRNA:UHOR_07486
UHOR_scaffold_5.00014	.	gene	187168	189041	.	+	.	ID=gene:UHOR_07524;Name=UHOR_07524;Note=probable acyl transferase-like protein
UHOR_scaffold_5.00014	.	mRNA	187168	189041	.	+	.	ID=mRNA:UHOR_07524;Parent=gene:UHOR_07524;Name=UHOR_07524;Note=UHOR_07524;transcript_id=UHOR_07524
UHOR_scaffold_5.00014	.	five_prime_UTR	187168	187541	.	+	.	ID=mRNA:UHOR_07524.utr5p1;Parent=mRNA:UHOR_07524
UHOR_scaffold_5.00014	.	exon	187168	189041	.	+	.	ID=mRNA:UHOR_07524.exon1;Parent=mRNA:UHOR_07524
UHOR_scaffold_5.00014	.	CDS	187542	188897	.	+	0	ID=cds.mRNA:UHOR_07524;Parent=mRNA:UHOR_07524
UHOR_scaffold_5.00014	.	three_prime_UTR	188898	189041	.	+	.	ID=mRNA:UHOR_07524.utr3p1;Parent=mRNA:UHOR_07524
UHOR_scaffold_5.00014	.	gene	181227	182587	.	+	.	ID=gene:UHOR_07521-A;Name=UHOR_07521-A;Note=uncharacterized protein
UHOR_scaffold_5.00014	.	mRNA	181227	182587	.	+	.	ID=mRNA:UHOR_07521-B;Parent=gene:UHOR_07521-A;Name=UHOR_07521-B;Note=UHOR_07521-B;transcript_id=UHOR_07521-B
UHOR_scaffold_5.00014	.	five_prime_UTR	181227	181447	.	+	.	ID=mRNA:UHOR_07521-B.utr5p1;Parent=mRNA:UHOR_07521-B
UHOR_scaffold_5.00014	.	five_prime_UTR	181576	181609	.	+	.	ID=mRNA:UHOR_07521-B.utr5p2;Parent=mRNA:UHOR_07521-B
UHOR_scaffold_5.00014	.	exon	181227	181447	.	+	.	ID=mRNA:UHOR_07521-B.exon1;Parent=mRNA:UHOR_07521-B
UHOR_scaffold_5.00014	.	exon	181576	182587	.	+	.	ID=mRNA:UHOR_07521-B.exon2;Parent=mRNA:UHOR_07521-B
UHOR_scaffold_5.00014	.	CDS	181610	182407	.	+	0	ID=cds.mRNA:UHOR_07521-B;Parent=mRNA:UHOR_07521-B
UHOR_scaffold_5.00014	.	three_prime_UTR	182408	182587	.	+	.	ID=mRNA:UHOR_07521-B.utr3p1;Parent=mRNA:UHOR_07521-B
UHOR_scaffold_5.00014	.	mRNA	181227	182587	.	+	.	ID=mRNA:UHOR_07521-A;Parent=gene:UHOR_07521-A;Name=UHOR_07521-A;Note=UHOR_07521-A;transcript_id=UHOR_07521-A
UHOR_scaffold_5.00014	.	five_prime_UTR	181227	181435	.	+	.	ID=mRNA:UHOR_07521-A.utr5p1;Parent=mRNA:UHOR_07521-A
UHOR_scaffold_5.00014	.	exon	181227	181447	.	+	.	ID=mRNA:UHOR_07521-A.exon1;Parent=mRNA:UHOR_07521-A
UHOR_scaffold_5.00014	.	CDS	181436	181447	.	+	0	ID=cds.mRNA:UHOR_07521-A;Parent=mRNA:UHOR_07521-A
UHOR_scaffold_5.00014	.	exon	181610	182587	.	+	.	ID=mRNA:UHOR_07521-A.exon2;Parent=mRNA:UHOR_07521-A
UHOR_scaffold_5.00014	.	CDS	181610	182407	.	+	0	ID=cds.mRNA:UHOR_07521-A;Parent=mRNA:UHOR_07521-A
UHOR_scaffold_5.00014	.	three_prime_UTR	182408	182587	.	+	.	ID=mRNA:UHOR_07521-A.utr3p1;Parent=mRNA:UHOR_07521-A
UHOR_scaffold_5.00014	MIPS	gene	127837	128199	.	+	.	ID=gene:UHOR_07487;Name=UHOR_07487;Note=uncharacterized protein
UHOR_scaffold_5.00014	MIPS	mRNA	127837	128199	.	+	.	ID=mRNA:UHOR_07487;Parent=gene:UHOR_07487;Name=UHOR_07487;Note=UHOR_07487;transcript_id=UHOR_07487
UHOR_scaffold_5.00014	MIPS	exon	127837	128199	.	+	.	ID=mRNA:UHOR_07487.exon1;Parent=mRNA:UHOR_07487
UHOR_scaffold_5.00014	MIPS	CDS	127837	128199	.	+	0	ID=cds.mRNA:UHOR_07487;Parent=mRNA:UHOR_07487
UHOR_scaffold_5.00014	.	gene	111966	114966	.	-	.	ID=gene:UHOR_07479;Name=UHOR_07479;Note=related to ATP-dependent DNA helicase II, 80 kDa subunit
UHOR_scaffold_5.00014	.	mRNA	111966	114966	.	-	.	ID=mRNA:UHOR_07479;Parent=gene:UHOR_07479;Name=UHOR_07479;Note=UHOR_07479;transcript_id=UHOR_07479
UHOR_scaffold_5.00014	.	five_prime_UTR	114866	114966	.	-	.	ID=mRNA:UHOR_07479.utr5p1;Parent=mRNA:UHOR_07479
UHOR_scaffold_5.00014	.	exon	111966	114966	.	-	.	ID=mRNA:UHOR_07479.exon1;Parent=mRNA:UHOR_07479
UHOR_scaffold_5.00014	.	CDS	112433	114865	.	-	0	ID=cds.mRNA:UHOR_07479;Parent=mRNA:UHOR_07479
UHOR_scaffold_5.00014	.	three_prime_UTR	111966	112432	.	-	.	ID=mRNA:UHOR_07479.utr3p1;Parent=mRNA:UHOR_07479
UHOR_scaffold_5.00014	MIPS	gene	44359	44468	.	+	.	ID=gene:trna29;Name=trna29;Note=Thr tRNA predicted by tRNAscan-SE
UHOR_scaffold_5.00014	MIPS	mRNA	44359	44468	.	+	.	ID=mRNA:trna29;Parent=gene:trna29;Name=trna29;Note=trna29;transcript_id=trna29
UHOR_scaffold_5.00014	MIPS	exon	44359	44468	.	+	.	ID=mRNA:trna29.exon1;Parent=mRNA:trna29
UHOR_scaffold_5.00014	.	gene	38654	40424	.	+	.	ID=gene:UHOR_02041;Name=UHOR_02041;Note=uncharacterized protein
UHOR_scaffold_5.00014	.	mRNA	38654	40424	.	+	.	ID=mRNA:UHOR_02041;Parent=gene:UHOR_02041;Name=UHOR_02041;Note=UHOR_02041;transcript_id=UHOR_02041
UHOR_scaffold_5.00014	.	five_prime_UTR	38654	39179	.	+	.	ID=mRNA:UHOR_02041.utr5p1;Parent=mRNA:UHOR_02041
UHOR_scaffold_5.00014	.	exon	38654	39416	.	+	.	ID=mRNA:UHOR_02041.exon1;Parent=mRNA:UHOR_02041
UHOR_scaffold_5.00014	.	CDS	39180	39416	.	+	0	ID=cds.mRNA:UHOR_02041;Parent=mRNA:UHOR_02041
UHOR_scaffold_5.00014	.	exon	39572	40424	.	+	.	ID=mRNA:UHOR_02041.exon2;Parent=mRNA:UHOR_02041
UHOR_scaffold_5.00014	.	CDS	39572	40294	.	+	0	ID=cds.mRNA:UHOR_02041;Parent=mRNA:UHOR_02041
UHOR_scaffold_5.00014	.	three_prime_UTR	40295	40424	.	+	.	ID=mRNA:UHOR_02041.utr3p1;Parent=mRNA:UHOR_02041
UHOR_scaffold_5.00014	.	gene	68387	72422	.	-	.	ID=gene:UHOR_07455;Name=UHOR_07455;Note=related to ELP2 - 29 kDa subunit of elongator and elongating RNA polymerase II holoenzyme
UHOR_scaffold_5.00014	.	mRNA	68387	72422	.	-	.	ID=mRNA:UHOR_07455;Parent=gene:UHOR_07455;Name=UHOR_07455;Note=UHOR_07455;transcript_id=UHOR_07455
UHOR_scaffold_5.00014	.	five_prime_UTR	72368	72422	.	-	.	ID=mRNA:UHOR_07455.utr5p1;Parent=mRNA:UHOR_07455
UHOR_scaffold_5.00014	.	exon	68387	72422	.	-	.	ID=mRNA:UHOR_07455.exon1;Parent=mRNA:UHOR_07455
UHOR_scaffold_5.00014	.	CDS	68453	72367	.	-	0	ID=cds.mRNA:UHOR_07455;Parent=mRNA:UHOR_07455
UHOR_scaffold_5.00014	.	three_prime_UTR	68387	68452	.	-	.	ID=mRNA:UHOR_07455.utr3p1;Parent=mRNA:UHOR_07455
UHOR_scaffold_5.00014	.	gene	11329	12979	.	-	.	ID=gene:UHOR_07430;Name=UHOR_07430;Note=uncharacterized protein
UHOR_scaffold_5.00014	.	mRNA	11329	12979	.	-	.	ID=mRNA:UHOR_07430;Parent=gene:UHOR_07430;Name=UHOR_07430;Note=UHOR_07430;transcript_id=UHOR_07430
UHOR_scaffold_5.00014	.	five_prime_UTR	12947	12979	.	-	.	ID=mRNA:UHOR_07430.utr5p1;Parent=mRNA:UHOR_07430
UHOR_scaffold_5.00014	.	exon	11329	12979	.	-	.	ID=mRNA:UHOR_07430.exon1;Parent=mRNA:UHOR_07430
UHOR_scaffold_5.00014	.	CDS	11954	12946	.	-	0	ID=cds.mRNA:UHOR_07430;Parent=mRNA:UHOR_07430
UHOR_scaffold_5.00014	.	three_prime_UTR	11329	11953	.	-	.	ID=mRNA:UHOR_07430.utr3p1;Parent=mRNA:UHOR_07430
UHOR_scaffold_5.00014	MIPS	gene	50939	51731	.	+	.	ID=gene:UHOR_07444;Name=UHOR_07444;Note=uncharacterized protein
UHOR_scaffold_5.00014	MIPS	mRNA	50939	51731	.	+	.	ID=mRNA:UHOR_07444;Parent=gene:UHOR_07444;Name=UHOR_07444;Note=UHOR_07444;transcript_id=UHOR_07444
UHOR_scaffold_5.00014	MIPS	exon	50939	50941	.	+	.	ID=mRNA:UHOR_07444.exon1;Parent=mRNA:UHOR_07444
UHOR_scaffold_5.00014	MIPS	CDS	50939	50941	.	+	0	ID=cds.mRNA:UHOR_07444;Parent=mRNA:UHOR_07444
UHOR_scaffold_5.00014	MIPS	exon	51032	51273	.	+	.	ID=mRNA:UHOR_07444.exon2;Parent=mRNA:UHOR_07444
UHOR_scaffold_5.00014	MIPS	CDS	51032	51273	.	+	0	ID=cds.mRNA:UHOR_07444;Parent=mRNA:UHOR_07444
UHOR_scaffold_5.00014	MIPS	exon	51357	51441	.	+	.	ID=mRNA:UHOR_07444.exon3;Parent=mRNA:UHOR_07444
UHOR_scaffold_5.00014	MIPS	CDS	51357	51441	.	+	1	ID=cds.mRNA:UHOR_07444;Parent=mRNA:UHOR_07444
UHOR_scaffold_5.00014	MIPS	exon	51522	51731	.	+	.	ID=mRNA:UHOR_07444.exon4;Parent=mRNA:UHOR_07444
UHOR_scaffold_5.00014	MIPS	CDS	51522	51731	.	+	0	ID=cds.mRNA:UHOR_07444;Parent=mRNA:UHOR_07444
UHOR_scaffold_5.00014	.	gene	169829	171659	.	+	.	ID=gene:UHOR_07514;Name=UHOR_07514;Note=probable Cysteine desulfurase, mitochondrial precursor (tRNA splicing protein SPL1)
UHOR_scaffold_5.00014	.	mRNA	169829	171659	.	+	.	ID=mRNA:UHOR_07514;Parent=gene:UHOR_07514;Name=UHOR_07514;Note=UHOR_07514;transcript_id=UHOR_07514
UHOR_scaffold_5.00014	.	five_prime_UTR	169829	169877	.	+	.	ID=mRNA:UHOR_07514.utr5p1;Parent=mRNA:UHOR_07514
UHOR_scaffold_5.00014	.	exon	169829	171659	.	+	.	ID=mRNA:UHOR_07514.exon1;Parent=mRNA:UHOR_07514
UHOR_scaffold_5.00014	.	CDS	169878	171428	.	+	0	ID=cds.mRNA:UHOR_07514;Parent=mRNA:UHOR_07514
UHOR_scaffold_5.00014	.	three_prime_UTR	171429	171659	.	+	.	ID=mRNA:UHOR_07514.utr3p1;Parent=mRNA:UHOR_07514
UHOR_scaffold_5.00014	.	gene	109046	110335	.	-	.	ID=gene:UHOR_07476;Name=UHOR_07476;Note=probable electron transfer flavoprotein alpha chain precursor
UHOR_scaffold_5.00014	.	mRNA	109046	110335	.	-	.	ID=mRNA:UHOR_07476;Parent=gene:UHOR_07476;Name=UHOR_07476;Note=UHOR_07476;transcript_id=UHOR_07476
UHOR_scaffold_5.00014	.	five_prime_UTR	110269	110335	.	-	.	ID=mRNA:UHOR_07476.utr5p1;Parent=mRNA:UHOR_07476
UHOR_scaffold_5.00014	.	exon	110006	110335	.	-	.	ID=mRNA:UHOR_07476.exon1;Parent=mRNA:UHOR_07476
UHOR_scaffold_5.00014	.	CDS	110006	110268	.	-	0	ID=cds.mRNA:UHOR_07476;Parent=mRNA:UHOR_07476
UHOR_scaffold_5.00014	.	exon	109046	109893	.	-	.	ID=mRNA:UHOR_07476.exon2;Parent=mRNA:UHOR_07476
UHOR_scaffold_5.00014	.	CDS	109101	109893	.	-	1	ID=cds.mRNA:UHOR_07476;Parent=mRNA:UHOR_07476
UHOR_scaffold_5.00014	.	three_prime_UTR	109046	109100	.	-	.	ID=mRNA:UHOR_07476.utr3p1;Parent=mRNA:UHOR_07476
UHOR_scaffold_5.00014	MIPS	gene	88999	89190	.	-	.	ID=gene:UHOR_07463;Name=UHOR_07463;Note=uncharacterized protein
UHOR_scaffold_5.00014	MIPS	mRNA	88999	89190	.	-	.	ID=mRNA:UHOR_07463;Parent=gene:UHOR_07463;Name=UHOR_07463;Note=UHOR_07463;transcript_id=UHOR_07463
UHOR_scaffold_5.00014	MIPS	exon	88999	89190	.	-	.	ID=mRNA:UHOR_07463.exon1;Parent=mRNA:UHOR_07463
UHOR_scaffold_5.00014	MIPS	CDS	88999	89190	.	-	0	ID=cds.mRNA:UHOR_07463;Parent=mRNA:UHOR_07463
UHOR_scaffold_5.00014	.	gene	36808	38123	.	+	.	ID=gene:UHOR_02040;Name=UHOR_02040;Note=related to alcohol dehydrogenase
UHOR_scaffold_5.00014	.	mRNA	36808	38123	.	+	.	ID=mRNA:UHOR_02040;Parent=gene:UHOR_02040;Name=UHOR_02040;Note=UHOR_02040;transcript_id=UHOR_02040
UHOR_scaffold_5.00014	.	five_prime_UTR	36808	36992	.	+	.	ID=mRNA:UHOR_02040.utr5p1;Parent=mRNA:UHOR_02040
UHOR_scaffold_5.00014	.	exon	36808	38123	.	+	.	ID=mRNA:UHOR_02040.exon1;Parent=mRNA:UHOR_02040
UHOR_scaffold_5.00014	.	CDS	36993	38060	.	+	0	ID=cds.mRNA:UHOR_02040;Parent=mRNA:UHOR_02040
UHOR_scaffold_5.00014	.	three_prime_UTR	38061	38123	.	+	.	ID=mRNA:UHOR_02040.utr3p1;Parent=mRNA:UHOR_02040
UHOR_scaffold_5.00014	.	gene	77	5598	.	+	.	ID=gene:UHOR_07434;Name=UHOR_07434;Note=related to phytochrome
UHOR_scaffold_5.00014	.	mRNA	77	5598	.	+	.	ID=mRNA:UHOR_07434;Parent=gene:UHOR_07434;Name=UHOR_07434;Note=UHOR_07434;transcript_id=UHOR_07434
UHOR_scaffold_5.00014	.	five_prime_UTR	77	487	.	+	.	ID=mRNA:UHOR_07434.utr5p1;Parent=mRNA:UHOR_07434
UHOR_scaffold_5.00014	.	exon	77	5598	.	+	.	ID=mRNA:UHOR_07434.exon1;Parent=mRNA:UHOR_07434
UHOR_scaffold_5.00014	.	CDS	488	5233	.	+	0	ID=cds.mRNA:UHOR_07434;Parent=mRNA:UHOR_07434
UHOR_scaffold_5.00014	.	three_prime_UTR	5234	5598	.	+	.	ID=mRNA:UHOR_07434.utr3p1;Parent=mRNA:UHOR_07434
UHOR_scaffold_5.00014	.	gene	153109	154754	.	-	.	ID=gene:UHOR_07500;Name=UHOR_07500;Note=related to Dolichyl-diphosphooligosaccharide--protein glycosyltransferase 67 kDa subunit precursor
UHOR_scaffold_5.00014	.	mRNA	153109	154754	.	-	.	ID=mRNA:UHOR_07500;Parent=gene:UHOR_07500;Name=UHOR_07500;Note=UHOR_07500;transcript_id=UHOR_07500
UHOR_scaffold_5.00014	.	five_prime_UTR	154744	154754	.	-	.	ID=mRNA:UHOR_07500.utr5p1;Parent=mRNA:UHOR_07500
UHOR_scaffold_5.00014	.	exon	153109	154754	.	-	.	ID=mRNA:UHOR_07500.exon1;Parent=mRNA:UHOR_07500
UHOR_scaffold_5.00014	.	CDS	153175	154743	.	-	0	ID=cds.mRNA:UHOR_07500;Parent=mRNA:UHOR_07500
UHOR_scaffold_5.00014	.	three_prime_UTR	153109	153174	.	-	.	ID=mRNA:UHOR_07500.utr3p1;Parent=mRNA:UHOR_07500
UHOR_scaffold_5.00014	.	gene	176948	177788	.	-	.	ID=gene:UHOR_07517;Name=UHOR_07517;Note=uncharacterized protein
UHOR_scaffold_5.00014	.	mRNA	176948	177788	.	-	.	ID=mRNA:UHOR_07517;Parent=gene:UHOR_07517;Name=UHOR_07517;Note=UHOR_07517;transcript_id=UHOR_07517
UHOR_scaffold_5.00014	.	five_prime_UTR	177738	177788	.	-	.	ID=mRNA:UHOR_07517.utr5p1;Parent=mRNA:UHOR_07517
UHOR_scaffold_5.00014	.	exon	177399	177788	.	-	.	ID=mRNA:UHOR_07517.exon1;Parent=mRNA:UHOR_07517
UHOR_scaffold_5.00014	.	CDS	177399	177737	.	-	0	ID=cds.mRNA:UHOR_07517;Parent=mRNA:UHOR_07517
UHOR_scaffold_5.00014	.	exon	176948	177288	.	-	.	ID=mRNA:UHOR_07517.exon2;Parent=mRNA:UHOR_07517
UHOR_scaffold_5.00014	.	CDS	177280	177288	.	-	0	ID=cds.mRNA:UHOR_07517;Parent=mRNA:UHOR_07517
UHOR_scaffold_5.00014	.	three_prime_UTR	176948	177279	.	-	.	ID=mRNA:UHOR_07517.utr3p1;Parent=mRNA:UHOR_07517
UHOR_scaffold_5.00014	MIPS	gene	98828	99342	.	+	.	ID=gene:UHOR_07468;Name=UHOR_07468;Note=uncharacterized protein
UHOR_scaffold_5.00014	MIPS	mRNA	98828	99342	.	+	.	ID=mRNA:UHOR_07468;Parent=gene:UHOR_07468;Name=UHOR_07468;Note=UHOR_07468;transcript_id=UHOR_07468
UHOR_scaffold_5.00014	MIPS	exon	98828	98830	.	+	.	ID=mRNA:UHOR_07468.exon1;Parent=mRNA:UHOR_07468
UHOR_scaffold_5.00014	MIPS	CDS	98828	98830	.	+	0	ID=cds.mRNA:UHOR_07468;Parent=mRNA:UHOR_07468
UHOR_scaffold_5.00014	MIPS	exon	98996	99038	.	+	.	ID=mRNA:UHOR_07468.exon2;Parent=mRNA:UHOR_07468
UHOR_scaffold_5.00014	MIPS	CDS	98996	99038	.	+	0	ID=cds.mRNA:UHOR_07468;Parent=mRNA:UHOR_07468
UHOR_scaffold_5.00014	MIPS	exon	99134	99342	.	+	.	ID=mRNA:UHOR_07468.exon3;Parent=mRNA:UHOR_07468
UHOR_scaffold_5.00014	MIPS	CDS	99134	99342	.	+	2	ID=cds.mRNA:UHOR_07468;Parent=mRNA:UHOR_07468
UHOR_scaffold_5.00014	.	gene	141103	143710	.	-	.	ID=gene:UHOR_07495;Name=UHOR_07495;Note=uncharacterized protein
UHOR_scaffold_5.00014	.	mRNA	141103	143710	.	-	.	ID=mRNA:UHOR_07495;Parent=gene:UHOR_07495;Name=UHOR_07495;Note=UHOR_07495;transcript_id=UHOR_07495
UHOR_scaffold_5.00014	.	five_prime_UTR	143489	143710	.	-	.	ID=mRNA:UHOR_07495.utr5p1;Parent=mRNA:UHOR_07495
UHOR_scaffold_5.00014	.	exon	141103	143710	.	-	.	ID=mRNA:UHOR_07495.exon1;Parent=mRNA:UHOR_07495
UHOR_scaffold_5.00014	.	CDS	141344	143488	.	-	0	ID=cds.mRNA:UHOR_07495;Parent=mRNA:UHOR_07495
UHOR_scaffold_5.00014	.	three_prime_UTR	141103	141343	.	-	.	ID=mRNA:UHOR_07495.utr3p1;Parent=mRNA:UHOR_07495
UHOR_scaffold_5.00014	MIPS	gene	100483	101184	.	-	.	ID=gene:UHOR_07469;Name=UHOR_07469;Note=uncharacterized protein
UHOR_scaffold_5.00014	MIPS	mRNA	100483	101184	.	-	.	ID=mRNA:UHOR_07469;Parent=gene:UHOR_07469;Name=UHOR_07469;Note=UHOR_07469;transcript_id=UHOR_07469
UHOR_scaffold_5.00014	MIPS	exon	100483	101184	.	-	.	ID=mRNA:UHOR_07469.exon1;Parent=mRNA:UHOR_07469
UHOR_scaffold_5.00014	MIPS	CDS	100483	101184	.	-	0	ID=cds.mRNA:UHOR_07469;Parent=mRNA:UHOR_07469
UHOR_scaffold_5.00014	.	gene	135462	137899	.	-	.	ID=gene:UHOR_07493;Name=UHOR_07493;Note=uncharacterized protein
UHOR_scaffold_5.00014	.	mRNA	135462	137899	.	-	.	ID=mRNA:UHOR_07493;Parent=gene:UHOR_07493;Name=UHOR_07493;Note=UHOR_07493;transcript_id=UHOR_07493
UHOR_scaffold_5.00014	.	five_prime_UTR	137735	137899	.	-	.	ID=mRNA:UHOR_07493.utr5p1;Parent=mRNA:UHOR_07493
UHOR_scaffold_5.00014	.	exon	137321	137899	.	-	.	ID=mRNA:UHOR_07493.exon1;Parent=mRNA:UHOR_07493
UHOR_scaffold_5.00014	.	CDS	137321	137734	.	-	0	ID=cds.mRNA:UHOR_07493;Parent=mRNA:UHOR_07493
UHOR_scaffold_5.00014	.	exon	135462	137131	.	-	.	ID=mRNA:UHOR_07493.exon2;Parent=mRNA:UHOR_07493
UHOR_scaffold_5.00014	.	CDS	135554	137131	.	-	0	ID=cds.mRNA:UHOR_07493;Parent=mRNA:UHOR_07493
UHOR_scaffold_5.00014	.	three_prime_UTR	135462	135553	.	-	.	ID=mRNA:UHOR_07493.utr3p1;Parent=mRNA:UHOR_07493
UHOR_scaffold_5.00014	.	gene	77220	78390	.	-	.	ID=gene:UHOR_07460-A;Name=UHOR_07460-A;Note=probable Brh2-interacting protein Dss1
UHOR_scaffold_5.00014	.	mRNA	77220	78390	.	-	.	ID=mRNA:UHOR_07460-C;Parent=gene:UHOR_07460-A;Name=UHOR_07460-C;Note=UHOR_07460-C;transcript_id=UHOR_07460-C
UHOR_scaffold_5.00014	.	five_prime_UTR	78242	78390	.	-	.	ID=mRNA:UHOR_07460-C.utr5p1;Parent=mRNA:UHOR_07460-C
UHOR_scaffold_5.00014	.	exon	78103	78390	.	-	.	ID=mRNA:UHOR_07460-C.exon1;Parent=mRNA:UHOR_07460-C
UHOR_scaffold_5.00014	.	CDS	78103	78241	.	-	0	ID=cds.mRNA:UHOR_07460-C;Parent=mRNA:UHOR_07460-C
UHOR_scaffold_5.00014	.	exon	77220	78025	.	-	.	ID=mRNA:UHOR_07460-C.exon2;Parent=mRNA:UHOR_07460-C
UHOR_scaffold_5.00014	.	CDS	77853	78025	.	-	2	ID=cds.mRNA:UHOR_07460-C;Parent=mRNA:UHOR_07460-C
UHOR_scaffold_5.00014	.	three_prime_UTR	77220	77852	.	-	.	ID=mRNA:UHOR_07460-C.utr3p1;Parent=mRNA:UHOR_07460-C
UHOR_scaffold_5.00014	.	mRNA	77581	78390	.	-	.	ID=mRNA:UHOR_07460-A;Parent=gene:UHOR_07460-A;Name=UHOR_07460-A;Note=UHOR_07460-A;transcript_id=UHOR_07460-A
UHOR_scaffold_5.00014	.	five_prime_UTR	78242	78390	.	-	.	ID=mRNA:UHOR_07460-A.utr5p1;Parent=mRNA:UHOR_07460-A
UHOR_scaffold_5.00014	.	exon	78103	78390	.	-	.	ID=mRNA:UHOR_07460-A.exon1;Parent=mRNA:UHOR_07460-A
UHOR_scaffold_5.00014	.	CDS	78103	78241	.	-	0	ID=cds.mRNA:UHOR_07460-A;Parent=mRNA:UHOR_07460-A
UHOR_scaffold_5.00014	.	exon	77857	78025	.	-	.	ID=mRNA:UHOR_07460-A.exon2;Parent=mRNA:UHOR_07460-A
UHOR_scaffold_5.00014	.	CDS	77857	78025	.	-	2	ID=cds.mRNA:UHOR_07460-A;Parent=mRNA:UHOR_07460-A
UHOR_scaffold_5.00014	.	exon	77581	77752	.	-	.	ID=mRNA:UHOR_07460-A.exon3;Parent=mRNA:UHOR_07460-A
UHOR_scaffold_5.00014	.	CDS	77704	77752	.	-	1	ID=cds.mRNA:UHOR_07460-A;Parent=mRNA:UHOR_07460-A
UHOR_scaffold_5.00014	.	three_prime_UTR	77581	77703	.	-	.	ID=mRNA:UHOR_07460-A.utr3p1;Parent=mRNA:UHOR_07460-A
UHOR_scaffold_5.00014	.	mRNA	77220	78390	.	-	.	ID=mRNA:UHOR_07460-B;Parent=gene:UHOR_07460-A;Name=UHOR_07460-B;Note=UHOR_07460-B;transcript_id=UHOR_07460-B
UHOR_scaffold_5.00014	.	five_prime_UTR	78242	78390	.	-	.	ID=mRNA:UHOR_07460-B.utr5p1;Parent=mRNA:UHOR_07460-B
UHOR_scaffold_5.00014	.	exon	78103	78390	.	-	.	ID=mRNA:UHOR_07460-B.exon1;Parent=mRNA:UHOR_07460-B
UHOR_scaffold_5.00014	.	CDS	78103	78241	.	-	0	ID=cds.mRNA:UHOR_07460-B;Parent=mRNA:UHOR_07460-B
UHOR_scaffold_5.00014	.	exon	77220	78043	.	-	.	ID=mRNA:UHOR_07460-B.exon2;Parent=mRNA:UHOR_07460-B
UHOR_scaffold_5.00014	.	CDS	77853	78043	.	-	2	ID=cds.mRNA:UHOR_07460-B;Parent=mRNA:UHOR_07460-B
UHOR_scaffold_5.00014	.	three_prime_UTR	77220	77852	.	-	.	ID=mRNA:UHOR_07460-B.utr3p1;Parent=mRNA:UHOR_07460-B
UHOR_scaffold_5.00014	MIPS	gene	160478	160942	.	+	.	ID=gene:UHOR_07505;Name=UHOR_07505;Note=uncharacterized protein
UHOR_scaffold_5.00014	MIPS	mRNA	160478	160942	.	+	.	ID=mRNA:UHOR_07505;Parent=gene:UHOR_07505;Name=UHOR_07505;Note=UHOR_07505;transcript_id=UHOR_07505
UHOR_scaffold_5.00014	MIPS	exon	160478	160942	.	+	.	ID=mRNA:UHOR_07505.exon1;Parent=mRNA:UHOR_07505
UHOR_scaffold_5.00014	MIPS	CDS	160478	160942	.	+	0	ID=cds.mRNA:UHOR_07505;Parent=mRNA:UHOR_07505
UHOR_scaffold_5.00014	.	gene	149561	153102	.	+	.	ID=gene:UHOR_07499;Name=UHOR_07499;Note=related to LEU3 - Zinc-finger transcription factor
UHOR_scaffold_5.00014	.	mRNA	149561	153102	.	+	.	ID=mRNA:UHOR_07499;Parent=gene:UHOR_07499;Name=UHOR_07499;Note=UHOR_07499;transcript_id=UHOR_07499
UHOR_scaffold_5.00014	.	five_prime_UTR	149561	149721	.	+	.	ID=mRNA:UHOR_07499.utr5p1;Parent=mRNA:UHOR_07499
UHOR_scaffold_5.00014	.	exon	149561	153102	.	+	.	ID=mRNA:UHOR_07499.exon1;Parent=mRNA:UHOR_07499
UHOR_scaffold_5.00014	.	CDS	149722	152991	.	+	0	ID=cds.mRNA:UHOR_07499;Parent=mRNA:UHOR_07499
UHOR_scaffold_5.00014	.	three_prime_UTR	152992	153102	.	+	.	ID=mRNA:UHOR_07499.utr3p1;Parent=mRNA:UHOR_07499
UHOR_scaffold_5.00014	.	gene	14655	18527	.	+	.	ID=gene:UHOR_07428;Name=UHOR_07428;Note=related to HOS3 - Trichostatin A-insensitive homodimeric histone deacetylase (HDAC)
UHOR_scaffold_5.00014	.	mRNA	14655	18527	.	+	.	ID=mRNA:UHOR_07428;Parent=gene:UHOR_07428;Name=UHOR_07428;Note=UHOR_07428;transcript_id=UHOR_07428
UHOR_scaffold_5.00014	.	five_prime_UTR	14655	14697	.	+	.	ID=mRNA:UHOR_07428.utr5p1;Parent=mRNA:UHOR_07428
UHOR_scaffold_5.00014	.	exon	14655	16486	.	+	.	ID=mRNA:UHOR_07428.exon1;Parent=mRNA:UHOR_07428
UHOR_scaffold_5.00014	.	CDS	14698	16486	.	+	0	ID=cds.mRNA:UHOR_07428;Parent=mRNA:UHOR_07428
UHOR_scaffold_5.00014	.	exon	16776	18527	.	+	.	ID=mRNA:UHOR_07428.exon2;Parent=mRNA:UHOR_07428
UHOR_scaffold_5.00014	.	CDS	16776	18397	.	+	2	ID=cds.mRNA:UHOR_07428;Parent=mRNA:UHOR_07428
UHOR_scaffold_5.00014	.	three_prime_UTR	18398	18527	.	+	.	ID=mRNA:UHOR_07428.utr3p1;Parent=mRNA:UHOR_07428
UHOR_scaffold_5.00014	.	gene	128843	133693	.	-	.	ID=gene:UHOR_07489;Name=UHOR_07489;Note=uncharacterized protein
UHOR_scaffold_5.00014	.	mRNA	128843	133693	.	-	.	ID=mRNA:UHOR_07489;Parent=gene:UHOR_07489;Name=UHOR_07489;Note=UHOR_07489;transcript_id=UHOR_07489
UHOR_scaffold_5.00014	.	exon	128843	133693	.	-	.	ID=mRNA:UHOR_07489.exon1;Parent=mRNA:UHOR_07489
UHOR_scaffold_5.00014	.	CDS	128897	133693	.	-	0	ID=cds.mRNA:UHOR_07489;Parent=mRNA:UHOR_07489
UHOR_scaffold_5.00014	.	three_prime_UTR	128843	128896	.	-	.	ID=mRNA:UHOR_07489.utr3p1;Parent=mRNA:UHOR_07489
UHOR_scaffold_5.00014	.	gene	52966	56362	.	-	.	ID=gene:UHOR_07446;Name=UHOR_07446;Note=probable PRP2 - RNA-dependent ATPase of DEAH box family
UHOR_scaffold_5.00014	.	mRNA	52966	56362	.	-	.	ID=mRNA:UHOR_07446;Parent=gene:UHOR_07446;Name=UHOR_07446;Note=UHOR_07446;transcript_id=UHOR_07446
UHOR_scaffold_5.00014	.	five_prime_UTR	56266	56362	.	-	.	ID=mRNA:UHOR_07446.utr5p1;Parent=mRNA:UHOR_07446
UHOR_scaffold_5.00014	.	exon	52966	56362	.	-	.	ID=mRNA:UHOR_07446.exon1;Parent=mRNA:UHOR_07446
UHOR_scaffold_5.00014	.	CDS	53020	56265	.	-	0	ID=cds.mRNA:UHOR_07446;Parent=mRNA:UHOR_07446
UHOR_scaffold_5.00014	.	three_prime_UTR	52966	53019	.	-	.	ID=mRNA:UHOR_07446.utr3p1;Parent=mRNA:UHOR_07446
UHOR_scaffold_5.00014	.	gene	117391	120717	.	+	.	ID=gene:UHOR_07481;Name=UHOR_07481;Note=related to HST4 - member of the Sir2p family of NAD( )-dependent histone deacetylases
UHOR_scaffold_5.00014	.	mRNA	117391	120717	.	+	.	ID=mRNA:UHOR_07481;Parent=gene:UHOR_07481;Name=UHOR_07481;Note=UHOR_07481;transcript_id=UHOR_07481
UHOR_scaffold_5.00014	.	five_prime_UTR	117391	117580	.	+	.	ID=mRNA:UHOR_07481.utr5p1;Parent=mRNA:UHOR_07481
UHOR_scaffold_5.00014	.	exon	117391	120717	.	+	.	ID=mRNA:UHOR_07481.exon1;Parent=mRNA:UHOR_07481
UHOR_scaffold_5.00014	.	CDS	117581	120436	.	+	0	ID=cds.mRNA:UHOR_07481;Parent=mRNA:UHOR_07481
UHOR_scaffold_5.00014	.	three_prime_UTR	120437	120717	.	+	.	ID=mRNA:UHOR_07481.utr3p1;Parent=mRNA:UHOR_07481
UHOR_scaffold_5.00014	.	gene	178014	179844	.	+	.	ID=gene:UHOR_07518;Name=UHOR_07518;Note=related to 50S ribosomal protein L22
UHOR_scaffold_5.00014	.	mRNA	178014	179844	.	+	.	ID=mRNA:UHOR_07518;Parent=gene:UHOR_07518;Name=UHOR_07518;Note=UHOR_07518;transcript_id=UHOR_07518
UHOR_scaffold_5.00014	.	five_prime_UTR	178014	178116	.	+	.	ID=mRNA:UHOR_07518.utr5p1;Parent=mRNA:UHOR_07518
UHOR_scaffold_5.00014	.	exon	178014	178241	.	+	.	ID=mRNA:UHOR_07518.exon1;Parent=mRNA:UHOR_07518
UHOR_scaffold_5.00014	.	CDS	178117	178241	.	+	0	ID=cds.mRNA:UHOR_07518;Parent=mRNA:UHOR_07518
UHOR_scaffold_5.00014	.	exon	178343	179844	.	+	.	ID=mRNA:UHOR_07518.exon2;Parent=mRNA:UHOR_07518
UHOR_scaffold_5.00014	.	CDS	178343	179126	.	+	1	ID=cds.mRNA:UHOR_07518;Parent=mRNA:UHOR_07518
UHOR_scaffold_5.00014	.	three_prime_UTR	179127	179844	.	+	.	ID=mRNA:UHOR_07518.utr3p1;Parent=mRNA:UHOR_07518
UHOR_scaffold_5.00014	MIPS	gene	73902	74255	.	-	.	ID=gene:UHOR_07456;Name=UHOR_07456;Note=uncharacterized protein
UHOR_scaffold_5.00014	MIPS	mRNA	73902	74255	.	-	.	ID=mRNA:UHOR_07456;Parent=gene:UHOR_07456;Name=UHOR_07456;Note=UHOR_07456;transcript_id=UHOR_07456
UHOR_scaffold_5.00014	MIPS	exon	73902	74255	.	-	.	ID=mRNA:UHOR_07456.exon1;Parent=mRNA:UHOR_07456
UHOR_scaffold_5.00014	MIPS	CDS	73902	74255	.	-	0	ID=cds.mRNA:UHOR_07456;Parent=mRNA:UHOR_07456
UHOR_scaffold_5.00014	.	gene	172614	177101	.	+	.	ID=gene:UHOR_07515;Name=UHOR_07515;Note=related to PRM10 - Pheromone-regulated protein, proposed to be involved in mating
UHOR_scaffold_5.00014	.	mRNA	172614	177101	.	+	.	ID=mRNA:UHOR_07515;Parent=gene:UHOR_07515;Name=UHOR_07515;Note=UHOR_07515;transcript_id=UHOR_07515
UHOR_scaffold_5.00014	.	five_prime_UTR	172614	173145	.	+	.	ID=mRNA:UHOR_07515.utr5p1;Parent=mRNA:UHOR_07515
UHOR_scaffold_5.00014	.	exon	172614	177101	.	+	.	ID=mRNA:UHOR_07515.exon1;Parent=mRNA:UHOR_07515
UHOR_scaffold_5.00014	.	CDS	173146	176853	.	+	0	ID=cds.mRNA:UHOR_07515;Parent=mRNA:UHOR_07515
UHOR_scaffold_5.00014	.	three_prime_UTR	176854	177101	.	+	.	ID=mRNA:UHOR_07515.utr3p1;Parent=mRNA:UHOR_07515
UHOR_scaffold_5.00014	MIPS	gene	102975	103964	.	-	.	ID=gene:UHOR_07471;Name=UHOR_07471;Note=uncharacterized protein
UHOR_scaffold_5.00014	MIPS	mRNA	102975	103964	.	-	.	ID=mRNA:UHOR_07471;Parent=gene:UHOR_07471;Name=UHOR_07471;Note=UHOR_07471;transcript_id=UHOR_07471
UHOR_scaffold_5.00014	MIPS	exon	103718	103964	.	-	.	ID=mRNA:UHOR_07471.exon1;Parent=mRNA:UHOR_07471
UHOR_scaffold_5.00014	MIPS	CDS	103718	103964	.	-	0	ID=cds.mRNA:UHOR_07471;Parent=mRNA:UHOR_07471
UHOR_scaffold_5.00014	MIPS	exon	102975	103591	.	-	.	ID=mRNA:UHOR_07471.exon2;Parent=mRNA:UHOR_07471
UHOR_scaffold_5.00014	MIPS	CDS	102975	103591	.	-	0	ID=cds.mRNA:UHOR_07471;Parent=mRNA:UHOR_07471
UHOR_scaffold_5.00014	MIPS	gene	124997	125292	.	-	.	ID=gene:UHOR_07485;Name=UHOR_07485;Note=uncharacterized protein
UHOR_scaffold_5.00014	MIPS	mRNA	124997	125292	.	-	.	ID=mRNA:UHOR_07485;Parent=gene:UHOR_07485;Name=UHOR_07485;Note=UHOR_07485;transcript_id=UHOR_07485
UHOR_scaffold_5.00014	MIPS	exon	125276	125292	.	-	.	ID=mRNA:UHOR_07485.exon1;Parent=mRNA:UHOR_07485
UHOR_scaffold_5.00014	MIPS	CDS	125276	125292	.	-	0	ID=cds.mRNA:UHOR_07485;Parent=mRNA:UHOR_07485
UHOR_scaffold_5.00014	MIPS	exon	124997	125195	.	-	.	ID=mRNA:UHOR_07485.exon2;Parent=mRNA:UHOR_07485
UHOR_scaffold_5.00014	MIPS	CDS	124997	125195	.	-	0	ID=cds.mRNA:UHOR_07485;Parent=mRNA:UHOR_07485
UHOR_scaffold_5.00014	.	gene	179258	180190	.	-	.	ID=gene:UHOR_07519;Name=UHOR_07519;Note=uncharacterized protein
UHOR_scaffold_5.00014	.	mRNA	179258	180190	.	-	.	ID=mRNA:UHOR_07519;Parent=gene:UHOR_07519;Name=UHOR_07519;Note=UHOR_07519;transcript_id=UHOR_07519
UHOR_scaffold_5.00014	.	exon	179258	180190	.	-	.	ID=mRNA:UHOR_07519.exon1;Parent=mRNA:UHOR_07519
UHOR_scaffold_5.00014	.	CDS	179258	180190	.	-	0	ID=cds.mRNA:UHOR_07519;Parent=mRNA:UHOR_07519
UHOR_scaffold_5.00014	.	gene	189563	191496	.	+	.	ID=gene:UHOR_07525;Name=UHOR_07525;Note=related to UDP N-acetylglucosamine transporter
UHOR_scaffold_5.00014	.	mRNA	189563	191496	.	+	.	ID=mRNA:UHOR_07525;Parent=gene:UHOR_07525;Name=UHOR_07525;Note=UHOR_07525;transcript_id=UHOR_07525
UHOR_scaffold_5.00014	.	five_prime_UTR	189563	189850	.	+	.	ID=mRNA:UHOR_07525.utr5p1;Parent=mRNA:UHOR_07525
UHOR_scaffold_5.00014	.	exon	189563	191496	.	+	.	ID=mRNA:UHOR_07525.exon1;Parent=mRNA:UHOR_07525
UHOR_scaffold_5.00014	.	CDS	189851	191170	.	+	0	ID=cds.mRNA:UHOR_07525;Parent=mRNA:UHOR_07525
UHOR_scaffold_5.00014	.	three_prime_UTR	191171	191496	.	+	.	ID=mRNA:UHOR_07525.utr3p1;Parent=mRNA:UHOR_07525
UHOR_scaffold_5.00014	.	gene	41974	43808	.	+	.	ID=gene:UHOR_07439;Name=UHOR_07439;Note=probable GTPase Rho1
UHOR_scaffold_5.00014	.	mRNA	41974	43808	.	+	.	ID=mRNA:UHOR_07439;Parent=gene:UHOR_07439;Name=UHOR_07439;Note=UHOR_07439;transcript_id=UHOR_07439
UHOR_scaffold_5.00014	.	five_prime_UTR	41974	42545	.	+	.	ID=mRNA:UHOR_07439.utr5p1;Parent=mRNA:UHOR_07439
UHOR_scaffold_5.00014	.	exon	41974	42626	.	+	.	ID=mRNA:UHOR_07439.exon1;Parent=mRNA:UHOR_07439
UHOR_scaffold_5.00014	.	CDS	42546	42626	.	+	0	ID=cds.mRNA:UHOR_07439;Parent=mRNA:UHOR_07439
UHOR_scaffold_5.00014	.	exon	43070	43808	.	+	.	ID=mRNA:UHOR_07439.exon2;Parent=mRNA:UHOR_07439
UHOR_scaffold_5.00014	.	CDS	43070	43573	.	+	0	ID=cds.mRNA:UHOR_07439;Parent=mRNA:UHOR_07439
UHOR_scaffold_5.00014	.	three_prime_UTR	43574	43808	.	+	.	ID=mRNA:UHOR_07439.utr3p1;Parent=mRNA:UHOR_07439
UHOR_scaffold_5.00014	.	gene	194616	196154	.	-	.	ID=gene:UHOR_07528;Name=UHOR_07528;Note=uncharacterized protein
UHOR_scaffold_5.00014	.	mRNA	194616	196154	.	-	.	ID=mRNA:UHOR_07528;Parent=gene:UHOR_07528;Name=UHOR_07528;Note=UHOR_07528;transcript_id=UHOR_07528
UHOR_scaffold_5.00014	.	five_prime_UTR	195933	196154	.	-	.	ID=mRNA:UHOR_07528.utr5p1;Parent=mRNA:UHOR_07528
UHOR_scaffold_5.00014	.	exon	194616	196154	.	-	.	ID=mRNA:UHOR_07528.exon1;Parent=mRNA:UHOR_07528
UHOR_scaffold_5.00014	.	CDS	194742	195932	.	-	0	ID=cds.mRNA:UHOR_07528;Parent=mRNA:UHOR_07528
UHOR_scaffold_5.00014	.	three_prime_UTR	194616	194741	.	-	.	ID=mRNA:UHOR_07528.utr3p1;Parent=mRNA:UHOR_07528
UHOR_scaffold_5.00014	.	gene	21313	24975	.	+	.	ID=gene:UHOR_07424;Name=UHOR_07424;Note=related to RGD2 - GTPase-activating protein (N-terminal fragment)
UHOR_scaffold_5.00014	.	mRNA	21313	24975	.	+	.	ID=mRNA:UHOR_07424;Parent=gene:UHOR_07424;Name=UHOR_07424;Note=UHOR_07424;transcript_id=UHOR_07424
UHOR_scaffold_5.00014	.	five_prime_UTR	21313	21486	.	+	.	ID=mRNA:UHOR_07424.utr5p1;Parent=mRNA:UHOR_07424
UHOR_scaffold_5.00014	.	exon	21313	24744	.	+	.	ID=mRNA:UHOR_07424.exon1;Parent=mRNA:UHOR_07424
UHOR_scaffold_5.00014	.	CDS	21487	24744	.	+	0	ID=cds.mRNA:UHOR_07424;Parent=mRNA:UHOR_07424
UHOR_scaffold_5.00014	.	exon	24838	24975	.	+	.	ID=mRNA:UHOR_07424.exon2;Parent=mRNA:UHOR_07424
UHOR_scaffold_5.00014	.	three_prime_UTR	24838	24975	.	+	.	ID=mRNA:UHOR_07424.utr3p1;Parent=mRNA:UHOR_07424
UHOR_scaffold_5.00014	.	gene	30261	33451	.	+	.	ID=gene:UHOR_07435;Name=UHOR_07435;Note=uncharacterized protein
UHOR_scaffold_5.00014	.	mRNA	30261	33451	.	+	.	ID=mRNA:UHOR_07435;Parent=gene:UHOR_07435;Name=UHOR_07435;Note=UHOR_07435;transcript_id=UHOR_07435
UHOR_scaffold_5.00014	.	five_prime_UTR	30261	30608	.	+	.	ID=mRNA:UHOR_07435.utr5p1;Parent=mRNA:UHOR_07435
UHOR_scaffold_5.00014	.	exon	30261	33451	.	+	.	ID=mRNA:UHOR_07435.exon1;Parent=mRNA:UHOR_07435
UHOR_scaffold_5.00014	.	CDS	30609	33164	.	+	0	ID=cds.mRNA:UHOR_07435;Parent=mRNA:UHOR_07435
UHOR_scaffold_5.00014	.	three_prime_UTR	33165	33451	.	+	.	ID=mRNA:UHOR_07435.utr3p1;Parent=mRNA:UHOR_07435
UHOR_scaffold_5.00014	MIPS	gene	13144	13261	.	+	.	ID=gene:trna28;Name=trna28;Note=Phe tRNA predicted by tRNAscan-SE
UHOR_scaffold_5.00014	MIPS	mRNA	13144	13261	.	+	.	ID=mRNA:trna28;Parent=gene:trna28;Name=trna28;Note=trna28;transcript_id=trna28
UHOR_scaffold_5.00014	MIPS	exon	13144	13261	.	+	.	ID=mRNA:trna28.exon1;Parent=mRNA:trna28
UHOR_scaffold_4.00821	MIPS	gene	144	565	.	+	.	ID=gene:UHOR_12602;Name=UHOR_12602;Note=uncharacterized protein
UHOR_scaffold_4.00821	MIPS	mRNA	144	565	.	+	.	ID=mRNA:UHOR_12602;Parent=gene:UHOR_12602;Name=UHOR_12602;Note=UHOR_12602;transcript_id=UHOR_12602
UHOR_scaffold_4.00821	MIPS	exon	144	407	.	+	.	ID=mRNA:UHOR_12602.exon1;Parent=mRNA:UHOR_12602
UHOR_scaffold_4.00821	MIPS	CDS	144	407	.	+	0	ID=cds.mRNA:UHOR_12602;Parent=mRNA:UHOR_12602
UHOR_scaffold_4.00821	MIPS	exon	458	565	.	+	.	ID=mRNA:UHOR_12602.exon2;Parent=mRNA:UHOR_12602
UHOR_scaffold_4.00821	MIPS	CDS	458	565	.	+	0	ID=cds.mRNA:UHOR_12602;Parent=mRNA:UHOR_12602
UHOR_scaffold_4.00234	MIPS	gene	1084	3159	.	-	.	ID=gene:UHOR_00896;Name=UHOR_00896;Note=uncharacterized protein
UHOR_scaffold_4.00234	MIPS	mRNA	1084	3159	.	-	.	ID=mRNA:UHOR_00896;Parent=gene:UHOR_00896;Name=UHOR_00896;Note=UHOR_00896;transcript_id=UHOR_00896
UHOR_scaffold_4.00234	MIPS	exon	2229	3159	.	-	.	ID=mRNA:UHOR_00896.exon1;Parent=mRNA:UHOR_00896
UHOR_scaffold_4.00234	MIPS	CDS	2229	3159	.	-	0	ID=cds.mRNA:UHOR_00896;Parent=mRNA:UHOR_00896
UHOR_scaffold_4.00234	MIPS	exon	1548	2150	.	-	.	ID=mRNA:UHOR_00896.exon2;Parent=mRNA:UHOR_00896
UHOR_scaffold_4.00234	MIPS	CDS	1548	2150	.	-	2	ID=cds.mRNA:UHOR_00896;Parent=mRNA:UHOR_00896
UHOR_scaffold_4.00234	MIPS	exon	1084	1385	.	-	.	ID=mRNA:UHOR_00896.exon3;Parent=mRNA:UHOR_00896
UHOR_scaffold_4.00234	MIPS	CDS	1084	1385	.	-	0	ID=cds.mRNA:UHOR_00896;Parent=mRNA:UHOR_00896
UHOR_scaffold_4.00234	.	gene	3637	6049	.	-	.	ID=gene:UHOR_00899;Name=UHOR_00899;Note=uncharacterized protein
UHOR_scaffold_4.00234	.	mRNA	3637	6049	.	-	.	ID=mRNA:UHOR_00899;Parent=gene:UHOR_00899;Name=UHOR_00899;Note=UHOR_00899;transcript_id=UHOR_00899
UHOR_scaffold_4.00234	.	five_prime_UTR	5789	6049	.	-	.	ID=mRNA:UHOR_00899.utr5p1;Parent=mRNA:UHOR_00899
UHOR_scaffold_4.00234	.	exon	3637	6049	.	-	.	ID=mRNA:UHOR_00899.exon1;Parent=mRNA:UHOR_00899
UHOR_scaffold_4.00234	.	CDS	3851	5788	.	-	0	ID=cds.mRNA:UHOR_00899;Parent=mRNA:UHOR_00899
UHOR_scaffold_4.00234	.	three_prime_UTR	3637	3850	.	-	.	ID=mRNA:UHOR_00899.utr3p1;Parent=mRNA:UHOR_00899
UHOR_scaffold_4.00234	.	gene	10617	12490	.	+	.	ID=gene:UHOR_00902;Name=UHOR_00902;Note=probable RPN5 - 26S proteasome regulatory subunit
UHOR_scaffold_4.00234	.	mRNA	10617	12490	.	+	.	ID=mRNA:UHOR_00902;Parent=gene:UHOR_00902;Name=UHOR_00902;Note=UHOR_00902;transcript_id=UHOR_00902
UHOR_scaffold_4.00234	.	five_prime_UTR	10617	10782	.	+	.	ID=mRNA:UHOR_00902.utr5p1;Parent=mRNA:UHOR_00902
UHOR_scaffold_4.00234	.	exon	10617	12490	.	+	.	ID=mRNA:UHOR_00902.exon1;Parent=mRNA:UHOR_00902
UHOR_scaffold_4.00234	.	CDS	10783	12438	.	+	0	ID=cds.mRNA:UHOR_00902;Parent=mRNA:UHOR_00902
UHOR_scaffold_4.00234	.	three_prime_UTR	12439	12490	.	+	.	ID=mRNA:UHOR_00902.utr3p1;Parent=mRNA:UHOR_00902
UHOR_scaffold_4.00234	.	gene	6726	10359	.	+	.	ID=gene:UHOR_00901;Name=UHOR_00901;Note=related to cytoskeleton assembly control protein
UHOR_scaffold_4.00234	.	mRNA	6726	10359	.	+	.	ID=mRNA:UHOR_00901;Parent=gene:UHOR_00901;Name=UHOR_00901;Note=UHOR_00901;transcript_id=UHOR_00901
UHOR_scaffold_4.00234	.	five_prime_UTR	6726	7045	.	+	.	ID=mRNA:UHOR_00901.utr5p1;Parent=mRNA:UHOR_00901
UHOR_scaffold_4.00234	.	exon	6726	7047	.	+	.	ID=mRNA:UHOR_00901.exon1;Parent=mRNA:UHOR_00901
UHOR_scaffold_4.00234	.	CDS	7046	7047	.	+	0	ID=cds.mRNA:UHOR_00901;Parent=mRNA:UHOR_00901
UHOR_scaffold_4.00234	.	exon	7139	10359	.	+	.	ID=mRNA:UHOR_00901.exon2;Parent=mRNA:UHOR_00901
UHOR_scaffold_4.00234	.	CDS	7139	10277	.	+	1	ID=cds.mRNA:UHOR_00901;Parent=mRNA:UHOR_00901
UHOR_scaffold_4.00234	.	three_prime_UTR	10278	10359	.	+	.	ID=mRNA:UHOR_00901.utr3p1;Parent=mRNA:UHOR_00901
UHOR_scaffold_4.00234	.	gene	12842	15660	.	-	.	ID=gene:UHOR_00903;Name=UHOR_00903;Note=probable casein kinase-1 hhp1
UHOR_scaffold_4.00234	.	mRNA	12842	15660	.	-	.	ID=mRNA:UHOR_00903;Parent=gene:UHOR_00903;Name=UHOR_00903;Note=UHOR_00903;transcript_id=UHOR_00903
UHOR_scaffold_4.00234	.	five_prime_UTR	15113	15660	.	-	.	ID=mRNA:UHOR_00903.utr5p1;Parent=mRNA:UHOR_00903
UHOR_scaffold_4.00234	.	exon	14777	15660	.	-	.	ID=mRNA:UHOR_00903.exon1;Parent=mRNA:UHOR_00903
UHOR_scaffold_4.00234	.	CDS	14777	15112	.	-	0	ID=cds.mRNA:UHOR_00903;Parent=mRNA:UHOR_00903
UHOR_scaffold_4.00234	.	exon	12842	14579	.	-	.	ID=mRNA:UHOR_00903.exon2;Parent=mRNA:UHOR_00903
UHOR_scaffold_4.00234	.	CDS	13788	14579	.	-	0	ID=cds.mRNA:UHOR_00903;Parent=mRNA:UHOR_00903
UHOR_scaffold_4.00234	.	three_prime_UTR	12842	13787	.	-	.	ID=mRNA:UHOR_00903.utr3p1;Parent=mRNA:UHOR_00903
UHOR_scaffold_5.00004	.	gene	75556	78578	.	-	.	ID=gene:UHOR_03254;Name=UHOR_03254;Note=related to Phytoene synthase
UHOR_scaffold_5.00004	.	mRNA	75556	78578	.	-	.	ID=mRNA:UHOR_03254;Parent=gene:UHOR_03254;Name=UHOR_03254;Note=UHOR_03254;transcript_id=UHOR_03254
UHOR_scaffold_5.00004	.	five_prime_UTR	77872	78578	.	-	.	ID=mRNA:UHOR_03254.utr5p1;Parent=mRNA:UHOR_03254
UHOR_scaffold_5.00004	.	exon	75556	78578	.	-	.	ID=mRNA:UHOR_03254.exon1;Parent=mRNA:UHOR_03254
UHOR_scaffold_5.00004	.	CDS	75766	77871	.	-	0	ID=cds.mRNA:UHOR_03254;Parent=mRNA:UHOR_03254
UHOR_scaffold_5.00004	.	three_prime_UTR	75556	75765	.	-	.	ID=mRNA:UHOR_03254.utr3p1;Parent=mRNA:UHOR_03254
UHOR_scaffold_5.00004	MIPS	gene	40209	40568	.	-	.	ID=gene:UHOR_03267;Name=UHOR_03267;Note=uncharacterized protein
UHOR_scaffold_5.00004	MIPS	mRNA	40209	40568	.	-	.	ID=mRNA:UHOR_03267;Parent=gene:UHOR_03267;Name=UHOR_03267;Note=UHOR_03267;transcript_id=UHOR_03267
UHOR_scaffold_5.00004	MIPS	exon	40209	40568	.	-	.	ID=mRNA:UHOR_03267.exon1;Parent=mRNA:UHOR_03267
UHOR_scaffold_5.00004	MIPS	CDS	40209	40568	.	-	0	ID=cds.mRNA:UHOR_03267;Parent=mRNA:UHOR_03267
UHOR_scaffold_5.00004	.	gene	242612	243840	.	-	.	ID=gene:UHOR_03347;Name=UHOR_03347;Note=uncharacterized protein
UHOR_scaffold_5.00004	.	mRNA	242612	243840	.	-	.	ID=mRNA:UHOR_03347;Parent=gene:UHOR_03347;Name=UHOR_03347;Note=UHOR_03347;transcript_id=UHOR_03347
UHOR_scaffold_5.00004	.	five_prime_UTR	243735	243840	.	-	.	ID=mRNA:UHOR_03347.utr5p1;Parent=mRNA:UHOR_03347
UHOR_scaffold_5.00004	.	exon	242612	243840	.	-	.	ID=mRNA:UHOR_03347.exon1;Parent=mRNA:UHOR_03347
UHOR_scaffold_5.00004	.	CDS	242787	243734	.	-	0	ID=cds.mRNA:UHOR_03347;Parent=mRNA:UHOR_03347
UHOR_scaffold_5.00004	.	three_prime_UTR	242612	242786	.	-	.	ID=mRNA:UHOR_03347.utr3p1;Parent=mRNA:UHOR_03347
UHOR_scaffold_5.00004	.	gene	35990	38323	.	-	.	ID=gene:UHOR_03270;Name=UHOR_03270;Note=uncharacterized protein
UHOR_scaffold_5.00004	.	mRNA	35990	38323	.	-	.	ID=mRNA:UHOR_03270;Parent=gene:UHOR_03270;Name=UHOR_03270;Note=UHOR_03270;transcript_id=UHOR_03270
UHOR_scaffold_5.00004	.	five_prime_UTR	38035	38323	.	-	.	ID=mRNA:UHOR_03270.utr5p1;Parent=mRNA:UHOR_03270
UHOR_scaffold_5.00004	.	exon	35990	38323	.	-	.	ID=mRNA:UHOR_03270.exon1;Parent=mRNA:UHOR_03270
UHOR_scaffold_5.00004	.	CDS	36112	38034	.	-	0	ID=cds.mRNA:UHOR_03270;Parent=mRNA:UHOR_03270
UHOR_scaffold_5.00004	.	three_prime_UTR	35990	36111	.	-	.	ID=mRNA:UHOR_03270.utr3p1;Parent=mRNA:UHOR_03270
UHOR_scaffold_5.00004	.	gene	203352	205680	.	-	.	ID=gene:UHOR_03335;Name=UHOR_03335;Note=uncharacterized protein
UHOR_scaffold_5.00004	.	mRNA	203352	205680	.	-	.	ID=mRNA:UHOR_03335;Parent=gene:UHOR_03335;Name=UHOR_03335;Note=UHOR_03335;transcript_id=UHOR_03335
UHOR_scaffold_5.00004	.	five_prime_UTR	205299	205680	.	-	.	ID=mRNA:UHOR_03335.utr5p1;Parent=mRNA:UHOR_03335
UHOR_scaffold_5.00004	.	exon	203352	205680	.	-	.	ID=mRNA:UHOR_03335.exon1;Parent=mRNA:UHOR_03335
UHOR_scaffold_5.00004	.	CDS	203469	205298	.	-	0	ID=cds.mRNA:UHOR_03335;Parent=mRNA:UHOR_03335
UHOR_scaffold_5.00004	.	three_prime_UTR	203352	203468	.	-	.	ID=mRNA:UHOR_03335.utr3p1;Parent=mRNA:UHOR_03335
UHOR_scaffold_5.00004	.	gene	139182	141138	.	+	.	ID=gene:UHOR_03305;Name=UHOR_03305;Note=uncharacterized protein
UHOR_scaffold_5.00004	.	mRNA	139182	141138	.	+	.	ID=mRNA:UHOR_03305;Parent=gene:UHOR_03305;Name=UHOR_03305;Note=UHOR_03305;transcript_id=UHOR_03305
UHOR_scaffold_5.00004	.	five_prime_UTR	139182	139320	.	+	.	ID=mRNA:UHOR_03305.utr5p1;Parent=mRNA:UHOR_03305
UHOR_scaffold_5.00004	.	exon	139182	141138	.	+	.	ID=mRNA:UHOR_03305.exon1;Parent=mRNA:UHOR_03305
UHOR_scaffold_5.00004	.	CDS	139321	140967	.	+	0	ID=cds.mRNA:UHOR_03305;Parent=mRNA:UHOR_03305
UHOR_scaffold_5.00004	.	three_prime_UTR	140968	141138	.	+	.	ID=mRNA:UHOR_03305.utr3p1;Parent=mRNA:UHOR_03305
UHOR_scaffold_5.00004	.	gene	246065	248270	.	-	.	ID=gene:UHOR_03344;Name=UHOR_03344;Note=probable ATP5 - F1F0-ATPase complex, OSCP subunit
UHOR_scaffold_5.00004	.	mRNA	246065	248270	.	-	.	ID=mRNA:UHOR_03344;Parent=gene:UHOR_03344;Name=UHOR_03344;Note=UHOR_03344;transcript_id=UHOR_03344
UHOR_scaffold_5.00004	.	five_prime_UTR	248235	248270	.	-	.	ID=mRNA:UHOR_03344.utr5p1;Parent=mRNA:UHOR_03344
UHOR_scaffold_5.00004	.	exon	248115	248270	.	-	.	ID=mRNA:UHOR_03344.exon1;Parent=mRNA:UHOR_03344
UHOR_scaffold_5.00004	.	CDS	248115	248234	.	-	0	ID=cds.mRNA:UHOR_03344;Parent=mRNA:UHOR_03344
UHOR_scaffold_5.00004	.	exon	247718	247784	.	-	.	ID=mRNA:UHOR_03344.exon2;Parent=mRNA:UHOR_03344
UHOR_scaffold_5.00004	.	CDS	247718	247784	.	-	0	ID=cds.mRNA:UHOR_03344;Parent=mRNA:UHOR_03344
UHOR_scaffold_5.00004	.	exon	247294	247516	.	-	.	ID=mRNA:UHOR_03344.exon3;Parent=mRNA:UHOR_03344
UHOR_scaffold_5.00004	.	CDS	247294	247516	.	-	2	ID=cds.mRNA:UHOR_03344;Parent=mRNA:UHOR_03344
UHOR_scaffold_5.00004	.	exon	246065	246777	.	-	.	ID=mRNA:UHOR_03344.exon4;Parent=mRNA:UHOR_03344
UHOR_scaffold_5.00004	.	CDS	246441	246777	.	-	1	ID=cds.mRNA:UHOR_03344;Parent=mRNA:UHOR_03344
UHOR_scaffold_5.00004	.	three_prime_UTR	246065	246440	.	-	.	ID=mRNA:UHOR_03344.utr3p1;Parent=mRNA:UHOR_03344
UHOR_scaffold_5.00004	.	gene	88751	90300	.	+	.	ID=gene:UHOR_03283;Name=UHOR_03283;Note=related to Ribonuclease H
UHOR_scaffold_5.00004	.	mRNA	88751	90300	.	+	.	ID=mRNA:UHOR_03283;Parent=gene:UHOR_03283;Name=UHOR_03283;Note=UHOR_03283;transcript_id=UHOR_03283
UHOR_scaffold_5.00004	.	five_prime_UTR	88751	88983	.	+	.	ID=mRNA:UHOR_03283.utr5p1;Parent=mRNA:UHOR_03283
UHOR_scaffold_5.00004	.	exon	88751	90300	.	+	.	ID=mRNA:UHOR_03283.exon1;Parent=mRNA:UHOR_03283
UHOR_scaffold_5.00004	.	CDS	88984	90252	.	+	0	ID=cds.mRNA:UHOR_03283;Parent=mRNA:UHOR_03283
UHOR_scaffold_5.00004	.	three_prime_UTR	90253	90300	.	+	.	ID=mRNA:UHOR_03283.utr3p1;Parent=mRNA:UHOR_03283
UHOR_scaffold_5.00004	.	gene	148904	152906	.	-	.	ID=gene:UHOR_03310;Name=UHOR_03310;Note=related to RFX1 \FB major transcriptional repressor of DNA-damage-regulated genes
UHOR_scaffold_5.00004	.	mRNA	148904	152906	.	-	.	ID=mRNA:UHOR_03310;Parent=gene:UHOR_03310;Name=UHOR_03310;Note=UHOR_03310;transcript_id=UHOR_03310
UHOR_scaffold_5.00004	.	five_prime_UTR	151564	152906	.	-	.	ID=mRNA:UHOR_03310.utr5p1;Parent=mRNA:UHOR_03310
UHOR_scaffold_5.00004	.	exon	150677	152906	.	-	.	ID=mRNA:UHOR_03310.exon1;Parent=mRNA:UHOR_03310
UHOR_scaffold_5.00004	.	CDS	150677	151563	.	-	0	ID=cds.mRNA:UHOR_03310;Parent=mRNA:UHOR_03310
UHOR_scaffold_5.00004	.	exon	149468	150576	.	-	.	ID=mRNA:UHOR_03310.exon2;Parent=mRNA:UHOR_03310
UHOR_scaffold_5.00004	.	CDS	149468	150576	.	-	1	ID=cds.mRNA:UHOR_03310;Parent=mRNA:UHOR_03310
UHOR_scaffold_5.00004	.	exon	148904	149351	.	-	.	ID=mRNA:UHOR_03310.exon3;Parent=mRNA:UHOR_03310
UHOR_scaffold_5.00004	.	CDS	149329	149351	.	-	2	ID=cds.mRNA:UHOR_03310;Parent=mRNA:UHOR_03310
UHOR_scaffold_5.00004	.	three_prime_UTR	148904	149328	.	-	.	ID=mRNA:UHOR_03310.utr3p1;Parent=mRNA:UHOR_03310
UHOR_scaffold_5.00004	.	gene	161795	165258	.	+	.	ID=gene:UHOR_03315;Name=UHOR_03315;Note=uncharacterized protein
UHOR_scaffold_5.00004	.	mRNA	161795	165258	.	+	.	ID=mRNA:UHOR_03315;Parent=gene:UHOR_03315;Name=UHOR_03315;Note=UHOR_03315;transcript_id=UHOR_03315
UHOR_scaffold_5.00004	.	five_prime_UTR	161795	162173	.	+	.	ID=mRNA:UHOR_03315.utr5p1;Parent=mRNA:UHOR_03315
UHOR_scaffold_5.00004	.	exon	161795	165258	.	+	.	ID=mRNA:UHOR_03315.exon1;Parent=mRNA:UHOR_03315
UHOR_scaffold_5.00004	.	CDS	162174	165002	.	+	0	ID=cds.mRNA:UHOR_03315;Parent=mRNA:UHOR_03315
UHOR_scaffold_5.00004	.	three_prime_UTR	165003	165258	.	+	.	ID=mRNA:UHOR_03315.utr3p1;Parent=mRNA:UHOR_03315
UHOR_scaffold_5.00004	.	gene	226569	230335	.	+	.	ID=gene:UHOR_03355;Name=UHOR_03355;Note=related to DUG2 - putative di- and tri-peptidase
UHOR_scaffold_5.00004	.	mRNA	226569	230335	.	+	.	ID=mRNA:UHOR_03355;Parent=gene:UHOR_03355;Name=UHOR_03355;Note=UHOR_03355;transcript_id=UHOR_03355
UHOR_scaffold_5.00004	.	five_prime_UTR	226569	226848	.	+	.	ID=mRNA:UHOR_03355.utr5p1;Parent=mRNA:UHOR_03355
UHOR_scaffold_5.00004	.	exon	226569	230335	.	+	.	ID=mRNA:UHOR_03355.exon1;Parent=mRNA:UHOR_03355
UHOR_scaffold_5.00004	.	CDS	226849	230283	.	+	0	ID=cds.mRNA:UHOR_03355;Parent=mRNA:UHOR_03355
UHOR_scaffold_5.00004	.	three_prime_UTR	230284	230335	.	+	.	ID=mRNA:UHOR_03355.utr3p1;Parent=mRNA:UHOR_03355
UHOR_scaffold_5.00004	.	gene	19822	21459	.	-	.	ID=gene:UHOR_03250;Name=UHOR_03250;Note=uncharacterized protein
UHOR_scaffold_5.00004	.	mRNA	19822	21459	.	-	.	ID=mRNA:UHOR_03250;Parent=gene:UHOR_03250;Name=UHOR_03250;Note=UHOR_03250;transcript_id=UHOR_03250
UHOR_scaffold_5.00004	.	five_prime_UTR	21330	21459	.	-	.	ID=mRNA:UHOR_03250.utr5p1;Parent=mRNA:UHOR_03250
UHOR_scaffold_5.00004	.	exon	19822	21459	.	-	.	ID=mRNA:UHOR_03250.exon1;Parent=mRNA:UHOR_03250
UHOR_scaffold_5.00004	.	CDS	19959	21329	.	-	0	ID=cds.mRNA:UHOR_03250;Parent=mRNA:UHOR_03250
UHOR_scaffold_5.00004	.	three_prime_UTR	19822	19958	.	-	.	ID=mRNA:UHOR_03250.utr3p1;Parent=mRNA:UHOR_03250
UHOR_scaffold_5.00004	.	gene	94170	95842	.	+	.	ID=gene:UHOR_03287;Name=UHOR_03287;Note=probable PEP8 - vacuolar protein sorting/targeting protein
UHOR_scaffold_5.00004	.	mRNA	94170	95842	.	+	.	ID=mRNA:UHOR_03287;Parent=gene:UHOR_03287;Name=UHOR_03287;Note=UHOR_03287;transcript_id=UHOR_03287
UHOR_scaffold_5.00004	.	five_prime_UTR	94170	94459	.	+	.	ID=mRNA:UHOR_03287.utr5p1;Parent=mRNA:UHOR_03287
UHOR_scaffold_5.00004	.	exon	94170	94609	.	+	.	ID=mRNA:UHOR_03287.exon1;Parent=mRNA:UHOR_03287
UHOR_scaffold_5.00004	.	CDS	94460	94609	.	+	0	ID=cds.mRNA:UHOR_03287;Parent=mRNA:UHOR_03287
UHOR_scaffold_5.00004	.	exon	94714	94786	.	+	.	ID=mRNA:UHOR_03287.exon2;Parent=mRNA:UHOR_03287
UHOR_scaffold_5.00004	.	CDS	94714	94786	.	+	0	ID=cds.mRNA:UHOR_03287;Parent=mRNA:UHOR_03287
UHOR_scaffold_5.00004	.	exon	94889	95045	.	+	.	ID=mRNA:UHOR_03287.exon3;Parent=mRNA:UHOR_03287
UHOR_scaffold_5.00004	.	CDS	94889	95045	.	+	2	ID=cds.mRNA:UHOR_03287;Parent=mRNA:UHOR_03287
UHOR_scaffold_5.00004	.	exon	95132	95296	.	+	.	ID=mRNA:UHOR_03287.exon4;Parent=mRNA:UHOR_03287
UHOR_scaffold_5.00004	.	CDS	95132	95296	.	+	1	ID=cds.mRNA:UHOR_03287;Parent=mRNA:UHOR_03287
UHOR_scaffold_5.00004	.	exon	95384	95842	.	+	.	ID=mRNA:UHOR_03287.exon5;Parent=mRNA:UHOR_03287
UHOR_scaffold_5.00004	.	CDS	95384	95735	.	+	1	ID=cds.mRNA:UHOR_03287;Parent=mRNA:UHOR_03287
UHOR_scaffold_5.00004	.	three_prime_UTR	95736	95842	.	+	.	ID=mRNA:UHOR_03287.utr3p1;Parent=mRNA:UHOR_03287
UHOR_scaffold_5.00004	MIPS	gene	220529	220840	.	-	.	ID=gene:UHOR_03358;Name=UHOR_03358;Note=uncharacterized protein
UHOR_scaffold_5.00004	MIPS	mRNA	220529	220840	.	-	.	ID=mRNA:UHOR_03358;Parent=gene:UHOR_03358;Name=UHOR_03358;Note=UHOR_03358;transcript_id=UHOR_03358
UHOR_scaffold_5.00004	MIPS	exon	220529	220840	.	-	.	ID=mRNA:UHOR_03358.exon1;Parent=mRNA:UHOR_03358
UHOR_scaffold_5.00004	MIPS	CDS	220529	220840	.	-	0	ID=cds.mRNA:UHOR_03358;Parent=mRNA:UHOR_03358
UHOR_scaffold_5.00004	.	gene	210505	214372	.	+	.	ID=gene:UHOR_03338;Name=UHOR_03338;Note=related to beta 1,4-mannosyltransferase (egghead protein)
UHOR_scaffold_5.00004	.	mRNA	210505	214372	.	+	.	ID=mRNA:UHOR_03338;Parent=gene:UHOR_03338;Name=UHOR_03338;Note=UHOR_03338;transcript_id=UHOR_03338
UHOR_scaffold_5.00004	.	five_prime_UTR	210505	210897	.	+	.	ID=mRNA:UHOR_03338.utr5p1;Parent=mRNA:UHOR_03338
UHOR_scaffold_5.00004	.	exon	210505	211039	.	+	.	ID=mRNA:UHOR_03338.exon1;Parent=mRNA:UHOR_03338
UHOR_scaffold_5.00004	.	CDS	210898	211039	.	+	0	ID=cds.mRNA:UHOR_03338;Parent=mRNA:UHOR_03338
UHOR_scaffold_5.00004	.	exon	211146	214372	.	+	.	ID=mRNA:UHOR_03338.exon2;Parent=mRNA:UHOR_03338
UHOR_scaffold_5.00004	.	CDS	211146	214216	.	+	2	ID=cds.mRNA:UHOR_03338;Parent=mRNA:UHOR_03338
UHOR_scaffold_5.00004	.	three_prime_UTR	214217	214372	.	+	.	ID=mRNA:UHOR_03338.utr3p1;Parent=mRNA:UHOR_03338
UHOR_scaffold_5.00004	.	gene	147468	148765	.	+	.	ID=gene:UHOR_03309;Name=UHOR_03309;Note=related to MRPS9 - mitochondrial ribosomal protein, small subunit
UHOR_scaffold_5.00004	.	mRNA	147468	148765	.	+	.	ID=mRNA:UHOR_03309;Parent=gene:UHOR_03309;Name=UHOR_03309;Note=UHOR_03309;transcript_id=UHOR_03309
UHOR_scaffold_5.00004	.	five_prime_UTR	147468	147569	.	+	.	ID=mRNA:UHOR_03309.utr5p1;Parent=mRNA:UHOR_03309
UHOR_scaffold_5.00004	.	exon	147468	148765	.	+	.	ID=mRNA:UHOR_03309.exon1;Parent=mRNA:UHOR_03309
UHOR_scaffold_5.00004	.	CDS	147570	148646	.	+	0	ID=cds.mRNA:UHOR_03309;Parent=mRNA:UHOR_03309
UHOR_scaffold_5.00004	.	three_prime_UTR	148647	148765	.	+	.	ID=mRNA:UHOR_03309.utr3p1;Parent=mRNA:UHOR_03309
UHOR_scaffold_5.00004	.	gene	178555	180026	.	-	.	ID=gene:UHOR_03327;Name=UHOR_03327;Note=uncharacterized protein
UHOR_scaffold_5.00004	.	mRNA	178555	180026	.	-	.	ID=mRNA:UHOR_03327;Parent=gene:UHOR_03327;Name=UHOR_03327;Note=UHOR_03327;transcript_id=UHOR_03327
UHOR_scaffold_5.00004	.	five_prime_UTR	179989	180026	.	-	.	ID=mRNA:UHOR_03327.utr5p1;Parent=mRNA:UHOR_03327
UHOR_scaffold_5.00004	.	exon	178555	180026	.	-	.	ID=mRNA:UHOR_03327.exon1;Parent=mRNA:UHOR_03327
UHOR_scaffold_5.00004	.	CDS	178900	179988	.	-	0	ID=cds.mRNA:UHOR_03327;Parent=mRNA:UHOR_03327
UHOR_scaffold_5.00004	.	three_prime_UTR	178555	178899	.	-	.	ID=mRNA:UHOR_03327.utr3p1;Parent=mRNA:UHOR_03327
UHOR_scaffold_5.00004	.	gene	110379	116695	.	+	.	ID=gene:UHOR_03296;Name=UHOR_03296;Note=uncharacterized protein
UHOR_scaffold_5.00004	.	mRNA	110379	116695	.	+	.	ID=mRNA:UHOR_03296;Parent=gene:UHOR_03296;Name=UHOR_03296;Note=UHOR_03296;transcript_id=UHOR_03296
UHOR_scaffold_5.00004	.	five_prime_UTR	110379	110573	.	+	.	ID=mRNA:UHOR_03296.utr5p1;Parent=mRNA:UHOR_03296
UHOR_scaffold_5.00004	.	exon	110379	116695	.	+	.	ID=mRNA:UHOR_03296.exon1;Parent=mRNA:UHOR_03296
UHOR_scaffold_5.00004	.	CDS	110574	116471	.	+	0	ID=cds.mRNA:UHOR_03296;Parent=mRNA:UHOR_03296
UHOR_scaffold_5.00004	.	three_prime_UTR	116472	116695	.	+	.	ID=mRNA:UHOR_03296.utr3p1;Parent=mRNA:UHOR_03296
UHOR_scaffold_5.00004	.	gene	252560	254154	.	+	.	ID=gene:UHOR_03341;Name=UHOR_03341;Note=uncharacterized protein
UHOR_scaffold_5.00004	.	mRNA	252560	254154	.	+	.	ID=mRNA:UHOR_03341;Parent=gene:UHOR_03341;Name=UHOR_03341;Note=UHOR_03341;transcript_id=UHOR_03341
UHOR_scaffold_5.00004	.	five_prime_UTR	252560	252905	.	+	.	ID=mRNA:UHOR_03341.utr5p1;Parent=mRNA:UHOR_03341
UHOR_scaffold_5.00004	.	exon	252560	254154	.	+	.	ID=mRNA:UHOR_03341.exon1;Parent=mRNA:UHOR_03341
UHOR_scaffold_5.00004	.	CDS	252906	254102	.	+	0	ID=cds.mRNA:UHOR_03341;Parent=mRNA:UHOR_03341
UHOR_scaffold_5.00004	.	three_prime_UTR	254103	254154	.	+	.	ID=mRNA:UHOR_03341.utr3p1;Parent=mRNA:UHOR_03341
UHOR_scaffold_5.00004	.	gene	122329	124486	.	+	.	ID=gene:UHOR_03301;Name=UHOR_03301;Note=uncharacterized protein
UHOR_scaffold_5.00004	.	mRNA	122329	124486	.	+	.	ID=mRNA:UHOR_03301;Parent=gene:UHOR_03301;Name=UHOR_03301;Note=UHOR_03301;transcript_id=UHOR_03301
UHOR_scaffold_5.00004	.	five_prime_UTR	122329	122651	.	+	.	ID=mRNA:UHOR_03301.utr5p1;Parent=mRNA:UHOR_03301
UHOR_scaffold_5.00004	.	exon	122329	124486	.	+	.	ID=mRNA:UHOR_03301.exon1;Parent=mRNA:UHOR_03301
UHOR_scaffold_5.00004	.	CDS	122652	124082	.	+	0	ID=cds.mRNA:UHOR_03301;Parent=mRNA:UHOR_03301
UHOR_scaffold_5.00004	.	three_prime_UTR	124083	124486	.	+	.	ID=mRNA:UHOR_03301.utr3p1;Parent=mRNA:UHOR_03301
UHOR_scaffold_5.00004	.	gene	56587	62025	.	+	.	ID=gene:UHOR_03262;Name=UHOR_03262;Note=uncharacterized protein
UHOR_scaffold_5.00004	.	mRNA	56587	62025	.	+	.	ID=mRNA:UHOR_03262;Parent=gene:UHOR_03262;Name=UHOR_03262;Note=UHOR_03262;transcript_id=UHOR_03262
UHOR_scaffold_5.00004	.	five_prime_UTR	56587	56919	.	+	.	ID=mRNA:UHOR_03262.utr5p1;Parent=mRNA:UHOR_03262
UHOR_scaffold_5.00004	.	exon	56587	62025	.	+	.	ID=mRNA:UHOR_03262.exon1;Parent=mRNA:UHOR_03262
UHOR_scaffold_5.00004	.	CDS	56920	61719	.	+	0	ID=cds.mRNA:UHOR_03262;Parent=mRNA:UHOR_03262
UHOR_scaffold_5.00004	.	three_prime_UTR	61720	62025	.	+	.	ID=mRNA:UHOR_03262.utr3p1;Parent=mRNA:UHOR_03262
UHOR_scaffold_5.00004	.	gene	146467	147260	.	-	.	ID=gene:UHOR_03308;Name=UHOR_03308;Note=uncharacterized protein
UHOR_scaffold_5.00004	.	mRNA	146467	147260	.	-	.	ID=mRNA:UHOR_03308;Parent=gene:UHOR_03308;Name=UHOR_03308;Note=UHOR_03308;transcript_id=UHOR_03308
UHOR_scaffold_5.00004	.	five_prime_UTR	147205	147260	.	-	.	ID=mRNA:UHOR_03308.utr5p1;Parent=mRNA:UHOR_03308
UHOR_scaffold_5.00004	.	exon	146467	147260	.	-	.	ID=mRNA:UHOR_03308.exon1;Parent=mRNA:UHOR_03308
UHOR_scaffold_5.00004	.	CDS	146509	147204	.	-	0	ID=cds.mRNA:UHOR_03308;Parent=mRNA:UHOR_03308
UHOR_scaffold_5.00004	.	three_prime_UTR	146467	146508	.	-	.	ID=mRNA:UHOR_03308.utr3p1;Parent=mRNA:UHOR_03308
UHOR_scaffold_5.00004	.	gene	214328	220363	.	-	.	ID=gene:UHOR_03339;Name=UHOR_03339;Note=related to BNA4 - kynurenine 3-mono oxygenase
UHOR_scaffold_5.00004	.	mRNA	214328	220363	.	-	.	ID=mRNA:UHOR_03339;Parent=gene:UHOR_03339;Name=UHOR_03339;Note=UHOR_03339;transcript_id=UHOR_03339
UHOR_scaffold_5.00004	.	five_prime_UTR	220174	220363	.	-	.	ID=mRNA:UHOR_03339.utr5p1;Parent=mRNA:UHOR_03339
UHOR_scaffold_5.00004	.	exon	214328	220363	.	-	.	ID=mRNA:UHOR_03339.exon1;Parent=mRNA:UHOR_03339
UHOR_scaffold_5.00004	.	CDS	214795	220173	.	-	0	ID=cds.mRNA:UHOR_03339;Parent=mRNA:UHOR_03339
UHOR_scaffold_5.00004	.	three_prime_UTR	214328	214794	.	-	.	ID=mRNA:UHOR_03339.utr3p1;Parent=mRNA:UHOR_03339
UHOR_scaffold_5.00004	.	gene	65394	66861	.	+	.	ID=gene:UHOR_03257;Name=UHOR_03257;Note=related to AGE2 - ADP-ribosylation factor and GTPase activating protein effector
UHOR_scaffold_5.00004	.	mRNA	65394	66861	.	+	.	ID=mRNA:UHOR_03257;Parent=gene:UHOR_03257;Name=UHOR_03257;Note=UHOR_03257;transcript_id=UHOR_03257
UHOR_scaffold_5.00004	.	five_prime_UTR	65394	65539	.	+	.	ID=mRNA:UHOR_03257.utr5p1;Parent=mRNA:UHOR_03257
UHOR_scaffold_5.00004	.	exon	65394	65738	.	+	.	ID=mRNA:UHOR_03257.exon1;Parent=mRNA:UHOR_03257
UHOR_scaffold_5.00004	.	CDS	65540	65738	.	+	0	ID=cds.mRNA:UHOR_03257;Parent=mRNA:UHOR_03257
UHOR_scaffold_5.00004	.	exon	65828	66861	.	+	.	ID=mRNA:UHOR_03257.exon2;Parent=mRNA:UHOR_03257
UHOR_scaffold_5.00004	.	CDS	65828	66759	.	+	2	ID=cds.mRNA:UHOR_03257;Parent=mRNA:UHOR_03257
UHOR_scaffold_5.00004	.	three_prime_UTR	66760	66861	.	+	.	ID=mRNA:UHOR_03257.utr3p1;Parent=mRNA:UHOR_03257
UHOR_scaffold_5.00004	.	gene	240435	242638	.	+	.	ID=gene:UHOR_03348;Name=UHOR_03348;Note=related to nuclear distribution protein RO11
UHOR_scaffold_5.00004	.	mRNA	240435	242638	.	+	.	ID=mRNA:UHOR_03348;Parent=gene:UHOR_03348;Name=UHOR_03348;Note=UHOR_03348;transcript_id=UHOR_03348
UHOR_scaffold_5.00004	.	five_prime_UTR	240435	240544	.	+	.	ID=mRNA:UHOR_03348.utr5p1;Parent=mRNA:UHOR_03348
UHOR_scaffold_5.00004	.	exon	240435	242638	.	+	.	ID=mRNA:UHOR_03348.exon1;Parent=mRNA:UHOR_03348
UHOR_scaffold_5.00004	.	CDS	240545	242470	.	+	0	ID=cds.mRNA:UHOR_03348;Parent=mRNA:UHOR_03348
UHOR_scaffold_5.00004	.	three_prime_UTR	242471	242638	.	+	.	ID=mRNA:UHOR_03348.utr3p1;Parent=mRNA:UHOR_03348
UHOR_scaffold_5.00004	.	gene	195425	200824	.	+	.	ID=gene:UHOR_03333;Name=UHOR_03333;Note=related to wee1 kinase
UHOR_scaffold_5.00004	.	mRNA	195425	200824	.	+	.	ID=mRNA:UHOR_03333;Parent=gene:UHOR_03333;Name=UHOR_03333;Note=UHOR_03333;transcript_id=UHOR_03333
UHOR_scaffold_5.00004	.	five_prime_UTR	195425	196179	.	+	.	ID=mRNA:UHOR_03333.utr5p1;Parent=mRNA:UHOR_03333
UHOR_scaffold_5.00004	.	exon	195425	200824	.	+	.	ID=mRNA:UHOR_03333.exon1;Parent=mRNA:UHOR_03333
UHOR_scaffold_5.00004	.	CDS	196180	200763	.	+	0	ID=cds.mRNA:UHOR_03333;Parent=mRNA:UHOR_03333
UHOR_scaffold_5.00004	.	three_prime_UTR	200764	200824	.	+	.	ID=mRNA:UHOR_03333.utr3p1;Parent=mRNA:UHOR_03333
UHOR_scaffold_5.00004	MIPS	gene	301230	301569	.	-	.	ID=gene:UHOR_17007;Name=UHOR_17007;Note=uncharacterized protein
UHOR_scaffold_5.00004	MIPS	mRNA	301230	301569	.	-	.	ID=mRNA:UHOR_17007;Parent=gene:UHOR_17007;Name=UHOR_17007;Note=UHOR_17007;transcript_id=UHOR_17007
UHOR_scaffold_5.00004	MIPS	exon	301425	301569	.	-	.	ID=mRNA:UHOR_17007.exon1;Parent=mRNA:UHOR_17007
UHOR_scaffold_5.00004	MIPS	CDS	301425	301569	.	-	0	ID=cds.mRNA:UHOR_17007;Parent=mRNA:UHOR_17007
UHOR_scaffold_5.00004	MIPS	exon	301230	301255	.	-	.	ID=mRNA:UHOR_17007.exon2;Parent=mRNA:UHOR_17007
UHOR_scaffold_5.00004	MIPS	CDS	301230	301255	.	-	0	ID=cds.mRNA:UHOR_17007;Parent=mRNA:UHOR_17007
UHOR_scaffold_5.00004	.	gene	262912	267316	.	-	.	ID=gene:UHOR_03361;Name=UHOR_03361;Note=uncharacterized protein
UHOR_scaffold_5.00004	.	mRNA	262912	267316	.	-	.	ID=mRNA:UHOR_03361;Parent=gene:UHOR_03361;Name=UHOR_03361;Note=UHOR_03361;transcript_id=UHOR_03361
UHOR_scaffold_5.00004	.	five_prime_UTR	266749	267316	.	-	.	ID=mRNA:UHOR_03361.utr5p1;Parent=mRNA:UHOR_03361
UHOR_scaffold_5.00004	.	exon	266673	267316	.	-	.	ID=mRNA:UHOR_03361.exon1;Parent=mRNA:UHOR_03361
UHOR_scaffold_5.00004	.	CDS	266673	266748	.	-	0	ID=cds.mRNA:UHOR_03361;Parent=mRNA:UHOR_03361
UHOR_scaffold_5.00004	.	exon	262912	266572	.	-	.	ID=mRNA:UHOR_03361.exon2;Parent=mRNA:UHOR_03361
UHOR_scaffold_5.00004	.	CDS	263178	266572	.	-	2	ID=cds.mRNA:UHOR_03361;Parent=mRNA:UHOR_03361
UHOR_scaffold_5.00004	.	three_prime_UTR	262912	263177	.	-	.	ID=mRNA:UHOR_03361.utr3p1;Parent=mRNA:UHOR_03361
UHOR_scaffold_5.00004	.	gene	231992	232961	.	+	.	ID=gene:UHOR_03351;Name=UHOR_03351;Note=probable dolichyl-phosphate beta-D-mannosyltransferase
UHOR_scaffold_5.00004	.	mRNA	231992	232961	.	+	.	ID=mRNA:UHOR_03351;Parent=gene:UHOR_03351;Name=UHOR_03351;Note=UHOR_03351;transcript_id=UHOR_03351
UHOR_scaffold_5.00004	.	five_prime_UTR	231992	232025	.	+	.	ID=mRNA:UHOR_03351.utr5p1;Parent=mRNA:UHOR_03351
UHOR_scaffold_5.00004	.	exon	231992	232961	.	+	.	ID=mRNA:UHOR_03351.exon1;Parent=mRNA:UHOR_03351
UHOR_scaffold_5.00004	.	CDS	232026	232901	.	+	0	ID=cds.mRNA:UHOR_03351;Parent=mRNA:UHOR_03351
UHOR_scaffold_5.00004	.	three_prime_UTR	232902	232961	.	+	.	ID=mRNA:UHOR_03351.utr3p1;Parent=mRNA:UHOR_03351
UHOR_scaffold_5.00004	.	gene	244361	246060	.	+	.	ID=gene:UHOR_03345;Name=UHOR_03345;Note=related to glutathione s-transferase
UHOR_scaffold_5.00004	.	mRNA	244361	246060	.	+	.	ID=mRNA:UHOR_03345;Parent=gene:UHOR_03345;Name=UHOR_03345;Note=UHOR_03345;transcript_id=UHOR_03345
UHOR_scaffold_5.00004	.	five_prime_UTR	244361	244904	.	+	.	ID=mRNA:UHOR_03345.utr5p1;Parent=mRNA:UHOR_03345
UHOR_scaffold_5.00004	.	exon	244361	245366	.	+	.	ID=mRNA:UHOR_03345.exon1;Parent=mRNA:UHOR_03345
UHOR_scaffold_5.00004	.	CDS	244905	245366	.	+	0	ID=cds.mRNA:UHOR_03345;Parent=mRNA:UHOR_03345
UHOR_scaffold_5.00004	.	exon	245493	245840	.	+	.	ID=mRNA:UHOR_03345.exon2;Parent=mRNA:UHOR_03345
UHOR_scaffold_5.00004	.	CDS	245493	245840	.	+	0	ID=cds.mRNA:UHOR_03345;Parent=mRNA:UHOR_03345
UHOR_scaffold_5.00004	.	exon	245936	246060	.	+	.	ID=mRNA:UHOR_03345.exon3;Parent=mRNA:UHOR_03345
UHOR_scaffold_5.00004	.	CDS	245936	245968	.	+	0	ID=cds.mRNA:UHOR_03345;Parent=mRNA:UHOR_03345
UHOR_scaffold_5.00004	.	three_prime_UTR	245969	246060	.	+	.	ID=mRNA:UHOR_03345.utr3p1;Parent=mRNA:UHOR_03345
UHOR_scaffold_5.00004	.	gene	224565	226355	.	-	.	ID=gene:UHOR_03356;Name=UHOR_03356;Note=related to RPC34 - DNA-directed RNA polymerase III, 34 KD subunit
UHOR_scaffold_5.00004	.	mRNA	224565	226355	.	-	.	ID=mRNA:UHOR_03356;Parent=gene:UHOR_03356;Name=UHOR_03356;Note=UHOR_03356;transcript_id=UHOR_03356
UHOR_scaffold_5.00004	.	five_prime_UTR	226253	226355	.	-	.	ID=mRNA:UHOR_03356.utr5p1;Parent=mRNA:UHOR_03356
UHOR_scaffold_5.00004	.	exon	224565	226355	.	-	.	ID=mRNA:UHOR_03356.exon1;Parent=mRNA:UHOR_03356
UHOR_scaffold_5.00004	.	CDS	224651	226252	.	-	0	ID=cds.mRNA:UHOR_03356;Parent=mRNA:UHOR_03356
UHOR_scaffold_5.00004	.	three_prime_UTR	224565	224650	.	-	.	ID=mRNA:UHOR_03356.utr3p1;Parent=mRNA:UHOR_03356
UHOR_scaffold_5.00004	.	gene	186045	189164	.	-	.	ID=gene:UHOR_03330;Name=UHOR_03330;Note=related to LSB6 - Phosphatidylinositol 4-kinase
UHOR_scaffold_5.00004	.	mRNA	186045	189164	.	-	.	ID=mRNA:UHOR_03330;Parent=gene:UHOR_03330;Name=UHOR_03330;Note=UHOR_03330;transcript_id=UHOR_03330
UHOR_scaffold_5.00004	.	five_prime_UTR	188951	189164	.	-	.	ID=mRNA:UHOR_03330.utr5p1;Parent=mRNA:UHOR_03330
UHOR_scaffold_5.00004	.	exon	186045	189164	.	-	.	ID=mRNA:UHOR_03330.exon1;Parent=mRNA:UHOR_03330
UHOR_scaffold_5.00004	.	CDS	186212	188950	.	-	0	ID=cds.mRNA:UHOR_03330;Parent=mRNA:UHOR_03330
UHOR_scaffold_5.00004	.	three_prime_UTR	186045	186211	.	-	.	ID=mRNA:UHOR_03330.utr3p1;Parent=mRNA:UHOR_03330
UHOR_scaffold_5.00004	.	gene	67203	70514	.	-	.	ID=gene:UHOR_03256;Name=UHOR_03256;Note=related to hormone-sensitive lipase
UHOR_scaffold_5.00004	.	mRNA	67203	70514	.	-	.	ID=mRNA:UHOR_03256;Parent=gene:UHOR_03256;Name=UHOR_03256;Note=UHOR_03256;transcript_id=UHOR_03256
UHOR_scaffold_5.00004	.	five_prime_UTR	70286	70514	.	-	.	ID=mRNA:UHOR_03256.utr5p1;Parent=mRNA:UHOR_03256
UHOR_scaffold_5.00004	.	exon	67203	70514	.	-	.	ID=mRNA:UHOR_03256.exon1;Parent=mRNA:UHOR_03256
UHOR_scaffold_5.00004	.	CDS	67283	70285	.	-	0	ID=cds.mRNA:UHOR_03256;Parent=mRNA:UHOR_03256
UHOR_scaffold_5.00004	.	three_prime_UTR	67203	67282	.	-	.	ID=mRNA:UHOR_03256.utr3p1;Parent=mRNA:UHOR_03256
UHOR_scaffold_5.00004	MIPS	gene	303817	305418	.	-	.	ID=gene:UHOR_17005;Name=UHOR_17005;Note=uncharacterized protein (C-terminal fragment)
UHOR_scaffold_5.00004	MIPS	mRNA	303817	305418	.	-	.	ID=mRNA:UHOR_17005;Parent=gene:UHOR_17005;Name=UHOR_17005;Note=UHOR_17005;transcript_id=UHOR_17005
UHOR_scaffold_5.00004	MIPS	exon	303817	305418	.	-	.	ID=mRNA:UHOR_17005.exon1;Parent=mRNA:UHOR_17005
UHOR_scaffold_5.00004	MIPS	CDS	303817	305418	.	-	0	ID=cds.mRNA:UHOR_17005;Parent=mRNA:UHOR_17005
UHOR_scaffold_5.00004	.	gene	108102	109553	.	-	.	ID=gene:UHOR_03295;Name=UHOR_03295;Note=related to CCC1 - Proposed vacuolar iron transport protein
UHOR_scaffold_5.00004	.	mRNA	108102	109553	.	-	.	ID=mRNA:UHOR_03295;Parent=gene:UHOR_03295;Name=UHOR_03295;Note=UHOR_03295;transcript_id=UHOR_03295
UHOR_scaffold_5.00004	.	five_prime_UTR	109435	109553	.	-	.	ID=mRNA:UHOR_03295.utr5p1;Parent=mRNA:UHOR_03295
UHOR_scaffold_5.00004	.	exon	108102	109553	.	-	.	ID=mRNA:UHOR_03295.exon1;Parent=mRNA:UHOR_03295
UHOR_scaffold_5.00004	.	CDS	108211	109434	.	-	0	ID=cds.mRNA:UHOR_03295;Parent=mRNA:UHOR_03295
UHOR_scaffold_5.00004	.	three_prime_UTR	108102	108210	.	-	.	ID=mRNA:UHOR_03295.utr3p1;Parent=mRNA:UHOR_03295
UHOR_scaffold_5.00004	.	gene	170700	172686	.	+	.	ID=gene:UHOR_03321;Name=UHOR_03321;Note=related to MSS116 - RNA helicase of the DEAD box family, mitochondrial
UHOR_scaffold_5.00004	.	mRNA	170700	172686	.	+	.	ID=mRNA:UHOR_03321;Parent=gene:UHOR_03321;Name=UHOR_03321;Note=UHOR_03321;transcript_id=UHOR_03321
UHOR_scaffold_5.00004	.	five_prime_UTR	170700	170734	.	+	.	ID=mRNA:UHOR_03321.utr5p1;Parent=mRNA:UHOR_03321
UHOR_scaffold_5.00004	.	exon	170700	172686	.	+	.	ID=mRNA:UHOR_03321.exon1;Parent=mRNA:UHOR_03321
UHOR_scaffold_5.00004	.	CDS	170735	172657	.	+	0	ID=cds.mRNA:UHOR_03321;Parent=mRNA:UHOR_03321
UHOR_scaffold_5.00004	.	three_prime_UTR	172658	172686	.	+	.	ID=mRNA:UHOR_03321.utr3p1;Parent=mRNA:UHOR_03321
UHOR_scaffold_5.00004	.	gene	21751	23784	.	+	.	ID=gene:UHOR_03252;Name=UHOR_03252;Note=uncharacterized protein
UHOR_scaffold_5.00004	.	mRNA	21751	23784	.	+	.	ID=mRNA:UHOR_03252;Parent=gene:UHOR_03252;Name=UHOR_03252;Note=UHOR_03252;transcript_id=UHOR_03252
UHOR_scaffold_5.00004	.	five_prime_UTR	21751	21808	.	+	.	ID=mRNA:UHOR_03252.utr5p1;Parent=mRNA:UHOR_03252
UHOR_scaffold_5.00004	.	exon	21751	23551	.	+	.	ID=mRNA:UHOR_03252.exon1;Parent=mRNA:UHOR_03252
UHOR_scaffold_5.00004	.	CDS	21809	23473	.	+	0	ID=cds.mRNA:UHOR_03252;Parent=mRNA:UHOR_03252
UHOR_scaffold_5.00004	.	exon	23661	23677	.	+	.	ID=mRNA:UHOR_03252.exon2;Parent=mRNA:UHOR_03252
UHOR_scaffold_5.00004	.	exon	23770	23784	.	+	.	ID=mRNA:UHOR_03252.exon3;Parent=mRNA:UHOR_03252
UHOR_scaffold_5.00004	.	three_prime_UTR	23474	23551	.	+	.	ID=mRNA:UHOR_03252.utr3p1;Parent=mRNA:UHOR_03252
UHOR_scaffold_5.00004	.	three_prime_UTR	23661	23677	.	+	.	ID=mRNA:UHOR_03252.utr3p2;Parent=mRNA:UHOR_03252
UHOR_scaffold_5.00004	.	three_prime_UTR	23770	23784	.	+	.	ID=mRNA:UHOR_03252.utr3p3;Parent=mRNA:UHOR_03252
UHOR_scaffold_5.00004	MIPS	gene	75466	75559	.	+	.	ID=gene:trna11;Name=trna11;Note=Gly tRNA predicted by tRNAscan-SE
UHOR_scaffold_5.00004	MIPS	mRNA	75466	75559	.	+	.	ID=mRNA:trna11;Parent=gene:trna11;Name=trna11;Note=trna11;transcript_id=trna11
UHOR_scaffold_5.00004	MIPS	exon	75466	75559	.	+	.	ID=mRNA:trna11.exon1;Parent=mRNA:trna11
UHOR_scaffold_5.00004	.	gene	173186	173982	.	+	.	ID=gene:UHOR_03322;Name=UHOR_03322;Note=uncharacterized protein
UHOR_scaffold_5.00004	.	mRNA	173186	173982	.	+	.	ID=mRNA:UHOR_03322;Parent=gene:UHOR_03322;Name=UHOR_03322;Note=UHOR_03322;transcript_id=UHOR_03322
UHOR_scaffold_5.00004	.	five_prime_UTR	173186	173263	.	+	.	ID=mRNA:UHOR_03322.utr5p1;Parent=mRNA:UHOR_03322
UHOR_scaffold_5.00004	.	five_prime_UTR	173352	173354	.	+	.	ID=mRNA:UHOR_03322.utr5p2;Parent=mRNA:UHOR_03322
UHOR_scaffold_5.00004	.	exon	173186	173263	.	+	.	ID=mRNA:UHOR_03322.exon1;Parent=mRNA:UHOR_03322
UHOR_scaffold_5.00004	.	exon	173352	173982	.	+	.	ID=mRNA:UHOR_03322.exon2;Parent=mRNA:UHOR_03322
UHOR_scaffold_5.00004	.	CDS	173355	173915	.	+	0	ID=cds.mRNA:UHOR_03322;Parent=mRNA:UHOR_03322
UHOR_scaffold_5.00004	.	three_prime_UTR	173916	173982	.	+	.	ID=mRNA:UHOR_03322.utr3p1;Parent=mRNA:UHOR_03322
UHOR_scaffold_5.00004	.	gene	71459	74109	.	-	.	ID=gene:UHOR_03255;Name=UHOR_03255;Note=probable NADPH-cytochrome P450 reductase
UHOR_scaffold_5.00004	.	mRNA	71459	74109	.	-	.	ID=mRNA:UHOR_03255;Parent=gene:UHOR_03255;Name=UHOR_03255;Note=UHOR_03255;transcript_id=UHOR_03255
UHOR_scaffold_5.00004	.	five_prime_UTR	73820	74109	.	-	.	ID=mRNA:UHOR_03255.utr5p1;Parent=mRNA:UHOR_03255
UHOR_scaffold_5.00004	.	exon	71459	74109	.	-	.	ID=mRNA:UHOR_03255.exon1;Parent=mRNA:UHOR_03255
UHOR_scaffold_5.00004	.	CDS	71651	73819	.	-	0	ID=cds.mRNA:UHOR_03255;Parent=mRNA:UHOR_03255
UHOR_scaffold_5.00004	.	three_prime_UTR	71459	71650	.	-	.	ID=mRNA:UHOR_03255.utr3p1;Parent=mRNA:UHOR_03255
UHOR_scaffold_5.00004	.	gene	87799	88712	.	-	.	ID=gene:UHOR_03282;Name=UHOR_03282;Note=related to TR4 orphan receptor associated protein TRA16
UHOR_scaffold_5.00004	.	mRNA	87799	88712	.	-	.	ID=mRNA:UHOR_03282;Parent=gene:UHOR_03282;Name=UHOR_03282;Note=UHOR_03282;transcript_id=UHOR_03282
UHOR_scaffold_5.00004	.	five_prime_UTR	88477	88712	.	-	.	ID=mRNA:UHOR_03282.utr5p1;Parent=mRNA:UHOR_03282
UHOR_scaffold_5.00004	.	exon	88382	88712	.	-	.	ID=mRNA:UHOR_03282.exon1;Parent=mRNA:UHOR_03282
UHOR_scaffold_5.00004	.	CDS	88382	88476	.	-	0	ID=cds.mRNA:UHOR_03282;Parent=mRNA:UHOR_03282
UHOR_scaffold_5.00004	.	exon	87799	88298	.	-	.	ID=mRNA:UHOR_03282.exon2;Parent=mRNA:UHOR_03282
UHOR_scaffold_5.00004	.	CDS	87866	88298	.	-	1	ID=cds.mRNA:UHOR_03282;Parent=mRNA:UHOR_03282
UHOR_scaffold_5.00004	.	three_prime_UTR	87799	87865	.	-	.	ID=mRNA:UHOR_03282.utr3p1;Parent=mRNA:UHOR_03282
UHOR_scaffold_5.00004	.	gene	189350	193540	.	+	.	ID=gene:UHOR_03331;Name=UHOR_03331;Note=related to Restin (intermediate filament-associated protein)
UHOR_scaffold_5.00004	.	mRNA	189350	193540	.	+	.	ID=mRNA:UHOR_03331;Parent=gene:UHOR_03331;Name=UHOR_03331;Note=UHOR_03331;transcript_id=UHOR_03331
UHOR_scaffold_5.00004	.	five_prime_UTR	189350	189406	.	+	.	ID=mRNA:UHOR_03331.utr5p1;Parent=mRNA:UHOR_03331
UHOR_scaffold_5.00004	.	exon	189350	193540	.	+	.	ID=mRNA:UHOR_03331.exon1;Parent=mRNA:UHOR_03331
UHOR_scaffold_5.00004	.	CDS	189407	193453	.	+	0	ID=cds.mRNA:UHOR_03331;Parent=mRNA:UHOR_03331
UHOR_scaffold_5.00004	.	three_prime_UTR	193454	193540	.	+	.	ID=mRNA:UHOR_03331.utr3p1;Parent=mRNA:UHOR_03331
UHOR_scaffold_5.00004	.	gene	44175	49564	.	-	.	ID=gene:UHOR_03265;Name=UHOR_03265;Note=related to J kappa-recombination signal binding protein
UHOR_scaffold_5.00004	.	mRNA	44175	49564	.	-	.	ID=mRNA:UHOR_03265;Parent=gene:UHOR_03265;Name=UHOR_03265;Note=UHOR_03265;transcript_id=UHOR_03265
UHOR_scaffold_5.00004	.	five_prime_UTR	48932	49564	.	-	.	ID=mRNA:UHOR_03265.utr5p1;Parent=mRNA:UHOR_03265
UHOR_scaffold_5.00004	.	exon	44175	49564	.	-	.	ID=mRNA:UHOR_03265.exon1;Parent=mRNA:UHOR_03265
UHOR_scaffold_5.00004	.	CDS	44435	48931	.	-	0	ID=cds.mRNA:UHOR_03265;Parent=mRNA:UHOR_03265
UHOR_scaffold_5.00004	.	three_prime_UTR	44175	44434	.	-	.	ID=mRNA:UHOR_03265.utr3p1;Parent=mRNA:UHOR_03265
UHOR_scaffold_5.00004	.	gene	26619	30047	.	-	.	ID=gene:UHOR_03275;Name=UHOR_03275;Note=uncharacterized protein
UHOR_scaffold_5.00004	.	mRNA	26619	30047	.	-	.	ID=mRNA:UHOR_03275;Parent=gene:UHOR_03275;Name=UHOR_03275;Note=UHOR_03275;transcript_id=UHOR_03275
UHOR_scaffold_5.00004	.	five_prime_UTR	30001	30047	.	-	.	ID=mRNA:UHOR_03275.utr5p1;Parent=mRNA:UHOR_03275
UHOR_scaffold_5.00004	.	exon	26619	30047	.	-	.	ID=mRNA:UHOR_03275.exon1;Parent=mRNA:UHOR_03275
UHOR_scaffold_5.00004	.	CDS	26800	30000	.	-	0	ID=cds.mRNA:UHOR_03275;Parent=mRNA:UHOR_03275
UHOR_scaffold_5.00004	.	three_prime_UTR	26619	26799	.	-	.	ID=mRNA:UHOR_03275.utr3p1;Parent=mRNA:UHOR_03275
UHOR_scaffold_5.00004	.	gene	9199	11951	.	-	.	ID=gene:UHOR_03244;Name=UHOR_03244;Note=related to MAM3 - Protein required for normal mitochondrial morphology
UHOR_scaffold_5.00004	.	mRNA	9199	11951	.	-	.	ID=mRNA:UHOR_03244;Parent=gene:UHOR_03244;Name=UHOR_03244;Note=UHOR_03244;transcript_id=UHOR_03244
UHOR_scaffold_5.00004	.	five_prime_UTR	11884	11951	.	-	.	ID=mRNA:UHOR_03244.utr5p1;Parent=mRNA:UHOR_03244
UHOR_scaffold_5.00004	.	exon	9199	11951	.	-	.	ID=mRNA:UHOR_03244.exon1;Parent=mRNA:UHOR_03244
UHOR_scaffold_5.00004	.	CDS	9796	11883	.	-	0	ID=cds.mRNA:UHOR_03244;Parent=mRNA:UHOR_03244
UHOR_scaffold_5.00004	.	three_prime_UTR	9199	9795	.	-	.	ID=mRNA:UHOR_03244.utr3p1;Parent=mRNA:UHOR_03244
UHOR_scaffold_5.00004	.	gene	166367	170485	.	-	.	ID=gene:UHOR_03318;Name=UHOR_03318;Note=uncharacterized protein
UHOR_scaffold_5.00004	.	mRNA	166367	170485	.	-	.	ID=mRNA:UHOR_03318;Parent=gene:UHOR_03318;Name=UHOR_03318;Note=UHOR_03318;transcript_id=UHOR_03318
UHOR_scaffold_5.00004	.	five_prime_UTR	170453	170485	.	-	.	ID=mRNA:UHOR_03318.utr5p1;Parent=mRNA:UHOR_03318
UHOR_scaffold_5.00004	.	exon	166367	170485	.	-	.	ID=mRNA:UHOR_03318.exon1;Parent=mRNA:UHOR_03318
UHOR_scaffold_5.00004	.	CDS	167117	170452	.	-	0	ID=cds.mRNA:UHOR_03318;Parent=mRNA:UHOR_03318
UHOR_scaffold_5.00004	.	three_prime_UTR	166367	167116	.	-	.	ID=mRNA:UHOR_03318.utr3p1;Parent=mRNA:UHOR_03318
UHOR_scaffold_5.00004	.	gene	108	7347	.	-	.	ID=gene:UHOR_03240:UHOR_03241;Name=UHOR_03240:UHOR_03241;Note=MERGED related to SPT14 - N-acetylglucosaminyltransferase AND uncharacterized protein
UHOR_scaffold_5.00004	.	mRNA	108	7347	.	-	.	ID=mRNA:UHOR_03240:UHOR_03241;Parent=gene:UHOR_03240:UHOR_03241;Name=UHOR_03240:UHOR_03241;Note=UHOR_03240:UHOR_03241;transcript_id=UHOR_03240:UHOR_03241
UHOR_scaffold_5.00004	.	five_prime_UTR	7325	7347	.	-	.	ID=mRNA:UHOR_03240:UHOR_03241.utr5p1;Parent=mRNA:UHOR_03240:UHOR_03241
UHOR_scaffold_5.00004	.	exon	2037	7347	.	-	.	ID=mRNA:UHOR_03240:UHOR_03241.exon1;Parent=mRNA:UHOR_03240:UHOR_03241
UHOR_scaffold_5.00004	.	CDS	2037	7324	.	-	0	ID=cds.mRNA:UHOR_03240:UHOR_03241;Parent=mRNA:UHOR_03240:UHOR_03241
UHOR_scaffold_5.00004	.	exon	1753	1843	.	-	.	ID=mRNA:UHOR_03240:UHOR_03241.exon2;Parent=mRNA:UHOR_03240:UHOR_03241
UHOR_scaffold_5.00004	.	CDS	1753	1843	.	-	1	ID=cds.mRNA:UHOR_03240:UHOR_03241;Parent=mRNA:UHOR_03240:UHOR_03241
UHOR_scaffold_5.00004	.	exon	1085	1676	.	-	.	ID=mRNA:UHOR_03240:UHOR_03241.exon3;Parent=mRNA:UHOR_03240:UHOR_03241
UHOR_scaffold_5.00004	.	CDS	1085	1676	.	-	0	ID=cds.mRNA:UHOR_03240:UHOR_03241;Parent=mRNA:UHOR_03240:UHOR_03241
UHOR_scaffold_5.00004	.	exon	108	979	.	-	.	ID=mRNA:UHOR_03240:UHOR_03241.exon4;Parent=mRNA:UHOR_03240:UHOR_03241
UHOR_scaffold_5.00004	.	CDS	282	979	.	-	2	ID=cds.mRNA:UHOR_03240:UHOR_03241;Parent=mRNA:UHOR_03240:UHOR_03241
UHOR_scaffold_5.00004	.	three_prime_UTR	108	281	.	-	.	ID=mRNA:UHOR_03240:UHOR_03241.utr3p1;Parent=mRNA:UHOR_03240:UHOR_03241
UHOR_scaffold_5.00004	MIPS	gene	302524	302985	.	+	.	ID=gene:UHOR_17006;Name=UHOR_17006;Note=uncharacterized protein
UHOR_scaffold_5.00004	MIPS	mRNA	302524	302985	.	+	.	ID=mRNA:UHOR_17006;Parent=gene:UHOR_17006;Name=UHOR_17006;Note=UHOR_17006;transcript_id=UHOR_17006
UHOR_scaffold_5.00004	MIPS	exon	302524	302985	.	+	.	ID=mRNA:UHOR_17006.exon1;Parent=mRNA:UHOR_17006
UHOR_scaffold_5.00004	MIPS	CDS	302524	302985	.	+	0	ID=cds.mRNA:UHOR_17006;Parent=mRNA:UHOR_17006
UHOR_scaffold_5.00004	.	gene	142487	146544	.	+	.	ID=gene:UHOR_03307;Name=UHOR_03307;Note=related to YAK1 - ser/thr protein kinase
UHOR_scaffold_5.00004	.	mRNA	142487	146544	.	+	.	ID=mRNA:UHOR_03307;Parent=gene:UHOR_03307;Name=UHOR_03307;Note=UHOR_03307;transcript_id=UHOR_03307
UHOR_scaffold_5.00004	.	exon	142487	146544	.	+	.	ID=mRNA:UHOR_03307.exon1;Parent=mRNA:UHOR_03307
UHOR_scaffold_5.00004	.	CDS	142487	146458	.	+	0	ID=cds.mRNA:UHOR_03307;Parent=mRNA:UHOR_03307
UHOR_scaffold_5.00004	.	three_prime_UTR	146459	146544	.	+	.	ID=mRNA:UHOR_03307.utr3p1;Parent=mRNA:UHOR_03307
UHOR_scaffold_5.00004	.	gene	61898	63158	.	-	.	ID=gene:UHOR_03261;Name=UHOR_03261;Note=related to SPC3 - signal peptidase subunit
UHOR_scaffold_5.00004	.	mRNA	61898	63158	.	-	.	ID=mRNA:UHOR_03261;Parent=gene:UHOR_03261;Name=UHOR_03261;Note=UHOR_03261;transcript_id=UHOR_03261
UHOR_scaffold_5.00004	.	five_prime_UTR	63030	63158	.	-	.	ID=mRNA:UHOR_03261.utr5p1;Parent=mRNA:UHOR_03261
UHOR_scaffold_5.00004	.	exon	62599	63158	.	-	.	ID=mRNA:UHOR_03261.exon1;Parent=mRNA:UHOR_03261
UHOR_scaffold_5.00004	.	CDS	62599	63029	.	-	0	ID=cds.mRNA:UHOR_03261;Parent=mRNA:UHOR_03261
UHOR_scaffold_5.00004	.	exon	61898	62509	.	-	.	ID=mRNA:UHOR_03261.exon2;Parent=mRNA:UHOR_03261
UHOR_scaffold_5.00004	.	CDS	62350	62509	.	-	1	ID=cds.mRNA:UHOR_03261;Parent=mRNA:UHOR_03261
UHOR_scaffold_5.00004	.	three_prime_UTR	61898	62349	.	-	.	ID=mRNA:UHOR_03261.utr3p1;Parent=mRNA:UHOR_03261
UHOR_scaffold_5.00004	.	gene	180138	181923	.	-	.	ID=gene:UHOR_03328;Name=UHOR_03328;Note=related to GCD2 - translation initiation factor eIF2B, 71 kDa (delta) subunit
UHOR_scaffold_5.00004	.	mRNA	180138	181923	.	-	.	ID=mRNA:UHOR_03328;Parent=gene:UHOR_03328;Name=UHOR_03328;Note=UHOR_03328;transcript_id=UHOR_03328
UHOR_scaffold_5.00004	.	five_prime_UTR	181823	181923	.	-	.	ID=mRNA:UHOR_03328.utr5p1;Parent=mRNA:UHOR_03328
UHOR_scaffold_5.00004	.	exon	180138	181923	.	-	.	ID=mRNA:UHOR_03328.exon1;Parent=mRNA:UHOR_03328
UHOR_scaffold_5.00004	.	CDS	180239	181822	.	-	0	ID=cds.mRNA:UHOR_03328;Parent=mRNA:UHOR_03328
UHOR_scaffold_5.00004	.	three_prime_UTR	180138	180238	.	-	.	ID=mRNA:UHOR_03328.utr3p1;Parent=mRNA:UHOR_03328
UHOR_scaffold_5.00004	.	gene	85980	87845	.	+	.	ID=gene:UHOR_03280;Name=UHOR_03280;Note=uncharacterized protein
UHOR_scaffold_5.00004	.	mRNA	85980	87845	.	+	.	ID=mRNA:UHOR_03280;Parent=gene:UHOR_03280;Name=UHOR_03280;Note=UHOR_03280;transcript_id=UHOR_03280
UHOR_scaffold_5.00004	.	five_prime_UTR	85980	86050	.	+	.	ID=mRNA:UHOR_03280.utr5p1;Parent=mRNA:UHOR_03280
UHOR_scaffold_5.00004	.	exon	85980	87444	.	+	.	ID=mRNA:UHOR_03280.exon1;Parent=mRNA:UHOR_03280
UHOR_scaffold_5.00004	.	CDS	86051	87444	.	+	0	ID=cds.mRNA:UHOR_03280;Parent=mRNA:UHOR_03280
UHOR_scaffold_5.00004	.	exon	87539	87845	.	+	.	ID=mRNA:UHOR_03280.exon2;Parent=mRNA:UHOR_03280
UHOR_scaffold_5.00004	.	CDS	87539	87767	.	+	1	ID=cds.mRNA:UHOR_03280;Parent=mRNA:UHOR_03280
UHOR_scaffold_5.00004	.	three_prime_UTR	87768	87845	.	+	.	ID=mRNA:UHOR_03280.utr3p1;Parent=mRNA:UHOR_03280
UHOR_scaffold_5.00004	.	gene	31460	33339	.	-	.	ID=gene:UHOR_03272;Name=UHOR_03272;Note=related to carbamoyl-phosphate synthase small chain, arginine-specific, small chain, mitochondrial precursor
UHOR_scaffold_5.00004	.	mRNA	31460	33339	.	-	.	ID=mRNA:UHOR_03272;Parent=gene:UHOR_03272;Name=UHOR_03272;Note=UHOR_03272;transcript_id=UHOR_03272
UHOR_scaffold_5.00004	.	five_prime_UTR	32993	33339	.	-	.	ID=mRNA:UHOR_03272.utr5p1;Parent=mRNA:UHOR_03272
UHOR_scaffold_5.00004	.	exon	31460	33339	.	-	.	ID=mRNA:UHOR_03272.exon1;Parent=mRNA:UHOR_03272
UHOR_scaffold_5.00004	.	CDS	31550	32992	.	-	0	ID=cds.mRNA:UHOR_03272;Parent=mRNA:UHOR_03272
UHOR_scaffold_5.00004	.	three_prime_UTR	31460	31549	.	-	.	ID=mRNA:UHOR_03272.utr3p1;Parent=mRNA:UHOR_03272
UHOR_scaffold_5.00004	.	gene	79338	85488	.	+	.	ID=gene:UHOR_03279-A;Name=UHOR_03279-A;Note=uncharacterized protein
UHOR_scaffold_5.00004	.	mRNA	79338	85488	.	+	.	ID=mRNA:UHOR_03279-B;Parent=gene:UHOR_03279-A;Name=UHOR_03279-B;Note=UHOR_03279-B;transcript_id=UHOR_03279-B
UHOR_scaffold_5.00004	.	five_prime_UTR	79338	80141	.	+	.	ID=mRNA:UHOR_03279-B.utr5p1;Parent=mRNA:UHOR_03279-B
UHOR_scaffold_5.00004	.	exon	79338	80194	.	+	.	ID=mRNA:UHOR_03279-B.exon1;Parent=mRNA:UHOR_03279-B
UHOR_scaffold_5.00004	.	CDS	80142	80194	.	+	0	ID=cds.mRNA:UHOR_03279-B;Parent=mRNA:UHOR_03279-B
UHOR_scaffold_5.00004	.	exon	80285	85488	.	+	.	ID=mRNA:UHOR_03279-B.exon2;Parent=mRNA:UHOR_03279-B
UHOR_scaffold_5.00004	.	CDS	80285	85424	.	+	1	ID=cds.mRNA:UHOR_03279-B;Parent=mRNA:UHOR_03279-B
UHOR_scaffold_5.00004	.	three_prime_UTR	85425	85488	.	+	.	ID=mRNA:UHOR_03279-B.utr3p1;Parent=mRNA:UHOR_03279-B
UHOR_scaffold_5.00004	.	mRNA	79338	85488	.	+	.	ID=mRNA:UHOR_03279-A;Parent=gene:UHOR_03279-A;Name=UHOR_03279-A;Note=UHOR_03279-A;transcript_id=UHOR_03279-A
UHOR_scaffold_5.00004	.	five_prime_UTR	79338	80141	.	+	.	ID=mRNA:UHOR_03279-A.utr5p1;Parent=mRNA:UHOR_03279-A
UHOR_scaffold_5.00004	.	exon	79338	85488	.	+	.	ID=mRNA:UHOR_03279-A.exon1;Parent=mRNA:UHOR_03279-A
UHOR_scaffold_5.00004	.	CDS	80142	85424	.	+	0	ID=cds.mRNA:UHOR_03279-A;Parent=mRNA:UHOR_03279-A
UHOR_scaffold_5.00004	.	three_prime_UTR	85425	85488	.	+	.	ID=mRNA:UHOR_03279-A.utr3p1;Parent=mRNA:UHOR_03279-A
UHOR_scaffold_5.00004	.	gene	126863	128059	.	-	.	ID=gene:UHOR_03304-A;Name=UHOR_03304-A;Note=uncharacterized protein
UHOR_scaffold_5.00004	.	mRNA	126863	128059	.	-	.	ID=mRNA:UHOR_03304-A;Parent=gene:UHOR_03304-A;Name=UHOR_03304-A;Note=UHOR_03304-A;transcript_id=UHOR_03304-A
UHOR_scaffold_5.00004	.	five_prime_UTR	127788	128059	.	-	.	ID=mRNA:UHOR_03304-A.utr5p1;Parent=mRNA:UHOR_03304-A
UHOR_scaffold_5.00004	.	exon	127785	128059	.	-	.	ID=mRNA:UHOR_03304-A.exon1;Parent=mRNA:UHOR_03304-A
UHOR_scaffold_5.00004	.	CDS	127785	127787	.	-	0	ID=cds.mRNA:UHOR_03304-A;Parent=mRNA:UHOR_03304-A
UHOR_scaffold_5.00004	.	exon	127400	127676	.	-	.	ID=mRNA:UHOR_03304-A.exon2;Parent=mRNA:UHOR_03304-A
UHOR_scaffold_5.00004	.	CDS	127400	127676	.	-	0	ID=cds.mRNA:UHOR_03304-A;Parent=mRNA:UHOR_03304-A
UHOR_scaffold_5.00004	.	exon	126863	127302	.	-	.	ID=mRNA:UHOR_03304-A.exon3;Parent=mRNA:UHOR_03304-A
UHOR_scaffold_5.00004	.	CDS	127271	127302	.	-	2	ID=cds.mRNA:UHOR_03304-A;Parent=mRNA:UHOR_03304-A
UHOR_scaffold_5.00004	.	three_prime_UTR	126863	127270	.	-	.	ID=mRNA:UHOR_03304-A.utr3p1;Parent=mRNA:UHOR_03304-A
UHOR_scaffold_5.00004	.	mRNA	126863	128059	.	-	.	ID=mRNA:UHOR_03304-B;Parent=gene:UHOR_03304-A;Name=UHOR_03304-B;Note=UHOR_03304-B;transcript_id=UHOR_03304-B
UHOR_scaffold_5.00004	.	five_prime_UTR	127788	128059	.	-	.	ID=mRNA:UHOR_03304-B.utr5p1;Parent=mRNA:UHOR_03304-B
UHOR_scaffold_5.00004	.	exon	127785	128059	.	-	.	ID=mRNA:UHOR_03304-B.exon1;Parent=mRNA:UHOR_03304-B
UHOR_scaffold_5.00004	.	CDS	127785	127787	.	-	0	ID=cds.mRNA:UHOR_03304-B;Parent=mRNA:UHOR_03304-B
UHOR_scaffold_5.00004	.	exon	126863	127676	.	-	.	ID=mRNA:UHOR_03304-B.exon2;Parent=mRNA:UHOR_03304-B
UHOR_scaffold_5.00004	.	CDS	127338	127676	.	-	0	ID=cds.mRNA:UHOR_03304-B;Parent=mRNA:UHOR_03304-B
UHOR_scaffold_5.00004	.	three_prime_UTR	126863	127337	.	-	.	ID=mRNA:UHOR_03304-B.utr3p1;Parent=mRNA:UHOR_03304-B
UHOR_scaffold_5.00004	.	gene	104140	105825	.	-	.	ID=gene:UHOR_03293;Name=UHOR_03293;Note=probable TFB2 - TFIIH subunit (transcription/repair factor)
UHOR_scaffold_5.00004	.	mRNA	104140	105825	.	-	.	ID=mRNA:UHOR_03293;Parent=gene:UHOR_03293;Name=UHOR_03293;Note=UHOR_03293;transcript_id=UHOR_03293
UHOR_scaffold_5.00004	.	five_prime_UTR	105632	105825	.	-	.	ID=mRNA:UHOR_03293.utr5p1;Parent=mRNA:UHOR_03293
UHOR_scaffold_5.00004	.	exon	104140	105825	.	-	.	ID=mRNA:UHOR_03293.exon1;Parent=mRNA:UHOR_03293
UHOR_scaffold_5.00004	.	CDS	104153	105631	.	-	0	ID=cds.mRNA:UHOR_03293;Parent=mRNA:UHOR_03293
UHOR_scaffold_5.00004	.	three_prime_UTR	104140	104152	.	-	.	ID=mRNA:UHOR_03293.utr3p1;Parent=mRNA:UHOR_03293
UHOR_scaffold_5.00004	.	gene	41839	43992	.	-	.	ID=gene:UHOR_03266-A;Name=UHOR_03266-A;Note=related to FSH3 - putative serine hydrolase
UHOR_scaffold_5.00004	.	mRNA	41839	43992	.	-	.	ID=mRNA:UHOR_03266-A;Parent=gene:UHOR_03266-A;Name=UHOR_03266-A;Note=UHOR_03266-A;transcript_id=UHOR_03266-A
UHOR_scaffold_5.00004	.	five_prime_UTR	43925	43992	.	-	.	ID=mRNA:UHOR_03266-A.utr5p1;Parent=mRNA:UHOR_03266-A
UHOR_scaffold_5.00004	.	exon	43266	43992	.	-	.	ID=mRNA:UHOR_03266-A.exon1;Parent=mRNA:UHOR_03266-A
UHOR_scaffold_5.00004	.	CDS	43266	43924	.	-	0	ID=cds.mRNA:UHOR_03266-A;Parent=mRNA:UHOR_03266-A
UHOR_scaffold_5.00004	.	exon	42593	43142	.	-	.	ID=mRNA:UHOR_03266-A.exon2;Parent=mRNA:UHOR_03266-A
UHOR_scaffold_5.00004	.	CDS	42593	43142	.	-	1	ID=cds.mRNA:UHOR_03266-A;Parent=mRNA:UHOR_03266-A
UHOR_scaffold_5.00004	.	exon	42437	42508	.	-	.	ID=mRNA:UHOR_03266-A.exon3;Parent=mRNA:UHOR_03266-A
UHOR_scaffold_5.00004	.	CDS	42437	42508	.	-	0	ID=cds.mRNA:UHOR_03266-A;Parent=mRNA:UHOR_03266-A
UHOR_scaffold_5.00004	.	exon	42157	42327	.	-	.	ID=mRNA:UHOR_03266-A.exon4;Parent=mRNA:UHOR_03266-A
UHOR_scaffold_5.00004	.	CDS	42157	42327	.	-	0	ID=cds.mRNA:UHOR_03266-A;Parent=mRNA:UHOR_03266-A
UHOR_scaffold_5.00004	.	exon	41839	42062	.	-	.	ID=mRNA:UHOR_03266-A.exon5;Parent=mRNA:UHOR_03266-A
UHOR_scaffold_5.00004	.	CDS	41928	42062	.	-	0	ID=cds.mRNA:UHOR_03266-A;Parent=mRNA:UHOR_03266-A
UHOR_scaffold_5.00004	.	three_prime_UTR	41839	41927	.	-	.	ID=mRNA:UHOR_03266-A.utr3p1;Parent=mRNA:UHOR_03266-A
UHOR_scaffold_5.00004	.	mRNA	41839	43992	.	-	.	ID=mRNA:UHOR_03266-B;Parent=gene:UHOR_03266-A;Name=UHOR_03266-B;Note=UHOR_03266-B;transcript_id=UHOR_03266-B
UHOR_scaffold_5.00004	.	five_prime_UTR	43925	43992	.	-	.	ID=mRNA:UHOR_03266-B.utr5p1;Parent=mRNA:UHOR_03266-B
UHOR_scaffold_5.00004	.	exon	43266	43992	.	-	.	ID=mRNA:UHOR_03266-B.exon1;Parent=mRNA:UHOR_03266-B
UHOR_scaffold_5.00004	.	CDS	43266	43924	.	-	0	ID=cds.mRNA:UHOR_03266-B;Parent=mRNA:UHOR_03266-B
UHOR_scaffold_5.00004	.	exon	42593	43142	.	-	.	ID=mRNA:UHOR_03266-B.exon2;Parent=mRNA:UHOR_03266-B
UHOR_scaffold_5.00004	.	CDS	42593	43142	.	-	1	ID=cds.mRNA:UHOR_03266-B;Parent=mRNA:UHOR_03266-B
UHOR_scaffold_5.00004	.	exon	42437	42508	.	-	.	ID=mRNA:UHOR_03266-B.exon3;Parent=mRNA:UHOR_03266-B
UHOR_scaffold_5.00004	.	CDS	42437	42508	.	-	0	ID=cds.mRNA:UHOR_03266-B;Parent=mRNA:UHOR_03266-B
UHOR_scaffold_5.00004	.	exon	41839	42327	.	-	.	ID=mRNA:UHOR_03266-B.exon4;Parent=mRNA:UHOR_03266-B
UHOR_scaffold_5.00004	.	CDS	42100	42327	.	-	0	ID=cds.mRNA:UHOR_03266-B;Parent=mRNA:UHOR_03266-B
UHOR_scaffold_5.00004	.	three_prime_UTR	41839	42099	.	-	.	ID=mRNA:UHOR_03266-B.utr3p1;Parent=mRNA:UHOR_03266-B
UHOR_scaffold_5.00004	.	gene	289947	294475	.	-	.	ID=gene:UHOR_03371;Name=UHOR_03371;Note=related to SCP160 - involved in control of mitotic chromsome transmission
UHOR_scaffold_5.00004	.	mRNA	289947	294475	.	-	.	ID=mRNA:UHOR_03371;Parent=gene:UHOR_03371;Name=UHOR_03371;Note=UHOR_03371;transcript_id=UHOR_03371
UHOR_scaffold_5.00004	.	five_prime_UTR	294357	294475	.	-	.	ID=mRNA:UHOR_03371.utr5p1;Parent=mRNA:UHOR_03371
UHOR_scaffold_5.00004	.	five_prime_UTR	294087	294247	.	-	.	ID=mRNA:UHOR_03371.utr5p2;Parent=mRNA:UHOR_03371
UHOR_scaffold_5.00004	.	exon	294357	294475	.	-	.	ID=mRNA:UHOR_03371.exon1;Parent=mRNA:UHOR_03371
UHOR_scaffold_5.00004	.	exon	289947	294247	.	-	.	ID=mRNA:UHOR_03371.exon2;Parent=mRNA:UHOR_03371
UHOR_scaffold_5.00004	.	CDS	290070	294086	.	-	0	ID=cds.mRNA:UHOR_03371;Parent=mRNA:UHOR_03371
UHOR_scaffold_5.00004	.	three_prime_UTR	289947	290069	.	-	.	ID=mRNA:UHOR_03371.utr3p1;Parent=mRNA:UHOR_03371
UHOR_scaffold_5.00004	.	gene	101172	103512	.	-	.	ID=gene:UHOR_03292;Name=UHOR_03292;Note=related to dolichyl-phosphate-mannose-glycolipid alpha-mannosyltransferase
UHOR_scaffold_5.00004	.	mRNA	101172	103512	.	-	.	ID=mRNA:UHOR_03292;Parent=gene:UHOR_03292;Name=UHOR_03292;Note=UHOR_03292;transcript_id=UHOR_03292
UHOR_scaffold_5.00004	.	five_prime_UTR	103445	103512	.	-	.	ID=mRNA:UHOR_03292.utr5p1;Parent=mRNA:UHOR_03292
UHOR_scaffold_5.00004	.	exon	101172	103512	.	-	.	ID=mRNA:UHOR_03292.exon1;Parent=mRNA:UHOR_03292
UHOR_scaffold_5.00004	.	CDS	101207	103444	.	-	0	ID=cds.mRNA:UHOR_03292;Parent=mRNA:UHOR_03292
UHOR_scaffold_5.00004	.	three_prime_UTR	101172	101206	.	-	.	ID=mRNA:UHOR_03292.utr3p1;Parent=mRNA:UHOR_03292
UHOR_scaffold_5.00004	.	gene	53216	56272	.	+	.	ID=gene:UHOR_03263;Name=UHOR_03263;Note=uncharacterized protein
UHOR_scaffold_5.00004	.	mRNA	53216	56272	.	+	.	ID=mRNA:UHOR_03263;Parent=gene:UHOR_03263;Name=UHOR_03263;Note=UHOR_03263;transcript_id=UHOR_03263
UHOR_scaffold_5.00004	.	five_prime_UTR	53216	53561	.	+	.	ID=mRNA:UHOR_03263.utr5p1;Parent=mRNA:UHOR_03263
UHOR_scaffold_5.00004	.	five_prime_UTR	53656	53828	.	+	.	ID=mRNA:UHOR_03263.utr5p2;Parent=mRNA:UHOR_03263
UHOR_scaffold_5.00004	.	exon	53216	53561	.	+	.	ID=mRNA:UHOR_03263.exon1;Parent=mRNA:UHOR_03263
UHOR_scaffold_5.00004	.	exon	53656	56272	.	+	.	ID=mRNA:UHOR_03263.exon2;Parent=mRNA:UHOR_03263
UHOR_scaffold_5.00004	.	CDS	53829	56201	.	+	0	ID=cds.mRNA:UHOR_03263;Parent=mRNA:UHOR_03263
UHOR_scaffold_5.00004	.	three_prime_UTR	56202	56272	.	+	.	ID=mRNA:UHOR_03263.utr3p1;Parent=mRNA:UHOR_03263
UHOR_scaffold_5.00004	.	gene	257602	262802	.	+	.	ID=gene:UHOR_03360;Name=UHOR_03360;Note=related to RNA polymerase II mediator complex protein pmc1
UHOR_scaffold_5.00004	.	mRNA	257602	262802	.	+	.	ID=mRNA:UHOR_03360;Parent=gene:UHOR_03360;Name=UHOR_03360;Note=UHOR_03360;transcript_id=UHOR_03360
UHOR_scaffold_5.00004	.	five_prime_UTR	257602	258083	.	+	.	ID=mRNA:UHOR_03360.utr5p1;Parent=mRNA:UHOR_03360
UHOR_scaffold_5.00004	.	exon	257602	262802	.	+	.	ID=mRNA:UHOR_03360.exon1;Parent=mRNA:UHOR_03360
UHOR_scaffold_5.00004	.	CDS	258084	262703	.	+	0	ID=cds.mRNA:UHOR_03360;Parent=mRNA:UHOR_03360
UHOR_scaffold_5.00004	.	three_prime_UTR	262704	262802	.	+	.	ID=mRNA:UHOR_03360.utr3p1;Parent=mRNA:UHOR_03360
UHOR_scaffold_5.00004	.	gene	124500	126043	.	-	.	ID=gene:UHOR_03302;Name=UHOR_03302;Note=probable YMC1 - Protein of the mitochondrial carrier family (MCF)
UHOR_scaffold_5.00004	.	mRNA	124500	126043	.	-	.	ID=mRNA:UHOR_03302;Parent=gene:UHOR_03302;Name=UHOR_03302;Note=UHOR_03302;transcript_id=UHOR_03302
UHOR_scaffold_5.00004	.	five_prime_UTR	125509	126043	.	-	.	ID=mRNA:UHOR_03302.utr5p1;Parent=mRNA:UHOR_03302
UHOR_scaffold_5.00004	.	exon	124500	126043	.	-	.	ID=mRNA:UHOR_03302.exon1;Parent=mRNA:UHOR_03302
UHOR_scaffold_5.00004	.	CDS	124588	125508	.	-	0	ID=cds.mRNA:UHOR_03302;Parent=mRNA:UHOR_03302
UHOR_scaffold_5.00004	.	three_prime_UTR	124500	124587	.	-	.	ID=mRNA:UHOR_03302.utr3p1;Parent=mRNA:UHOR_03302
UHOR_scaffold_5.00004	.	gene	176623	178898	.	+	.	ID=gene:UHOR_03325;Name=UHOR_03325;Note=related to INP52 - phosphatidylinositol phosphate phosphatase
UHOR_scaffold_5.00004	.	mRNA	176623	178898	.	+	.	ID=mRNA:UHOR_03325;Parent=gene:UHOR_03325;Name=UHOR_03325;Note=UHOR_03325;transcript_id=UHOR_03325
UHOR_scaffold_5.00004	.	five_prime_UTR	176623	176695	.	+	.	ID=mRNA:UHOR_03325.utr5p1;Parent=mRNA:UHOR_03325
UHOR_scaffold_5.00004	.	exon	176623	178898	.	+	.	ID=mRNA:UHOR_03325.exon1;Parent=mRNA:UHOR_03325
UHOR_scaffold_5.00004	.	CDS	176696	178810	.	+	0	ID=cds.mRNA:UHOR_03325;Parent=mRNA:UHOR_03325
UHOR_scaffold_5.00004	.	three_prime_UTR	178811	178898	.	+	.	ID=mRNA:UHOR_03325.utr3p1;Parent=mRNA:UHOR_03325
UHOR_scaffold_5.00004	.	gene	268439	269183	.	-	.	ID=gene:UHOR_03362;Name=UHOR_03362;Note=uncharacterized protein
UHOR_scaffold_5.00004	.	mRNA	268439	269183	.	-	.	ID=mRNA:UHOR_03362;Parent=gene:UHOR_03362;Name=UHOR_03362;Note=UHOR_03362;transcript_id=UHOR_03362
UHOR_scaffold_5.00004	.	exon	269175	269183	.	-	.	ID=mRNA:UHOR_03362.exon1;Parent=mRNA:UHOR_03362
UHOR_scaffold_5.00004	.	CDS	269175	269183	.	-	0	ID=cds.mRNA:UHOR_03362;Parent=mRNA:UHOR_03362
UHOR_scaffold_5.00004	.	exon	268439	268909	.	-	.	ID=mRNA:UHOR_03362.exon2;Parent=mRNA:UHOR_03362
UHOR_scaffold_5.00004	.	CDS	268439	268909	.	-	0	ID=cds.mRNA:UHOR_03362;Parent=mRNA:UHOR_03362
UHOR_scaffold_5.00004	.	gene	254175	257301	.	-	.	ID=gene:UHOR_03340;Name=UHOR_03340;Note=related to CEX1 \FB cytoplasmic component of the nuclear aminoacylation-dependent tRNA export pathway
UHOR_scaffold_5.00004	.	mRNA	254175	257301	.	-	.	ID=mRNA:UHOR_03340;Parent=gene:UHOR_03340;Name=UHOR_03340;Note=UHOR_03340;transcript_id=UHOR_03340
UHOR_scaffold_5.00004	.	five_prime_UTR	257104	257301	.	-	.	ID=mRNA:UHOR_03340.utr5p1;Parent=mRNA:UHOR_03340
UHOR_scaffold_5.00004	.	exon	254175	257301	.	-	.	ID=mRNA:UHOR_03340.exon1;Parent=mRNA:UHOR_03340
UHOR_scaffold_5.00004	.	CDS	254218	257103	.	-	0	ID=cds.mRNA:UHOR_03340;Parent=mRNA:UHOR_03340
UHOR_scaffold_5.00004	.	three_prime_UTR	254175	254217	.	-	.	ID=mRNA:UHOR_03340.utr3p1;Parent=mRNA:UHOR_03340
UHOR_scaffold_5.00004	.	gene	12011	15392	.	-	.	ID=gene:UHOR_03245;Name=UHOR_03245;Note=related to FLC2 - putative FAD transporter
UHOR_scaffold_5.00004	.	mRNA	12011	15392	.	-	.	ID=mRNA:UHOR_03245;Parent=gene:UHOR_03245;Name=UHOR_03245;Note=UHOR_03245;transcript_id=UHOR_03245
UHOR_scaffold_5.00004	.	five_prime_UTR	14980	15392	.	-	.	ID=mRNA:UHOR_03245.utr5p1;Parent=mRNA:UHOR_03245
UHOR_scaffold_5.00004	.	exon	12011	15392	.	-	.	ID=mRNA:UHOR_03245.exon1;Parent=mRNA:UHOR_03245
UHOR_scaffold_5.00004	.	CDS	12481	14979	.	-	0	ID=cds.mRNA:UHOR_03245;Parent=mRNA:UHOR_03245
UHOR_scaffold_5.00004	.	three_prime_UTR	12011	12480	.	-	.	ID=mRNA:UHOR_03245.utr3p1;Parent=mRNA:UHOR_03245
UHOR_scaffold_5.00004	.	gene	17644	19847	.	+	.	ID=gene:UHOR_03249;Name=UHOR_03249;Note=uncharacterized protein
UHOR_scaffold_5.00004	.	mRNA	17644	19847	.	+	.	ID=mRNA:UHOR_03249;Parent=gene:UHOR_03249;Name=UHOR_03249;Note=UHOR_03249;transcript_id=UHOR_03249
UHOR_scaffold_5.00004	.	five_prime_UTR	17644	17944	.	+	.	ID=mRNA:UHOR_03249.utr5p1;Parent=mRNA:UHOR_03249
UHOR_scaffold_5.00004	.	exon	17644	19847	.	+	.	ID=mRNA:UHOR_03249.exon1;Parent=mRNA:UHOR_03249
UHOR_scaffold_5.00004	.	CDS	17945	19762	.	+	0	ID=cds.mRNA:UHOR_03249;Parent=mRNA:UHOR_03249
UHOR_scaffold_5.00004	.	three_prime_UTR	19763	19847	.	+	.	ID=mRNA:UHOR_03249.utr3p1;Parent=mRNA:UHOR_03249
UHOR_scaffold_5.00004	.	gene	273620	275967	.	-	.	ID=gene:UHOR_03364;Name=UHOR_03364;Note=probable PBS2 - tyrosine protein kinase of the MAP kinase kinase family
UHOR_scaffold_5.00004	.	mRNA	273620	275967	.	-	.	ID=mRNA:UHOR_03364;Parent=gene:UHOR_03364;Name=UHOR_03364;Note=UHOR_03364;transcript_id=UHOR_03364
UHOR_scaffold_5.00004	.	five_prime_UTR	275504	275967	.	-	.	ID=mRNA:UHOR_03364.utr5p1;Parent=mRNA:UHOR_03364
UHOR_scaffold_5.00004	.	exon	273620	275967	.	-	.	ID=mRNA:UHOR_03364.exon1;Parent=mRNA:UHOR_03364
UHOR_scaffold_5.00004	.	CDS	273746	275503	.	-	0	ID=cds.mRNA:UHOR_03364;Parent=mRNA:UHOR_03364
UHOR_scaffold_5.00004	.	three_prime_UTR	273620	273745	.	-	.	ID=mRNA:UHOR_03364.utr3p1;Parent=mRNA:UHOR_03364
UHOR_scaffold_5.00004	.	gene	287470	289881	.	+	.	ID=gene:UHOR_03369;Name=UHOR_03369;Note=uncharacterized protein
UHOR_scaffold_5.00004	.	mRNA	287470	289881	.	+	.	ID=mRNA:UHOR_03369;Parent=gene:UHOR_03369;Name=UHOR_03369;Note=UHOR_03369;transcript_id=UHOR_03369
UHOR_scaffold_5.00004	.	five_prime_UTR	287470	287546	.	+	.	ID=mRNA:UHOR_03369.utr5p1;Parent=mRNA:UHOR_03369
UHOR_scaffold_5.00004	.	exon	287470	289881	.	+	.	ID=mRNA:UHOR_03369.exon1;Parent=mRNA:UHOR_03369
UHOR_scaffold_5.00004	.	CDS	287547	289790	.	+	0	ID=cds.mRNA:UHOR_03369;Parent=mRNA:UHOR_03369
UHOR_scaffold_5.00004	.	three_prime_UTR	289791	289881	.	+	.	ID=mRNA:UHOR_03369.utr3p1;Parent=mRNA:UHOR_03369
UHOR_scaffold_5.00004	.	gene	281279	282751	.	+	.	ID=gene:UHOR_03366;Name=UHOR_03366;Note=probable cysteine synthase
UHOR_scaffold_5.00004	.	mRNA	281279	282751	.	+	.	ID=mRNA:UHOR_03366;Parent=gene:UHOR_03366;Name=UHOR_03366;Note=UHOR_03366;transcript_id=UHOR_03366
UHOR_scaffold_5.00004	.	five_prime_UTR	281279	281350	.	+	.	ID=mRNA:UHOR_03366.utr5p1;Parent=mRNA:UHOR_03366
UHOR_scaffold_5.00004	.	exon	281279	282751	.	+	.	ID=mRNA:UHOR_03366.exon1;Parent=mRNA:UHOR_03366
UHOR_scaffold_5.00004	.	CDS	281351	282496	.	+	0	ID=cds.mRNA:UHOR_03366;Parent=mRNA:UHOR_03366
UHOR_scaffold_5.00004	.	three_prime_UTR	282497	282751	.	+	.	ID=mRNA:UHOR_03366.utr3p1;Parent=mRNA:UHOR_03366
UHOR_scaffold_5.00004	.	gene	30237	31500	.	+	.	ID=gene:UHOR_03273;Name=UHOR_03273;Note=uncharacterized protein
UHOR_scaffold_5.00004	.	mRNA	30237	31500	.	+	.	ID=mRNA:UHOR_03273;Parent=gene:UHOR_03273;Name=UHOR_03273;Note=UHOR_03273;transcript_id=UHOR_03273
UHOR_scaffold_5.00004	.	five_prime_UTR	30237	30289	.	+	.	ID=mRNA:UHOR_03273.utr5p1;Parent=mRNA:UHOR_03273
UHOR_scaffold_5.00004	.	exon	30237	31167	.	+	.	ID=mRNA:UHOR_03273.exon1;Parent=mRNA:UHOR_03273
UHOR_scaffold_5.00004	.	CDS	30290	31167	.	+	0	ID=cds.mRNA:UHOR_03273;Parent=mRNA:UHOR_03273
UHOR_scaffold_5.00004	.	exon	31262	31500	.	+	.	ID=mRNA:UHOR_03273.exon2;Parent=mRNA:UHOR_03273
UHOR_scaffold_5.00004	.	CDS	31262	31439	.	+	1	ID=cds.mRNA:UHOR_03273;Parent=mRNA:UHOR_03273
UHOR_scaffold_5.00004	.	three_prime_UTR	31440	31500	.	+	.	ID=mRNA:UHOR_03273.utr3p1;Parent=mRNA:UHOR_03273
UHOR_scaffold_5.00004	.	gene	106072	108157	.	+	.	ID=gene:UHOR_03294;Name=UHOR_03294;Note=related to DPH2 - diphtheria toxin resistance protein
UHOR_scaffold_5.00004	.	mRNA	106072	108157	.	+	.	ID=mRNA:UHOR_03294;Parent=gene:UHOR_03294;Name=UHOR_03294;Note=UHOR_03294;transcript_id=UHOR_03294
UHOR_scaffold_5.00004	.	five_prime_UTR	106072	106117	.	+	.	ID=mRNA:UHOR_03294.utr5p1;Parent=mRNA:UHOR_03294
UHOR_scaffold_5.00004	.	exon	106072	108157	.	+	.	ID=mRNA:UHOR_03294.exon1;Parent=mRNA:UHOR_03294
UHOR_scaffold_5.00004	.	CDS	106118	108091	.	+	0	ID=cds.mRNA:UHOR_03294;Parent=mRNA:UHOR_03294
UHOR_scaffold_5.00004	.	three_prime_UTR	108092	108157	.	+	.	ID=mRNA:UHOR_03294.utr3p1;Parent=mRNA:UHOR_03294
UHOR_scaffold_5.00004	.	gene	93020	93842	.	+	.	ID=gene:UHOR_03286;Name=UHOR_03286;Note=related to TRM112 - subunit of tRNA methyltransferase complex
UHOR_scaffold_5.00004	.	mRNA	93020	93842	.	+	.	ID=mRNA:UHOR_03286;Parent=gene:UHOR_03286;Name=UHOR_03286;Note=UHOR_03286;transcript_id=UHOR_03286
UHOR_scaffold_5.00004	.	five_prime_UTR	93020	93157	.	+	.	ID=mRNA:UHOR_03286.utr5p1;Parent=mRNA:UHOR_03286
UHOR_scaffold_5.00004	.	exon	93020	93439	.	+	.	ID=mRNA:UHOR_03286.exon1;Parent=mRNA:UHOR_03286
UHOR_scaffold_5.00004	.	CDS	93158	93439	.	+	0	ID=cds.mRNA:UHOR_03286;Parent=mRNA:UHOR_03286
UHOR_scaffold_5.00004	.	exon	93532	93842	.	+	.	ID=mRNA:UHOR_03286.exon2;Parent=mRNA:UHOR_03286
UHOR_scaffold_5.00004	.	CDS	93532	93639	.	+	0	ID=cds.mRNA:UHOR_03286;Parent=mRNA:UHOR_03286
UHOR_scaffold_5.00004	.	three_prime_UTR	93640	93842	.	+	.	ID=mRNA:UHOR_03286.utr3p1;Parent=mRNA:UHOR_03286
UHOR_scaffold_5.00004	.	gene	295015	299329	.	-	.	ID=gene:UHOR_03372;Name=UHOR_03372;Note=related to siderophore iron transporter mirc
UHOR_scaffold_5.00004	.	mRNA	295015	299329	.	-	.	ID=mRNA:UHOR_03372;Parent=gene:UHOR_03372;Name=UHOR_03372;Note=UHOR_03372;transcript_id=UHOR_03372
UHOR_scaffold_5.00004	.	five_prime_UTR	298781	299329	.	-	.	ID=mRNA:UHOR_03372.utr5p1;Parent=mRNA:UHOR_03372
UHOR_scaffold_5.00004	.	exon	295015	299329	.	-	.	ID=mRNA:UHOR_03372.exon1;Parent=mRNA:UHOR_03372
UHOR_scaffold_5.00004	.	CDS	295445	298780	.	-	0	ID=cds.mRNA:UHOR_03372;Parent=mRNA:UHOR_03372
UHOR_scaffold_5.00004	.	three_prime_UTR	295015	295444	.	-	.	ID=mRNA:UHOR_03372.utr3p1;Parent=mRNA:UHOR_03372
UHOR_scaffold_5.00004	.	gene	282986	286551	.	+	.	ID=gene:UHOR_03368;Name=UHOR_03368;Note=uncharacterized protein
UHOR_scaffold_5.00004	.	mRNA	282986	286551	.	+	.	ID=mRNA:UHOR_03368;Parent=gene:UHOR_03368;Name=UHOR_03368;Note=UHOR_03368;transcript_id=UHOR_03368
UHOR_scaffold_5.00004	.	five_prime_UTR	282986	286161	.	+	.	ID=mRNA:UHOR_03368.utr5p1;Parent=mRNA:UHOR_03368
UHOR_scaffold_5.00004	.	exon	282986	286551	.	+	.	ID=mRNA:UHOR_03368.exon1;Parent=mRNA:UHOR_03368
UHOR_scaffold_5.00004	.	CDS	286162	286551	.	+	0	ID=cds.mRNA:UHOR_03368;Parent=mRNA:UHOR_03368
UHOR_scaffold_5.00004	.	gene	96568	99175	.	+	.	ID=gene:UHOR_03289;Name=UHOR_03289;Note=uncharacterized protein
UHOR_scaffold_5.00004	.	mRNA	96568	99175	.	+	.	ID=mRNA:UHOR_03289;Parent=gene:UHOR_03289;Name=UHOR_03289;Note=UHOR_03289;transcript_id=UHOR_03289
UHOR_scaffold_5.00004	.	five_prime_UTR	96568	96716	.	+	.	ID=mRNA:UHOR_03289.utr5p1;Parent=mRNA:UHOR_03289
UHOR_scaffold_5.00004	.	exon	96568	99175	.	+	.	ID=mRNA:UHOR_03289.exon1;Parent=mRNA:UHOR_03289
UHOR_scaffold_5.00004	.	CDS	96717	99026	.	+	0	ID=cds.mRNA:UHOR_03289;Parent=mRNA:UHOR_03289
UHOR_scaffold_5.00004	.	three_prime_UTR	99027	99175	.	+	.	ID=mRNA:UHOR_03289.utr3p1;Parent=mRNA:UHOR_03289
UHOR_scaffold_5.00004	.	gene	278422	280738	.	+	.	ID=gene:UHOR_03365;Name=UHOR_03365;Note=probable 2-methylcitrate dehydratase
UHOR_scaffold_5.00004	.	mRNA	278422	280738	.	+	.	ID=mRNA:UHOR_03365;Parent=gene:UHOR_03365;Name=UHOR_03365;Note=UHOR_03365;transcript_id=UHOR_03365
UHOR_scaffold_5.00004	.	five_prime_UTR	278422	278765	.	+	.	ID=mRNA:UHOR_03365.utr5p1;Parent=mRNA:UHOR_03365
UHOR_scaffold_5.00004	.	exon	278422	278765	.	+	.	ID=mRNA:UHOR_03365.exon1;Parent=mRNA:UHOR_03365
UHOR_scaffold_5.00004	.	exon	278986	280738	.	+	.	ID=mRNA:UHOR_03365.exon2;Parent=mRNA:UHOR_03365
UHOR_scaffold_5.00004	.	CDS	278986	280644	.	+	0	ID=cds.mRNA:UHOR_03365;Parent=mRNA:UHOR_03365
UHOR_scaffold_5.00004	.	three_prime_UTR	280645	280738	.	+	.	ID=mRNA:UHOR_03365.utr3p1;Parent=mRNA:UHOR_03365
UHOR_scaffold_5.00004	.	gene	221796	223390	.	-	.	ID=gene:UHOR_03357;Name=UHOR_03357;Note=related to endoglucanase 1 precursor (egl1)
UHOR_scaffold_5.00004	.	mRNA	221796	223390	.	-	.	ID=mRNA:UHOR_03357;Parent=gene:UHOR_03357;Name=UHOR_03357;Note=UHOR_03357;transcript_id=UHOR_03357
UHOR_scaffold_5.00004	.	five_prime_UTR	223279	223390	.	-	.	ID=mRNA:UHOR_03357.utr5p1;Parent=mRNA:UHOR_03357
UHOR_scaffold_5.00004	.	exon	223152	223390	.	-	.	ID=mRNA:UHOR_03357.exon1;Parent=mRNA:UHOR_03357
UHOR_scaffold_5.00004	.	CDS	223152	223278	.	-	0	ID=cds.mRNA:UHOR_03357;Parent=mRNA:UHOR_03357
UHOR_scaffold_5.00004	.	exon	221796	222992	.	-	.	ID=mRNA:UHOR_03357.exon2;Parent=mRNA:UHOR_03357
UHOR_scaffold_5.00004	.	CDS	221962	222992	.	-	2	ID=cds.mRNA:UHOR_03357;Parent=mRNA:UHOR_03357
UHOR_scaffold_5.00004	.	three_prime_UTR	221796	221961	.	-	.	ID=mRNA:UHOR_03357.utr3p1;Parent=mRNA:UHOR_03357
UHOR_scaffold_5.00004	.	gene	125780	126938	.	+	.	ID=gene:UHOR_03303;Name=UHOR_03303;Note=related to RRP40 - protein involved in ribosomal RNA processing, component of the exosome complex
UHOR_scaffold_5.00004	.	mRNA	125780	126938	.	+	.	ID=mRNA:UHOR_03303;Parent=gene:UHOR_03303;Name=UHOR_03303;Note=UHOR_03303;transcript_id=UHOR_03303
UHOR_scaffold_5.00004	.	five_prime_UTR	125780	125892	.	+	.	ID=mRNA:UHOR_03303.utr5p1;Parent=mRNA:UHOR_03303
UHOR_scaffold_5.00004	.	exon	125780	126114	.	+	.	ID=mRNA:UHOR_03303.exon1;Parent=mRNA:UHOR_03303
UHOR_scaffold_5.00004	.	CDS	125893	126114	.	+	0	ID=cds.mRNA:UHOR_03303;Parent=mRNA:UHOR_03303
UHOR_scaffold_5.00004	.	exon	126207	126938	.	+	.	ID=mRNA:UHOR_03303.exon2;Parent=mRNA:UHOR_03303
UHOR_scaffold_5.00004	.	CDS	126207	126860	.	+	0	ID=cds.mRNA:UHOR_03303;Parent=mRNA:UHOR_03303
UHOR_scaffold_5.00004	.	three_prime_UTR	126861	126938	.	+	.	ID=mRNA:UHOR_03303.utr3p1;Parent=mRNA:UHOR_03303
UHOR_scaffold_5.00004	.	gene	201493	203119	.	+	.	ID=gene:UHOR_03334;Name=UHOR_03334;Note=uncharacterized protein
UHOR_scaffold_5.00004	.	mRNA	201493	203119	.	+	.	ID=mRNA:UHOR_03334;Parent=gene:UHOR_03334;Name=UHOR_03334;Note=UHOR_03334;transcript_id=UHOR_03334
UHOR_scaffold_5.00004	.	five_prime_UTR	201493	201744	.	+	.	ID=mRNA:UHOR_03334.utr5p1;Parent=mRNA:UHOR_03334
UHOR_scaffold_5.00004	.	exon	201493	203119	.	+	.	ID=mRNA:UHOR_03334.exon1;Parent=mRNA:UHOR_03334
UHOR_scaffold_5.00004	.	CDS	201745	202917	.	+	0	ID=cds.mRNA:UHOR_03334;Parent=mRNA:UHOR_03334
UHOR_scaffold_5.00004	.	three_prime_UTR	202918	203119	.	+	.	ID=mRNA:UHOR_03334.utr3p1;Parent=mRNA:UHOR_03334
UHOR_scaffold_5.00004	.	gene	33628	36065	.	+	.	ID=gene:UHOR_03271;Name=UHOR_03271;Note=related to Cutl1 or CASP protein
UHOR_scaffold_5.00004	.	mRNA	33628	36065	.	+	.	ID=mRNA:UHOR_03271;Parent=gene:UHOR_03271;Name=UHOR_03271;Note=UHOR_03271;transcript_id=UHOR_03271
UHOR_scaffold_5.00004	.	five_prime_UTR	33628	33688	.	+	.	ID=mRNA:UHOR_03271.utr5p1;Parent=mRNA:UHOR_03271
UHOR_scaffold_5.00004	.	exon	33628	36065	.	+	.	ID=mRNA:UHOR_03271.exon1;Parent=mRNA:UHOR_03271
UHOR_scaffold_5.00004	.	CDS	33689	35917	.	+	0	ID=cds.mRNA:UHOR_03271;Parent=mRNA:UHOR_03271
UHOR_scaffold_5.00004	.	three_prime_UTR	35918	36065	.	+	.	ID=mRNA:UHOR_03271.utr3p1;Parent=mRNA:UHOR_03271
UHOR_scaffold_5.00004	.	gene	271121	273603	.	+	.	ID=gene:UHOR_03363;Name=UHOR_03363;Note=related to Peroxisomal membrane protein PEX16
UHOR_scaffold_5.00004	.	mRNA	271121	273603	.	+	.	ID=mRNA:UHOR_03363;Parent=gene:UHOR_03363;Name=UHOR_03363;Note=UHOR_03363;transcript_id=UHOR_03363
UHOR_scaffold_5.00004	.	five_prime_UTR	271121	271938	.	+	.	ID=mRNA:UHOR_03363.utr5p1;Parent=mRNA:UHOR_03363
UHOR_scaffold_5.00004	.	exon	271121	273603	.	+	.	ID=mRNA:UHOR_03363.exon1;Parent=mRNA:UHOR_03363
UHOR_scaffold_5.00004	.	CDS	271939	273525	.	+	0	ID=cds.mRNA:UHOR_03363;Parent=mRNA:UHOR_03363
UHOR_scaffold_5.00004	.	three_prime_UTR	273526	273603	.	+	.	ID=mRNA:UHOR_03363.utr3p1;Parent=mRNA:UHOR_03363
UHOR_scaffold_5.00004	.	gene	233046	240064	.	-	.	ID=gene:UHOR_03349;Name=UHOR_03349;Note=related to STU2 - Microtubule-associated protein (MAP) of the XMAP215/Dis1 family
UHOR_scaffold_5.00004	.	mRNA	233046	240064	.	-	.	ID=mRNA:UHOR_03349;Parent=gene:UHOR_03349;Name=UHOR_03349;Note=UHOR_03349;transcript_id=UHOR_03349
UHOR_scaffold_5.00004	.	five_prime_UTR	239683	240064	.	-	.	ID=mRNA:UHOR_03349.utr5p1;Parent=mRNA:UHOR_03349
UHOR_scaffold_5.00004	.	exon	233046	240064	.	-	.	ID=mRNA:UHOR_03349.exon1;Parent=mRNA:UHOR_03349
UHOR_scaffold_5.00004	.	CDS	233107	239682	.	-	0	ID=cds.mRNA:UHOR_03349;Parent=mRNA:UHOR_03349
UHOR_scaffold_5.00004	.	three_prime_UTR	233046	233106	.	-	.	ID=mRNA:UHOR_03349.utr3p1;Parent=mRNA:UHOR_03349
UHOR_scaffold_5.00004	.	gene	99086	100954	.	-	.	ID=gene:UHOR_03290;Name=UHOR_03290;Note=uncharacterized protein
UHOR_scaffold_5.00004	.	mRNA	99086	100954	.	-	.	ID=mRNA:UHOR_03290;Parent=gene:UHOR_03290;Name=UHOR_03290;Note=UHOR_03290;transcript_id=UHOR_03290
UHOR_scaffold_5.00004	.	five_prime_UTR	100874	100954	.	-	.	ID=mRNA:UHOR_03290.utr5p1;Parent=mRNA:UHOR_03290
UHOR_scaffold_5.00004	.	exon	99086	100954	.	-	.	ID=mRNA:UHOR_03290.exon1;Parent=mRNA:UHOR_03290
UHOR_scaffold_5.00004	.	CDS	99209	100873	.	-	0	ID=cds.mRNA:UHOR_03290;Parent=mRNA:UHOR_03290
UHOR_scaffold_5.00004	.	three_prime_UTR	99086	99208	.	-	.	ID=mRNA:UHOR_03290.utr3p1;Parent=mRNA:UHOR_03290
UHOR_scaffold_5.00004	.	gene	134051	138739	.	-	.	ID=gene:UHOR_03306;Name=UHOR_03306;Note=uncharacterized protein
UHOR_scaffold_5.00004	.	mRNA	134051	138739	.	-	.	ID=mRNA:UHOR_03306;Parent=gene:UHOR_03306;Name=UHOR_03306;Note=UHOR_03306;transcript_id=UHOR_03306
UHOR_scaffold_5.00004	.	five_prime_UTR	138469	138739	.	-	.	ID=mRNA:UHOR_03306.utr5p1;Parent=mRNA:UHOR_03306
UHOR_scaffold_5.00004	.	exon	134051	138739	.	-	.	ID=mRNA:UHOR_03306.exon1;Parent=mRNA:UHOR_03306
UHOR_scaffold_5.00004	.	CDS	134221	138468	.	-	0	ID=cds.mRNA:UHOR_03306;Parent=mRNA:UHOR_03306
UHOR_scaffold_5.00004	.	three_prime_UTR	134051	134220	.	-	.	ID=mRNA:UHOR_03306.utr3p1;Parent=mRNA:UHOR_03306
UHOR_scaffold_5.00004	.	gene	15946	17298	.	+	.	ID=gene:UHOR_03247;Name=UHOR_03247;Note=related to NADH-ubiquinone oxidoreductase 21.3 kda subunit
UHOR_scaffold_5.00004	.	mRNA	15946	17298	.	+	.	ID=mRNA:UHOR_03247;Parent=gene:UHOR_03247;Name=UHOR_03247;Note=UHOR_03247;transcript_id=UHOR_03247
UHOR_scaffold_5.00004	.	five_prime_UTR	15946	16020	.	+	.	ID=mRNA:UHOR_03247.utr5p1;Parent=mRNA:UHOR_03247
UHOR_scaffold_5.00004	.	exon	15946	16370	.	+	.	ID=mRNA:UHOR_03247.exon1;Parent=mRNA:UHOR_03247
UHOR_scaffold_5.00004	.	CDS	16021	16370	.	+	0	ID=cds.mRNA:UHOR_03247;Parent=mRNA:UHOR_03247
UHOR_scaffold_5.00004	.	exon	16505	16738	.	+	.	ID=mRNA:UHOR_03247.exon2;Parent=mRNA:UHOR_03247
UHOR_scaffold_5.00004	.	CDS	16505	16738	.	+	1	ID=cds.mRNA:UHOR_03247;Parent=mRNA:UHOR_03247
UHOR_scaffold_5.00004	.	exon	16838	17298	.	+	.	ID=mRNA:UHOR_03247.exon3;Parent=mRNA:UHOR_03247
UHOR_scaffold_5.00004	.	CDS	16838	16853	.	+	1	ID=cds.mRNA:UHOR_03247;Parent=mRNA:UHOR_03247
UHOR_scaffold_5.00004	.	three_prime_UTR	16854	17298	.	+	.	ID=mRNA:UHOR_03247.utr3p1;Parent=mRNA:UHOR_03247
UHOR_scaffold_5.00004	.	gene	182708	186208	.	+	.	ID=gene:UHOR_03329;Name=UHOR_03329;Note=uncharacterized protein
UHOR_scaffold_5.00004	.	mRNA	182708	186208	.	+	.	ID=mRNA:UHOR_03329;Parent=gene:UHOR_03329;Name=UHOR_03329;Note=UHOR_03329;transcript_id=UHOR_03329
UHOR_scaffold_5.00004	.	five_prime_UTR	182708	183135	.	+	.	ID=mRNA:UHOR_03329.utr5p1;Parent=mRNA:UHOR_03329
UHOR_scaffold_5.00004	.	exon	182708	186208	.	+	.	ID=mRNA:UHOR_03329.exon1;Parent=mRNA:UHOR_03329
UHOR_scaffold_5.00004	.	CDS	183136	186042	.	+	0	ID=cds.mRNA:UHOR_03329;Parent=mRNA:UHOR_03329
UHOR_scaffold_5.00004	.	three_prime_UTR	186043	186208	.	+	.	ID=mRNA:UHOR_03329.utr3p1;Parent=mRNA:UHOR_03329
UHOR_scaffold_5.00004	.	gene	230256	231541	.	-	.	ID=gene:UHOR_03353-A;Name=UHOR_03353-A;Note=probable glyoxylase I
UHOR_scaffold_5.00004	.	mRNA	230256	231541	.	-	.	ID=mRNA:UHOR_03353-A;Parent=gene:UHOR_03353-A;Name=UHOR_03353-A;Note=UHOR_03353-A;transcript_id=UHOR_03353-A
UHOR_scaffold_5.00004	.	five_prime_UTR	231512	231541	.	-	.	ID=mRNA:UHOR_03353-A.utr5p1;Parent=mRNA:UHOR_03353-A
UHOR_scaffold_5.00004	.	exon	231496	231541	.	-	.	ID=mRNA:UHOR_03353-A.exon1;Parent=mRNA:UHOR_03353-A
UHOR_scaffold_5.00004	.	CDS	231496	231511	.	-	0	ID=cds.mRNA:UHOR_03353-A;Parent=mRNA:UHOR_03353-A
UHOR_scaffold_5.00004	.	exon	231258	231282	.	-	.	ID=mRNA:UHOR_03353-A.exon2;Parent=mRNA:UHOR_03353-A
UHOR_scaffold_5.00004	.	CDS	231258	231282	.	-	2	ID=cds.mRNA:UHOR_03353-A;Parent=mRNA:UHOR_03353-A
UHOR_scaffold_5.00004	.	exon	230811	231180	.	-	.	ID=mRNA:UHOR_03353-A.exon3;Parent=mRNA:UHOR_03353-A
UHOR_scaffold_5.00004	.	CDS	230811	231180	.	-	1	ID=cds.mRNA:UHOR_03353-A;Parent=mRNA:UHOR_03353-A
UHOR_scaffold_5.00004	.	exon	230256	230715	.	-	.	ID=mRNA:UHOR_03353-A.exon4;Parent=mRNA:UHOR_03353-A
UHOR_scaffold_5.00004	.	CDS	230671	230715	.	-	0	ID=cds.mRNA:UHOR_03353-A;Parent=mRNA:UHOR_03353-A
UHOR_scaffold_5.00004	.	three_prime_UTR	230256	230670	.	-	.	ID=mRNA:UHOR_03353-A.utr3p1;Parent=mRNA:UHOR_03353-A
UHOR_scaffold_5.00004	.	mRNA	230256	231541	.	-	.	ID=mRNA:UHOR_03353-B;Parent=gene:UHOR_03353-A;Name=UHOR_03353-B;Note=UHOR_03353-B;transcript_id=UHOR_03353-B
UHOR_scaffold_5.00004	.	five_prime_UTR	231177	231541	.	-	.	ID=mRNA:UHOR_03353-B.utr5p1;Parent=mRNA:UHOR_03353-B
UHOR_scaffold_5.00004	.	exon	230811	231541	.	-	.	ID=mRNA:UHOR_03353-B.exon1;Parent=mRNA:UHOR_03353-B
UHOR_scaffold_5.00004	.	CDS	230811	231176	.	-	0	ID=cds.mRNA:UHOR_03353-B;Parent=mRNA:UHOR_03353-B
UHOR_scaffold_5.00004	.	exon	230675	230715	.	-	.	ID=mRNA:UHOR_03353-B.exon2;Parent=mRNA:UHOR_03353-B
UHOR_scaffold_5.00004	.	CDS	230675	230715	.	-	0	ID=cds.mRNA:UHOR_03353-B;Parent=mRNA:UHOR_03353-B
UHOR_scaffold_5.00004	.	exon	230256	230409	.	-	.	ID=mRNA:UHOR_03353-B.exon3;Parent=mRNA:UHOR_03353-B
UHOR_scaffold_5.00004	.	CDS	230394	230409	.	-	1	ID=cds.mRNA:UHOR_03353-B;Parent=mRNA:UHOR_03353-B
UHOR_scaffold_5.00004	.	three_prime_UTR	230256	230393	.	-	.	ID=mRNA:UHOR_03353-B.utr3p1;Parent=mRNA:UHOR_03353-B
UHOR_scaffold_5.00004	.	mRNA	230256	231541	.	-	.	ID=mRNA:UHOR_03353-C;Parent=gene:UHOR_03353-A;Name=UHOR_03353-C;Note=UHOR_03353-C;transcript_id=UHOR_03353-C
UHOR_scaffold_5.00004	.	five_prime_UTR	231512	231541	.	-	.	ID=mRNA:UHOR_03353-C.utr5p1;Parent=mRNA:UHOR_03353-C
UHOR_scaffold_5.00004	.	exon	231258	231541	.	-	.	ID=mRNA:UHOR_03353-C.exon1;Parent=mRNA:UHOR_03353-C
UHOR_scaffold_5.00004	.	CDS	231258	231511	.	-	0	ID=cds.mRNA:UHOR_03353-C;Parent=mRNA:UHOR_03353-C
UHOR_scaffold_5.00004	.	exon	230811	231180	.	-	.	ID=mRNA:UHOR_03353-C.exon2;Parent=mRNA:UHOR_03353-C
UHOR_scaffold_5.00004	.	CDS	230811	231180	.	-	1	ID=cds.mRNA:UHOR_03353-C;Parent=mRNA:UHOR_03353-C
UHOR_scaffold_5.00004	.	exon	230256	230715	.	-	.	ID=mRNA:UHOR_03353-C.exon3;Parent=mRNA:UHOR_03353-C
UHOR_scaffold_5.00004	.	CDS	230671	230715	.	-	0	ID=cds.mRNA:UHOR_03353-C;Parent=mRNA:UHOR_03353-C
UHOR_scaffold_5.00004	.	three_prime_UTR	230256	230670	.	-	.	ID=mRNA:UHOR_03353-C.utr3p1;Parent=mRNA:UHOR_03353-C
UHOR_scaffold_5.00004	.	gene	91199	92221	.	-	.	ID=gene:UHOR_03285;Name=UHOR_03285;Note=uncharacterized protein
UHOR_scaffold_5.00004	.	mRNA	91199	92221	.	-	.	ID=mRNA:UHOR_03285;Parent=gene:UHOR_03285;Name=UHOR_03285;Note=UHOR_03285;transcript_id=UHOR_03285
UHOR_scaffold_5.00004	.	five_prime_UTR	92133	92221	.	-	.	ID=mRNA:UHOR_03285.utr5p1;Parent=mRNA:UHOR_03285
UHOR_scaffold_5.00004	.	exon	91754	92221	.	-	.	ID=mRNA:UHOR_03285.exon1;Parent=mRNA:UHOR_03285
UHOR_scaffold_5.00004	.	CDS	91754	92132	.	-	0	ID=cds.mRNA:UHOR_03285;Parent=mRNA:UHOR_03285
UHOR_scaffold_5.00004	.	exon	91199	91676	.	-	.	ID=mRNA:UHOR_03285.exon2;Parent=mRNA:UHOR_03285
UHOR_scaffold_5.00004	.	CDS	91333	91676	.	-	2	ID=cds.mRNA:UHOR_03285;Parent=mRNA:UHOR_03285
UHOR_scaffold_5.00004	.	three_prime_UTR	91199	91332	.	-	.	ID=mRNA:UHOR_03285.utr3p1;Parent=mRNA:UHOR_03285
UHOR_scaffold_5.00004	.	gene	7622	8867	.	-	.	ID=gene:UHOR_10001;Name=UHOR_10001;Note=related to YIP1 - Golgi integral membrane protein
UHOR_scaffold_5.00004	.	mRNA	7622	8867	.	-	.	ID=mRNA:UHOR_10001;Parent=gene:UHOR_10001;Name=UHOR_10001;Note=UHOR_10001;transcript_id=UHOR_10001
UHOR_scaffold_5.00004	.	five_prime_UTR	8770	8867	.	-	.	ID=mRNA:UHOR_10001.utr5p1;Parent=mRNA:UHOR_10001
UHOR_scaffold_5.00004	.	exon	8087	8867	.	-	.	ID=mRNA:UHOR_10001.exon1;Parent=mRNA:UHOR_10001
UHOR_scaffold_5.00004	.	CDS	8087	8769	.	-	0	ID=cds.mRNA:UHOR_10001;Parent=mRNA:UHOR_10001
UHOR_scaffold_5.00004	.	exon	7622	7957	.	-	.	ID=mRNA:UHOR_10001.exon2;Parent=mRNA:UHOR_10001
UHOR_scaffold_5.00004	.	CDS	7783	7957	.	-	1	ID=cds.mRNA:UHOR_10001;Parent=mRNA:UHOR_10001
UHOR_scaffold_5.00004	.	three_prime_UTR	7622	7782	.	-	.	ID=mRNA:UHOR_10001.utr3p1;Parent=mRNA:UHOR_10001
UHOR_scaffold_5.00004	.	gene	116488	119135	.	-	.	ID=gene:UHOR_03297;Name=UHOR_03297;Note=related to MTQ1 - S-adenosylmethionine-dependent methyltransferase
UHOR_scaffold_5.00004	.	mRNA	116488	119135	.	-	.	ID=mRNA:UHOR_03297;Parent=gene:UHOR_03297;Name=UHOR_03297;Note=UHOR_03297;transcript_id=UHOR_03297
UHOR_scaffold_5.00004	.	five_prime_UTR	119033	119135	.	-	.	ID=mRNA:UHOR_03297.utr5p1;Parent=mRNA:UHOR_03297
UHOR_scaffold_5.00004	.	exon	116488	119135	.	-	.	ID=mRNA:UHOR_03297.exon1;Parent=mRNA:UHOR_03297
UHOR_scaffold_5.00004	.	CDS	116750	119032	.	-	0	ID=cds.mRNA:UHOR_03297;Parent=mRNA:UHOR_03297
UHOR_scaffold_5.00004	.	three_prime_UTR	116488	116749	.	-	.	ID=mRNA:UHOR_03297.utr3p1;Parent=mRNA:UHOR_03297
UHOR_scaffold_5.00004	.	gene	249157	252325	.	+	.	ID=gene:UHOR_03343;Name=UHOR_03343;Note=probable translation initiation factor eIF3
UHOR_scaffold_5.00004	.	mRNA	249157	252325	.	+	.	ID=mRNA:UHOR_03343;Parent=gene:UHOR_03343;Name=UHOR_03343;Note=UHOR_03343;transcript_id=UHOR_03343
UHOR_scaffold_5.00004	.	five_prime_UTR	249157	249455	.	+	.	ID=mRNA:UHOR_03343.utr5p1;Parent=mRNA:UHOR_03343
UHOR_scaffold_5.00004	.	exon	249157	252325	.	+	.	ID=mRNA:UHOR_03343.exon1;Parent=mRNA:UHOR_03343
UHOR_scaffold_5.00004	.	CDS	249456	252152	.	+	0	ID=cds.mRNA:UHOR_03343;Parent=mRNA:UHOR_03343
UHOR_scaffold_5.00004	.	three_prime_UTR	252153	252325	.	+	.	ID=mRNA:UHOR_03343.utr3p1;Parent=mRNA:UHOR_03343
UHOR_scaffold_5.00004	.	gene	63742	65128	.	+	.	ID=gene:UHOR_03259;Name=UHOR_03259;Note=uncharacterized protein
UHOR_scaffold_5.00004	.	mRNA	63742	65128	.	+	.	ID=mRNA:UHOR_03259;Parent=gene:UHOR_03259;Name=UHOR_03259;Note=UHOR_03259;transcript_id=UHOR_03259
UHOR_scaffold_5.00004	.	five_prime_UTR	63742	64039	.	+	.	ID=mRNA:UHOR_03259.utr5p1;Parent=mRNA:UHOR_03259
UHOR_scaffold_5.00004	.	exon	63742	65128	.	+	.	ID=mRNA:UHOR_03259.exon1;Parent=mRNA:UHOR_03259
UHOR_scaffold_5.00004	.	CDS	64040	64933	.	+	0	ID=cds.mRNA:UHOR_03259;Parent=mRNA:UHOR_03259
UHOR_scaffold_5.00004	.	three_prime_UTR	64934	65128	.	+	.	ID=mRNA:UHOR_03259.utr3p1;Parent=mRNA:UHOR_03259
UHOR_scaffold_5.00004	.	gene	119429	121567	.	+	.	ID=gene:UHOR_03300-A;Name=UHOR_03300-A;Note=probable potassium channel beta subunit protein
UHOR_scaffold_5.00004	.	mRNA	119429	121567	.	+	.	ID=mRNA:UHOR_03300-A;Parent=gene:UHOR_03300-A;Name=UHOR_03300-A;Note=UHOR_03300-A;transcript_id=UHOR_03300-A
UHOR_scaffold_5.00004	.	five_prime_UTR	119429	119647	.	+	.	ID=mRNA:UHOR_03300-A.utr5p1;Parent=mRNA:UHOR_03300-A
UHOR_scaffold_5.00004	.	exon	119429	119947	.	+	.	ID=mRNA:UHOR_03300-A.exon1;Parent=mRNA:UHOR_03300-A
UHOR_scaffold_5.00004	.	CDS	119648	119947	.	+	0	ID=cds.mRNA:UHOR_03300-A;Parent=mRNA:UHOR_03300-A
UHOR_scaffold_5.00004	.	exon	120054	120656	.	+	.	ID=mRNA:UHOR_03300-A.exon2;Parent=mRNA:UHOR_03300-A
UHOR_scaffold_5.00004	.	CDS	120054	120656	.	+	0	ID=cds.mRNA:UHOR_03300-A;Parent=mRNA:UHOR_03300-A
UHOR_scaffold_5.00004	.	exon	120751	120905	.	+	.	ID=mRNA:UHOR_03300-A.exon3;Parent=mRNA:UHOR_03300-A
UHOR_scaffold_5.00004	.	CDS	120751	120905	.	+	0	ID=cds.mRNA:UHOR_03300-A;Parent=mRNA:UHOR_03300-A
UHOR_scaffold_5.00004	.	exon	121122	121567	.	+	.	ID=mRNA:UHOR_03300-A.exon4;Parent=mRNA:UHOR_03300-A
UHOR_scaffold_5.00004	.	CDS	121122	121173	.	+	1	ID=cds.mRNA:UHOR_03300-A;Parent=mRNA:UHOR_03300-A
UHOR_scaffold_5.00004	.	three_prime_UTR	121174	121567	.	+	.	ID=mRNA:UHOR_03300-A.utr3p1;Parent=mRNA:UHOR_03300-A
UHOR_scaffold_5.00004	.	mRNA	119429	121567	.	+	.	ID=mRNA:UHOR_03300-B;Parent=gene:UHOR_03300-A;Name=UHOR_03300-B;Note=UHOR_03300-B;transcript_id=UHOR_03300-B
UHOR_scaffold_5.00004	.	five_prime_UTR	119429	119647	.	+	.	ID=mRNA:UHOR_03300-B.utr5p1;Parent=mRNA:UHOR_03300-B
UHOR_scaffold_5.00004	.	exon	119429	119947	.	+	.	ID=mRNA:UHOR_03300-B.exon1;Parent=mRNA:UHOR_03300-B
UHOR_scaffold_5.00004	.	CDS	119648	119947	.	+	0	ID=cds.mRNA:UHOR_03300-B;Parent=mRNA:UHOR_03300-B
UHOR_scaffold_5.00004	.	exon	120054	120905	.	+	.	ID=mRNA:UHOR_03300-B.exon2;Parent=mRNA:UHOR_03300-B
UHOR_scaffold_5.00004	.	CDS	120054	120695	.	+	0	ID=cds.mRNA:UHOR_03300-B;Parent=mRNA:UHOR_03300-B
UHOR_scaffold_5.00004	.	exon	121122	121567	.	+	.	ID=mRNA:UHOR_03300-B.exon3;Parent=mRNA:UHOR_03300-B
UHOR_scaffold_5.00004	.	three_prime_UTR	120696	120905	.	+	.	ID=mRNA:UHOR_03300-B.utr3p1;Parent=mRNA:UHOR_03300-B
UHOR_scaffold_5.00004	.	three_prime_UTR	121122	121567	.	+	.	ID=mRNA:UHOR_03300-B.utr3p2;Parent=mRNA:UHOR_03300-B
UHOR_scaffold_5.00004	.	mRNA	119429	121567	.	+	.	ID=mRNA:UHOR_03300-C;Parent=gene:UHOR_03300-A;Name=UHOR_03300-C;Note=UHOR_03300-C;transcript_id=UHOR_03300-C
UHOR_scaffold_5.00004	.	five_prime_UTR	119429	119647	.	+	.	ID=mRNA:UHOR_03300-C.utr5p1;Parent=mRNA:UHOR_03300-C
UHOR_scaffold_5.00004	.	exon	119429	119947	.	+	.	ID=mRNA:UHOR_03300-C.exon1;Parent=mRNA:UHOR_03300-C
UHOR_scaffold_5.00004	.	CDS	119648	119947	.	+	0	ID=cds.mRNA:UHOR_03300-C;Parent=mRNA:UHOR_03300-C
UHOR_scaffold_5.00004	.	exon	120054	120656	.	+	.	ID=mRNA:UHOR_03300-C.exon2;Parent=mRNA:UHOR_03300-C
UHOR_scaffold_5.00004	.	CDS	120054	120656	.	+	0	ID=cds.mRNA:UHOR_03300-C;Parent=mRNA:UHOR_03300-C
UHOR_scaffold_5.00004	.	exon	120751	121567	.	+	.	ID=mRNA:UHOR_03300-C.exon3;Parent=mRNA:UHOR_03300-C
UHOR_scaffold_5.00004	.	CDS	120751	120909	.	+	0	ID=cds.mRNA:UHOR_03300-C;Parent=mRNA:UHOR_03300-C
UHOR_scaffold_5.00004	.	three_prime_UTR	120910	121567	.	+	.	ID=mRNA:UHOR_03300-C.utr3p1;Parent=mRNA:UHOR_03300-C
UHOR_scaffold_5.00004	.	mRNA	119429	121567	.	+	.	ID=mRNA:UHOR_03300-D;Parent=gene:UHOR_03300-A;Name=UHOR_03300-D;Note=UHOR_03300-D;transcript_id=UHOR_03300-D
UHOR_scaffold_5.00004	.	five_prime_UTR	119429	119647	.	+	.	ID=mRNA:UHOR_03300-D.utr5p1;Parent=mRNA:UHOR_03300-D
UHOR_scaffold_5.00004	.	exon	119429	119947	.	+	.	ID=mRNA:UHOR_03300-D.exon1;Parent=mRNA:UHOR_03300-D
UHOR_scaffold_5.00004	.	CDS	119648	119947	.	+	0	ID=cds.mRNA:UHOR_03300-D;Parent=mRNA:UHOR_03300-D
UHOR_scaffold_5.00004	.	exon	120054	121567	.	+	.	ID=mRNA:UHOR_03300-D.exon2;Parent=mRNA:UHOR_03300-D
UHOR_scaffold_5.00004	.	CDS	120054	120695	.	+	0	ID=cds.mRNA:UHOR_03300-D;Parent=mRNA:UHOR_03300-D
UHOR_scaffold_5.00004	.	three_prime_UTR	120696	121567	.	+	.	ID=mRNA:UHOR_03300-D.utr3p1;Parent=mRNA:UHOR_03300-D
UHOR_scaffold_5.00004	.	gene	173979	176472	.	-	.	ID=gene:UHOR_03323;Name=UHOR_03323;Note=related to GWT1 - GPI-anchored wall transfer protein
UHOR_scaffold_5.00004	.	mRNA	173979	176472	.	-	.	ID=mRNA:UHOR_03323;Parent=gene:UHOR_03323;Name=UHOR_03323;Note=UHOR_03323;transcript_id=UHOR_03323
UHOR_scaffold_5.00004	.	five_prime_UTR	176365	176472	.	-	.	ID=mRNA:UHOR_03323.utr5p1;Parent=mRNA:UHOR_03323
UHOR_scaffold_5.00004	.	exon	173979	176472	.	-	.	ID=mRNA:UHOR_03323.exon1;Parent=mRNA:UHOR_03323
UHOR_scaffold_5.00004	.	CDS	174052	176364	.	-	0	ID=cds.mRNA:UHOR_03323;Parent=mRNA:UHOR_03323
UHOR_scaffold_5.00004	.	three_prime_UTR	173979	174051	.	-	.	ID=mRNA:UHOR_03323.utr3p1;Parent=mRNA:UHOR_03323
UHOR_scaffold_5.00004	.	gene	282642	284452	.	-	.	ID=gene:UHOR_03367;Name=UHOR_03367;Note=uncharacterized protein
UHOR_scaffold_5.00004	.	mRNA	282642	284452	.	-	.	ID=mRNA:UHOR_03367;Parent=gene:UHOR_03367;Name=UHOR_03367;Note=UHOR_03367;transcript_id=UHOR_03367
UHOR_scaffold_5.00004	.	five_prime_UTR	284378	284452	.	-	.	ID=mRNA:UHOR_03367.utr5p1;Parent=mRNA:UHOR_03367
UHOR_scaffold_5.00004	.	exon	282642	284452	.	-	.	ID=mRNA:UHOR_03367.exon1;Parent=mRNA:UHOR_03367
UHOR_scaffold_5.00004	.	CDS	282761	284377	.	-	0	ID=cds.mRNA:UHOR_03367;Parent=mRNA:UHOR_03367
UHOR_scaffold_5.00004	.	three_prime_UTR	282642	282760	.	-	.	ID=mRNA:UHOR_03367.utr3p1;Parent=mRNA:UHOR_03367
UHOR_scaffold_5.00012	.	gene	109371	110719	.	+	.	ID=gene:UHOR_07713;Name=UHOR_07713;Note=probable MGM101 - mitochondrial genome maintenance protein
UHOR_scaffold_5.00012	.	mRNA	109371	110719	.	+	.	ID=mRNA:UHOR_07713;Parent=gene:UHOR_07713;Name=UHOR_07713;Note=UHOR_07713;transcript_id=UHOR_07713
UHOR_scaffold_5.00012	.	five_prime_UTR	109371	109550	.	+	.	ID=mRNA:UHOR_07713.utr5p1;Parent=mRNA:UHOR_07713
UHOR_scaffold_5.00012	.	exon	109371	110719	.	+	.	ID=mRNA:UHOR_07713.exon1;Parent=mRNA:UHOR_07713
UHOR_scaffold_5.00012	.	CDS	109551	110504	.	+	0	ID=cds.mRNA:UHOR_07713;Parent=mRNA:UHOR_07713
UHOR_scaffold_5.00012	.	three_prime_UTR	110505	110719	.	+	.	ID=mRNA:UHOR_07713.utr3p1;Parent=mRNA:UHOR_07713
[truncated: 88,614 more rows]
