# Supplementary material for: Transcriptome analysis of smut fungi reveals widespread intergenic transcription and conserved antisense transcript expression
Source: BMC Genomics. 2017 May 2;18:340. doi: 10.1186/s12864-017-3720-8 (PMC5414199; doi:10.1186/s12864-017-3720-8)
Supplement: Supplementary file 5 — S. reilianum GFF3-formatted annotation file. (TXT 10146 kb) [file 12864_2017_3720_MOESM5_ESM.txt]

##gff-version 3
#Original file:Sreilianum PASA-cuffcompare v4240
#Passed validation
sr_contig_5.00050	MIPS	gene	796	2358	.	-	.	ID=gene:sr17267;Name=sr17267;Note=related to mfs-multidrug-resistance transporter
sr_contig_5.00050	MIPS	mRNA	796	2358	.	-	.	ID=mRNA:sr17267;Parent=gene:sr17267;Name=sr17267;Note=sr17267;transcript_id=sr17267
sr_contig_5.00050	MIPS	exon	2081	2358	.	-	.	ID=mRNA:sr17267.exon1;Parent=mRNA:sr17267
sr_contig_5.00050	MIPS	CDS	2081	2358	.	-	0	ID=cds.mRNA:sr17267;Parent=mRNA:sr17267
sr_contig_5.00050	MIPS	exon	796	1999	.	-	.	ID=mRNA:sr17267.exon2;Parent=mRNA:sr17267
sr_contig_5.00050	MIPS	CDS	796	1999	.	-	0	ID=cds.mRNA:sr17267;Parent=mRNA:sr17267
chr17	.	gene	28466	29877	.	-	.	ID=gene:sr15586;Name=sr15586;Note=uncharacterized protein
chr17	.	mRNA	28466	29877	.	-	.	ID=mRNA:sr15586;Parent=gene:sr15586;Name=sr15586;Note=sr15586;transcript_id=sr15586
chr17	.	five_prime_UTR	29825	29877	.	-	.	ID=mRNA:sr15586.utr5p1;Parent=mRNA:sr15586
chr17	.	exon	28466	29877	.	-	.	ID=mRNA:sr15586.exon1;Parent=mRNA:sr15586
chr17	.	CDS	28544	29824	.	-	0	ID=cds.mRNA:sr15586;Parent=mRNA:sr15586
chr17	.	three_prime_UTR	28466	28543	.	-	.	ID=mRNA:sr15586.utr3p1;Parent=mRNA:sr15586
chr17	.	gene	255692	256640	.	-	.	ID=gene:sr15671;Name=sr15671;Note=uncharacterized protein
chr17	.	mRNA	255692	256640	.	-	.	ID=mRNA:sr15671;Parent=gene:sr15671;Name=sr15671;Note=sr15671;transcript_id=sr15671
chr17	.	five_prime_UTR	256608	256640	.	-	.	ID=mRNA:sr15671.utr5p1;Parent=mRNA:sr15671
chr17	.	exon	256498	256640	.	-	.	ID=mRNA:sr15671.exon1;Parent=mRNA:sr15671
chr17	.	CDS	256498	256607	.	-	0	ID=cds.mRNA:sr15671;Parent=mRNA:sr15671
chr17	.	exon	255692	256405	.	-	.	ID=mRNA:sr15671.exon2;Parent=mRNA:sr15671
chr17	.	CDS	255793	256405	.	-	1	ID=cds.mRNA:sr15671;Parent=mRNA:sr15671
chr17	.	three_prime_UTR	255692	255792	.	-	.	ID=mRNA:sr15671.utr3p1;Parent=mRNA:sr15671
chr17	.	gene	459941	462532	.	+	.	ID=gene:sr15746;Name=sr15746;Note=related to Translation initiation factor eIF-2B epsilon subunit
chr17	.	mRNA	459941	462532	.	+	.	ID=mRNA:sr15746;Parent=gene:sr15746;Name=sr15746;Note=sr15746;transcript_id=sr15746
chr17	.	five_prime_UTR	459941	460017	.	+	.	ID=mRNA:sr15746.utr5p1;Parent=mRNA:sr15746
chr17	.	exon	459941	462532	.	+	.	ID=mRNA:sr15746.exon1;Parent=mRNA:sr15746
chr17	.	CDS	460018	462492	.	+	0	ID=cds.mRNA:sr15746;Parent=mRNA:sr15746
chr17	.	three_prime_UTR	462493	462532	.	+	.	ID=mRNA:sr15746.utr3p1;Parent=mRNA:sr15746
chr17	.	gene	231529	236889	.	+	.	ID=gene:sr15663;Name=sr15663;Note=related to to G1/S-specific cyclin
chr17	.	mRNA	231529	236889	.	+	.	ID=mRNA:sr15663;Parent=gene:sr15663;Name=sr15663;Note=sr15663;transcript_id=sr15663
chr17	.	five_prime_UTR	231529	232122	.	+	.	ID=mRNA:sr15663.utr5p1;Parent=mRNA:sr15663
chr17	.	five_prime_UTR	233446	233516	.	+	.	ID=mRNA:sr15663.utr5p2;Parent=mRNA:sr15663
chr17	.	five_prime_UTR	234162	234490	.	+	.	ID=mRNA:sr15663.utr5p3;Parent=mRNA:sr15663
chr17	.	five_prime_UTR	234976	235024	.	+	.	ID=mRNA:sr15663.utr5p4;Parent=mRNA:sr15663
chr17	.	exon	231529	232122	.	+	.	ID=mRNA:sr15663.exon1;Parent=mRNA:sr15663
chr17	.	exon	233446	233516	.	+	.	ID=mRNA:sr15663.exon2;Parent=mRNA:sr15663
chr17	.	exon	234162	234490	.	+	.	ID=mRNA:sr15663.exon3;Parent=mRNA:sr15663
chr17	.	exon	234976	236889	.	+	.	ID=mRNA:sr15663.exon4;Parent=mRNA:sr15663
chr17	.	CDS	235025	236617	.	+	0	ID=cds.mRNA:sr15663;Parent=mRNA:sr15663
chr17	.	three_prime_UTR	236618	236889	.	+	.	ID=mRNA:sr15663.utr3p1;Parent=mRNA:sr15663
chr17	.	gene	104156	105460	.	+	.	ID=gene:sr15619;Name=sr15619;Note=uncharacterized protein
chr17	.	mRNA	104156	105460	.	+	.	ID=mRNA:sr15619;Parent=gene:sr15619;Name=sr15619;Note=sr15619;transcript_id=sr15619
chr17	.	five_prime_UTR	104156	104307	.	+	.	ID=mRNA:sr15619.utr5p1;Parent=mRNA:sr15619
chr17	.	exon	104156	105460	.	+	.	ID=mRNA:sr15619.exon1;Parent=mRNA:sr15619
chr17	.	CDS	104308	105375	.	+	0	ID=cds.mRNA:sr15619;Parent=mRNA:sr15619
chr17	.	three_prime_UTR	105376	105460	.	+	.	ID=mRNA:sr15619.utr3p1;Parent=mRNA:sr15619
chr17	.	gene	315790	317627	.	+	.	ID=gene:sr15690;Name=sr15690;Note=related to Endoglucanase 1 precursor
chr17	.	mRNA	315790	317627	.	+	.	ID=mRNA:sr15690;Parent=gene:sr15690;Name=sr15690;Note=sr15690;transcript_id=sr15690
chr17	.	five_prime_UTR	315790	315870	.	+	.	ID=mRNA:sr15690.utr5p1;Parent=mRNA:sr15690
chr17	.	exon	315790	317627	.	+	.	ID=mRNA:sr15690.exon1;Parent=mRNA:sr15690
chr17	.	CDS	315871	317412	.	+	0	ID=cds.mRNA:sr15690;Parent=mRNA:sr15690
chr17	.	three_prime_UTR	317413	317627	.	+	.	ID=mRNA:sr15690.utr3p1;Parent=mRNA:sr15690
chr17	.	gene	162140	162852	.	+	.	ID=gene:sr15640-A;Name=sr15640-A;Note=probable NADH-ubiquinone oxidoreductase 12 kDa subunit
chr17	.	mRNA	162140	162852	.	+	.	ID=mRNA:sr15640-A;Parent=gene:sr15640-A;Name=sr15640-A;Note=sr15640-A;transcript_id=sr15640-A
chr17	.	five_prime_UTR	162140	162216	.	+	.	ID=mRNA:sr15640-A.utr5p1;Parent=mRNA:sr15640-A
chr17	.	exon	162140	162250	.	+	.	ID=mRNA:sr15640-A.exon1;Parent=mRNA:sr15640-A
chr17	.	CDS	162217	162250	.	+	0	ID=cds.mRNA:sr15640-A;Parent=mRNA:sr15640-A
chr17	.	exon	162470	162639	.	+	.	ID=mRNA:sr15640-A.exon2;Parent=mRNA:sr15640-A
chr17	.	CDS	162470	162639	.	+	2	ID=cds.mRNA:sr15640-A;Parent=mRNA:sr15640-A
chr17	.	exon	162755	162852	.	+	.	ID=mRNA:sr15640-A.exon3;Parent=mRNA:sr15640-A
chr17	.	CDS	162755	162787	.	+	0	ID=cds.mRNA:sr15640-A;Parent=mRNA:sr15640-A
chr17	.	three_prime_UTR	162788	162852	.	+	.	ID=mRNA:sr15640-A.utr3p1;Parent=mRNA:sr15640-A
chr17	.	mRNA	162140	162852	.	+	.	ID=mRNA:sr15640-B;Parent=gene:sr15640-A;Name=sr15640-B;Note=sr15640-B;transcript_id=sr15640-B
chr17	.	five_prime_UTR	162140	162216	.	+	.	ID=mRNA:sr15640-B.utr5p1;Parent=mRNA:sr15640-B
chr17	.	exon	162140	162250	.	+	.	ID=mRNA:sr15640-B.exon1;Parent=mRNA:sr15640-B
chr17	.	CDS	162217	162250	.	+	0	ID=cds.mRNA:sr15640-B;Parent=mRNA:sr15640-B
chr17	.	exon	162470	162852	.	+	.	ID=mRNA:sr15640-B.exon2;Parent=mRNA:sr15640-B
chr17	.	CDS	162470	162711	.	+	2	ID=cds.mRNA:sr15640-B;Parent=mRNA:sr15640-B
chr17	.	three_prime_UTR	162712	162852	.	+	.	ID=mRNA:sr15640-B.utr3p1;Parent=mRNA:sr15640-B
chr17	.	gene	470280	471698	.	-	.	ID=gene:sr15750;Name=sr15750;Note=probable LYS12 - Homo-isocitrate dehydrogenase
chr17	.	mRNA	470280	471698	.	-	.	ID=mRNA:sr15750;Parent=gene:sr15750;Name=sr15750;Note=sr15750;transcript_id=sr15750
chr17	.	five_prime_UTR	471652	471698	.	-	.	ID=mRNA:sr15750.utr5p1;Parent=mRNA:sr15750
chr17	.	exon	470761	471698	.	-	.	ID=mRNA:sr15750.exon1;Parent=mRNA:sr15750
chr17	.	CDS	470761	471651	.	-	0	ID=cds.mRNA:sr15750;Parent=mRNA:sr15750
chr17	.	exon	470280	470633	.	-	.	ID=mRNA:sr15750.exon2;Parent=mRNA:sr15750
chr17	.	CDS	470394	470633	.	-	0	ID=cds.mRNA:sr15750;Parent=mRNA:sr15750
chr17	.	three_prime_UTR	470280	470393	.	-	.	ID=mRNA:sr15750.utr3p1;Parent=mRNA:sr15750
chr17	.	gene	363851	365128	.	+	.	ID=gene:sr15707;Name=sr15707;Note=probable MGM101 - mitochondrial genome maintenance protein
chr17	.	mRNA	363851	365128	.	+	.	ID=mRNA:sr15707;Parent=gene:sr15707;Name=sr15707;Note=sr15707;transcript_id=sr15707
chr17	.	five_prime_UTR	363851	364106	.	+	.	ID=mRNA:sr15707.utr5p1;Parent=mRNA:sr15707
chr17	.	exon	363851	365128	.	+	.	ID=mRNA:sr15707.exon1;Parent=mRNA:sr15707
chr17	.	CDS	364107	365060	.	+	0	ID=cds.mRNA:sr15707;Parent=mRNA:sr15707
chr17	.	three_prime_UTR	365061	365128	.	+	.	ID=mRNA:sr15707.utr3p1;Parent=mRNA:sr15707
chr17	.	gene	90936	92844	.	+	.	ID=gene:sr15613;Name=sr15613;Note=related to X-Pro aminopeptidase II
chr17	.	mRNA	90936	92844	.	+	.	ID=mRNA:sr15613;Parent=gene:sr15613;Name=sr15613;Note=sr15613;transcript_id=sr15613
chr17	.	five_prime_UTR	90936	90975	.	+	.	ID=mRNA:sr15613.utr5p1;Parent=mRNA:sr15613
chr17	.	exon	90936	92844	.	+	.	ID=mRNA:sr15613.exon1;Parent=mRNA:sr15613
chr17	.	CDS	90976	92787	.	+	0	ID=cds.mRNA:sr15613;Parent=mRNA:sr15613
chr17	.	three_prime_UTR	92788	92844	.	+	.	ID=mRNA:sr15613.utr3p1;Parent=mRNA:sr15613
chr17	MIPS	gene	472538	472641	.	-	.	ID=gene:trna95;Name=trna95;Note=Val tRNA predicted by tRNAscan-SE
chr17	MIPS	mRNA	472538	472641	.	-	.	ID=mRNA:trna95;Parent=gene:trna95;Name=trna95;Note=trna95;transcript_id=trna95
chr17	MIPS	exon	472538	472641	.	-	.	ID=mRNA:trna95.exon1;Parent=mRNA:trna95
chr17	.	gene	246713	251368	.	+	.	ID=gene:sr15668;Name=sr15668;Note=uncharacterized protein
chr17	.	mRNA	246713	251368	.	+	.	ID=mRNA:sr15668;Parent=gene:sr15668;Name=sr15668;Note=sr15668;transcript_id=sr15668
chr17	.	five_prime_UTR	246713	247010	.	+	.	ID=mRNA:sr15668.utr5p1;Parent=mRNA:sr15668
chr17	.	exon	246713	251368	.	+	.	ID=mRNA:sr15668.exon1;Parent=mRNA:sr15668
chr17	.	CDS	247011	250967	.	+	0	ID=cds.mRNA:sr15668;Parent=mRNA:sr15668
chr17	.	three_prime_UTR	250968	251368	.	+	.	ID=mRNA:sr15668.utr3p1;Parent=mRNA:sr15668
chr17	.	gene	447	2398	.	-	.	ID=gene:sr15574;Name=sr15574;Note=probable HNM1 - Choline permease
chr17	.	mRNA	447	2398	.	-	.	ID=mRNA:sr15574;Parent=gene:sr15574;Name=sr15574;Note=sr15574;transcript_id=sr15574
chr17	.	five_prime_UTR	2142	2398	.	-	.	ID=mRNA:sr15574.utr5p1;Parent=mRNA:sr15574
chr17	.	exon	447	2398	.	-	.	ID=mRNA:sr15574.exon1;Parent=mRNA:sr15574
chr17	.	CDS	579	2141	.	-	0	ID=cds.mRNA:sr15574;Parent=mRNA:sr15574
chr17	.	three_prime_UTR	447	578	.	-	.	ID=mRNA:sr15574.utr3p1;Parent=mRNA:sr15574
chr17	.	gene	45812	47066	.	+	.	ID=gene:sr15595;Name=sr15595;Note=uncharacterized protein
chr17	.	mRNA	45812	47066	.	+	.	ID=mRNA:sr15595;Parent=gene:sr15595;Name=sr15595;Note=sr15595;transcript_id=sr15595
chr17	.	five_prime_UTR	45812	45857	.	+	.	ID=mRNA:sr15595.utr5p1;Parent=mRNA:sr15595
chr17	.	exon	45812	47066	.	+	.	ID=mRNA:sr15595.exon1;Parent=mRNA:sr15595
chr17	.	CDS	45858	46682	.	+	0	ID=cds.mRNA:sr15595;Parent=mRNA:sr15595
chr17	.	three_prime_UTR	46683	47066	.	+	.	ID=mRNA:sr15595.utr3p1;Parent=mRNA:sr15595
chr17	.	gene	327509	331086	.	+	.	ID=gene:sr15694;Name=sr15694;Note=related to ITC1 - subunit of Isw2 chromatin remodelling complex
chr17	.	mRNA	327509	331086	.	+	.	ID=mRNA:sr15694;Parent=gene:sr15694;Name=sr15694;Note=sr15694;transcript_id=sr15694
chr17	.	five_prime_UTR	327509	327990	.	+	.	ID=mRNA:sr15694.utr5p1;Parent=mRNA:sr15694
chr17	.	exon	327509	331086	.	+	.	ID=mRNA:sr15694.exon1;Parent=mRNA:sr15694
chr17	.	CDS	327991	331002	.	+	0	ID=cds.mRNA:sr15694;Parent=mRNA:sr15694
chr17	.	three_prime_UTR	331003	331086	.	+	.	ID=mRNA:sr15694.utr3p1;Parent=mRNA:sr15694
chr17	MIPS	gene	454498	454608	.	+	.	ID=gene:trna92;Name=trna92;Note=Trp tRNA predicted by tRNAscan-SE
chr17	MIPS	mRNA	454498	454608	.	+	.	ID=mRNA:trna92;Parent=gene:trna92;Name=trna92;Note=trna92;transcript_id=trna92
chr17	MIPS	exon	454498	454608	.	+	.	ID=mRNA:trna92.exon1;Parent=mRNA:trna92
chr17	.	gene	11871	14746	.	-	.	ID=gene:sr15581;Name=sr15581;Note=related to MRE11 - DNA repair and meiotic recombination protein
chr17	.	mRNA	11871	14746	.	-	.	ID=mRNA:sr15581;Parent=gene:sr15581;Name=sr15581;Note=sr15581;transcript_id=sr15581
chr17	.	five_prime_UTR	14671	14746	.	-	.	ID=mRNA:sr15581.utr5p1;Parent=mRNA:sr15581
chr17	.	exon	11871	14746	.	-	.	ID=mRNA:sr15581.exon1;Parent=mRNA:sr15581
chr17	.	CDS	12067	14670	.	-	0	ID=cds.mRNA:sr15581;Parent=mRNA:sr15581
chr17	.	three_prime_UTR	11871	12066	.	-	.	ID=mRNA:sr15581.utr3p1;Parent=mRNA:sr15581
chr17	.	gene	421616	422960	.	+	.	ID=gene:sr15730;Name=sr15730;Note=uncharacterized protein
chr17	.	mRNA	421616	422960	.	+	.	ID=mRNA:sr15730;Parent=gene:sr15730;Name=sr15730;Note=sr15730;transcript_id=sr15730
chr17	.	exon	421616	422960	.	+	.	ID=mRNA:sr15730.exon1;Parent=mRNA:sr15730
chr17	.	CDS	421616	422926	.	+	0	ID=cds.mRNA:sr15730;Parent=mRNA:sr15730
chr17	.	three_prime_UTR	422927	422960	.	+	.	ID=mRNA:sr15730.utr3p1;Parent=mRNA:sr15730
chr17	.	gene	101357	103305	.	-	.	ID=gene:sr15618;Name=sr15618;Note=related to PPX1 - exopolyphosphatase
chr17	.	mRNA	101357	103305	.	-	.	ID=mRNA:sr15618;Parent=gene:sr15618;Name=sr15618;Note=sr15618;transcript_id=sr15618
chr17	.	five_prime_UTR	103258	103305	.	-	.	ID=mRNA:sr15618.utr5p1;Parent=mRNA:sr15618
chr17	.	exon	101357	103305	.	-	.	ID=mRNA:sr15618.exon1;Parent=mRNA:sr15618
chr17	.	CDS	101407	103257	.	-	0	ID=cds.mRNA:sr15618;Parent=mRNA:sr15618
chr17	.	three_prime_UTR	101357	101406	.	-	.	ID=mRNA:sr15618.utr3p1;Parent=mRNA:sr15618
chr17	.	gene	47094	48071	.	-	.	ID=gene:sr15596;Name=sr15596;Note=uncharacterized protein
chr17	.	mRNA	47094	48071	.	-	.	ID=mRNA:sr15596;Parent=gene:sr15596;Name=sr15596;Note=sr15596;transcript_id=sr15596
chr17	.	five_prime_UTR	47973	48071	.	-	.	ID=mRNA:sr15596.utr5p1;Parent=mRNA:sr15596
chr17	.	exon	47801	48071	.	-	.	ID=mRNA:sr15596.exon1;Parent=mRNA:sr15596
chr17	.	CDS	47801	47972	.	-	0	ID=cds.mRNA:sr15596;Parent=mRNA:sr15596
chr17	.	exon	47094	47733	.	-	.	ID=mRNA:sr15596.exon2;Parent=mRNA:sr15596
chr17	.	CDS	47165	47733	.	-	2	ID=cds.mRNA:sr15596;Parent=mRNA:sr15596
chr17	.	three_prime_UTR	47094	47164	.	-	.	ID=mRNA:sr15596.utr3p1;Parent=mRNA:sr15596
chr17	.	gene	224144	226331	.	+	.	ID=gene:sr15661;Name=sr15661;Note=related to PET112 - putative glutamyl-tRNA(Gln)amidotransferase subunit B, mitochondrial precursor
chr17	.	mRNA	224144	226331	.	+	.	ID=mRNA:sr15661;Parent=gene:sr15661;Name=sr15661;Note=sr15661;transcript_id=sr15661
chr17	.	five_prime_UTR	224144	224205	.	+	.	ID=mRNA:sr15661.utr5p1;Parent=mRNA:sr15661
chr17	.	exon	224144	226331	.	+	.	ID=mRNA:sr15661.exon1;Parent=mRNA:sr15661
chr17	.	CDS	224206	226248	.	+	0	ID=cds.mRNA:sr15661;Parent=mRNA:sr15661
chr17	.	three_prime_UTR	226249	226331	.	+	.	ID=mRNA:sr15661.utr3p1;Parent=mRNA:sr15661
chr17	.	gene	483830	500922	.	-	.	ID=gene:sr15752;Name=sr15752;Note=related to MDN1 - Huge dynein-related AAA-type ATPase (midasin)
chr17	.	mRNA	483830	500922	.	-	.	ID=mRNA:sr15752;Parent=gene:sr15752;Name=sr15752;Note=sr15752;transcript_id=sr15752
chr17	.	five_prime_UTR	500695	500922	.	-	.	ID=mRNA:sr15752.utr5p1;Parent=mRNA:sr15752
chr17	.	exon	500303	500922	.	-	.	ID=mRNA:sr15752.exon1;Parent=mRNA:sr15752
chr17	.	CDS	500303	500694	.	-	0	ID=cds.mRNA:sr15752;Parent=mRNA:sr15752
chr17	.	exon	483830	500214	.	-	.	ID=mRNA:sr15752.exon2;Parent=mRNA:sr15752
chr17	.	CDS	484332	500214	.	-	1	ID=cds.mRNA:sr15752;Parent=mRNA:sr15752
chr17	.	three_prime_UTR	483830	484331	.	-	.	ID=mRNA:sr15752.utr3p1;Parent=mRNA:sr15752
chr17	MIPS	gene	438059	438607	.	-	.	ID=gene:sr15736;Name=sr15736;Note=uncharacterized protein
chr17	MIPS	mRNA	438059	438607	.	-	.	ID=mRNA:sr15736;Parent=gene:sr15736;Name=sr15736;Note=sr15736;transcript_id=sr15736
chr17	MIPS	exon	438059	438607	.	-	.	ID=mRNA:sr15736.exon1;Parent=mRNA:sr15736
chr17	MIPS	CDS	438059	438607	.	-	0	ID=cds.mRNA:sr15736;Parent=mRNA:sr15736
chr17	.	gene	197120	199610	.	+	.	ID=gene:sr15650-A;Name=sr15650-A;Note=uncharacterized protein
chr17	.	mRNA	197120	199610	.	+	.	ID=mRNA:sr15650-A;Parent=gene:sr15650-A;Name=sr15650-A;Note=sr15650-A;transcript_id=sr15650-A
chr17	.	five_prime_UTR	197120	197870	.	+	.	ID=mRNA:sr15650-A.utr5p1;Parent=mRNA:sr15650-A
chr17	.	exon	197120	198123	.	+	.	ID=mRNA:sr15650-A.exon1;Parent=mRNA:sr15650-A
chr17	.	CDS	197871	198123	.	+	0	ID=cds.mRNA:sr15650-A;Parent=mRNA:sr15650-A
chr17	.	exon	198195	198258	.	+	.	ID=mRNA:sr15650-A.exon2;Parent=mRNA:sr15650-A
chr17	.	CDS	198195	198258	.	+	2	ID=cds.mRNA:sr15650-A;Parent=mRNA:sr15650-A
chr17	.	exon	198352	198386	.	+	.	ID=mRNA:sr15650-A.exon3;Parent=mRNA:sr15650-A
chr17	.	CDS	198352	198386	.	+	1	ID=cds.mRNA:sr15650-A;Parent=mRNA:sr15650-A
chr17	.	exon	198472	198787	.	+	.	ID=mRNA:sr15650-A.exon4;Parent=mRNA:sr15650-A
chr17	.	CDS	198472	198787	.	+	2	ID=cds.mRNA:sr15650-A;Parent=mRNA:sr15650-A
chr17	.	exon	198864	199610	.	+	.	ID=mRNA:sr15650-A.exon5;Parent=mRNA:sr15650-A
chr17	.	CDS	198864	199545	.	+	1	ID=cds.mRNA:sr15650-A;Parent=mRNA:sr15650-A
chr17	.	three_prime_UTR	199546	199610	.	+	.	ID=mRNA:sr15650-A.utr3p1;Parent=mRNA:sr15650-A
chr17	.	mRNA	197120	199610	.	+	.	ID=mRNA:sr15650-B;Parent=gene:sr15650-A;Name=sr15650-B;Note=sr15650-B;transcript_id=sr15650-B
chr17	.	five_prime_UTR	197120	198123	.	+	.	ID=mRNA:sr15650-B.utr5p1;Parent=mRNA:sr15650-B
chr17	.	five_prime_UTR	198195	198233	.	+	.	ID=mRNA:sr15650-B.utr5p2;Parent=mRNA:sr15650-B
chr17	.	exon	197120	198123	.	+	.	ID=mRNA:sr15650-B.exon1;Parent=mRNA:sr15650-B
chr17	.	exon	198195	198258	.	+	.	ID=mRNA:sr15650-B.exon2;Parent=mRNA:sr15650-B
chr17	.	CDS	198234	198258	.	+	0	ID=cds.mRNA:sr15650-B;Parent=mRNA:sr15650-B
chr17	.	exon	198352	198787	.	+	.	ID=mRNA:sr15650-B.exon3;Parent=mRNA:sr15650-B
chr17	.	CDS	198352	198787	.	+	2	ID=cds.mRNA:sr15650-B;Parent=mRNA:sr15650-B
chr17	.	exon	198864	199610	.	+	.	ID=mRNA:sr15650-B.exon4;Parent=mRNA:sr15650-B
chr17	.	CDS	198864	199545	.	+	1	ID=cds.mRNA:sr15650-B;Parent=mRNA:sr15650-B
chr17	.	three_prime_UTR	199546	199610	.	+	.	ID=mRNA:sr15650-B.utr3p1;Parent=mRNA:sr15650-B
chr17	.	gene	119567	120677	.	+	.	ID=gene:sr15625;Name=sr15625;Note=related to RRS1 - regulator of ribosome biogenesis
chr17	.	mRNA	119567	120677	.	+	.	ID=mRNA:sr15625;Parent=gene:sr15625;Name=sr15625;Note=sr15625;transcript_id=sr15625
chr17	.	five_prime_UTR	119567	119619	.	+	.	ID=mRNA:sr15625.utr5p1;Parent=mRNA:sr15625
chr17	.	exon	119567	120677	.	+	.	ID=mRNA:sr15625.exon1;Parent=mRNA:sr15625
chr17	.	CDS	119620	120642	.	+	0	ID=cds.mRNA:sr15625;Parent=mRNA:sr15625
chr17	.	three_prime_UTR	120643	120677	.	+	.	ID=mRNA:sr15625.utr3p1;Parent=mRNA:sr15625
chr17	.	gene	191020	192391	.	-	.	ID=gene:sr15648;Name=sr15648;Note=related to SNP1 - U1 small nuclear ribonucleoprotein
chr17	.	mRNA	191020	192391	.	-	.	ID=mRNA:sr15648;Parent=gene:sr15648;Name=sr15648;Note=sr15648;transcript_id=sr15648
chr17	.	five_prime_UTR	192170	192391	.	-	.	ID=mRNA:sr15648.utr5p1;Parent=mRNA:sr15648
chr17	.	exon	191020	192391	.	-	.	ID=mRNA:sr15648.exon1;Parent=mRNA:sr15648
chr17	.	CDS	191159	192169	.	-	0	ID=cds.mRNA:sr15648;Parent=mRNA:sr15648
chr17	.	three_prime_UTR	191020	191158	.	-	.	ID=mRNA:sr15648.utr3p1;Parent=mRNA:sr15648
chr17	.	gene	126330	128312	.	-	.	ID=gene:sr15628;Name=sr15628;Note=probable ROK1 - ATP-dependent RNA helicase
chr17	.	mRNA	126330	128312	.	-	.	ID=mRNA:sr15628;Parent=gene:sr15628;Name=sr15628;Note=sr15628;transcript_id=sr15628
chr17	.	five_prime_UTR	128233	128312	.	-	.	ID=mRNA:sr15628.utr5p1;Parent=mRNA:sr15628
chr17	.	exon	126330	128312	.	-	.	ID=mRNA:sr15628.exon1;Parent=mRNA:sr15628
chr17	.	CDS	126388	128232	.	-	0	ID=cds.mRNA:sr15628;Parent=mRNA:sr15628
chr17	.	three_prime_UTR	126330	126387	.	-	.	ID=mRNA:sr15628.utr3p1;Parent=mRNA:sr15628
chr17	.	gene	392969	397316	.	+	.	ID=gene:sr15719;Name=sr15719;Note=related to methionyl-trna formyltransferase
chr17	.	mRNA	392969	397316	.	+	.	ID=mRNA:sr15719;Parent=gene:sr15719;Name=sr15719;Note=sr15719;transcript_id=sr15719
chr17	.	five_prime_UTR	392969	393038	.	+	.	ID=mRNA:sr15719.utr5p1;Parent=mRNA:sr15719
chr17	.	exon	392969	397316	.	+	.	ID=mRNA:sr15719.exon1;Parent=mRNA:sr15719
chr17	.	CDS	393039	394232	.	+	0	ID=cds.mRNA:sr15719;Parent=mRNA:sr15719
chr17	.	three_prime_UTR	394233	397316	.	+	.	ID=mRNA:sr15719.utr3p1;Parent=mRNA:sr15719
chr17	.	gene	6127	7010	.	+	.	ID=gene:sr15577;Name=sr15577;Note=related to ATP23 - putative metalloprotease of the mitochondrial inner membrane
chr17	.	mRNA	6127	7010	.	+	.	ID=mRNA:sr15577;Parent=gene:sr15577;Name=sr15577;Note=sr15577;transcript_id=sr15577
chr17	.	five_prime_UTR	6127	6147	.	+	.	ID=mRNA:sr15577.utr5p1;Parent=mRNA:sr15577
chr17	.	exon	6127	6795	.	+	.	ID=mRNA:sr15577.exon1;Parent=mRNA:sr15577
chr17	.	CDS	6148	6795	.	+	0	ID=cds.mRNA:sr15577;Parent=mRNA:sr15577
chr17	.	exon	6882	7010	.	+	.	ID=mRNA:sr15577.exon2;Parent=mRNA:sr15577
chr17	.	CDS	6882	6890	.	+	0	ID=cds.mRNA:sr15577;Parent=mRNA:sr15577
chr17	.	three_prime_UTR	6891	7010	.	+	.	ID=mRNA:sr15577.utr3p1;Parent=mRNA:sr15577
chr17	.	gene	266939	270884	.	+	.	ID=gene:sr15677;Name=sr15677;Note=related to Long-chain-fatty-acid--CoA ligase
chr17	.	mRNA	266939	270884	.	+	.	ID=mRNA:sr15677;Parent=gene:sr15677;Name=sr15677;Note=sr15677;transcript_id=sr15677
chr17	.	five_prime_UTR	266939	267275	.	+	.	ID=mRNA:sr15677.utr5p1;Parent=mRNA:sr15677
chr17	.	exon	266939	267682	.	+	.	ID=mRNA:sr15677.exon1;Parent=mRNA:sr15677
chr17	.	CDS	267276	267682	.	+	0	ID=cds.mRNA:sr15677;Parent=mRNA:sr15677
chr17	.	exon	267765	268363	.	+	.	ID=mRNA:sr15677.exon2;Parent=mRNA:sr15677
chr17	.	CDS	267765	268363	.	+	1	ID=cds.mRNA:sr15677;Parent=mRNA:sr15677
chr17	.	exon	268439	268715	.	+	.	ID=mRNA:sr15677.exon3;Parent=mRNA:sr15677
chr17	.	CDS	268439	268715	.	+	2	ID=cds.mRNA:sr15677;Parent=mRNA:sr15677
chr17	.	exon	268791	268909	.	+	.	ID=mRNA:sr15677.exon4;Parent=mRNA:sr15677
chr17	.	CDS	268791	268909	.	+	1	ID=cds.mRNA:sr15677;Parent=mRNA:sr15677
chr17	.	exon	269000	269130	.	+	.	ID=mRNA:sr15677.exon5;Parent=mRNA:sr15677
chr17	.	CDS	269000	269130	.	+	2	ID=cds.mRNA:sr15677;Parent=mRNA:sr15677
chr17	.	exon	269243	269423	.	+	.	ID=mRNA:sr15677.exon6;Parent=mRNA:sr15677
chr17	.	CDS	269243	269423	.	+	0	ID=cds.mRNA:sr15677;Parent=mRNA:sr15677
chr17	.	exon	269514	269544	.	+	.	ID=mRNA:sr15677.exon7;Parent=mRNA:sr15677
chr17	.	CDS	269514	269544	.	+	2	ID=cds.mRNA:sr15677;Parent=mRNA:sr15677
chr17	.	exon	269690	269759	.	+	.	ID=mRNA:sr15677.exon8;Parent=mRNA:sr15677
chr17	.	CDS	269690	269759	.	+	1	ID=cds.mRNA:sr15677;Parent=mRNA:sr15677
chr17	.	exon	269885	270061	.	+	.	ID=mRNA:sr15677.exon9;Parent=mRNA:sr15677
chr17	.	CDS	269885	270061	.	+	0	ID=cds.mRNA:sr15677;Parent=mRNA:sr15677
chr17	.	exon	270327	270884	.	+	.	ID=mRNA:sr15677.exon10;Parent=mRNA:sr15677
chr17	.	CDS	270327	270392	.	+	0	ID=cds.mRNA:sr15677;Parent=mRNA:sr15677
chr17	.	three_prime_UTR	270393	270884	.	+	.	ID=mRNA:sr15677.utr3p1;Parent=mRNA:sr15677
chr17	.	gene	146330	149590	.	+	.	ID=gene:sr15635;Name=sr15635;Note=probable PHO91 - similarity to Pho87p and Pho90p
chr17	.	mRNA	146330	149590	.	+	.	ID=mRNA:sr15635;Parent=gene:sr15635;Name=sr15635;Note=sr15635;transcript_id=sr15635
chr17	.	five_prime_UTR	146330	146517	.	+	.	ID=mRNA:sr15635.utr5p1;Parent=mRNA:sr15635
chr17	.	exon	146330	149590	.	+	.	ID=mRNA:sr15635.exon1;Parent=mRNA:sr15635
chr17	.	CDS	146518	149559	.	+	0	ID=cds.mRNA:sr15635;Parent=mRNA:sr15635
chr17	.	three_prime_UTR	149560	149590	.	+	.	ID=mRNA:sr15635.utr3p1;Parent=mRNA:sr15635
chr17	.	gene	324780	326830	.	+	.	ID=gene:sr15693;Name=sr15693;Note=related to protein phosphatase 2c
chr17	.	mRNA	324780	326830	.	+	.	ID=mRNA:sr15693;Parent=gene:sr15693;Name=sr15693;Note=sr15693;transcript_id=sr15693
chr17	.	five_prime_UTR	324780	324836	.	+	.	ID=mRNA:sr15693.utr5p1;Parent=mRNA:sr15693
chr17	.	exon	324780	326830	.	+	.	ID=mRNA:sr15693.exon1;Parent=mRNA:sr15693
chr17	.	CDS	324837	326591	.	+	0	ID=cds.mRNA:sr15693;Parent=mRNA:sr15693
chr17	.	three_prime_UTR	326592	326830	.	+	.	ID=mRNA:sr15693.utr3p1;Parent=mRNA:sr15693
chr17	.	gene	510608	512020	.	+	.	ID=gene:sr15758;Name=sr15758;Note=related to cellulase
chr17	.	mRNA	510608	512020	.	+	.	ID=mRNA:sr15758;Parent=gene:sr15758;Name=sr15758;Note=sr15758;transcript_id=sr15758
chr17	.	exon	510608	512020	.	+	.	ID=mRNA:sr15758.exon1;Parent=mRNA:sr15758
chr17	.	CDS	510608	512020	.	+	0	ID=cds.mRNA:sr15758;Parent=mRNA:sr15758
chr17	.	gene	19578	20997	.	+	.	ID=gene:sr15583;Name=sr15583;Note=related to asparaginase 2
chr17	.	mRNA	19578	20997	.	+	.	ID=mRNA:sr15583;Parent=gene:sr15583;Name=sr15583;Note=sr15583;transcript_id=sr15583
chr17	.	five_prime_UTR	19578	19632	.	+	.	ID=mRNA:sr15583.utr5p1;Parent=mRNA:sr15583
chr17	.	exon	19578	20997	.	+	.	ID=mRNA:sr15583.exon1;Parent=mRNA:sr15583
chr17	.	CDS	19633	20880	.	+	0	ID=cds.mRNA:sr15583;Parent=mRNA:sr15583
chr17	.	three_prime_UTR	20881	20997	.	+	.	ID=mRNA:sr15583.utr3p1;Parent=mRNA:sr15583
chr17	.	gene	286356	289411	.	+	.	ID=gene:sr15681-A;Name=sr15681-A;Note=related to serine/threonine protein kinase
chr17	.	mRNA	286356	289411	.	+	.	ID=mRNA:sr15681-A;Parent=gene:sr15681-A;Name=sr15681-A;Note=sr15681-A;transcript_id=sr15681-A
chr17	.	five_prime_UTR	286356	286765	.	+	.	ID=mRNA:sr15681-A.utr5p1;Parent=mRNA:sr15681-A
chr17	.	five_prime_UTR	287002	287116	.	+	.	ID=mRNA:sr15681-A.utr5p2;Parent=mRNA:sr15681-A
chr17	.	exon	286356	286765	.	+	.	ID=mRNA:sr15681-A.exon1;Parent=mRNA:sr15681-A
chr17	.	exon	287002	289411	.	+	.	ID=mRNA:sr15681-A.exon2;Parent=mRNA:sr15681-A
chr17	.	CDS	287117	289231	.	+	0	ID=cds.mRNA:sr15681-A;Parent=mRNA:sr15681-A
chr17	.	three_prime_UTR	289232	289411	.	+	.	ID=mRNA:sr15681-A.utr3p1;Parent=mRNA:sr15681-A
chr17	.	mRNA	286356	289411	.	+	.	ID=mRNA:sr15681-B;Parent=gene:sr15681-A;Name=sr15681-B;Note=sr15681-B;transcript_id=sr15681-B
chr17	.	five_prime_UTR	286356	286765	.	+	.	ID=mRNA:sr15681-B.utr5p1;Parent=mRNA:sr15681-B
chr17	.	five_prime_UTR	287080	287116	.	+	.	ID=mRNA:sr15681-B.utr5p2;Parent=mRNA:sr15681-B
chr17	.	exon	286356	286765	.	+	.	ID=mRNA:sr15681-B.exon1;Parent=mRNA:sr15681-B
chr17	.	exon	287080	289411	.	+	.	ID=mRNA:sr15681-B.exon2;Parent=mRNA:sr15681-B
chr17	.	CDS	287117	289231	.	+	0	ID=cds.mRNA:sr15681-B;Parent=mRNA:sr15681-B
chr17	.	three_prime_UTR	289232	289411	.	+	.	ID=mRNA:sr15681-B.utr3p1;Parent=mRNA:sr15681-B
chr17	.	gene	507311	508424	.	+	.	ID=gene:sr15756;Name=sr15756;Note=related to UV-induced protein uvi15
chr17	.	mRNA	507311	508424	.	+	.	ID=mRNA:sr15756;Parent=gene:sr15756;Name=sr15756;Note=sr15756;transcript_id=sr15756
chr17	.	five_prime_UTR	507311	507392	.	+	.	ID=mRNA:sr15756.utr5p1;Parent=mRNA:sr15756
chr17	.	exon	507311	507432	.	+	.	ID=mRNA:sr15756.exon1;Parent=mRNA:sr15756
chr17	.	CDS	507393	507432	.	+	0	ID=cds.mRNA:sr15756;Parent=mRNA:sr15756
chr17	.	exon	507845	508075	.	+	.	ID=mRNA:sr15756.exon2;Parent=mRNA:sr15756
chr17	.	CDS	507845	508075	.	+	2	ID=cds.mRNA:sr15756;Parent=mRNA:sr15756
chr17	.	exon	508169	508424	.	+	.	ID=mRNA:sr15756.exon3;Parent=mRNA:sr15756
chr17	.	CDS	508169	508182	.	+	2	ID=cds.mRNA:sr15756;Parent=mRNA:sr15756
chr17	.	three_prime_UTR	508183	508424	.	+	.	ID=mRNA:sr15756.utr3p1;Parent=mRNA:sr15756
chr17	.	gene	331569	334846	.	-	.	ID=gene:sr15695;Name=sr15695;Note=uncharacterized protein
chr17	.	mRNA	331569	334846	.	-	.	ID=mRNA:sr15695;Parent=gene:sr15695;Name=sr15695;Note=sr15695;transcript_id=sr15695
chr17	.	five_prime_UTR	334474	334846	.	-	.	ID=mRNA:sr15695.utr5p1;Parent=mRNA:sr15695
chr17	.	exon	331569	334846	.	-	.	ID=mRNA:sr15695.exon1;Parent=mRNA:sr15695
chr17	.	CDS	331615	334473	.	-	0	ID=cds.mRNA:sr15695;Parent=mRNA:sr15695
chr17	.	three_prime_UTR	331569	331614	.	-	.	ID=mRNA:sr15695.utr3p1;Parent=mRNA:sr15695
chr17	MIPS	gene	437661	437781	.	+	.	ID=gene:trna91;Name=trna91;Note=Ser tRNA predicted by tRNAscan-SE
chr17	MIPS	mRNA	437661	437781	.	+	.	ID=mRNA:trna91;Parent=gene:trna91;Name=trna91;Note=trna91;transcript_id=trna91
chr17	MIPS	exon	437661	437781	.	+	.	ID=mRNA:trna91.exon1;Parent=mRNA:trna91
chr17	.	gene	339143	340550	.	-	.	ID=gene:sr15697;Name=sr15697;Note=related to AHA1 - stress-regulated cochaperone
chr17	.	mRNA	339143	340550	.	-	.	ID=mRNA:sr15697;Parent=gene:sr15697;Name=sr15697;Note=sr15697;transcript_id=sr15697
chr17	.	five_prime_UTR	340483	340550	.	-	.	ID=mRNA:sr15697.utr5p1;Parent=mRNA:sr15697
chr17	.	exon	339530	340550	.	-	.	ID=mRNA:sr15697.exon1;Parent=mRNA:sr15697
chr17	.	CDS	339530	340482	.	-	0	ID=cds.mRNA:sr15697;Parent=mRNA:sr15697
chr17	.	exon	339143	339419	.	-	.	ID=mRNA:sr15697.exon2;Parent=mRNA:sr15697
chr17	.	CDS	339401	339419	.	-	1	ID=cds.mRNA:sr15697;Parent=mRNA:sr15697
chr17	.	three_prime_UTR	339143	339400	.	-	.	ID=mRNA:sr15697.utr3p1;Parent=mRNA:sr15697
chr17	.	gene	504412	506687	.	-	.	ID=gene:sr15755;Name=sr15755;Note=related to mRNA guanylyltransferase
chr17	.	mRNA	504412	506687	.	-	.	ID=mRNA:sr15755;Parent=gene:sr15755;Name=sr15755;Note=sr15755;transcript_id=sr15755
chr17	.	five_prime_UTR	506369	506687	.	-	.	ID=mRNA:sr15755.utr5p1;Parent=mRNA:sr15755
chr17	.	exon	504412	506687	.	-	.	ID=mRNA:sr15755.exon1;Parent=mRNA:sr15755
chr17	.	CDS	504536	506368	.	-	0	ID=cds.mRNA:sr15755;Parent=mRNA:sr15755
chr17	.	three_prime_UTR	504412	504535	.	-	.	ID=mRNA:sr15755.utr3p1;Parent=mRNA:sr15755
chr17	.	gene	136080	140631	.	-	.	ID=gene:sr15632;Name=sr15632;Note=related to SLN1 - histidine kinase osmosensor that regulates a MAP kinase cascade
chr17	.	mRNA	136080	140631	.	-	.	ID=mRNA:sr15632;Parent=gene:sr15632;Name=sr15632;Note=sr15632;transcript_id=sr15632
chr17	.	five_prime_UTR	140179	140631	.	-	.	ID=mRNA:sr15632.utr5p1;Parent=mRNA:sr15632
chr17	.	exon	136080	140631	.	-	.	ID=mRNA:sr15632.exon1;Parent=mRNA:sr15632
chr17	.	CDS	136366	140178	.	-	0	ID=cds.mRNA:sr15632;Parent=mRNA:sr15632
chr17	.	three_prime_UTR	136080	136365	.	-	.	ID=mRNA:sr15632.utr3p1;Parent=mRNA:sr15632
chr17	.	gene	297496	298222	.	-	.	ID=gene:sr07363;Name=sr07363;Note=uncharacterized protein
chr17	.	mRNA	297496	298222	.	-	.	ID=mRNA:sr07363;Parent=gene:sr07363;Name=sr07363;Note=sr07363;transcript_id=sr07363
chr17	.	exon	298046	298222	.	-	.	ID=mRNA:sr07363.exon1;Parent=mRNA:sr07363
chr17	.	CDS	298046	298222	.	-	0	ID=cds.mRNA:sr07363;Parent=mRNA:sr07363
chr17	.	exon	297496	297839	.	-	.	ID=mRNA:sr07363.exon2;Parent=mRNA:sr07363
chr17	.	CDS	297528	297839	.	-	0	ID=cds.mRNA:sr07363;Parent=mRNA:sr07363
chr17	.	three_prime_UTR	297496	297527	.	-	.	ID=mRNA:sr07363.utr3p1;Parent=mRNA:sr07363
chr17	.	gene	207229	208721	.	-	.	ID=gene:sr15654;Name=sr15654;Note=probable small nuclear ribonucleoprotein chain D2
chr17	.	mRNA	207229	208721	.	-	.	ID=mRNA:sr15654;Parent=gene:sr15654;Name=sr15654;Note=sr15654;transcript_id=sr15654
chr17	.	five_prime_UTR	208657	208721	.	-	.	ID=mRNA:sr15654.utr5p1;Parent=mRNA:sr15654
chr17	.	exon	208652	208721	.	-	.	ID=mRNA:sr15654.exon1;Parent=mRNA:sr15654
chr17	.	CDS	208652	208656	.	-	0	ID=cds.mRNA:sr15654;Parent=mRNA:sr15654
chr17	.	exon	207229	208544	.	-	.	ID=mRNA:sr15654.exon2;Parent=mRNA:sr15654
chr17	.	CDS	208214	208544	.	-	1	ID=cds.mRNA:sr15654;Parent=mRNA:sr15654
chr17	.	three_prime_UTR	207229	208213	.	-	.	ID=mRNA:sr15654.utr3p1;Parent=mRNA:sr15654
chr17	.	gene	105631	107446	.	+	.	ID=gene:sr15620;Name=sr15620;Note=uncharacterized protein
chr17	.	mRNA	105631	107446	.	+	.	ID=mRNA:sr15620;Parent=gene:sr15620;Name=sr15620;Note=sr15620;transcript_id=sr15620
chr17	.	five_prime_UTR	105631	105675	.	+	.	ID=mRNA:sr15620.utr5p1;Parent=mRNA:sr15620
chr17	.	exon	105631	107446	.	+	.	ID=mRNA:sr15620.exon1;Parent=mRNA:sr15620
chr17	.	CDS	105676	107343	.	+	0	ID=cds.mRNA:sr15620;Parent=mRNA:sr15620
chr17	.	three_prime_UTR	107344	107446	.	+	.	ID=mRNA:sr15620.utr3p1;Parent=mRNA:sr15620
chr17	.	gene	445014	447906	.	-	.	ID=gene:sr15741;Name=sr15741;Note=uncharacterized protein
chr17	.	mRNA	445014	447906	.	-	.	ID=mRNA:sr15741;Parent=gene:sr15741;Name=sr15741;Note=sr15741;transcript_id=sr15741
chr17	.	five_prime_UTR	447461	447906	.	-	.	ID=mRNA:sr15741.utr5p1;Parent=mRNA:sr15741
chr17	.	exon	445014	447906	.	-	.	ID=mRNA:sr15741.exon1;Parent=mRNA:sr15741
chr17	.	CDS	445097	447460	.	-	0	ID=cds.mRNA:sr15741;Parent=mRNA:sr15741
chr17	.	three_prime_UTR	445014	445096	.	-	.	ID=mRNA:sr15741.utr3p1;Parent=mRNA:sr15741
chr17	.	gene	465313	466738	.	+	.	ID=gene:sr15748;Name=sr15748;Note=probable PGK1 - phosphoglycerate kinase
chr17	.	mRNA	465313	466738	.	+	.	ID=mRNA:sr15748;Parent=gene:sr15748;Name=sr15748;Note=sr15748;transcript_id=sr15748
chr17	.	five_prime_UTR	465313	465407	.	+	.	ID=mRNA:sr15748.utr5p1;Parent=mRNA:sr15748
chr17	.	exon	465313	466738	.	+	.	ID=mRNA:sr15748.exon1;Parent=mRNA:sr15748
chr17	.	CDS	465408	466658	.	+	0	ID=cds.mRNA:sr15748;Parent=mRNA:sr15748
chr17	.	three_prime_UTR	466659	466738	.	+	.	ID=mRNA:sr15748.utr3p1;Parent=mRNA:sr15748
chr17	.	gene	318616	323068	.	+	.	ID=gene:sr15691;Name=sr15691;Note=related to TCB3 - protein localized to membranes, bud-enriched
chr17	.	mRNA	318616	323068	.	+	.	ID=mRNA:sr15691;Parent=gene:sr15691;Name=sr15691;Note=sr15691;transcript_id=sr15691
chr17	.	five_prime_UTR	318616	318792	.	+	.	ID=mRNA:sr15691.utr5p1;Parent=mRNA:sr15691
chr17	.	exon	318616	323068	.	+	.	ID=mRNA:sr15691.exon1;Parent=mRNA:sr15691
chr17	.	CDS	318793	323022	.	+	0	ID=cds.mRNA:sr15691;Parent=mRNA:sr15691
chr17	.	three_prime_UTR	323023	323068	.	+	.	ID=mRNA:sr15691.utr3p1;Parent=mRNA:sr15691
chr17	.	gene	37390	39770	.	-	.	ID=gene:sr15590;Name=sr15590;Note=uncharacterized protein
chr17	.	mRNA	37390	39770	.	-	.	ID=mRNA:sr15590;Parent=gene:sr15590;Name=sr15590;Note=sr15590;transcript_id=sr15590
chr17	.	five_prime_UTR	39742	39770	.	-	.	ID=mRNA:sr15590.utr5p1;Parent=mRNA:sr15590
chr17	.	exon	37390	39770	.	-	.	ID=mRNA:sr15590.exon1;Parent=mRNA:sr15590
chr17	.	CDS	37564	39741	.	-	0	ID=cds.mRNA:sr15590;Parent=mRNA:sr15590
chr17	.	three_prime_UTR	37390	37563	.	-	.	ID=mRNA:sr15590.utr3p1;Parent=mRNA:sr15590
chr17	.	gene	58944	62732	.	+	.	ID=gene:sr15603;Name=sr15603;Note=related to KIP1 - kinesin-related protein
chr17	.	mRNA	58944	62732	.	+	.	ID=mRNA:sr15603;Parent=gene:sr15603;Name=sr15603;Note=sr15603;transcript_id=sr15603
chr17	.	five_prime_UTR	58944	58993	.	+	.	ID=mRNA:sr15603.utr5p1;Parent=mRNA:sr15603
chr17	.	exon	58944	62732	.	+	.	ID=mRNA:sr15603.exon1;Parent=mRNA:sr15603
chr17	.	CDS	58994	62596	.	+	0	ID=cds.mRNA:sr15603;Parent=mRNA:sr15603
chr17	.	three_prime_UTR	62597	62732	.	+	.	ID=mRNA:sr15603.utr3p1;Parent=mRNA:sr15603
chr17	.	gene	372103	376292	.	-	.	ID=gene:sr15711;Name=sr15711;Note=related to WHI3 - involved in regulation of cell size
chr17	.	mRNA	372103	376292	.	-	.	ID=mRNA:sr15711;Parent=gene:sr15711;Name=sr15711;Note=sr15711;transcript_id=sr15711
chr17	.	five_prime_UTR	375456	376292	.	-	.	ID=mRNA:sr15711.utr5p1;Parent=mRNA:sr15711
chr17	.	exon	372103	376292	.	-	.	ID=mRNA:sr15711.exon1;Parent=mRNA:sr15711
chr17	.	CDS	372252	375455	.	-	0	ID=cds.mRNA:sr15711;Parent=mRNA:sr15711
chr17	.	three_prime_UTR	372103	372251	.	-	.	ID=mRNA:sr15711.utr3p1;Parent=mRNA:sr15711
chr17	.	gene	221094	223161	.	-	.	ID=gene:sr15660;Name=sr15660;Note=related to GLY1 - L-threonine aldolase, low-specific
chr17	.	mRNA	221094	223161	.	-	.	ID=mRNA:sr15660;Parent=gene:sr15660;Name=sr15660;Note=sr15660;transcript_id=sr15660
chr17	.	five_prime_UTR	223023	223161	.	-	.	ID=mRNA:sr15660.utr5p1;Parent=mRNA:sr15660
chr17	.	exon	221094	223161	.	-	.	ID=mRNA:sr15660.exon1;Parent=mRNA:sr15660
chr17	.	CDS	221136	223022	.	-	0	ID=cds.mRNA:sr15660;Parent=mRNA:sr15660
chr17	.	three_prime_UTR	221094	221135	.	-	.	ID=mRNA:sr15660.utr3p1;Parent=mRNA:sr15660
chr17	.	gene	94391	95396	.	+	.	ID=gene:sr15615;Name=sr15615;Note=related to COQ3 - O-methyltransferase involved in ubiquinone biosynthesis
chr17	.	mRNA	94391	95396	.	+	.	ID=mRNA:sr15615;Parent=gene:sr15615;Name=sr15615;Note=sr15615;transcript_id=sr15615
chr17	.	five_prime_UTR	94391	94395	.	+	.	ID=mRNA:sr15615.utr5p1;Parent=mRNA:sr15615
chr17	.	exon	94391	95396	.	+	.	ID=mRNA:sr15615.exon1;Parent=mRNA:sr15615
chr17	.	CDS	94396	95343	.	+	0	ID=cds.mRNA:sr15615;Parent=mRNA:sr15615
chr17	.	three_prime_UTR	95344	95396	.	+	.	ID=mRNA:sr15615.utr3p1;Parent=mRNA:sr15615
chr17	.	gene	448109	450408	.	-	.	ID=gene:sr15742;Name=sr15742;Note=related to MKK1 - MAP kinase kinase
chr17	.	mRNA	448109	450408	.	-	.	ID=mRNA:sr15742;Parent=gene:sr15742;Name=sr15742;Note=sr15742;transcript_id=sr15742
chr17	.	five_prime_UTR	450180	450408	.	-	.	ID=mRNA:sr15742.utr5p1;Parent=mRNA:sr15742
chr17	.	exon	448109	450408	.	-	.	ID=mRNA:sr15742.exon1;Parent=mRNA:sr15742
chr17	.	CDS	448161	450179	.	-	0	ID=cds.mRNA:sr15742;Parent=mRNA:sr15742
chr17	.	three_prime_UTR	448109	448160	.	-	.	ID=mRNA:sr15742.utr3p1;Parent=mRNA:sr15742
chr17	.	gene	351487	353772	.	-	.	ID=gene:sr15702;Name=sr15702;Note=probale PPZ2 - protein ser/thr phosphatase of the PP-1 family
chr17	.	mRNA	351487	353772	.	-	.	ID=mRNA:sr15702;Parent=gene:sr15702;Name=sr15702;Note=sr15702;transcript_id=sr15702
chr17	.	five_prime_UTR	353129	353772	.	-	.	ID=mRNA:sr15702.utr5p1;Parent=mRNA:sr15702
chr17	.	exon	351487	353772	.	-	.	ID=mRNA:sr15702.exon1;Parent=mRNA:sr15702
chr17	.	CDS	351635	353128	.	-	0	ID=cds.mRNA:sr15702;Parent=mRNA:sr15702
chr17	.	three_prime_UTR	351487	351634	.	-	.	ID=mRNA:sr15702.utr3p1;Parent=mRNA:sr15702
chr17	.	gene	118093	119296	.	-	.	ID=gene:sr15624;Name=sr15624;Note=uncharacterized protein
chr17	.	mRNA	118093	119296	.	-	.	ID=mRNA:sr15624;Parent=gene:sr15624;Name=sr15624;Note=sr15624;transcript_id=sr15624
chr17	.	five_prime_UTR	119231	119296	.	-	.	ID=mRNA:sr15624.utr5p1;Parent=mRNA:sr15624
chr17	.	exon	118093	119296	.	-	.	ID=mRNA:sr15624.exon1;Parent=mRNA:sr15624
chr17	.	CDS	118175	119230	.	-	0	ID=cds.mRNA:sr15624;Parent=mRNA:sr15624
chr17	.	three_prime_UTR	118093	118174	.	-	.	ID=mRNA:sr15624.utr3p1;Parent=mRNA:sr15624
chr17	.	gene	271181	275351	.	+	.	ID=gene:sr15678;Name=sr15678;Note=uncharacterized protein
chr17	.	mRNA	271181	275351	.	+	.	ID=mRNA:sr15678;Parent=gene:sr15678;Name=sr15678;Note=sr15678;transcript_id=sr15678
chr17	.	five_prime_UTR	271181	271198	.	+	.	ID=mRNA:sr15678.utr5p1;Parent=mRNA:sr15678
chr17	.	five_prime_UTR	271299	271311	.	+	.	ID=mRNA:sr15678.utr5p2;Parent=mRNA:sr15678
chr17	.	exon	271181	271198	.	+	.	ID=mRNA:sr15678.exon1;Parent=mRNA:sr15678
chr17	.	exon	271299	271316	.	+	.	ID=mRNA:sr15678.exon2;Parent=mRNA:sr15678
chr17	.	CDS	271312	271316	.	+	0	ID=cds.mRNA:sr15678;Parent=mRNA:sr15678
chr17	.	exon	271408	271417	.	+	.	ID=mRNA:sr15678.exon3;Parent=mRNA:sr15678
chr17	.	CDS	271408	271417	.	+	1	ID=cds.mRNA:sr15678;Parent=mRNA:sr15678
chr17	.	exon	271486	271528	.	+	.	ID=mRNA:sr15678.exon4;Parent=mRNA:sr15678
chr17	.	CDS	271486	271528	.	+	0	ID=cds.mRNA:sr15678;Parent=mRNA:sr15678
chr17	.	exon	271612	271757	.	+	.	ID=mRNA:sr15678.exon5;Parent=mRNA:sr15678
chr17	.	CDS	271612	271757	.	+	2	ID=cds.mRNA:sr15678;Parent=mRNA:sr15678
chr17	.	exon	271851	271928	.	+	.	ID=mRNA:sr15678.exon6;Parent=mRNA:sr15678
chr17	.	CDS	271851	271928	.	+	0	ID=cds.mRNA:sr15678;Parent=mRNA:sr15678
chr17	.	exon	272069	272234	.	+	.	ID=mRNA:sr15678.exon7;Parent=mRNA:sr15678
chr17	.	CDS	272069	272234	.	+	0	ID=cds.mRNA:sr15678;Parent=mRNA:sr15678
chr17	.	exon	272337	272428	.	+	.	ID=mRNA:sr15678.exon8;Parent=mRNA:sr15678
chr17	.	CDS	272337	272428	.	+	2	ID=cds.mRNA:sr15678;Parent=mRNA:sr15678
chr17	.	exon	272524	272798	.	+	.	ID=mRNA:sr15678.exon9;Parent=mRNA:sr15678
chr17	.	CDS	272524	272798	.	+	0	ID=cds.mRNA:sr15678;Parent=mRNA:sr15678
chr17	.	exon	272893	274574	.	+	.	ID=mRNA:sr15678.exon10;Parent=mRNA:sr15678
chr17	.	CDS	272893	274574	.	+	1	ID=cds.mRNA:sr15678;Parent=mRNA:sr15678
chr17	.	exon	274656	275351	.	+	.	ID=mRNA:sr15678.exon11;Parent=mRNA:sr15678
chr17	.	CDS	274656	275182	.	+	2	ID=cds.mRNA:sr15678;Parent=mRNA:sr15678
chr17	.	three_prime_UTR	275183	275351	.	+	.	ID=mRNA:sr15678.utr3p1;Parent=mRNA:sr15678
chr17	.	gene	394271	396963	.	-	.	ID=gene:sr15720;Name=sr15720;Note=uncharacterized protein
chr17	.	mRNA	394271	396963	.	-	.	ID=mRNA:sr15720;Parent=gene:sr15720;Name=sr15720;Note=sr15720;transcript_id=sr15720
chr17	.	exon	394271	396963	.	-	.	ID=mRNA:sr15720.exon1;Parent=mRNA:sr15720
chr17	.	CDS	394312	396963	.	-	0	ID=cds.mRNA:sr15720;Parent=mRNA:sr15720
chr17	.	three_prime_UTR	394271	394311	.	-	.	ID=mRNA:sr15720.utr3p1;Parent=mRNA:sr15720
chr17	.	gene	389881	392738	.	-	.	ID=gene:sr15718;Name=sr15718;Note=related to ERF2 - subunit of a palmitoyltransferase
chr17	.	mRNA	389881	392738	.	-	.	ID=mRNA:sr15718;Parent=gene:sr15718;Name=sr15718;Note=sr15718;transcript_id=sr15718
chr17	.	five_prime_UTR	392628	392738	.	-	.	ID=mRNA:sr15718.utr5p1;Parent=mRNA:sr15718
chr17	.	exon	389881	392738	.	-	.	ID=mRNA:sr15718.exon1;Parent=mRNA:sr15718
chr17	.	CDS	389958	392627	.	-	0	ID=cds.mRNA:sr15718;Parent=mRNA:sr15718
chr17	.	three_prime_UTR	389881	389957	.	-	.	ID=mRNA:sr15718.utr3p1;Parent=mRNA:sr15718
chr17	MIPS	gene	471933	472036	.	+	.	ID=gene:trna94;Name=trna94;Note=Arg tRNA predicted by tRNAscan-SE
chr17	MIPS	mRNA	471933	472036	.	+	.	ID=mRNA:trna94;Parent=gene:trna94;Name=trna94;Note=trna94;transcript_id=trna94
chr17	MIPS	exon	471933	472036	.	+	.	ID=mRNA:trna94.exon1;Parent=mRNA:trna94
chr17	.	gene	441177	442870	.	+	.	ID=gene:sr15738;Name=sr15738;Note=uncharacterized protein
chr17	.	mRNA	441177	442870	.	+	.	ID=mRNA:sr15738;Parent=gene:sr15738;Name=sr15738;Note=sr15738;transcript_id=sr15738
chr17	.	five_prime_UTR	441177	441221	.	+	.	ID=mRNA:sr15738.utr5p1;Parent=mRNA:sr15738
chr17	.	exon	441177	442870	.	+	.	ID=mRNA:sr15738.exon1;Parent=mRNA:sr15738
chr17	.	CDS	441222	442589	.	+	0	ID=cds.mRNA:sr15738;Parent=mRNA:sr15738
chr17	.	three_prime_UTR	442590	442870	.	+	.	ID=mRNA:sr15738.utr3p1;Parent=mRNA:sr15738
chr17	.	gene	241444	243393	.	-	.	ID=gene:sr15666;Name=sr15666;Note=probable SUA7 - TFIIB subunit (transcription initiation factor), factor E
chr17	.	mRNA	241444	243393	.	-	.	ID=mRNA:sr15666;Parent=gene:sr15666;Name=sr15666;Note=sr15666;transcript_id=sr15666
chr17	.	five_prime_UTR	243080	243393	.	-	.	ID=mRNA:sr15666.utr5p1;Parent=mRNA:sr15666
chr17	.	exon	243050	243393	.	-	.	ID=mRNA:sr15666.exon1;Parent=mRNA:sr15666
chr17	.	CDS	243050	243079	.	-	0	ID=cds.mRNA:sr15666;Parent=mRNA:sr15666
chr17	.	exon	241444	242842	.	-	.	ID=mRNA:sr15666.exon2;Parent=mRNA:sr15666
chr17	.	CDS	241745	242842	.	-	0	ID=cds.mRNA:sr15666;Parent=mRNA:sr15666
chr17	.	three_prime_UTR	241444	241744	.	-	.	ID=mRNA:sr15666.utr3p1;Parent=mRNA:sr15666
chr17	.	gene	455386	459605	.	-	.	ID=gene:sr15745;Name=sr15745;Note=uncharacterized protein
chr17	.	mRNA	455386	459605	.	-	.	ID=mRNA:sr15745;Parent=gene:sr15745;Name=sr15745;Note=sr15745;transcript_id=sr15745
chr17	.	five_prime_UTR	459534	459605	.	-	.	ID=mRNA:sr15745.utr5p1;Parent=mRNA:sr15745
chr17	.	exon	455386	459605	.	-	.	ID=mRNA:sr15745.exon1;Parent=mRNA:sr15745
chr17	.	CDS	455541	459533	.	-	0	ID=cds.mRNA:sr15745;Parent=mRNA:sr15745
chr17	.	three_prime_UTR	455386	455540	.	-	.	ID=mRNA:sr15745.utr3p1;Parent=mRNA:sr15745
chr17	.	gene	20898	23729	.	-	.	ID=gene:sr15584;Name=sr15584;Note=related to Pectin lyase B precursor
chr17	.	mRNA	20898	23729	.	-	.	ID=mRNA:sr15584;Parent=gene:sr15584;Name=sr15584;Note=sr15584;transcript_id=sr15584
chr17	.	five_prime_UTR	23663	23729	.	-	.	ID=mRNA:sr15584.utr5p1;Parent=mRNA:sr15584
chr17	.	exon	20898	23729	.	-	.	ID=mRNA:sr15584.exon1;Parent=mRNA:sr15584
chr17	.	CDS	21044	23662	.	-	0	ID=cds.mRNA:sr15584;Parent=mRNA:sr15584
chr17	.	three_prime_UTR	20898	21043	.	-	.	ID=mRNA:sr15584.utr3p1;Parent=mRNA:sr15584
chr17	.	gene	280671	284519	.	-	.	ID=gene:sr15680;Name=sr15680;Note=uncharacterized protein
chr17	.	mRNA	280671	284519	.	-	.	ID=mRNA:sr15680;Parent=gene:sr15680;Name=sr15680;Note=sr15680;transcript_id=sr15680
chr17	.	five_prime_UTR	284217	284519	.	-	.	ID=mRNA:sr15680.utr5p1;Parent=mRNA:sr15680
chr17	.	exon	280671	284519	.	-	.	ID=mRNA:sr15680.exon1;Parent=mRNA:sr15680
chr17	.	CDS	280755	284216	.	-	0	ID=cds.mRNA:sr15680;Parent=mRNA:sr15680
chr17	.	three_prime_UTR	280671	280754	.	-	.	ID=mRNA:sr15680.utr3p1;Parent=mRNA:sr15680
chr17	.	gene	217205	221078	.	+	.	ID=gene:sr15659;Name=sr15659;Note=probable RPN2 - 26S proteasome regulatory subunit
chr17	.	mRNA	217205	221078	.	+	.	ID=mRNA:sr15659;Parent=gene:sr15659;Name=sr15659;Note=sr15659;transcript_id=sr15659
chr17	.	five_prime_UTR	217205	217436	.	+	.	ID=mRNA:sr15659.utr5p1;Parent=mRNA:sr15659
chr17	.	exon	217205	221078	.	+	.	ID=mRNA:sr15659.exon1;Parent=mRNA:sr15659
chr17	.	CDS	217437	220934	.	+	0	ID=cds.mRNA:sr15659;Parent=mRNA:sr15659
chr17	.	three_prime_UTR	220935	221078	.	+	.	ID=mRNA:sr15659.utr3p1;Parent=mRNA:sr15659
chr17	.	gene	361511	363654	.	-	.	ID=gene:sr15706;Name=sr15706;Note=related to LEO1 - component of the Paf1 complex
chr17	.	mRNA	361511	363654	.	-	.	ID=mRNA:sr15706;Parent=gene:sr15706;Name=sr15706;Note=sr15706;transcript_id=sr15706
chr17	.	five_prime_UTR	363503	363654	.	-	.	ID=mRNA:sr15706.utr5p1;Parent=mRNA:sr15706
chr17	.	exon	361511	363654	.	-	.	ID=mRNA:sr15706.exon1;Parent=mRNA:sr15706
chr17	.	CDS	361616	363502	.	-	0	ID=cds.mRNA:sr15706;Parent=mRNA:sr15706
chr17	.	three_prime_UTR	361511	361615	.	-	.	ID=mRNA:sr15706.utr3p1;Parent=mRNA:sr15706
chr17	.	gene	434477	437561	.	+	.	ID=gene:sr15735;Name=sr15735;Note=related to YVC1 - vacuolar cation channel
chr17	.	mRNA	434477	437561	.	+	.	ID=mRNA:sr15735;Parent=gene:sr15735;Name=sr15735;Note=sr15735;transcript_id=sr15735
chr17	.	five_prime_UTR	434477	434563	.	+	.	ID=mRNA:sr15735.utr5p1;Parent=mRNA:sr15735
chr17	.	exon	434477	437561	.	+	.	ID=mRNA:sr15735.exon1;Parent=mRNA:sr15735
chr17	.	CDS	434564	437473	.	+	0	ID=cds.mRNA:sr15735;Parent=mRNA:sr15735
chr17	.	three_prime_UTR	437474	437561	.	+	.	ID=mRNA:sr15735.utr3p1;Parent=mRNA:sr15735
chr17	.	gene	308827	310477	.	-	.	ID=gene:sr15687;Name=sr15687;Note=uncharacterized protein
chr17	.	mRNA	308827	310477	.	-	.	ID=mRNA:sr15687;Parent=gene:sr15687;Name=sr15687;Note=sr15687;transcript_id=sr15687
chr17	.	five_prime_UTR	310450	310477	.	-	.	ID=mRNA:sr15687.utr5p1;Parent=mRNA:sr15687
chr17	.	exon	308827	310477	.	-	.	ID=mRNA:sr15687.exon1;Parent=mRNA:sr15687
chr17	.	CDS	308854	310449	.	-	0	ID=cds.mRNA:sr15687;Parent=mRNA:sr15687
chr17	.	three_prime_UTR	308827	308853	.	-	.	ID=mRNA:sr15687.utr3p1;Parent=mRNA:sr15687
chr17	.	gene	36269	37559	.	+	.	ID=gene:sr15589;Name=sr15589;Note=related to N-methyltransferase
chr17	.	mRNA	36269	37559	.	+	.	ID=mRNA:sr15589;Parent=gene:sr15589;Name=sr15589;Note=sr15589;transcript_id=sr15589
chr17	.	five_prime_UTR	36269	36390	.	+	.	ID=mRNA:sr15589.utr5p1;Parent=mRNA:sr15589
chr17	.	exon	36269	37559	.	+	.	ID=mRNA:sr15589.exon1;Parent=mRNA:sr15589
chr17	.	CDS	36391	37452	.	+	0	ID=cds.mRNA:sr15589;Parent=mRNA:sr15589
chr17	.	three_prime_UTR	37453	37559	.	+	.	ID=mRNA:sr15589.utr3p1;Parent=mRNA:sr15589
chr17	.	gene	237282	239633	.	+	.	ID=gene:sr15664;Name=sr15664;Note=probable LYS4 - homoaconitase precursor
chr17	.	mRNA	237282	239633	.	+	.	ID=mRNA:sr15664;Parent=gene:sr15664;Name=sr15664;Note=sr15664;transcript_id=sr15664
chr17	.	five_prime_UTR	237282	237317	.	+	.	ID=mRNA:sr15664.utr5p1;Parent=mRNA:sr15664
chr17	.	exon	237282	239633	.	+	.	ID=mRNA:sr15664.exon1;Parent=mRNA:sr15664
chr17	.	CDS	237318	239525	.	+	0	ID=cds.mRNA:sr15664;Parent=mRNA:sr15664
chr17	.	three_prime_UTR	239526	239633	.	+	.	ID=mRNA:sr15664.utr3p1;Parent=mRNA:sr15664
chr17	.	gene	276355	280585	.	+	.	ID=gene:sr15679;Name=sr15679;Note=uncharacterized protein
chr17	.	mRNA	276355	280585	.	+	.	ID=mRNA:sr15679;Parent=gene:sr15679;Name=sr15679;Note=sr15679;transcript_id=sr15679
chr17	.	five_prime_UTR	276355	276861	.	+	.	ID=mRNA:sr15679.utr5p1;Parent=mRNA:sr15679
chr17	.	exon	276355	280585	.	+	.	ID=mRNA:sr15679.exon1;Parent=mRNA:sr15679
chr17	.	CDS	276862	280563	.	+	0	ID=cds.mRNA:sr15679;Parent=mRNA:sr15679
chr17	.	three_prime_UTR	280564	280585	.	+	.	ID=mRNA:sr15679.utr3p1;Parent=mRNA:sr15679
chr17	.	gene	3590	4362	.	+	.	ID=gene:sr15575;Name=sr15575;Note=uncharacterized protein
chr17	.	mRNA	3590	4362	.	+	.	ID=mRNA:sr15575;Parent=gene:sr15575;Name=sr15575;Note=sr15575;transcript_id=sr15575
chr17	.	five_prime_UTR	3590	3653	.	+	.	ID=mRNA:sr15575.utr5p1;Parent=mRNA:sr15575
chr17	.	exon	3590	3878	.	+	.	ID=mRNA:sr15575.exon1;Parent=mRNA:sr15575
chr17	.	CDS	3654	3878	.	+	0	ID=cds.mRNA:sr15575;Parent=mRNA:sr15575
chr17	.	exon	3943	4362	.	+	.	ID=mRNA:sr15575.exon2;Parent=mRNA:sr15575
chr17	.	CDS	3943	4353	.	+	0	ID=cds.mRNA:sr15575;Parent=mRNA:sr15575
chr17	.	three_prime_UTR	4354	4362	.	+	.	ID=mRNA:sr15575.utr3p1;Parent=mRNA:sr15575
chr17	.	gene	215662	216910	.	-	.	ID=gene:sr15658;Name=sr15658;Note=related to protein hus1, required for S-M and DNA damage checkpoints
chr17	.	mRNA	215662	216910	.	-	.	ID=mRNA:sr15658;Parent=gene:sr15658;Name=sr15658;Note=sr15658;transcript_id=sr15658
chr17	.	five_prime_UTR	216729	216910	.	-	.	ID=mRNA:sr15658.utr5p1;Parent=mRNA:sr15658
chr17	.	exon	215904	216910	.	-	.	ID=mRNA:sr15658.exon1;Parent=mRNA:sr15658
chr17	.	CDS	215904	216728	.	-	0	ID=cds.mRNA:sr15658;Parent=mRNA:sr15658
chr17	.	exon	215662	215818	.	-	.	ID=mRNA:sr15658.exon2;Parent=mRNA:sr15658
chr17	.	CDS	215786	215818	.	-	0	ID=cds.mRNA:sr15658;Parent=mRNA:sr15658
chr17	.	three_prime_UTR	215662	215785	.	-	.	ID=mRNA:sr15658.utr3p1;Parent=mRNA:sr15658
chr17	.	gene	377330	378887	.	-	.	ID=gene:sr15712;Name=sr15712;Note=related to eIF3k - translation initiation factor 3 subunit K
chr17	.	mRNA	377330	378887	.	-	.	ID=mRNA:sr15712;Parent=gene:sr15712;Name=sr15712;Note=sr15712;transcript_id=sr15712
chr17	.	five_prime_UTR	378811	378887	.	-	.	ID=mRNA:sr15712.utr5p1;Parent=mRNA:sr15712
chr17	.	exon	378623	378887	.	-	.	ID=mRNA:sr15712.exon1;Parent=mRNA:sr15712
chr17	.	CDS	378623	378810	.	-	0	ID=cds.mRNA:sr15712;Parent=mRNA:sr15712
chr17	.	exon	377330	378163	.	-	.	ID=mRNA:sr15712.exon2;Parent=mRNA:sr15712
chr17	.	CDS	377494	378163	.	-	1	ID=cds.mRNA:sr15712;Parent=mRNA:sr15712
chr17	.	three_prime_UTR	377330	377493	.	-	.	ID=mRNA:sr15712.utr3p1;Parent=mRNA:sr15712
chr17	.	gene	30085	31510	.	+	.	ID=gene:sr15587;Name=sr15587;Note=uncharacterized protein
chr17	.	mRNA	30085	31510	.	+	.	ID=mRNA:sr15587;Parent=gene:sr15587;Name=sr15587;Note=sr15587;transcript_id=sr15587
chr17	.	five_prime_UTR	30085	30188	.	+	.	ID=mRNA:sr15587.utr5p1;Parent=mRNA:sr15587
chr17	.	exon	30085	30957	.	+	.	ID=mRNA:sr15587.exon1;Parent=mRNA:sr15587
chr17	.	CDS	30189	30957	.	+	0	ID=cds.mRNA:sr15587;Parent=mRNA:sr15587
chr17	.	exon	31054	31510	.	+	.	ID=mRNA:sr15587.exon2;Parent=mRNA:sr15587
chr17	.	CDS	31054	31061	.	+	2	ID=cds.mRNA:sr15587;Parent=mRNA:sr15587
chr17	.	three_prime_UTR	31062	31510	.	+	.	ID=mRNA:sr15587.utr3p1;Parent=mRNA:sr15587
chr17	.	gene	42598	44076	.	-	.	ID=gene:sr15593;Name=sr15593;Note=probable VMA5 - H -ATPase V1 domain 42 KD subunit, vacuolar
chr17	.	mRNA	42598	44076	.	-	.	ID=mRNA:sr15593;Parent=gene:sr15593;Name=sr15593;Note=sr15593;transcript_id=sr15593
chr17	.	five_prime_UTR	43862	44076	.	-	.	ID=mRNA:sr15593.utr5p1;Parent=mRNA:sr15593
chr17	.	exon	42598	44076	.	-	.	ID=mRNA:sr15593.exon1;Parent=mRNA:sr15593
chr17	.	CDS	42668	43861	.	-	0	ID=cds.mRNA:sr15593;Parent=mRNA:sr15593
chr17	.	three_prime_UTR	42598	42667	.	-	.	ID=mRNA:sr15593.utr3p1;Parent=mRNA:sr15593
chr17	MIPS	gene	418822	421146	.	+	.	ID=gene:sr15729;Name=sr15729;Note=related to KIC1 - ser/thr protein kinase that interacts with Cdc31p
chr17	MIPS	mRNA	418822	421146	.	+	.	ID=mRNA:sr15729;Parent=gene:sr15729;Name=sr15729;Note=sr15729;transcript_id=sr15729
chr17	MIPS	exon	418822	419115	.	+	.	ID=mRNA:sr15729.exon1;Parent=mRNA:sr15729
chr17	MIPS	CDS	418822	419115	.	+	0	ID=cds.mRNA:sr15729;Parent=mRNA:sr15729
chr17	MIPS	exon	419284	419332	.	+	.	ID=mRNA:sr15729.exon2;Parent=mRNA:sr15729
chr17	MIPS	CDS	419284	419332	.	+	0	ID=cds.mRNA:sr15729;Parent=mRNA:sr15729
chr17	MIPS	exon	419402	421146	.	+	.	ID=mRNA:sr15729.exon3;Parent=mRNA:sr15729
chr17	MIPS	CDS	419402	421146	.	+	2	ID=cds.mRNA:sr15729;Parent=mRNA:sr15729
chr17	.	gene	525247	526899	.	-	.	ID=gene:sr15766;Name=sr15766;Note=related to HOL1 protein (member of major facilitator superfamily)
chr17	.	mRNA	525247	526899	.	-	.	ID=mRNA:sr15766;Parent=gene:sr15766;Name=sr15766;Note=sr15766;transcript_id=sr15766
chr17	.	exon	525247	526899	.	-	.	ID=mRNA:sr15766.exon1;Parent=mRNA:sr15766
chr17	.	CDS	525247	526899	.	-	0	ID=cds.mRNA:sr15766;Parent=mRNA:sr15766
chr17	.	gene	251438	253294	.	+	.	ID=gene:sr15669;Name=sr15669;Note=probable RPE1 - D-ribulose-5-phosphate 3-epimerase
chr17	.	mRNA	251438	253294	.	+	.	ID=mRNA:sr15669;Parent=gene:sr15669;Name=sr15669;Note=sr15669;transcript_id=sr15669
chr17	.	five_prime_UTR	251438	252017	.	+	.	ID=mRNA:sr15669.utr5p1;Parent=mRNA:sr15669
chr17	.	exon	251438	253294	.	+	.	ID=mRNA:sr15669.exon1;Parent=mRNA:sr15669
chr17	.	CDS	252018	252944	.	+	0	ID=cds.mRNA:sr15669;Parent=mRNA:sr15669
chr17	.	three_prime_UTR	252945	253294	.	+	.	ID=mRNA:sr15669.utr3p1;Parent=mRNA:sr15669
chr17	.	gene	72732	74834	.	-	.	ID=gene:sr15607;Name=sr15607;Note=related to RIO2 protein
chr17	.	mRNA	72732	74834	.	-	.	ID=mRNA:sr15607;Parent=gene:sr15607;Name=sr15607;Note=sr15607;transcript_id=sr15607
chr17	.	five_prime_UTR	74779	74834	.	-	.	ID=mRNA:sr15607.utr5p1;Parent=mRNA:sr15607
chr17	.	exon	73676	74834	.	-	.	ID=mRNA:sr15607.exon1;Parent=mRNA:sr15607
chr17	.	CDS	73676	74778	.	-	0	ID=cds.mRNA:sr15607;Parent=mRNA:sr15607
chr17	.	exon	73336	73597	.	-	.	ID=mRNA:sr15607.exon2;Parent=mRNA:sr15607
chr17	.	CDS	73336	73597	.	-	1	ID=cds.mRNA:sr15607;Parent=mRNA:sr15607
chr17	.	exon	72732	73242	.	-	.	ID=mRNA:sr15607.exon3;Parent=mRNA:sr15607
chr17	.	CDS	72805	73242	.	-	0	ID=cds.mRNA:sr15607;Parent=mRNA:sr15607
chr17	.	three_prime_UTR	72732	72804	.	-	.	ID=mRNA:sr15607.utr3p1;Parent=mRNA:sr15607
chr17	MIPS	gene	469851	469954	.	-	.	ID=gene:trna96;Name=trna96;Note=Arg tRNA predicted by tRNAscan-SE
chr17	MIPS	mRNA	469851	469954	.	-	.	ID=mRNA:trna96;Parent=gene:trna96;Name=trna96;Note=trna96;transcript_id=trna96
chr17	MIPS	exon	469851	469954	.	-	.	ID=mRNA:trna96.exon1;Parent=mRNA:trna96
chr17	.	gene	450655	451840	.	+	.	ID=gene:sr15743-A;Name=sr15743-A;Note=related to DID4 - class E vacuolar-protein sorting and endocytosis factor
chr17	.	mRNA	450655	451840	.	+	.	ID=mRNA:sr15743-A;Parent=gene:sr15743-A;Name=sr15743-A;Note=sr15743-A;transcript_id=sr15743-A
chr17	.	five_prime_UTR	450655	450842	.	+	.	ID=mRNA:sr15743-A.utr5p1;Parent=mRNA:sr15743-A
chr17	.	exon	450655	451019	.	+	.	ID=mRNA:sr15743-A.exon1;Parent=mRNA:sr15743-A
chr17	.	CDS	450843	451019	.	+	0	ID=cds.mRNA:sr15743-A;Parent=mRNA:sr15743-A
chr17	.	exon	451108	451263	.	+	.	ID=mRNA:sr15743-A.exon2;Parent=mRNA:sr15743-A
chr17	.	CDS	451108	451263	.	+	0	ID=cds.mRNA:sr15743-A;Parent=mRNA:sr15743-A
chr17	.	exon	451341	451840	.	+	.	ID=mRNA:sr15743-A.exon3;Parent=mRNA:sr15743-A
chr17	.	CDS	451341	451721	.	+	0	ID=cds.mRNA:sr15743-A;Parent=mRNA:sr15743-A
chr17	.	three_prime_UTR	451722	451840	.	+	.	ID=mRNA:sr15743-A.utr3p1;Parent=mRNA:sr15743-A
chr17	.	mRNA	450655	451840	.	+	.	ID=mRNA:sr15743-B;Parent=gene:sr15743-A;Name=sr15743-B;Note=sr15743-B;transcript_id=sr15743-B
chr17	.	five_prime_UTR	450655	451122	.	+	.	ID=mRNA:sr15743-B.utr5p1;Parent=mRNA:sr15743-B
chr17	.	exon	450655	451263	.	+	.	ID=mRNA:sr15743-B.exon1;Parent=mRNA:sr15743-B
chr17	.	CDS	451123	451263	.	+	0	ID=cds.mRNA:sr15743-B;Parent=mRNA:sr15743-B
chr17	.	exon	451341	451840	.	+	.	ID=mRNA:sr15743-B.exon2;Parent=mRNA:sr15743-B
chr17	.	CDS	451341	451721	.	+	0	ID=cds.mRNA:sr15743-B;Parent=mRNA:sr15743-B
chr17	.	three_prime_UTR	451722	451840	.	+	.	ID=mRNA:sr15743-B.utr3p1;Parent=mRNA:sr15743-B
chr17	.	gene	380445	382585	.	-	.	ID=gene:sr15714-A;Name=sr15714-A;Note=probable RPL9A - ribosomal protein L9.e
chr17	.	mRNA	380445	382585	.	-	.	ID=mRNA:sr15714-A;Parent=gene:sr15714-A;Name=sr15714-A;Note=sr15714-A;transcript_id=sr15714-A
chr17	.	five_prime_UTR	382415	382585	.	-	.	ID=mRNA:sr15714-A.utr5p1;Parent=mRNA:sr15714-A
chr17	.	five_prime_UTR	381772	381778	.	-	.	ID=mRNA:sr15714-A.utr5p2;Parent=mRNA:sr15714-A
chr17	.	exon	382415	382585	.	-	.	ID=mRNA:sr15714-A.exon1;Parent=mRNA:sr15714-A
chr17	.	exon	381664	381778	.	-	.	ID=mRNA:sr15714-A.exon2;Parent=mRNA:sr15714-A
chr17	.	CDS	381664	381771	.	-	0	ID=cds.mRNA:sr15714-A;Parent=mRNA:sr15714-A
chr17	.	exon	380445	381106	.	-	.	ID=mRNA:sr15714-A.exon3;Parent=mRNA:sr15714-A
chr17	.	CDS	380633	381106	.	-	0	ID=cds.mRNA:sr15714-A;Parent=mRNA:sr15714-A
chr17	.	three_prime_UTR	380445	380632	.	-	.	ID=mRNA:sr15714-A.utr3p1;Parent=mRNA:sr15714-A
chr17	.	mRNA	380445	382585	.	-	.	ID=mRNA:sr15714-B;Parent=gene:sr15714-A;Name=sr15714-B;Note=sr15714-B;transcript_id=sr15714-B
chr17	.	five_prime_UTR	381772	382585	.	-	.	ID=mRNA:sr15714-B.utr5p1;Parent=mRNA:sr15714-B
chr17	.	exon	381664	382585	.	-	.	ID=mRNA:sr15714-B.exon1;Parent=mRNA:sr15714-B
chr17	.	CDS	381664	381771	.	-	0	ID=cds.mRNA:sr15714-B;Parent=mRNA:sr15714-B
chr17	.	exon	380445	381106	.	-	.	ID=mRNA:sr15714-B.exon2;Parent=mRNA:sr15714-B
chr17	.	CDS	380633	381106	.	-	0	ID=cds.mRNA:sr15714-B;Parent=mRNA:sr15714-B
chr17	.	three_prime_UTR	380445	380632	.	-	.	ID=mRNA:sr15714-B.utr3p1;Parent=mRNA:sr15714-B
chr17	.	gene	311285	312718	.	+	.	ID=gene:sr15688;Name=sr15688;Note=uncharacterized protein
chr17	.	mRNA	311285	312718	.	+	.	ID=mRNA:sr15688;Parent=gene:sr15688;Name=sr15688;Note=sr15688;transcript_id=sr15688
chr17	.	exon	311285	312718	.	+	.	ID=mRNA:sr15688.exon1;Parent=mRNA:sr15688
chr17	.	CDS	311285	312718	.	+	0	ID=cds.mRNA:sr15688;Parent=mRNA:sr15688
chr17	.	gene	438945	441012	.	+	.	ID=gene:sr15737;Name=sr15737;Note=related to PER1 protein, involved in manganese homeostasis
chr17	.	mRNA	438945	441012	.	+	.	ID=mRNA:sr15737;Parent=gene:sr15737;Name=sr15737;Note=sr15737;transcript_id=sr15737
chr17	.	five_prime_UTR	438945	439175	.	+	.	ID=mRNA:sr15737.utr5p1;Parent=mRNA:sr15737
chr17	.	exon	438945	441012	.	+	.	ID=mRNA:sr15737.exon1;Parent=mRNA:sr15737
chr17	.	CDS	439176	440951	.	+	0	ID=cds.mRNA:sr15737;Parent=mRNA:sr15737
chr17	.	three_prime_UTR	440952	441012	.	+	.	ID=mRNA:sr15737.utr3p1;Parent=mRNA:sr15737
chr17	.	gene	368967	370412	.	-	.	ID=gene:sr15709;Name=sr15709;Note=probable isovaleryl-CoA dehydrogenase
chr17	.	mRNA	368967	370412	.	-	.	ID=mRNA:sr15709;Parent=gene:sr15709;Name=sr15709;Note=sr15709;transcript_id=sr15709
chr17	.	five_prime_UTR	370302	370412	.	-	.	ID=mRNA:sr15709.utr5p1;Parent=mRNA:sr15709
chr17	.	exon	368967	370412	.	-	.	ID=mRNA:sr15709.exon1;Parent=mRNA:sr15709
chr17	.	CDS	369042	370301	.	-	0	ID=cds.mRNA:sr15709;Parent=mRNA:sr15709
chr17	.	three_prime_UTR	368967	369041	.	-	.	ID=mRNA:sr15709.utr3p1;Parent=mRNA:sr15709
chr17	.	gene	44317	45598	.	+	.	ID=gene:sr15594;Name=sr15594;Note=related to rna binding motif protein
chr17	.	mRNA	44317	45598	.	+	.	ID=mRNA:sr15594;Parent=gene:sr15594;Name=sr15594;Note=sr15594;transcript_id=sr15594
chr17	.	five_prime_UTR	44317	44427	.	+	.	ID=mRNA:sr15594.utr5p1;Parent=mRNA:sr15594
chr17	.	exon	44317	45598	.	+	.	ID=mRNA:sr15594.exon1;Parent=mRNA:sr15594
chr17	.	CDS	44428	45534	.	+	0	ID=cds.mRNA:sr15594;Parent=mRNA:sr15594
chr17	.	three_prime_UTR	45535	45598	.	+	.	ID=mRNA:sr15594.utr3p1;Parent=mRNA:sr15594
chr17	.	gene	166075	167297	.	-	.	ID=gene:sr15643;Name=sr15643;Note=uncharacterized protein
chr17	.	mRNA	166075	167297	.	-	.	ID=mRNA:sr15643;Parent=gene:sr15643;Name=sr15643;Note=sr15643;transcript_id=sr15643
chr17	.	five_prime_UTR	167191	167297	.	-	.	ID=mRNA:sr15643.utr5p1;Parent=mRNA:sr15643
chr17	.	exon	166075	167297	.	-	.	ID=mRNA:sr15643.exon1;Parent=mRNA:sr15643
chr17	.	CDS	166240	167190	.	-	0	ID=cds.mRNA:sr15643;Parent=mRNA:sr15643
chr17	.	three_prime_UTR	166075	166239	.	-	.	ID=mRNA:sr15643.utr3p1;Parent=mRNA:sr15643
chr17	.	gene	9245	10255	.	-	.	ID=gene:sr15579;Name=sr15579;Note=related to CYT2 - holocytochrome-c1 synthase
chr17	.	mRNA	9245	10255	.	-	.	ID=mRNA:sr15579;Parent=gene:sr15579;Name=sr15579;Note=sr15579;transcript_id=sr15579
chr17	.	five_prime_UTR	10227	10255	.	-	.	ID=mRNA:sr15579.utr5p1;Parent=mRNA:sr15579
chr17	.	exon	9245	10255	.	-	.	ID=mRNA:sr15579.exon1;Parent=mRNA:sr15579
chr17	.	CDS	9330	10226	.	-	0	ID=cds.mRNA:sr15579;Parent=mRNA:sr15579
chr17	.	three_prime_UTR	9245	9329	.	-	.	ID=mRNA:sr15579.utr3p1;Parent=mRNA:sr15579
chr17	.	gene	83786	85749	.	-	.	ID=gene:sr15612;Name=sr15612;Note=uncharacterized protein
chr17	.	mRNA	83786	85749	.	-	.	ID=mRNA:sr15612;Parent=gene:sr15612;Name=sr15612;Note=sr15612;transcript_id=sr15612
chr17	.	five_prime_UTR	85452	85749	.	-	.	ID=mRNA:sr15612.utr5p1;Parent=mRNA:sr15612
chr17	.	exon	83786	85749	.	-	.	ID=mRNA:sr15612.exon1;Parent=mRNA:sr15612
chr17	.	CDS	83982	85451	.	-	0	ID=cds.mRNA:sr15612;Parent=mRNA:sr15612
chr17	.	three_prime_UTR	83786	83981	.	-	.	ID=mRNA:sr15612.utr3p1;Parent=mRNA:sr15612
chr17	MIPS	gene	313777	314691	.	+	.	ID=gene:sr15689;Name=sr15689;Note=uncharacterized protein
chr17	MIPS	mRNA	313777	314691	.	+	.	ID=mRNA:sr15689;Parent=gene:sr15689;Name=sr15689;Note=sr15689;transcript_id=sr15689
chr17	MIPS	exon	313777	314691	.	+	.	ID=mRNA:sr15689.exon1;Parent=mRNA:sr15689
chr17	MIPS	CDS	313777	314691	.	+	0	ID=cds.mRNA:sr15689;Parent=mRNA:sr15689
chr17	.	gene	156855	160734	.	+	.	ID=gene:sr15638;Name=sr15638;Note=uncharacterized protein
chr17	.	mRNA	156855	160734	.	+	.	ID=mRNA:sr15638;Parent=gene:sr15638;Name=sr15638;Note=sr15638;transcript_id=sr15638
chr17	.	exon	156855	160734	.	+	.	ID=mRNA:sr15638.exon1;Parent=mRNA:sr15638
chr17	.	CDS	156855	160652	.	+	0	ID=cds.mRNA:sr15638;Parent=mRNA:sr15638
chr17	.	three_prime_UTR	160653	160734	.	+	.	ID=mRNA:sr15638.utr3p1;Parent=mRNA:sr15638
chr17	.	gene	508727	509847	.	+	.	ID=gene:sr15757;Name=sr15757;Note=probable PRE2 - 20S core proteasome subunit (beta5)
chr17	.	mRNA	508727	509847	.	+	.	ID=mRNA:sr15757;Parent=gene:sr15757;Name=sr15757;Note=sr15757;transcript_id=sr15757
chr17	.	five_prime_UTR	508727	508784	.	+	.	ID=mRNA:sr15757.utr5p1;Parent=mRNA:sr15757
chr17	.	exon	508727	509847	.	+	.	ID=mRNA:sr15757.exon1;Parent=mRNA:sr15757
chr17	.	CDS	508785	509744	.	+	0	ID=cds.mRNA:sr15757;Parent=mRNA:sr15757
chr17	.	three_prime_UTR	509745	509847	.	+	.	ID=mRNA:sr15757.utr3p1;Parent=mRNA:sr15757
chr17	.	gene	144283	146070	.	-	.	ID=gene:sr15634;Name=sr15634;Note=related to Peptidyl-prolyl cis-trans isomerase
chr17	.	mRNA	144283	146070	.	-	.	ID=mRNA:sr15634;Parent=gene:sr15634;Name=sr15634;Note=sr15634;transcript_id=sr15634
chr17	.	five_prime_UTR	146068	146070	.	-	.	ID=mRNA:sr15634.utr5p1;Parent=mRNA:sr15634
chr17	.	exon	144283	146070	.	-	.	ID=mRNA:sr15634.exon1;Parent=mRNA:sr15634
chr17	.	CDS	144364	146067	.	-	0	ID=cds.mRNA:sr15634;Parent=mRNA:sr15634
chr17	.	three_prime_UTR	144283	144363	.	-	.	ID=mRNA:sr15634.utr3p1;Parent=mRNA:sr15634
chr17	.	gene	344072	345592	.	-	.	ID=gene:sr15699;Name=sr15699;Note=related to NEFA-interacting nuclear protein NIP30
chr17	.	mRNA	344072	345592	.	-	.	ID=mRNA:sr15699;Parent=gene:sr15699;Name=sr15699;Note=sr15699;transcript_id=sr15699
chr17	.	five_prime_UTR	345449	345592	.	-	.	ID=mRNA:sr15699.utr5p1;Parent=mRNA:sr15699
chr17	.	exon	344072	345592	.	-	.	ID=mRNA:sr15699.exon1;Parent=mRNA:sr15699
chr17	.	CDS	344861	345448	.	-	0	ID=cds.mRNA:sr15699;Parent=mRNA:sr15699
chr17	.	three_prime_UTR	344072	344860	.	-	.	ID=mRNA:sr15699.utr3p1;Parent=mRNA:sr15699
chr17	.	gene	259952	262657	.	+	.	ID=gene:sr15674;Name=sr15674;Note=uncharacterized protein
chr17	.	mRNA	259952	262657	.	+	.	ID=mRNA:sr15674;Parent=gene:sr15674;Name=sr15674;Note=sr15674;transcript_id=sr15674
chr17	.	five_prime_UTR	259952	260347	.	+	.	ID=mRNA:sr15674.utr5p1;Parent=mRNA:sr15674
chr17	.	exon	259952	262657	.	+	.	ID=mRNA:sr15674.exon1;Parent=mRNA:sr15674
chr17	.	CDS	260348	262081	.	+	0	ID=cds.mRNA:sr15674;Parent=mRNA:sr15674
chr17	.	three_prime_UTR	262082	262657	.	+	.	ID=mRNA:sr15674.utr3p1;Parent=mRNA:sr15674
chr17	.	gene	355013	356114	.	-	.	ID=gene:sr15703;Name=sr15703;Note=uncharacterized protein
chr17	.	mRNA	355013	356114	.	-	.	ID=mRNA:sr15703;Parent=gene:sr15703;Name=sr15703;Note=sr15703;transcript_id=sr15703
chr17	.	five_prime_UTR	356076	356114	.	-	.	ID=mRNA:sr15703.utr5p1;Parent=mRNA:sr15703
chr17	.	exon	355013	356114	.	-	.	ID=mRNA:sr15703.exon1;Parent=mRNA:sr15703
chr17	.	CDS	355092	356075	.	-	0	ID=cds.mRNA:sr15703;Parent=mRNA:sr15703
chr17	.	three_prime_UTR	355013	355091	.	-	.	ID=mRNA:sr15703.utr3p1;Parent=mRNA:sr15703
chr17	.	gene	407849	409422	.	-	.	ID=gene:sr15725;Name=sr15725;Note=related to RRD1 - Resistant to Rapamycin Deletion (protein phosphatase 2A regulator activity)
chr17	.	mRNA	407849	409422	.	-	.	ID=mRNA:sr15725;Parent=gene:sr15725;Name=sr15725;Note=sr15725;transcript_id=sr15725
chr17	.	five_prime_UTR	409415	409422	.	-	.	ID=mRNA:sr15725.utr5p1;Parent=mRNA:sr15725
chr17	.	exon	407849	409422	.	-	.	ID=mRNA:sr15725.exon1;Parent=mRNA:sr15725
chr17	.	CDS	407897	409414	.	-	0	ID=cds.mRNA:sr15725;Parent=mRNA:sr15725
chr17	.	three_prime_UTR	407849	407896	.	-	.	ID=mRNA:sr15725.utr3p1;Parent=mRNA:sr15725
chr17	MIPS	gene	253234	255318	.	-	.	ID=gene:sr15670;Name=sr15670;Note=uncharacterized protein
chr17	MIPS	mRNA	253234	255318	.	-	.	ID=mRNA:sr15670;Parent=gene:sr15670;Name=sr15670;Note=sr15670;transcript_id=sr15670
chr17	MIPS	exon	253627	255318	.	-	.	ID=mRNA:sr15670.exon1;Parent=mRNA:sr15670
chr17	MIPS	CDS	253627	255318	.	-	0	ID=cds.mRNA:sr15670;Parent=mRNA:sr15670
chr17	MIPS	exon	253234	253623	.	-	.	ID=mRNA:sr15670.exon2;Parent=mRNA:sr15670
chr17	MIPS	CDS	253234	253623	.	-	0	ID=cds.mRNA:sr15670;Parent=mRNA:sr15670
chr17	.	gene	531413	534503	.	+	.	ID=gene:sr15767;Name=sr15767;Note=uncharacterized protein (N-terminal fragment)
chr17	.	mRNA	531413	534503	.	+	.	ID=mRNA:sr15767;Parent=gene:sr15767;Name=sr15767;Note=sr15767;transcript_id=sr15767
chr17	.	five_prime_UTR	531413	532007	.	+	.	ID=mRNA:sr15767.utr5p1;Parent=mRNA:sr15767
chr17	.	exon	531413	533089	.	+	.	ID=mRNA:sr15767.exon1;Parent=mRNA:sr15767
chr17	.	CDS	532008	533089	.	+	0	ID=cds.mRNA:sr15767;Parent=mRNA:sr15767
chr17	.	exon	533168	534503	.	+	.	ID=mRNA:sr15767.exon2;Parent=mRNA:sr15767
chr17	.	CDS	533168	534503	.	+	1	ID=cds.mRNA:sr15767;Parent=mRNA:sr15767
chr17	.	gene	76361	77245	.	+	.	ID=gene:sr15608;Name=sr15608;Note=related to phosphatidylglycerol/phosphatidylinositol transfer protein
chr17	.	mRNA	76361	77245	.	+	.	ID=mRNA:sr15608;Parent=gene:sr15608;Name=sr15608;Note=sr15608;transcript_id=sr15608
chr17	.	five_prime_UTR	76361	76425	.	+	.	ID=mRNA:sr15608.utr5p1;Parent=mRNA:sr15608
chr17	.	exon	76361	76743	.	+	.	ID=mRNA:sr15608.exon1;Parent=mRNA:sr15608
chr17	.	CDS	76426	76743	.	+	0	ID=cds.mRNA:sr15608;Parent=mRNA:sr15608
chr17	.	exon	76828	77245	.	+	.	ID=mRNA:sr15608.exon2;Parent=mRNA:sr15608
chr17	.	CDS	76828	77091	.	+	0	ID=cds.mRNA:sr15608;Parent=mRNA:sr15608
chr17	.	three_prime_UTR	77092	77245	.	+	.	ID=mRNA:sr15608.utr3p1;Parent=mRNA:sr15608
chr17	.	gene	472799	477597	.	-	.	ID=gene:sr15751;Name=sr15751;Note=uncharacterized protein
chr17	.	mRNA	472799	477597	.	-	.	ID=mRNA:sr15751;Parent=gene:sr15751;Name=sr15751;Note=sr15751;transcript_id=sr15751
chr17	.	five_prime_UTR	476817	477597	.	-	.	ID=mRNA:sr15751.utr5p1;Parent=mRNA:sr15751
chr17	.	five_prime_UTR	475003	475874	.	-	.	ID=mRNA:sr15751.utr5p2;Parent=mRNA:sr15751
chr17	.	exon	476817	477597	.	-	.	ID=mRNA:sr15751.exon1;Parent=mRNA:sr15751
chr17	.	exon	472799	475874	.	-	.	ID=mRNA:sr15751.exon2;Parent=mRNA:sr15751
chr17	.	CDS	473131	475002	.	-	0	ID=cds.mRNA:sr15751;Parent=mRNA:sr15751
chr17	.	three_prime_UTR	472799	473130	.	-	.	ID=mRNA:sr15751.utr3p1;Parent=mRNA:sr15751
chr17	.	gene	501158	501935	.	+	.	ID=gene:sr15753;Name=sr15753;Note=probable RPA12 - 13.7 kD subunit of DNA-directed RNA polymerase I
chr17	.	mRNA	501158	501935	.	+	.	ID=mRNA:sr15753;Parent=gene:sr15753;Name=sr15753;Note=sr15753;transcript_id=sr15753
chr17	.	five_prime_UTR	501158	501210	.	+	.	ID=mRNA:sr15753.utr5p1;Parent=mRNA:sr15753
chr17	.	exon	501158	501226	.	+	.	ID=mRNA:sr15753.exon1;Parent=mRNA:sr15753
chr17	.	CDS	501211	501226	.	+	0	ID=cds.mRNA:sr15753;Parent=mRNA:sr15753
chr17	.	exon	501310	501420	.	+	.	ID=mRNA:sr15753.exon2;Parent=mRNA:sr15753
chr17	.	CDS	501310	501420	.	+	2	ID=cds.mRNA:sr15753;Parent=mRNA:sr15753
chr17	.	exon	501504	501935	.	+	.	ID=mRNA:sr15753.exon3;Parent=mRNA:sr15753
chr17	.	CDS	501504	501766	.	+	2	ID=cds.mRNA:sr15753;Parent=mRNA:sr15753
chr17	.	three_prime_UTR	501767	501935	.	+	.	ID=mRNA:sr15753.utr3p1;Parent=mRNA:sr15753
chr17	.	gene	116267	118335	.	+	.	ID=gene:sr15623;Name=sr15623;Note=uncharacterized protein
chr17	.	mRNA	116267	118335	.	+	.	ID=mRNA:sr15623;Parent=gene:sr15623;Name=sr15623;Note=sr15623;transcript_id=sr15623
chr17	.	five_prime_UTR	116267	116344	.	+	.	ID=mRNA:sr15623.utr5p1;Parent=mRNA:sr15623
chr17	.	exon	116267	118335	.	+	.	ID=mRNA:sr15623.exon1;Parent=mRNA:sr15623
chr17	.	CDS	116345	118105	.	+	0	ID=cds.mRNA:sr15623;Parent=mRNA:sr15623
chr17	.	three_prime_UTR	118106	118335	.	+	.	ID=mRNA:sr15623.utr3p1;Parent=mRNA:sr15623
chr17	.	gene	411196	411998	.	-	.	ID=gene:sr15727;Name=sr15727;Note=related to DOT5 - nuclear thiol peroxidase
chr17	.	mRNA	411196	411998	.	-	.	ID=mRNA:sr15727;Parent=gene:sr15727;Name=sr15727;Note=sr15727;transcript_id=sr15727
chr17	.	five_prime_UTR	411924	411998	.	-	.	ID=mRNA:sr15727.utr5p1;Parent=mRNA:sr15727
chr17	.	exon	411649	411998	.	-	.	ID=mRNA:sr15727.exon1;Parent=mRNA:sr15727
chr17	.	CDS	411649	411923	.	-	0	ID=cds.mRNA:sr15727;Parent=mRNA:sr15727
chr17	.	exon	411196	411563	.	-	.	ID=mRNA:sr15727.exon2;Parent=mRNA:sr15727
chr17	.	CDS	411236	411563	.	-	1	ID=cds.mRNA:sr15727;Parent=mRNA:sr15727
chr17	.	three_prime_UTR	411196	411235	.	-	.	ID=mRNA:sr15727.utr3p1;Parent=mRNA:sr15727
chr17	.	gene	501776	504184	.	-	.	ID=gene:sr15754;Name=sr15754;Note=probable APG7 - component of the autophagic system
chr17	.	mRNA	501776	504184	.	-	.	ID=mRNA:sr15754;Parent=gene:sr15754;Name=sr15754;Note=sr15754;transcript_id=sr15754
chr17	.	five_prime_UTR	504109	504184	.	-	.	ID=mRNA:sr15754.utr5p1;Parent=mRNA:sr15754
chr17	.	exon	501776	504184	.	-	.	ID=mRNA:sr15754.exon1;Parent=mRNA:sr15754
chr17	.	CDS	501868	504108	.	-	0	ID=cds.mRNA:sr15754;Parent=mRNA:sr15754
chr17	.	three_prime_UTR	501776	501867	.	-	.	ID=mRNA:sr15754.utr3p1;Parent=mRNA:sr15754
chr17	.	gene	62760	63937	.	-	.	ID=gene:sr15604;Name=sr15604;Note=probable ADE1 - phosphoribosylamidoimidazole-succinocarboxamide synthase
chr17	.	mRNA	62760	63937	.	-	.	ID=mRNA:sr15604;Parent=gene:sr15604;Name=sr15604;Note=sr15604;transcript_id=sr15604
chr17	.	five_prime_UTR	63904	63937	.	-	.	ID=mRNA:sr15604.utr5p1;Parent=mRNA:sr15604
chr17	.	exon	63351	63937	.	-	.	ID=mRNA:sr15604.exon1;Parent=mRNA:sr15604
chr17	.	CDS	63351	63903	.	-	0	ID=cds.mRNA:sr15604;Parent=mRNA:sr15604
chr17	.	exon	62760	63274	.	-	.	ID=mRNA:sr15604.exon2;Parent=mRNA:sr15604
chr17	.	CDS	62874	63274	.	-	2	ID=cds.mRNA:sr15604;Parent=mRNA:sr15604
chr17	.	three_prime_UTR	62760	62873	.	-	.	ID=mRNA:sr15604.utr3p1;Parent=mRNA:sr15604
chr17	.	gene	515817	517713	.	-	.	ID=gene:sr15761;Name=sr15761;Note=related to Alpha-L-arabinofuranosidase
chr17	.	mRNA	515817	517713	.	-	.	ID=mRNA:sr15761;Parent=gene:sr15761;Name=sr15761;Note=sr15761;transcript_id=sr15761
chr17	.	five_prime_UTR	517588	517713	.	-	.	ID=mRNA:sr15761.utr5p1;Parent=mRNA:sr15761
chr17	.	exon	515817	517713	.	-	.	ID=mRNA:sr15761.exon1;Parent=mRNA:sr15761
chr17	.	CDS	515866	517587	.	-	0	ID=cds.mRNA:sr15761;Parent=mRNA:sr15761
chr17	.	three_prime_UTR	515817	515865	.	-	.	ID=mRNA:sr15761.utr3p1;Parent=mRNA:sr15761
chr17	.	gene	206286	207086	.	-	.	ID=gene:sr15653;Name=sr15653;Note=uncharacterized protein
chr17	.	mRNA	206286	207086	.	-	.	ID=mRNA:sr15653;Parent=gene:sr15653;Name=sr15653;Note=sr15653;transcript_id=sr15653
chr17	.	five_prime_UTR	207022	207086	.	-	.	ID=mRNA:sr15653.utr5p1;Parent=mRNA:sr15653
chr17	.	exon	206838	207086	.	-	.	ID=mRNA:sr15653.exon1;Parent=mRNA:sr15653
chr17	.	CDS	206838	207021	.	-	0	ID=cds.mRNA:sr15653;Parent=mRNA:sr15653
chr17	.	exon	206286	206743	.	-	.	ID=mRNA:sr15653.exon2;Parent=mRNA:sr15653
chr17	.	CDS	206436	206743	.	-	2	ID=cds.mRNA:sr15653;Parent=mRNA:sr15653
chr17	.	three_prime_UTR	206286	206435	.	-	.	ID=mRNA:sr15653.utr3p1;Parent=mRNA:sr15653
chr17	.	gene	160666	161929	.	-	.	ID=gene:sr15639;Name=sr15639;Note=probable TRM8 - part of complex required for 7-methylguanosine modification
chr17	.	mRNA	160666	161929	.	-	.	ID=mRNA:sr15639;Parent=gene:sr15639;Name=sr15639;Note=sr15639;transcript_id=sr15639
chr17	.	five_prime_UTR	161894	161929	.	-	.	ID=mRNA:sr15639.utr5p1;Parent=mRNA:sr15639
chr17	.	exon	160666	161929	.	-	.	ID=mRNA:sr15639.exon1;Parent=mRNA:sr15639
chr17	.	CDS	160844	161893	.	-	0	ID=cds.mRNA:sr15639;Parent=mRNA:sr15639
chr17	.	three_prime_UTR	160666	160843	.	-	.	ID=mRNA:sr15639.utr3p1;Parent=mRNA:sr15639
chr17	.	gene	48419	49782	.	-	.	ID=gene:sr15597;Name=sr15597;Note=uncharacterized protein
chr17	.	mRNA	48419	49782	.	-	.	ID=mRNA:sr15597;Parent=gene:sr15597;Name=sr15597;Note=sr15597;transcript_id=sr15597
chr17	.	exon	49503	49782	.	-	.	ID=mRNA:sr15597.exon1;Parent=mRNA:sr15597
chr17	.	CDS	49503	49782	.	-	0	ID=cds.mRNA:sr15597;Parent=mRNA:sr15597
chr17	.	exon	48419	49440	.	-	.	ID=mRNA:sr15597.exon2;Parent=mRNA:sr15597
chr17	.	CDS	48548	49440	.	-	2	ID=cds.mRNA:sr15597;Parent=mRNA:sr15597
chr17	.	three_prime_UTR	48419	48547	.	-	.	ID=mRNA:sr15597.utr3p1;Parent=mRNA:sr15597
chr17	.	gene	82522	83599	.	-	.	ID=gene:sr15611;Name=sr15611;Note=related to VPS20 - myristoylated subunit of the endosomal sorting complex
chr17	.	mRNA	82522	83599	.	-	.	ID=mRNA:sr15611;Parent=gene:sr15611;Name=sr15611;Note=sr15611;transcript_id=sr15611
chr17	.	five_prime_UTR	83460	83599	.	-	.	ID=mRNA:sr15611.utr5p1;Parent=mRNA:sr15611
chr17	.	exon	83401	83599	.	-	.	ID=mRNA:sr15611.exon1;Parent=mRNA:sr15611
chr17	.	CDS	83401	83459	.	-	0	ID=cds.mRNA:sr15611;Parent=mRNA:sr15611
chr17	.	exon	83274	83316	.	-	.	ID=mRNA:sr15611.exon2;Parent=mRNA:sr15611
chr17	.	CDS	83274	83316	.	-	1	ID=cds.mRNA:sr15611;Parent=mRNA:sr15611
chr17	.	exon	83031	83183	.	-	.	ID=mRNA:sr15611.exon3;Parent=mRNA:sr15611
chr17	.	CDS	83031	83183	.	-	0	ID=cds.mRNA:sr15611;Parent=mRNA:sr15611
chr17	.	exon	82522	82939	.	-	.	ID=mRNA:sr15611.exon4;Parent=mRNA:sr15611
chr17	.	CDS	82550	82939	.	-	0	ID=cds.mRNA:sr15611;Parent=mRNA:sr15611
chr17	.	three_prime_UTR	82522	82549	.	-	.	ID=mRNA:sr15611.utr3p1;Parent=mRNA:sr15611
chr17	.	gene	152330	153547	.	+	.	ID=gene:sr15637;Name=sr15637;Note=related to SET protein (Protein phosphatase 2A inhibitor)
chr17	.	mRNA	152330	153547	.	+	.	ID=mRNA:sr15637;Parent=gene:sr15637;Name=sr15637;Note=sr15637;transcript_id=sr15637
chr17	.	five_prime_UTR	152330	152430	.	+	.	ID=mRNA:sr15637.utr5p1;Parent=mRNA:sr15637
chr17	.	exon	152330	153547	.	+	.	ID=mRNA:sr15637.exon1;Parent=mRNA:sr15637
chr17	.	CDS	152431	153210	.	+	0	ID=cds.mRNA:sr15637;Parent=mRNA:sr15637
chr17	.	three_prime_UTR	153211	153547	.	+	.	ID=mRNA:sr15637.utr3p1;Parent=mRNA:sr15637
chr17	.	gene	424981	429715	.	-	.	ID=gene:sr15732;Name=sr15732;Note=related to MET30 - involved in regulation of sulfur assimilation genes and cell cycle progression
chr17	.	mRNA	424981	429715	.	-	.	ID=mRNA:sr15732;Parent=gene:sr15732;Name=sr15732;Note=sr15732;transcript_id=sr15732
chr17	.	five_prime_UTR	429191	429715	.	-	.	ID=mRNA:sr15732.utr5p1;Parent=mRNA:sr15732
chr17	.	exon	428066	429715	.	-	.	ID=mRNA:sr15732.exon1;Parent=mRNA:sr15732
chr17	.	CDS	428066	429190	.	-	0	ID=cds.mRNA:sr15732;Parent=mRNA:sr15732
chr17	.	exon	424981	427608	.	-	.	ID=mRNA:sr15732.exon2;Parent=mRNA:sr15732
chr17	.	CDS	425056	427608	.	-	0	ID=cds.mRNA:sr15732;Parent=mRNA:sr15732
chr17	.	three_prime_UTR	424981	425055	.	-	.	ID=mRNA:sr15732.utr3p1;Parent=mRNA:sr15732
chr17	.	gene	162809	163743	.	-	.	ID=gene:sr15641-A;Name=sr15641-A;Note=related to GIM4 - Gim complex component (prefoldin subunit 2)
chr17	.	mRNA	162809	163743	.	-	.	ID=mRNA:sr15641-A;Parent=gene:sr15641-A;Name=sr15641-A;Note=sr15641-A;transcript_id=sr15641-A
chr17	.	five_prime_UTR	163670	163743	.	-	.	ID=mRNA:sr15641-A.utr5p1;Parent=mRNA:sr15641-A
chr17	.	exon	163603	163743	.	-	.	ID=mRNA:sr15641-A.exon1;Parent=mRNA:sr15641-A
chr17	.	CDS	163603	163669	.	-	0	ID=cds.mRNA:sr15641-A;Parent=mRNA:sr15641-A
chr17	.	exon	163427	163517	.	-	.	ID=mRNA:sr15641-A.exon2;Parent=mRNA:sr15641-A
chr17	.	CDS	163427	163517	.	-	2	ID=cds.mRNA:sr15641-A;Parent=mRNA:sr15641-A
chr17	.	exon	163210	163342	.	-	.	ID=mRNA:sr15641-A.exon3;Parent=mRNA:sr15641-A
chr17	.	CDS	163210	163342	.	-	1	ID=cds.mRNA:sr15641-A;Parent=mRNA:sr15641-A
chr17	.	exon	162809	163122	.	-	.	ID=mRNA:sr15641-A.exon4;Parent=mRNA:sr15641-A
chr17	.	CDS	163036	163122	.	-	0	ID=cds.mRNA:sr15641-A;Parent=mRNA:sr15641-A
chr17	.	three_prime_UTR	162809	163035	.	-	.	ID=mRNA:sr15641-A.utr3p1;Parent=mRNA:sr15641-A
chr17	.	mRNA	162809	163743	.	-	.	ID=mRNA:sr15641-B;Parent=gene:sr15641-A;Name=sr15641-B;Note=sr15641-B;transcript_id=sr15641-B
chr17	.	five_prime_UTR	163670	163743	.	-	.	ID=mRNA:sr15641-B.utr5p1;Parent=mRNA:sr15641-B
chr17	.	exon	163603	163743	.	-	.	ID=mRNA:sr15641-B.exon1;Parent=mRNA:sr15641-B
chr17	.	CDS	163603	163669	.	-	0	ID=cds.mRNA:sr15641-B;Parent=mRNA:sr15641-B
chr17	.	exon	163210	163517	.	-	.	ID=mRNA:sr15641-B.exon2;Parent=mRNA:sr15641-B
chr17	.	CDS	163210	163517	.	-	2	ID=cds.mRNA:sr15641-B;Parent=mRNA:sr15641-B
chr17	.	exon	162809	163122	.	-	.	ID=mRNA:sr15641-B.exon3;Parent=mRNA:sr15641-B
chr17	.	CDS	163036	163122	.	-	0	ID=cds.mRNA:sr15641-B;Parent=mRNA:sr15641-B
chr17	.	three_prime_UTR	162809	163035	.	-	.	ID=mRNA:sr15641-B.utr3p1;Parent=mRNA:sr15641-B
chr17	.	gene	442410	443671	.	-	.	ID=gene:sr15739;Name=sr15739;Note=probable nuclear cap binding protein subunit 2
chr17	.	mRNA	442410	443671	.	-	.	ID=mRNA:sr15739;Parent=gene:sr15739;Name=sr15739;Note=sr15739;transcript_id=sr15739
chr17	.	five_prime_UTR	443639	443671	.	-	.	ID=mRNA:sr15739.utr5p1;Parent=mRNA:sr15739
chr17	.	exon	442901	443671	.	-	.	ID=mRNA:sr15739.exon1;Parent=mRNA:sr15739
chr17	.	CDS	442901	443638	.	-	0	ID=cds.mRNA:sr15739;Parent=mRNA:sr15739
chr17	.	exon	442410	442802	.	-	.	ID=mRNA:sr15739.exon2;Parent=mRNA:sr15739
chr17	.	CDS	442758	442802	.	-	0	ID=cds.mRNA:sr15739;Parent=mRNA:sr15739
chr17	.	three_prime_UTR	442410	442757	.	-	.	ID=mRNA:sr15739.utr3p1;Parent=mRNA:sr15739
chr17	.	gene	54295	55281	.	-	.	ID=gene:sr15600;Name=sr15600;Note=related to Rpb4 - 16 kD subunit of DNA-directed RNA polymerase II
chr17	.	mRNA	54295	55281	.	-	.	ID=mRNA:sr15600;Parent=gene:sr15600;Name=sr15600;Note=sr15600;transcript_id=sr15600
chr17	.	five_prime_UTR	55203	55281	.	-	.	ID=mRNA:sr15600.utr5p1;Parent=mRNA:sr15600
chr17	.	exon	55118	55281	.	-	.	ID=mRNA:sr15600.exon1;Parent=mRNA:sr15600
chr17	.	CDS	55118	55202	.	-	0	ID=cds.mRNA:sr15600;Parent=mRNA:sr15600
chr17	.	exon	54929	55049	.	-	.	ID=mRNA:sr15600.exon2;Parent=mRNA:sr15600
chr17	.	CDS	54929	55049	.	-	2	ID=cds.mRNA:sr15600;Parent=mRNA:sr15600
chr17	.	exon	54780	54857	.	-	.	ID=mRNA:sr15600.exon3;Parent=mRNA:sr15600
chr17	.	CDS	54780	54857	.	-	1	ID=cds.mRNA:sr15600;Parent=mRNA:sr15600
chr17	.	exon	54295	54716	.	-	.	ID=mRNA:sr15600.exon4;Parent=mRNA:sr15600
chr17	.	CDS	54476	54716	.	-	1	ID=cds.mRNA:sr15600;Parent=mRNA:sr15600
chr17	.	three_prime_UTR	54295	54475	.	-	.	ID=mRNA:sr15600.utr3p1;Parent=mRNA:sr15600
chr17	.	gene	263813	264239	.	+	.	ID=gene:sr15675;Name=sr15675;Note=uncharacterized protein
chr17	.	mRNA	263813	264239	.	+	.	ID=mRNA:sr15675;Parent=gene:sr15675;Name=sr15675;Note=sr15675;transcript_id=sr15675
chr17	.	five_prime_UTR	263813	263895	.	+	.	ID=mRNA:sr15675.utr5p1;Parent=mRNA:sr15675
chr17	.	exon	263813	264102	.	+	.	ID=mRNA:sr15675.exon1;Parent=mRNA:sr15675
chr17	.	CDS	263896	264102	.	+	0	ID=cds.mRNA:sr15675;Parent=mRNA:sr15675
chr17	.	exon	264180	264239	.	+	.	ID=mRNA:sr15675.exon2;Parent=mRNA:sr15675
chr17	.	CDS	264180	264239	.	+	0	ID=cds.mRNA:sr15675;Parent=mRNA:sr15675
chr17	.	gene	176218	183788	.	+	.	ID=gene:sr15646;Name=sr15646;Note=uncharacterized protein
chr17	.	mRNA	176218	183788	.	+	.	ID=mRNA:sr15646;Parent=gene:sr15646;Name=sr15646;Note=sr15646;transcript_id=sr15646
chr17	.	five_prime_UTR	176218	176826	.	+	.	ID=mRNA:sr15646.utr5p1;Parent=mRNA:sr15646
chr17	.	exon	176218	183788	.	+	.	ID=mRNA:sr15646.exon1;Parent=mRNA:sr15646
chr17	.	CDS	176827	183594	.	+	0	ID=cds.mRNA:sr15646;Parent=mRNA:sr15646
chr17	.	three_prime_UTR	183595	183788	.	+	.	ID=mRNA:sr15646.utr3p1;Parent=mRNA:sr15646
chr17	.	gene	292320	295889	.	-	.	ID=gene:sr15684;Name=sr15684;Note=related to ADP1 - ABC transporter
chr17	.	mRNA	292320	295889	.	-	.	ID=mRNA:sr15684;Parent=gene:sr15684;Name=sr15684;Note=sr15684;transcript_id=sr15684
chr17	.	five_prime_UTR	295367	295889	.	-	.	ID=mRNA:sr15684.utr5p1;Parent=mRNA:sr15684
chr17	.	exon	292320	295889	.	-	.	ID=mRNA:sr15684.exon1;Parent=mRNA:sr15684
chr17	.	CDS	292400	295366	.	-	0	ID=cds.mRNA:sr15684;Parent=mRNA:sr15684
chr17	.	three_prime_UTR	292320	292399	.	-	.	ID=mRNA:sr15684.utr3p1;Parent=mRNA:sr15684
chr17	.	gene	24439	28259	.	-	.	ID=gene:sr15585;Name=sr15585;Note=uncharacterized protein
chr17	.	mRNA	24439	28259	.	-	.	ID=mRNA:sr15585;Parent=gene:sr15585;Name=sr15585;Note=sr15585;transcript_id=sr15585
chr17	.	five_prime_UTR	28187	28259	.	-	.	ID=mRNA:sr15585.utr5p1;Parent=mRNA:sr15585
chr17	.	exon	24439	28259	.	-	.	ID=mRNA:sr15585.exon1;Parent=mRNA:sr15585
chr17	.	CDS	24575	28186	.	-	0	ID=cds.mRNA:sr15585;Parent=mRNA:sr15585
chr17	.	three_prime_UTR	24439	24574	.	-	.	ID=mRNA:sr15585.utr3p1;Parent=mRNA:sr15585
chr17	.	gene	77355	79429	.	-	.	ID=gene:sr15609;Name=sr15609;Note=uncharacterized protein
chr17	.	mRNA	77355	79429	.	-	.	ID=mRNA:sr15609;Parent=gene:sr15609;Name=sr15609;Note=sr15609;transcript_id=sr15609
chr17	.	five_prime_UTR	79400	79429	.	-	.	ID=mRNA:sr15609.utr5p1;Parent=mRNA:sr15609
chr17	.	exon	77355	79429	.	-	.	ID=mRNA:sr15609.exon1;Parent=mRNA:sr15609
chr17	.	CDS	77498	79399	.	-	0	ID=cds.mRNA:sr15609;Parent=mRNA:sr15609
chr17	.	three_prime_UTR	77355	77497	.	-	.	ID=mRNA:sr15609.utr3p1;Parent=mRNA:sr15609
chr17	.	gene	4300	5931	.	-	.	ID=gene:sr15576;Name=sr15576;Note=uncharacterized protein
chr17	.	mRNA	4300	5931	.	-	.	ID=mRNA:sr15576;Parent=gene:sr15576;Name=sr15576;Note=sr15576;transcript_id=sr15576
chr17	.	five_prime_UTR	5796	5931	.	-	.	ID=mRNA:sr15576.utr5p1;Parent=mRNA:sr15576
chr17	.	exon	4300	5931	.	-	.	ID=mRNA:sr15576.exon1;Parent=mRNA:sr15576
chr17	.	CDS	4551	5795	.	-	0	ID=cds.mRNA:sr15576;Parent=mRNA:sr15576
chr17	.	three_prime_UTR	4300	4550	.	-	.	ID=mRNA:sr15576.utr3p1;Parent=mRNA:sr15576
chr17	.	gene	323075	324434	.	-	.	ID=gene:sr15692;Name=sr15692;Note=related to CBP3 - mitochondrial protein required for assembly of cytochrome bc1 complex
chr17	.	mRNA	323075	324434	.	-	.	ID=mRNA:sr15692;Parent=gene:sr15692;Name=sr15692;Note=sr15692;transcript_id=sr15692
chr17	.	five_prime_UTR	324349	324434	.	-	.	ID=mRNA:sr15692.utr5p1;Parent=mRNA:sr15692
chr17	.	exon	323075	324434	.	-	.	ID=mRNA:sr15692.exon1;Parent=mRNA:sr15692
chr17	.	CDS	323152	324348	.	-	0	ID=cds.mRNA:sr15692;Parent=mRNA:sr15692
chr17	.	three_prime_UTR	323075	323151	.	-	.	ID=mRNA:sr15692.utr3p1;Parent=mRNA:sr15692
chr17	.	gene	167526	168470	.	+	.	ID=gene:sr15644;Name=sr15644;Note=related to splicing factor SPF30
chr17	.	mRNA	167526	168470	.	+	.	ID=mRNA:sr15644;Parent=gene:sr15644;Name=sr15644;Note=sr15644;transcript_id=sr15644
chr17	.	five_prime_UTR	167526	167566	.	+	.	ID=mRNA:sr15644.utr5p1;Parent=mRNA:sr15644
chr17	.	exon	167526	168470	.	+	.	ID=mRNA:sr15644.exon1;Parent=mRNA:sr15644
chr17	.	CDS	167567	168352	.	+	0	ID=cds.mRNA:sr15644;Parent=mRNA:sr15644
chr17	.	three_prime_UTR	168353	168470	.	+	.	ID=mRNA:sr15644.utr3p1;Parent=mRNA:sr15644
chr17	.	gene	131790	134684	.	+	.	ID=gene:sr15630;Name=sr15630;Note=related to calcium/calmodulin dependent protein kinase C
chr17	.	mRNA	131790	134684	.	+	.	ID=mRNA:sr15630;Parent=gene:sr15630;Name=sr15630;Note=sr15630;transcript_id=sr15630
chr17	.	five_prime_UTR	131790	132128	.	+	.	ID=mRNA:sr15630.utr5p1;Parent=mRNA:sr15630
chr17	.	exon	131790	134684	.	+	.	ID=mRNA:sr15630.exon1;Parent=mRNA:sr15630
chr17	.	CDS	132129	134654	.	+	0	ID=cds.mRNA:sr15630;Parent=mRNA:sr15630
chr17	.	three_prime_UTR	134655	134684	.	+	.	ID=mRNA:sr15630.utr3p1;Parent=mRNA:sr15630
chr17	MIPS	gene	466934	467036	.	+	.	ID=gene:trna93;Name=trna93;Note=Val tRNA predicted by tRNAscan-SE
chr17	MIPS	mRNA	466934	467036	.	+	.	ID=mRNA:trna93;Parent=gene:trna93;Name=trna93;Note=trna93;transcript_id=trna93
chr17	MIPS	exon	466934	467036	.	+	.	ID=mRNA:trna93.exon1;Parent=mRNA:trna93
chr17	.	gene	357779	359113	.	-	.	ID=gene:sr15704-A;Name=sr15704-A;Note=probable RPL30 - 60S large subunit ribosomal protein L30.e
chr17	.	mRNA	357779	359113	.	-	.	ID=mRNA:sr15704-A;Parent=gene:sr15704-A;Name=sr15704-A;Note=sr15704-A;transcript_id=sr15704-A
chr17	.	five_prime_UTR	359076	359113	.	-	.	ID=mRNA:sr15704-A.utr5p1;Parent=mRNA:sr15704-A
chr17	.	five_prime_UTR	358410	358528	.	-	.	ID=mRNA:sr15704-A.utr5p2;Parent=mRNA:sr15704-A
chr17	.	exon	359076	359113	.	-	.	ID=mRNA:sr15704-A.exon1;Parent=mRNA:sr15704-A
chr17	.	exon	358138	358528	.	-	.	ID=mRNA:sr15704-A.exon2;Parent=mRNA:sr15704-A
chr17	.	CDS	358138	358409	.	-	0	ID=cds.mRNA:sr15704-A;Parent=mRNA:sr15704-A
chr17	.	exon	357779	358002	.	-	.	ID=mRNA:sr15704-A.exon3;Parent=mRNA:sr15704-A
chr17	.	CDS	357945	358002	.	-	1	ID=cds.mRNA:sr15704-A;Parent=mRNA:sr15704-A
chr17	.	three_prime_UTR	357779	357944	.	-	.	ID=mRNA:sr15704-A.utr3p1;Parent=mRNA:sr15704-A
chr17	.	mRNA	357779	359113	.	-	.	ID=mRNA:sr15704-B;Parent=gene:sr15704-A;Name=sr15704-B;Note=sr15704-B;transcript_id=sr15704-B
chr17	.	five_prime_UTR	359076	359113	.	-	.	ID=mRNA:sr15704-B.utr5p1;Parent=mRNA:sr15704-B
chr17	.	five_prime_UTR	358410	358414	.	-	.	ID=mRNA:sr15704-B.utr5p2;Parent=mRNA:sr15704-B
chr17	.	exon	359076	359113	.	-	.	ID=mRNA:sr15704-B.exon1;Parent=mRNA:sr15704-B
chr17	.	exon	358138	358414	.	-	.	ID=mRNA:sr15704-B.exon2;Parent=mRNA:sr15704-B
chr17	.	CDS	358138	358409	.	-	0	ID=cds.mRNA:sr15704-B;Parent=mRNA:sr15704-B
chr17	.	exon	357779	358002	.	-	.	ID=mRNA:sr15704-B.exon3;Parent=mRNA:sr15704-B
chr17	.	CDS	357945	358002	.	-	1	ID=cds.mRNA:sr15704-B;Parent=mRNA:sr15704-B
chr17	.	three_prime_UTR	357779	357944	.	-	.	ID=mRNA:sr15704-B.utr3p1;Parent=mRNA:sr15704-B
chr17	.	gene	423222	424874	.	+	.	ID=gene:sr15731;Name=sr15731;Note=uncharacterized protein
chr17	.	mRNA	423222	424874	.	+	.	ID=mRNA:sr15731;Parent=gene:sr15731;Name=sr15731;Note=sr15731;transcript_id=sr15731
chr17	.	five_prime_UTR	423222	423467	.	+	.	ID=mRNA:sr15731.utr5p1;Parent=mRNA:sr15731
chr17	.	exon	423222	424874	.	+	.	ID=mRNA:sr15731.exon1;Parent=mRNA:sr15731
chr17	.	CDS	423468	424751	.	+	0	ID=cds.mRNA:sr15731;Parent=mRNA:sr15731
chr17	.	three_prime_UTR	424752	424874	.	+	.	ID=mRNA:sr15731.utr3p1;Parent=mRNA:sr15731
chr17	.	gene	39898	40965	.	-	.	ID=gene:sr15591;Name=sr15591;Note=related to TPT1 - tRNA 2`-phosphotransferase
chr17	.	mRNA	39898	40965	.	-	.	ID=mRNA:sr15591;Parent=gene:sr15591;Name=sr15591;Note=sr15591;transcript_id=sr15591
chr17	.	five_prime_UTR	40917	40965	.	-	.	ID=mRNA:sr15591.utr5p1;Parent=mRNA:sr15591
chr17	.	exon	39898	40965	.	-	.	ID=mRNA:sr15591.exon1;Parent=mRNA:sr15591
chr17	.	CDS	39930	40916	.	-	0	ID=cds.mRNA:sr15591;Parent=mRNA:sr15591
chr17	.	three_prime_UTR	39898	39929	.	-	.	ID=mRNA:sr15591.utr3p1;Parent=mRNA:sr15591
chr17	.	gene	243605	246362	.	+	.	ID=gene:sr15667;Name=sr15667;Note=nucleoporin
chr17	.	mRNA	243605	246362	.	+	.	ID=mRNA:sr15667;Parent=gene:sr15667;Name=sr15667;Note=sr15667;transcript_id=sr15667
chr17	.	five_prime_UTR	243605	243657	.	+	.	ID=mRNA:sr15667.utr5p1;Parent=mRNA:sr15667
chr17	.	exon	243605	246362	.	+	.	ID=mRNA:sr15667.exon1;Parent=mRNA:sr15667
chr17	.	CDS	243658	246297	.	+	0	ID=cds.mRNA:sr15667;Parent=mRNA:sr15667
chr17	.	three_prime_UTR	246298	246362	.	+	.	ID=mRNA:sr15667.utr3p1;Parent=mRNA:sr15667
chr17	MIPS	gene	520956	521363	.	-	.	ID=gene:sr15763;Name=sr15763;Note=uncharacterized protein
chr17	MIPS	mRNA	520956	521363	.	-	.	ID=mRNA:sr15763;Parent=gene:sr15763;Name=sr15763;Note=sr15763;transcript_id=sr15763
chr17	MIPS	exon	520956	521363	.	-	.	ID=mRNA:sr15763.exon1;Parent=mRNA:sr15763
chr17	MIPS	CDS	520956	521363	.	-	0	ID=cds.mRNA:sr15763;Parent=mRNA:sr15763
chr17	.	gene	388315	389973	.	+	.	ID=gene:sr15717;Name=sr15717;Note=related to BNA3 - Arylformamidase
chr17	.	mRNA	388315	389973	.	+	.	ID=mRNA:sr15717;Parent=gene:sr15717;Name=sr15717;Note=sr15717;transcript_id=sr15717
chr17	.	five_prime_UTR	388315	388411	.	+	.	ID=mRNA:sr15717.utr5p1;Parent=mRNA:sr15717
chr17	.	exon	388315	389973	.	+	.	ID=mRNA:sr15717.exon1;Parent=mRNA:sr15717
chr17	.	CDS	388412	389872	.	+	0	ID=cds.mRNA:sr15717;Parent=mRNA:sr15717
chr17	.	three_prime_UTR	389873	389973	.	+	.	ID=mRNA:sr15717.utr3p1;Parent=mRNA:sr15717
chr17	.	gene	214767	216028	.	+	.	ID=gene:sr15657;Name=sr15657;Note=probable VPS28 - protein involved in vacuolar traffic
chr17	.	mRNA	214767	216028	.	+	.	ID=mRNA:sr15657;Parent=gene:sr15657;Name=sr15657;Note=sr15657;transcript_id=sr15657
chr17	.	five_prime_UTR	214767	214943	.	+	.	ID=mRNA:sr15657.utr5p1;Parent=mRNA:sr15657
chr17	.	exon	214767	216028	.	+	.	ID=mRNA:sr15657.exon1;Parent=mRNA:sr15657
chr17	.	CDS	214944	215630	.	+	0	ID=cds.mRNA:sr15657;Parent=mRNA:sr15657
chr17	.	three_prime_UTR	215631	216028	.	+	.	ID=mRNA:sr15657.utr3p1;Parent=mRNA:sr15657
chr17	.	gene	70578	72079	.	-	.	ID=gene:sr15606;Name=sr15606;Note=related to transposase
chr17	.	mRNA	70578	72079	.	-	.	ID=mRNA:sr15606;Parent=gene:sr15606;Name=sr15606;Note=sr15606;transcript_id=sr15606
chr17	.	exon	70578	72079	.	-	.	ID=mRNA:sr15606.exon1;Parent=mRNA:sr15606
chr17	.	CDS	70649	72079	.	-	0	ID=cds.mRNA:sr15606;Parent=mRNA:sr15606
chr17	.	three_prime_UTR	70578	70648	.	-	.	ID=mRNA:sr15606.utr3p1;Parent=mRNA:sr15606
chr17	.	gene	430418	432328	.	-	.	ID=gene:sr15733;Name=sr15733;Note=probable 60S ribosomal protein L26
chr17	.	mRNA	430418	432328	.	-	.	ID=mRNA:sr15733;Parent=gene:sr15733;Name=sr15733;Note=sr15733;transcript_id=sr15733
chr17	.	five_prime_UTR	432188	432328	.	-	.	ID=mRNA:sr15733.utr5p1;Parent=mRNA:sr15733
chr17	.	exon	432074	432328	.	-	.	ID=mRNA:sr15733.exon1;Parent=mRNA:sr15733
chr17	.	CDS	432074	432187	.	-	0	ID=cds.mRNA:sr15733;Parent=mRNA:sr15733
chr17	.	exon	430418	431218	.	-	.	ID=mRNA:sr15733.exon2;Parent=mRNA:sr15733
chr17	.	CDS	430946	431218	.	-	0	ID=cds.mRNA:sr15733;Parent=mRNA:sr15733
chr17	.	three_prime_UTR	430418	430945	.	-	.	ID=mRNA:sr15733.utr3p1;Parent=mRNA:sr15733
chr17	.	gene	192641	193782	.	+	.	ID=gene:sr15649;Name=sr15649;Note=probable PRE10 - 20S proteasome subunit C1 (alpha7)
chr17	.	mRNA	192641	193782	.	+	.	ID=mRNA:sr15649;Parent=gene:sr15649;Name=sr15649;Note=sr15649;transcript_id=sr15649
chr17	.	five_prime_UTR	192641	192985	.	+	.	ID=mRNA:sr15649.utr5p1;Parent=mRNA:sr15649
chr17	.	exon	192641	193782	.	+	.	ID=mRNA:sr15649.exon1;Parent=mRNA:sr15649
chr17	.	CDS	192986	193738	.	+	0	ID=cds.mRNA:sr15649;Parent=mRNA:sr15649
chr17	.	three_prime_UTR	193739	193782	.	+	.	ID=mRNA:sr15649.utr3p1;Parent=mRNA:sr15649
chr17	.	gene	383107	385202	.	+	.	ID=gene:sr15715;Name=sr15715;Note=uncharacterized protein
chr17	.	mRNA	383107	385202	.	+	.	ID=mRNA:sr15715;Parent=gene:sr15715;Name=sr15715;Note=sr15715;transcript_id=sr15715
chr17	.	five_prime_UTR	383107	383553	.	+	.	ID=mRNA:sr15715.utr5p1;Parent=mRNA:sr15715
chr17	.	exon	383107	385202	.	+	.	ID=mRNA:sr15715.exon1;Parent=mRNA:sr15715
chr17	.	CDS	383554	384915	.	+	0	ID=cds.mRNA:sr15715;Parent=mRNA:sr15715
chr17	.	three_prime_UTR	384916	385202	.	+	.	ID=mRNA:sr15715.utr3p1;Parent=mRNA:sr15715
chr17	.	gene	258155	259339	.	+	.	ID=gene:sr15673;Name=sr15673;Note=related to Glutathione S-transferase II
chr17	.	mRNA	258155	259339	.	+	.	ID=mRNA:sr15673;Parent=gene:sr15673;Name=sr15673;Note=sr15673;transcript_id=sr15673
chr17	.	five_prime_UTR	258155	258316	.	+	.	ID=mRNA:sr15673.utr5p1;Parent=mRNA:sr15673
chr17	.	exon	258155	258673	.	+	.	ID=mRNA:sr15673.exon1;Parent=mRNA:sr15673
chr17	.	CDS	258317	258673	.	+	0	ID=cds.mRNA:sr15673;Parent=mRNA:sr15673
chr17	.	exon	258974	259339	.	+	.	ID=mRNA:sr15673.exon2;Parent=mRNA:sr15673
chr17	.	CDS	258974	259297	.	+	0	ID=cds.mRNA:sr15673;Parent=mRNA:sr15673
chr17	.	three_prime_UTR	259298	259339	.	+	.	ID=mRNA:sr15673.utr3p1;Parent=mRNA:sr15673
chr17	.	gene	164065	166602	.	+	.	ID=gene:sr15642;Name=sr15642;Note=probable SAC6 - actin filament bundling protein, fimbrin
chr17	.	mRNA	164065	166602	.	+	.	ID=mRNA:sr15642;Parent=gene:sr15642;Name=sr15642;Note=sr15642;transcript_id=sr15642
chr17	.	five_prime_UTR	164065	164218	.	+	.	ID=mRNA:sr15642.utr5p1;Parent=mRNA:sr15642
chr17	.	exon	164065	164256	.	+	.	ID=mRNA:sr15642.exon1;Parent=mRNA:sr15642
chr17	.	CDS	164219	164256	.	+	0	ID=cds.mRNA:sr15642;Parent=mRNA:sr15642
chr17	.	exon	164336	166602	.	+	.	ID=mRNA:sr15642.exon2;Parent=mRNA:sr15642
chr17	.	CDS	164336	166148	.	+	1	ID=cds.mRNA:sr15642;Parent=mRNA:sr15642
chr17	.	three_prime_UTR	166149	166602	.	+	.	ID=mRNA:sr15642.utr3p1;Parent=mRNA:sr15642
chr17	.	gene	168120	171966	.	-	.	ID=gene:sr15645;Name=sr15645;Note=related to KHA1 - Putative K /H+antiporter
chr17	.	mRNA	168120	171966	.	-	.	ID=mRNA:sr15645;Parent=gene:sr15645;Name=sr15645;Note=sr15645;transcript_id=sr15645
chr17	.	five_prime_UTR	171469	171966	.	-	.	ID=mRNA:sr15645.utr5p1;Parent=mRNA:sr15645
chr17	.	exon	168120	171966	.	-	.	ID=mRNA:sr15645.exon1;Parent=mRNA:sr15645
chr17	.	CDS	168526	171468	.	-	0	ID=cds.mRNA:sr15645;Parent=mRNA:sr15645
chr17	.	three_prime_UTR	168120	168525	.	-	.	ID=mRNA:sr15645.utr3p1;Parent=mRNA:sr15645
chr17	.	gene	209013	211668	.	+	.	ID=gene:sr15655;Name=sr15655;Note=probable GUS1 - Glutamyl-tRNA synthetase
chr17	.	mRNA	209013	211668	.	+	.	ID=mRNA:sr15655;Parent=gene:sr15655;Name=sr15655;Note=sr15655;transcript_id=sr15655
chr17	.	five_prime_UTR	209013	209062	.	+	.	ID=mRNA:sr15655.utr5p1;Parent=mRNA:sr15655
chr17	.	exon	209013	211668	.	+	.	ID=mRNA:sr15655.exon1;Parent=mRNA:sr15655
chr17	.	CDS	209063	211588	.	+	0	ID=cds.mRNA:sr15655;Parent=mRNA:sr15655
chr17	.	three_prime_UTR	211589	211668	.	+	.	ID=mRNA:sr15655.utr3p1;Parent=mRNA:sr15655
chr17	.	gene	385106	387147	.	-	.	ID=gene:sr15716;Name=sr15716;Note=uncharacterized protein
chr17	.	mRNA	385106	387147	.	-	.	ID=mRNA:sr15716;Parent=gene:sr15716;Name=sr15716;Note=sr15716;transcript_id=sr15716
chr17	.	five_prime_UTR	386798	387147	.	-	.	ID=mRNA:sr15716.utr5p1;Parent=mRNA:sr15716
chr17	.	exon	386281	387147	.	-	.	ID=mRNA:sr15716.exon1;Parent=mRNA:sr15716
chr17	.	CDS	386281	386797	.	-	0	ID=cds.mRNA:sr15716;Parent=mRNA:sr15716
chr17	.	exon	385106	386191	.	-	.	ID=mRNA:sr15716.exon2;Parent=mRNA:sr15716
chr17	.	CDS	385149	386191	.	-	2	ID=cds.mRNA:sr15716;Parent=mRNA:sr15716
chr17	.	three_prime_UTR	385106	385148	.	-	.	ID=mRNA:sr15716.utr3p1;Parent=mRNA:sr15716
chr17	.	gene	211670	214536	.	-	.	ID=gene:sr15656;Name=sr15656;Note=uncharacterized protein
chr17	.	mRNA	211670	214536	.	-	.	ID=mRNA:sr15656;Parent=gene:sr15656;Name=sr15656;Note=sr15656;transcript_id=sr15656
chr17	.	five_prime_UTR	214344	214536	.	-	.	ID=mRNA:sr15656.utr5p1;Parent=mRNA:sr15656
chr17	.	exon	213810	214536	.	-	.	ID=mRNA:sr15656.exon1;Parent=mRNA:sr15656
chr17	.	CDS	213810	214343	.	-	0	ID=cds.mRNA:sr15656;Parent=mRNA:sr15656
chr17	.	exon	211670	213718	.	-	.	ID=mRNA:sr15656.exon2;Parent=mRNA:sr15656
chr17	.	CDS	211706	213718	.	-	0	ID=cds.mRNA:sr15656;Parent=mRNA:sr15656
chr17	.	three_prime_UTR	211670	211705	.	-	.	ID=mRNA:sr15656.utr3p1;Parent=mRNA:sr15656
chr17	.	gene	291649	292382	.	+	.	ID=gene:sr15683;Name=sr15683;Note=uncharacterized protein
chr17	.	mRNA	291649	292382	.	+	.	ID=mRNA:sr15683;Parent=gene:sr15683;Name=sr15683;Note=sr15683;transcript_id=sr15683
chr17	.	five_prime_UTR	291649	291881	.	+	.	ID=mRNA:sr15683.utr5p1;Parent=mRNA:sr15683
chr17	.	exon	291649	292176	.	+	.	ID=mRNA:sr15683.exon1;Parent=mRNA:sr15683
chr17	.	CDS	291882	292176	.	+	0	ID=cds.mRNA:sr15683;Parent=mRNA:sr15683
chr17	.	exon	292251	292382	.	+	.	ID=mRNA:sr15683.exon2;Parent=mRNA:sr15683
chr17	.	CDS	292251	292315	.	+	2	ID=cds.mRNA:sr15683;Parent=mRNA:sr15683
chr17	.	three_prime_UTR	292316	292382	.	+	.	ID=mRNA:sr15683.utr3p1;Parent=mRNA:sr15683
chr17	.	gene	55458	56628	.	+	.	ID=gene:sr15601;Name=sr15601;Note=probable wd-repeat protein 5
chr17	.	mRNA	55458	56628	.	+	.	ID=mRNA:sr15601;Parent=gene:sr15601;Name=sr15601;Note=sr15601;transcript_id=sr15601
chr17	.	five_prime_UTR	55458	55508	.	+	.	ID=mRNA:sr15601.utr5p1;Parent=mRNA:sr15601
chr17	.	exon	55458	56628	.	+	.	ID=mRNA:sr15601.exon1;Parent=mRNA:sr15601
chr17	.	CDS	55509	56507	.	+	0	ID=cds.mRNA:sr15601;Parent=mRNA:sr15601
chr17	.	three_prime_UTR	56508	56628	.	+	.	ID=mRNA:sr15601.utr3p1;Parent=mRNA:sr15601
chr17	.	gene	359580	361351	.	+	.	ID=gene:sr15705-A;Name=sr15705-A;Note=probable RPL37A - ribosomal protein L37.e
chr17	.	mRNA	359580	361351	.	+	.	ID=mRNA:sr15705-A;Parent=gene:sr15705-A;Name=sr15705-A;Note=sr15705-A;transcript_id=sr15705-A
chr17	.	five_prime_UTR	359580	359718	.	+	.	ID=mRNA:sr15705-A.utr5p1;Parent=mRNA:sr15705-A
chr17	.	exon	359580	359718	.	+	.	ID=mRNA:sr15705-A.exon1;Parent=mRNA:sr15705-A
chr17	.	exon	360155	360189	.	+	.	ID=mRNA:sr15705-A.exon2;Parent=mRNA:sr15705-A
chr17	.	CDS	360155	360189	.	+	0	ID=cds.mRNA:sr15705-A;Parent=mRNA:sr15705-A
chr17	.	exon	360688	361351	.	+	.	ID=mRNA:sr15705-A.exon3;Parent=mRNA:sr15705-A
chr17	.	CDS	360688	360922	.	+	1	ID=cds.mRNA:sr15705-A;Parent=mRNA:sr15705-A
chr17	.	three_prime_UTR	360923	361351	.	+	.	ID=mRNA:sr15705-A.utr3p1;Parent=mRNA:sr15705-A
chr17	.	mRNA	359580	361351	.	+	.	ID=mRNA:sr15705-B;Parent=gene:sr15705-A;Name=sr15705-B;Note=sr15705-B;transcript_id=sr15705-B
chr17	.	five_prime_UTR	359580	360154	.	+	.	ID=mRNA:sr15705-B.utr5p1;Parent=mRNA:sr15705-B
chr17	.	exon	359580	360189	.	+	.	ID=mRNA:sr15705-B.exon1;Parent=mRNA:sr15705-B
chr17	.	CDS	360155	360189	.	+	0	ID=cds.mRNA:sr15705-B;Parent=mRNA:sr15705-B
chr17	.	exon	360688	361351	.	+	.	ID=mRNA:sr15705-B.exon2;Parent=mRNA:sr15705-B
chr17	.	CDS	360688	360922	.	+	1	ID=cds.mRNA:sr15705-B;Parent=mRNA:sr15705-B
chr17	.	three_prime_UTR	360923	361351	.	+	.	ID=mRNA:sr15705-B.utr3p1;Parent=mRNA:sr15705-B
chr17	.	gene	50816	52736	.	-	.	ID=gene:sr15598;Name=sr15598;Note=uncharacterized protein
chr17	.	mRNA	50816	52736	.	-	.	ID=mRNA:sr15598;Parent=gene:sr15598;Name=sr15598;Note=sr15598;transcript_id=sr15598
chr17	.	five_prime_UTR	52665	52736	.	-	.	ID=mRNA:sr15598.utr5p1;Parent=mRNA:sr15598
chr17	.	exon	50816	52736	.	-	.	ID=mRNA:sr15598.exon1;Parent=mRNA:sr15598
chr17	.	CDS	51372	52664	.	-	0	ID=cds.mRNA:sr15598;Parent=mRNA:sr15598
chr17	.	three_prime_UTR	50816	51371	.	-	.	ID=mRNA:sr15598.utr3p1;Parent=mRNA:sr15598
chr17	.	gene	443830	445081	.	+	.	ID=gene:sr15740;Name=sr15740;Note=related to CDC123 - protein controls the cell cycle by controlling eIF2gamma abundance
chr17	.	mRNA	443830	445081	.	+	.	ID=mRNA:sr15740;Parent=gene:sr15740;Name=sr15740;Note=sr15740;transcript_id=sr15740
chr17	.	five_prime_UTR	443830	443831	.	+	.	ID=mRNA:sr15740.utr5p1;Parent=mRNA:sr15740
chr17	.	exon	443830	445081	.	+	.	ID=mRNA:sr15740.exon1;Parent=mRNA:sr15740
chr17	.	CDS	443832	445031	.	+	0	ID=cds.mRNA:sr15740;Parent=mRNA:sr15740
chr17	.	three_prime_UTR	445032	445081	.	+	.	ID=mRNA:sr15740.utr3p1;Parent=mRNA:sr15740
chr17	.	gene	467625	469708	.	+	.	ID=gene:sr15749;Name=sr15749;Note=probable ARG1 - argininosuccinate synthetase
chr17	.	mRNA	467625	469708	.	+	.	ID=mRNA:sr15749;Parent=gene:sr15749;Name=sr15749;Note=sr15749;transcript_id=sr15749
chr17	.	five_prime_UTR	467625	467739	.	+	.	ID=mRNA:sr15749.utr5p1;Parent=mRNA:sr15749
chr17	.	exon	467625	467788	.	+	.	ID=mRNA:sr15749.exon1;Parent=mRNA:sr15749
chr17	.	CDS	467740	467788	.	+	0	ID=cds.mRNA:sr15749;Parent=mRNA:sr15749
chr17	.	exon	468303	469708	.	+	.	ID=mRNA:sr15749.exon2;Parent=mRNA:sr15749
chr17	.	CDS	468303	469534	.	+	2	ID=cds.mRNA:sr15749;Parent=mRNA:sr15749
chr17	.	three_prime_UTR	469535	469708	.	+	.	ID=mRNA:sr15749.utr3p1;Parent=mRNA:sr15749
chr17	.	gene	289469	291354	.	-	.	ID=gene:sr15682;Name=sr15682;Note=related to EBP2 - required for pre-rRNA processing and ribosomal subunit assembly
chr17	.	mRNA	289469	291354	.	-	.	ID=mRNA:sr15682;Parent=gene:sr15682;Name=sr15682;Note=sr15682;transcript_id=sr15682
chr17	.	five_prime_UTR	291261	291354	.	-	.	ID=mRNA:sr15682.utr5p1;Parent=mRNA:sr15682
chr17	.	exon	289469	291354	.	-	.	ID=mRNA:sr15682.exon1;Parent=mRNA:sr15682
chr17	.	CDS	289527	291260	.	-	0	ID=cds.mRNA:sr15682;Parent=mRNA:sr15682
chr17	.	three_prime_UTR	289469	289526	.	-	.	ID=mRNA:sr15682.utr3p1;Parent=mRNA:sr15682
chr17	.	gene	406810	407851	.	+	.	ID=gene:sr15724;Name=sr15724;Note=uncharacterized protein
chr17	.	mRNA	406810	407851	.	+	.	ID=mRNA:sr15724;Parent=gene:sr15724;Name=sr15724;Note=sr15724;transcript_id=sr15724
chr17	.	five_prime_UTR	406810	406929	.	+	.	ID=mRNA:sr15724.utr5p1;Parent=mRNA:sr15724
chr17	.	exon	406810	407851	.	+	.	ID=mRNA:sr15724.exon1;Parent=mRNA:sr15724
chr17	.	CDS	406930	407772	.	+	0	ID=cds.mRNA:sr15724;Parent=mRNA:sr15724
chr17	.	three_prime_UTR	407773	407851	.	+	.	ID=mRNA:sr15724.utr3p1;Parent=mRNA:sr15724
chr17	.	gene	204902	206124	.	+	.	ID=gene:sr15652;Name=sr15652;Note=uncharacterized protein
chr17	.	mRNA	204902	206124	.	+	.	ID=mRNA:sr15652;Parent=gene:sr15652;Name=sr15652;Note=sr15652;transcript_id=sr15652
chr17	.	exon	204902	205721	.	+	.	ID=mRNA:sr15652.exon1;Parent=mRNA:sr15652
chr17	.	CDS	204902	205721	.	+	0	ID=cds.mRNA:sr15652;Parent=mRNA:sr15652
chr17	.	exon	205849	206124	.	+	.	ID=mRNA:sr15652.exon2;Parent=mRNA:sr15652
chr17	.	CDS	205849	206045	.	+	2	ID=cds.mRNA:sr15652;Parent=mRNA:sr15652
chr17	.	three_prime_UTR	206046	206124	.	+	.	ID=mRNA:sr15652.utr3p1;Parent=mRNA:sr15652
chr17	.	gene	349038	351548	.	+	.	ID=gene:sr15701;Name=sr15701;Note=related to RIB1 - GTP cyclohydrolase II
chr17	.	mRNA	349038	351548	.	+	.	ID=mRNA:sr15701;Parent=gene:sr15701;Name=sr15701;Note=sr15701;transcript_id=sr15701
chr17	.	five_prime_UTR	349038	349094	.	+	.	ID=mRNA:sr15701.utr5p1;Parent=mRNA:sr15701
chr17	.	exon	349038	351548	.	+	.	ID=mRNA:sr15701.exon1;Parent=mRNA:sr15701
chr17	.	CDS	349095	351446	.	+	0	ID=cds.mRNA:sr15701;Parent=mRNA:sr15701
chr17	.	three_prime_UTR	351447	351548	.	+	.	ID=mRNA:sr15701.utr3p1;Parent=mRNA:sr15701
chr17	.	gene	299009	305371	.	+	.	ID=gene:sr15685;Name=sr15685;Note=related to GAL11 - subunit of the RNA polymerase II mediator complex
chr17	.	mRNA	299009	305371	.	+	.	ID=mRNA:sr15685;Parent=gene:sr15685;Name=sr15685;Note=sr15685;transcript_id=sr15685
chr17	.	five_prime_UTR	299009	300420	.	+	.	ID=mRNA:sr15685.utr5p1;Parent=mRNA:sr15685
chr17	.	exon	299009	300627	.	+	.	ID=mRNA:sr15685.exon1;Parent=mRNA:sr15685
chr17	.	CDS	300421	300627	.	+	0	ID=cds.mRNA:sr15685;Parent=mRNA:sr15685
chr17	.	exon	300722	305371	.	+	.	ID=mRNA:sr15685.exon2;Parent=mRNA:sr15685
chr17	.	CDS	300722	305128	.	+	0	ID=cds.mRNA:sr15685;Parent=mRNA:sr15685
chr17	.	three_prime_UTR	305129	305371	.	+	.	ID=mRNA:sr15685.utr3p1;Parent=mRNA:sr15685
chr17	.	gene	342958	344625	.	+	.	ID=gene:sr15698;Name=sr15698;Note=uncharacterized protein
chr17	.	mRNA	342958	344625	.	+	.	ID=mRNA:sr15698;Parent=gene:sr15698;Name=sr15698;Note=sr15698;transcript_id=sr15698
chr17	.	exon	342958	344061	.	+	.	ID=mRNA:sr15698.exon1;Parent=mRNA:sr15698
chr17	.	CDS	342958	344061	.	+	0	ID=cds.mRNA:sr15698;Parent=mRNA:sr15698
chr17	.	exon	344128	344625	.	+	.	ID=mRNA:sr15698.exon2;Parent=mRNA:sr15698
chr17	.	CDS	344128	344625	.	+	0	ID=cds.mRNA:sr15698;Parent=mRNA:sr15698
chr17	MIPS	gene	56603	57877	.	-	.	ID=gene:sr15602;Name=sr15602;Note=uncharacterized protein
chr17	MIPS	mRNA	56603	57877	.	-	.	ID=mRNA:sr15602;Parent=gene:sr15602;Name=sr15602;Note=sr15602;transcript_id=sr15602
chr17	MIPS	exon	56603	57877	.	-	.	ID=mRNA:sr15602.exon1;Parent=mRNA:sr15602
chr17	MIPS	CDS	56603	57877	.	-	0	ID=cds.mRNA:sr15602;Parent=mRNA:sr15602
chr17	.	gene	52885	54474	.	+	.	ID=gene:sr15599;Name=sr15599;Note=related to PCP1 - mitochondrial serine protease
chr17	.	mRNA	52885	54474	.	+	.	ID=mRNA:sr15599;Parent=gene:sr15599;Name=sr15599;Note=sr15599;transcript_id=sr15599
chr17	.	five_prime_UTR	52885	52943	.	+	.	ID=mRNA:sr15599.utr5p1;Parent=mRNA:sr15599
chr17	.	exon	52885	54474	.	+	.	ID=mRNA:sr15599.exon1;Parent=mRNA:sr15599
chr17	.	CDS	52944	54338	.	+	0	ID=cds.mRNA:sr15599;Parent=mRNA:sr15599
chr17	.	three_prime_UTR	54339	54474	.	+	.	ID=mRNA:sr15599.utr3p1;Parent=mRNA:sr15599
chr17	.	gene	256844	257690	.	+	.	ID=gene:sr15672;Name=sr15672;Note=uncharacterized protein
chr17	.	mRNA	256844	257690	.	+	.	ID=mRNA:sr15672;Parent=gene:sr15672;Name=sr15672;Note=sr15672;transcript_id=sr15672
chr17	.	five_prime_UTR	256844	257047	.	+	.	ID=mRNA:sr15672.utr5p1;Parent=mRNA:sr15672
chr17	.	exon	256844	257690	.	+	.	ID=mRNA:sr15672.exon1;Parent=mRNA:sr15672
chr17	.	CDS	257048	257620	.	+	0	ID=cds.mRNA:sr15672;Parent=mRNA:sr15672
chr17	.	three_prime_UTR	257621	257690	.	+	.	ID=mRNA:sr15672.utr3p1;Parent=mRNA:sr15672
chr17	.	gene	15019	18468	.	-	.	ID=gene:sr15582;Name=sr15582;Note=related to ARG2 - acetylglutamate synthase
chr17	.	mRNA	15019	18468	.	-	.	ID=mRNA:sr15582;Parent=gene:sr15582;Name=sr15582;Note=sr15582;transcript_id=sr15582
chr17	.	five_prime_UTR	18252	18468	.	-	.	ID=mRNA:sr15582.utr5p1;Parent=mRNA:sr15582
chr17	.	exon	18243	18468	.	-	.	ID=mRNA:sr15582.exon1;Parent=mRNA:sr15582
chr17	.	CDS	18243	18251	.	-	0	ID=cds.mRNA:sr15582;Parent=mRNA:sr15582
chr17	.	exon	15019	17612	.	-	.	ID=mRNA:sr15582.exon2;Parent=mRNA:sr15582
chr17	.	CDS	15075	17612	.	-	0	ID=cds.mRNA:sr15582;Parent=mRNA:sr15582
chr17	.	three_prime_UTR	15019	15074	.	-	.	ID=mRNA:sr15582.utr3p1;Parent=mRNA:sr15582
chr17	.	gene	128533	131291	.	-	.	ID=gene:sr15629;Name=sr15629;Note=uncharacterized protein
chr17	.	mRNA	128533	131291	.	-	.	ID=mRNA:sr15629;Parent=gene:sr15629;Name=sr15629;Note=sr15629;transcript_id=sr15629
chr17	.	five_prime_UTR	130975	131291	.	-	.	ID=mRNA:sr15629.utr5p1;Parent=mRNA:sr15629
chr17	.	exon	128533	131291	.	-	.	ID=mRNA:sr15629.exon1;Parent=mRNA:sr15629
chr17	.	CDS	128605	130974	.	-	0	ID=cds.mRNA:sr15629;Parent=mRNA:sr15629
chr17	.	three_prime_UTR	128533	128604	.	-	.	ID=mRNA:sr15629.utr3p1;Parent=mRNA:sr15629
chr17	.	gene	518982	520775	.	+	.	ID=gene:sr15762;Name=sr15762;Note=related to high-affinity glucose transporter
chr17	.	mRNA	518982	520775	.	+	.	ID=mRNA:sr15762;Parent=gene:sr15762;Name=sr15762;Note=sr15762;transcript_id=sr15762
chr17	.	five_prime_UTR	518982	518999	.	+	.	ID=mRNA:sr15762.utr5p1;Parent=mRNA:sr15762
chr17	.	exon	518982	519237	.	+	.	ID=mRNA:sr15762.exon1;Parent=mRNA:sr15762
chr17	.	CDS	519000	519237	.	+	0	ID=cds.mRNA:sr15762;Parent=mRNA:sr15762
chr17	.	exon	519318	520369	.	+	.	ID=mRNA:sr15762.exon2;Parent=mRNA:sr15762
chr17	.	CDS	519318	520369	.	+	2	ID=cds.mRNA:sr15762;Parent=mRNA:sr15762
chr17	.	exon	520767	520775	.	+	.	ID=mRNA:sr15762.exon3;Parent=mRNA:sr15762
chr17	.	CDS	520767	520775	.	+	0	ID=cds.mRNA:sr15762;Parent=mRNA:sr15762
chr17	MIPS	gene	521697	523686	.	+	.	ID=gene:sr15764;Name=sr15764;Note=uncharacterized protein
chr17	MIPS	mRNA	521697	523686	.	+	.	ID=mRNA:sr15764;Parent=gene:sr15764;Name=sr15764;Note=sr15764;transcript_id=sr15764
chr17	MIPS	exon	521697	521751	.	+	.	ID=mRNA:sr15764.exon1;Parent=mRNA:sr15764
chr17	MIPS	CDS	521697	521751	.	+	0	ID=cds.mRNA:sr15764;Parent=mRNA:sr15764
chr17	MIPS	exon	521895	522465	.	+	.	ID=mRNA:sr15764.exon2;Parent=mRNA:sr15764
chr17	MIPS	CDS	521895	522465	.	+	2	ID=cds.mRNA:sr15764;Parent=mRNA:sr15764
chr17	MIPS	exon	522726	523215	.	+	.	ID=mRNA:sr15764.exon3;Parent=mRNA:sr15764
chr17	MIPS	CDS	522726	523215	.	+	1	ID=cds.mRNA:sr15764;Parent=mRNA:sr15764
chr17	MIPS	exon	523414	523686	.	+	.	ID=mRNA:sr15764.exon4;Parent=mRNA:sr15764
chr17	MIPS	CDS	523414	523686	.	+	0	ID=cds.mRNA:sr15764;Parent=mRNA:sr15764
chr17	.	gene	345766	347957	.	-	.	ID=gene:sr15700;Name=sr15700;Note=probable SRP1 - Importin alpha
chr17	.	mRNA	345766	347957	.	-	.	ID=mRNA:sr15700;Parent=gene:sr15700;Name=sr15700;Note=sr15700;transcript_id=sr15700
chr17	.	five_prime_UTR	347816	347957	.	-	.	ID=mRNA:sr15700.utr5p1;Parent=mRNA:sr15700
chr17	.	exon	345766	347957	.	-	.	ID=mRNA:sr15700.exon1;Parent=mRNA:sr15700
chr17	.	CDS	346178	347815	.	-	0	ID=cds.mRNA:sr15700;Parent=mRNA:sr15700
chr17	.	three_prime_UTR	345766	346177	.	-	.	ID=mRNA:sr15700.utr3p1;Parent=mRNA:sr15700
chr17	.	gene	120640	122872	.	-	.	ID=gene:sr15626;Name=sr15626;Note=probable CDC40 - Pre-mRNA splicing factor important for catalytic step II
chr17	.	mRNA	120640	122872	.	-	.	ID=mRNA:sr15626;Parent=gene:sr15626;Name=sr15626;Note=sr15626;transcript_id=sr15626
chr17	.	five_prime_UTR	122840	122872	.	-	.	ID=mRNA:sr15626.utr5p1;Parent=mRNA:sr15626
chr17	.	exon	120640	122872	.	-	.	ID=mRNA:sr15626.exon1;Parent=mRNA:sr15626
chr17	.	CDS	120863	122839	.	-	0	ID=cds.mRNA:sr15626;Parent=mRNA:sr15626
chr17	.	three_prime_UTR	120640	120862	.	-	.	ID=mRNA:sr15626.utr3p1;Parent=mRNA:sr15626
chr17	.	gene	404221	406625	.	-	.	ID=gene:sr15723;Name=sr15723;Note=probable THS1 - threonyl tRNA synthetase, cytosolic
chr17	.	mRNA	404221	406625	.	-	.	ID=mRNA:sr15723;Parent=gene:sr15723;Name=sr15723;Note=sr15723;transcript_id=sr15723
chr17	.	five_prime_UTR	406607	406625	.	-	.	ID=mRNA:sr15723.utr5p1;Parent=mRNA:sr15723
chr17	.	exon	404221	406625	.	-	.	ID=mRNA:sr15723.exon1;Parent=mRNA:sr15723
chr17	.	CDS	404312	406606	.	-	0	ID=cds.mRNA:sr15723;Parent=mRNA:sr15723
chr17	.	three_prime_UTR	404221	404311	.	-	.	ID=mRNA:sr15723.utr3p1;Parent=mRNA:sr15723
chr17	.	gene	365516	368988	.	+	.	ID=gene:sr15708;Name=sr15708;Note=uncharacterized protein
chr17	.	mRNA	365516	368988	.	+	.	ID=mRNA:sr15708;Parent=gene:sr15708;Name=sr15708;Note=sr15708;transcript_id=sr15708
chr17	.	five_prime_UTR	365516	365937	.	+	.	ID=mRNA:sr15708.utr5p1;Parent=mRNA:sr15708
chr17	.	exon	365516	368988	.	+	.	ID=mRNA:sr15708.exon1;Parent=mRNA:sr15708
chr17	.	CDS	365938	368856	.	+	0	ID=cds.mRNA:sr15708;Parent=mRNA:sr15708
chr17	.	three_prime_UTR	368857	368988	.	+	.	ID=mRNA:sr15708.utr3p1;Parent=mRNA:sr15708
chr17	MIPS	gene	111583	111690	.	+	.	ID=gene:trna90;Name=trna90;Note=Ile tRNA predicted by tRNAscan-SE
chr17	MIPS	mRNA	111583	111690	.	+	.	ID=mRNA:trna90;Parent=gene:trna90;Name=trna90;Note=trna90;transcript_id=trna90
chr17	MIPS	exon	111583	111690	.	+	.	ID=mRNA:trna90.exon1;Parent=mRNA:trna90
chr17	.	gene	403137	404208	.	+	.	ID=gene:sr15722;Name=sr15722;Note=uncharacterized protein
chr17	.	mRNA	403137	404208	.	+	.	ID=mRNA:sr15722;Parent=gene:sr15722;Name=sr15722;Note=sr15722;transcript_id=sr15722
chr17	.	five_prime_UTR	403137	403301	.	+	.	ID=mRNA:sr15722.utr5p1;Parent=mRNA:sr15722
chr17	.	exon	403137	404208	.	+	.	ID=mRNA:sr15722.exon1;Parent=mRNA:sr15722
chr17	.	CDS	403302	404126	.	+	0	ID=cds.mRNA:sr15722;Parent=mRNA:sr15722
chr17	.	three_prime_UTR	404127	404208	.	+	.	ID=mRNA:sr15722.utr3p1;Parent=mRNA:sr15722
chr17	.	gene	113348	116035	.	+	.	ID=gene:sr15622;Name=sr15622;Note=uncharacterized protein
chr17	.	mRNA	113348	116035	.	+	.	ID=mRNA:sr15622;Parent=gene:sr15622;Name=sr15622;Note=sr15622;transcript_id=sr15622
chr17	.	five_prime_UTR	113348	113858	.	+	.	ID=mRNA:sr15622.utr5p1;Parent=mRNA:sr15622
chr17	.	exon	113348	116035	.	+	.	ID=mRNA:sr15622.exon1;Parent=mRNA:sr15622
chr17	.	CDS	113859	115841	.	+	0	ID=cds.mRNA:sr15622;Parent=mRNA:sr15622
chr17	.	three_prime_UTR	115842	116035	.	+	.	ID=mRNA:sr15622.utr3p1;Parent=mRNA:sr15622
chr17	.	gene	306292	308896	.	+	.	ID=gene:sr15686;Name=sr15686;Note=uncharacterized protein
chr17	.	mRNA	306292	308896	.	+	.	ID=mRNA:sr15686;Parent=gene:sr15686;Name=sr15686;Note=sr15686;transcript_id=sr15686
chr17	.	five_prime_UTR	306292	306593	.	+	.	ID=mRNA:sr15686.utr5p1;Parent=mRNA:sr15686
chr17	.	exon	306292	308233	.	+	.	ID=mRNA:sr15686.exon1;Parent=mRNA:sr15686
chr17	.	CDS	306594	308233	.	+	0	ID=cds.mRNA:sr15686;Parent=mRNA:sr15686
chr17	.	exon	308320	308475	.	+	.	ID=mRNA:sr15686.exon2;Parent=mRNA:sr15686
chr17	.	CDS	308320	308475	.	+	1	ID=cds.mRNA:sr15686;Parent=mRNA:sr15686
chr17	.	exon	308559	308896	.	+	.	ID=mRNA:sr15686.exon3;Parent=mRNA:sr15686
chr17	.	CDS	308559	308640	.	+	1	ID=cds.mRNA:sr15686;Parent=mRNA:sr15686
chr17	.	three_prime_UTR	308641	308896	.	+	.	ID=mRNA:sr15686.utr3p1;Parent=mRNA:sr15686
chr17	.	gene	142446	144323	.	+	.	ID=gene:sr15633;Name=sr15633;Note=probable ZPR1 - protein binds to translation elongation factor eEF-1
chr17	.	mRNA	142446	144323	.	+	.	ID=mRNA:sr15633;Parent=gene:sr15633;Name=sr15633;Note=sr15633;transcript_id=sr15633
chr17	.	five_prime_UTR	142446	142563	.	+	.	ID=mRNA:sr15633.utr5p1;Parent=mRNA:sr15633
chr17	.	exon	142446	144323	.	+	.	ID=mRNA:sr15633.exon1;Parent=mRNA:sr15633
chr17	.	CDS	142564	144261	.	+	0	ID=cds.mRNA:sr15633;Parent=mRNA:sr15633
chr17	.	three_prime_UTR	144262	144323	.	+	.	ID=mRNA:sr15633.utr3p1;Parent=mRNA:sr15633
chr17	.	gene	109052	110732	.	-	.	ID=gene:sr15621;Name=sr15621;Note=probable CYB2 - L-lactate dehydrogenase (cytochrome b2)
chr17	.	mRNA	109052	110732	.	-	.	ID=mRNA:sr15621;Parent=gene:sr15621;Name=sr15621;Note=sr15621;transcript_id=sr15621
chr17	.	five_prime_UTR	110650	110732	.	-	.	ID=mRNA:sr15621.utr5p1;Parent=mRNA:sr15621
chr17	.	exon	109052	110732	.	-	.	ID=mRNA:sr15621.exon1;Parent=mRNA:sr15621
chr17	.	CDS	109150	110649	.	-	0	ID=cds.mRNA:sr15621;Parent=mRNA:sr15621
chr17	.	three_prime_UTR	109052	109149	.	-	.	ID=mRNA:sr15621.utr3p1;Parent=mRNA:sr15621
chr17	.	gene	512041	513499	.	-	.	ID=gene:sr15759;Name=sr15759;Note=related to NAD-dependent deacetylase Sirtuin 5
chr17	.	mRNA	512041	513499	.	-	.	ID=mRNA:sr15759;Parent=gene:sr15759;Name=sr15759;Note=sr15759;transcript_id=sr15759
chr17	.	five_prime_UTR	513169	513499	.	-	.	ID=mRNA:sr15759.utr5p1;Parent=mRNA:sr15759
chr17	.	exon	513030	513499	.	-	.	ID=mRNA:sr15759.exon1;Parent=mRNA:sr15759
chr17	.	CDS	513030	513168	.	-	0	ID=cds.mRNA:sr15759;Parent=mRNA:sr15759
chr17	.	exon	512894	512933	.	-	.	ID=mRNA:sr15759.exon2;Parent=mRNA:sr15759
chr17	.	CDS	512894	512933	.	-	2	ID=cds.mRNA:sr15759;Parent=mRNA:sr15759
chr17	.	exon	512041	512798	.	-	.	ID=mRNA:sr15759.exon3;Parent=mRNA:sr15759
chr17	.	CDS	512087	512798	.	-	1	ID=cds.mRNA:sr15759;Parent=mRNA:sr15759
chr17	.	three_prime_UTR	512041	512086	.	-	.	ID=mRNA:sr15759.utr3p1;Parent=mRNA:sr15759
chr17	.	gene	187325	191138	.	+	.	ID=gene:sr15647;Name=sr15647;Note=related to CRZ1 - activator of stress genes
chr17	.	mRNA	187325	191138	.	+	.	ID=mRNA:sr15647;Parent=gene:sr15647;Name=sr15647;Note=sr15647;transcript_id=sr15647
chr17	.	five_prime_UTR	187325	188497	.	+	.	ID=mRNA:sr15647.utr5p1;Parent=mRNA:sr15647
chr17	.	exon	187325	189061	.	+	.	ID=mRNA:sr15647.exon1;Parent=mRNA:sr15647
chr17	.	CDS	188498	189061	.	+	0	ID=cds.mRNA:sr15647;Parent=mRNA:sr15647
chr17	.	exon	189154	191138	.	+	.	ID=mRNA:sr15647.exon2;Parent=mRNA:sr15647
chr17	.	CDS	189154	190869	.	+	0	ID=cds.mRNA:sr15647;Parent=mRNA:sr15647
chr17	.	three_prime_UTR	190870	191138	.	+	.	ID=mRNA:sr15647.utr3p1;Parent=mRNA:sr15647
chr17	.	gene	41487	42530	.	+	.	ID=gene:sr15592;Name=sr15592;Note=uncharacterized protein
chr17	.	mRNA	41487	42530	.	+	.	ID=mRNA:sr15592;Parent=gene:sr15592;Name=sr15592;Note=sr15592;transcript_id=sr15592
chr17	.	five_prime_UTR	41487	41703	.	+	.	ID=mRNA:sr15592.utr5p1;Parent=mRNA:sr15592
chr17	.	exon	41487	42530	.	+	.	ID=mRNA:sr15592.exon1;Parent=mRNA:sr15592
chr17	.	CDS	41704	42321	.	+	0	ID=cds.mRNA:sr15592;Parent=mRNA:sr15592
chr17	.	three_prime_UTR	42322	42530	.	+	.	ID=mRNA:sr15592.utr3p1;Parent=mRNA:sr15592
chr17	MIPS	gene	371343	371999	.	-	.	ID=gene:sr15710;Name=sr15710;Note=uncharacterized protein
chr17	MIPS	mRNA	371343	371999	.	-	.	ID=mRNA:sr15710;Parent=gene:sr15710;Name=sr15710;Note=sr15710;transcript_id=sr15710
chr17	MIPS	exon	371343	371999	.	-	.	ID=mRNA:sr15710.exon1;Parent=mRNA:sr15710
chr17	MIPS	CDS	371343	371999	.	-	0	ID=cds.mRNA:sr15710;Parent=mRNA:sr15710
chr17	.	gene	263864	265346	.	-	.	ID=gene:sr15676;Name=sr15676;Note=probable COX4 - cytochrome-c oxidase chain IV
chr17	.	mRNA	263864	265346	.	-	.	ID=mRNA:sr15676;Parent=gene:sr15676;Name=sr15676;Note=sr15676;transcript_id=sr15676
chr17	.	five_prime_UTR	265243	265346	.	-	.	ID=mRNA:sr15676.utr5p1;Parent=mRNA:sr15676
chr17	.	exon	264940	265346	.	-	.	ID=mRNA:sr15676.exon1;Parent=mRNA:sr15676
chr17	.	CDS	264940	265242	.	-	0	ID=cds.mRNA:sr15676;Parent=mRNA:sr15676
chr17	.	exon	263864	264675	.	-	.	ID=mRNA:sr15676.exon2;Parent=mRNA:sr15676
chr17	.	CDS	264517	264675	.	-	0	ID=cds.mRNA:sr15676;Parent=mRNA:sr15676
chr17	.	three_prime_UTR	263864	264516	.	-	.	ID=mRNA:sr15676.utr3p1;Parent=mRNA:sr15676
chr17	.	gene	123027	126322	.	+	.	ID=gene:sr15627;Name=sr15627;Note=related to SGD1 - essential nuclear protein, required for biogenesis of the small ribosomal subunit
chr17	.	mRNA	123027	126322	.	+	.	ID=mRNA:sr15627;Parent=gene:sr15627;Name=sr15627;Note=sr15627;transcript_id=sr15627
chr17	.	five_prime_UTR	123027	123084	.	+	.	ID=mRNA:sr15627.utr5p1;Parent=mRNA:sr15627
chr17	.	exon	123027	126322	.	+	.	ID=mRNA:sr15627.exon1;Parent=mRNA:sr15627
chr17	.	CDS	123085	126252	.	+	0	ID=cds.mRNA:sr15627;Parent=mRNA:sr15627
chr17	.	three_prime_UTR	126253	126322	.	+	.	ID=mRNA:sr15627.utr3p1;Parent=mRNA:sr15627
chr17	.	gene	95330	97125	.	-	.	ID=gene:sr15616;Name=sr15616;Note=probable ILV5 - ketol-acid reductoisomerase (mitochondrial)
chr17	.	mRNA	95330	97125	.	-	.	ID=mRNA:sr15616;Parent=gene:sr15616;Name=sr15616;Note=sr15616;transcript_id=sr15616
chr17	.	five_prime_UTR	96980	97125	.	-	.	ID=mRNA:sr15616.utr5p1;Parent=mRNA:sr15616
chr17	.	exon	96672	97125	.	-	.	ID=mRNA:sr15616.exon1;Parent=mRNA:sr15616
chr17	.	CDS	96672	96979	.	-	0	ID=cds.mRNA:sr15616;Parent=mRNA:sr15616
chr17	.	exon	95330	96471	.	-	.	ID=mRNA:sr15616.exon2;Parent=mRNA:sr15616
chr17	.	CDS	95556	96471	.	-	1	ID=cds.mRNA:sr15616;Parent=mRNA:sr15616
chr17	.	three_prime_UTR	95330	95555	.	-	.	ID=mRNA:sr15616.utr3p1;Parent=mRNA:sr15616
chr17	.	gene	379209	380368	.	+	.	ID=gene:sr15713;Name=sr15713;Note=probable isopentenyl-diphosphate delta-isomerase
chr17	.	mRNA	379209	380368	.	+	.	ID=mRNA:sr15713;Parent=gene:sr15713;Name=sr15713;Note=sr15713;transcript_id=sr15713
chr17	.	five_prime_UTR	379209	379307	.	+	.	ID=mRNA:sr15713.utr5p1;Parent=mRNA:sr15713
chr17	.	exon	379209	380368	.	+	.	ID=mRNA:sr15713.exon1;Parent=mRNA:sr15713
chr17	.	CDS	379308	380111	.	+	0	ID=cds.mRNA:sr15713;Parent=mRNA:sr15713
chr17	.	three_prime_UTR	380112	380368	.	+	.	ID=mRNA:sr15713.utr3p1;Parent=mRNA:sr15713
chr17	.	gene	200317	204293	.	+	.	ID=gene:sr15651;Name=sr15651;Note=related to SEC59 - Dolichol kinase
chr17	.	mRNA	200317	204293	.	+	.	ID=mRNA:sr15651;Parent=gene:sr15651;Name=sr15651;Note=sr15651;transcript_id=sr15651
chr17	.	five_prime_UTR	200317	200649	.	+	.	ID=mRNA:sr15651.utr5p1;Parent=mRNA:sr15651
chr17	.	exon	200317	204293	.	+	.	ID=mRNA:sr15651.exon1;Parent=mRNA:sr15651
chr17	.	CDS	200650	204207	.	+	0	ID=cds.mRNA:sr15651;Parent=mRNA:sr15651
chr17	.	three_prime_UTR	204208	204293	.	+	.	ID=mRNA:sr15651.utr3p1;Parent=mRNA:sr15651
chr17	.	gene	149649	151249	.	-	.	ID=gene:sr15636;Name=sr15636;Note=probable Chromatin assembly factor 1 subunit c
chr17	.	mRNA	149649	151249	.	-	.	ID=mRNA:sr15636;Parent=gene:sr15636;Name=sr15636;Note=sr15636;transcript_id=sr15636
chr17	.	five_prime_UTR	151029	151249	.	-	.	ID=mRNA:sr15636.utr5p1;Parent=mRNA:sr15636
chr17	.	exon	149649	151249	.	-	.	ID=mRNA:sr15636.exon1;Parent=mRNA:sr15636
chr17	.	CDS	149727	151028	.	-	0	ID=cds.mRNA:sr15636;Parent=mRNA:sr15636
chr17	.	three_prime_UTR	149649	149726	.	-	.	ID=mRNA:sr15636.utr3p1;Parent=mRNA:sr15636
chr17	.	gene	79723	82540	.	+	.	ID=gene:sr15610;Name=sr15610;Note=uncharacterized protein
chr17	.	mRNA	79723	82540	.	+	.	ID=mRNA:sr15610;Parent=gene:sr15610;Name=sr15610;Note=sr15610;transcript_id=sr15610
chr17	.	five_prime_UTR	79723	79731	.	+	.	ID=mRNA:sr15610.utr5p1;Parent=mRNA:sr15610
chr17	.	exon	79723	82540	.	+	.	ID=mRNA:sr15610.exon1;Parent=mRNA:sr15610
chr17	.	CDS	79732	82479	.	+	0	ID=cds.mRNA:sr15610;Parent=mRNA:sr15610
chr17	.	three_prime_UTR	82480	82540	.	+	.	ID=mRNA:sr15610.utr3p1;Parent=mRNA:sr15610
chr17	.	gene	523858	524788	.	+	.	ID=gene:sr15765;Name=sr15765;Note=uncharacterized protein
chr17	.	mRNA	523858	524788	.	+	.	ID=mRNA:sr15765;Parent=gene:sr15765;Name=sr15765;Note=sr15765;transcript_id=sr15765
chr17	.	exon	523858	524388	.	+	.	ID=mRNA:sr15765.exon1;Parent=mRNA:sr15765
chr17	.	CDS	523858	524388	.	+	0	ID=cds.mRNA:sr15765;Parent=mRNA:sr15765
chr17	.	exon	524528	524788	.	+	.	ID=mRNA:sr15765.exon2;Parent=mRNA:sr15765
chr17	.	CDS	524528	524788	.	+	0	ID=cds.mRNA:sr15765;Parent=mRNA:sr15765
chr17	.	gene	134972	136117	.	+	.	ID=gene:sr15631;Name=sr15631;Note=probable MBF1 - multiprotein bridging factor mediates GCN4-dependent transcriptional activation
chr17	.	mRNA	134972	136117	.	+	.	ID=mRNA:sr15631;Parent=gene:sr15631;Name=sr15631;Note=sr15631;transcript_id=sr15631
chr17	.	five_prime_UTR	134972	135151	.	+	.	ID=mRNA:sr15631.utr5p1;Parent=mRNA:sr15631
chr17	.	exon	134972	136117	.	+	.	ID=mRNA:sr15631.exon1;Parent=mRNA:sr15631
chr17	.	CDS	135152	135610	.	+	0	ID=cds.mRNA:sr15631;Parent=mRNA:sr15631
chr17	.	three_prime_UTR	135611	136117	.	+	.	ID=mRNA:sr15631.utr3p1;Parent=mRNA:sr15631
chr17	.	gene	432906	434190	.	-	.	ID=gene:sr15734;Name=sr15734;Note=related to KEI1 - component of inositol phosphorylceramide synthase
chr17	.	mRNA	432906	434190	.	-	.	ID=mRNA:sr15734;Parent=gene:sr15734;Name=sr15734;Note=sr15734;transcript_id=sr15734
chr17	.	five_prime_UTR	433911	434190	.	-	.	ID=mRNA:sr15734.utr5p1;Parent=mRNA:sr15734
chr17	.	exon	432906	434190	.	-	.	ID=mRNA:sr15734.exon1;Parent=mRNA:sr15734
chr17	.	CDS	433005	433910	.	-	0	ID=cds.mRNA:sr15734;Parent=mRNA:sr15734
chr17	.	three_prime_UTR	432906	433004	.	-	.	ID=mRNA:sr15734.utr3p1;Parent=mRNA:sr15734
chr17	.	gene	514145	515821	.	+	.	ID=gene:sr15760;Name=sr15760;Note=uncharacterized protein
chr17	.	mRNA	514145	515821	.	+	.	ID=mRNA:sr15760;Parent=gene:sr15760;Name=sr15760;Note=sr15760;transcript_id=sr15760
chr17	.	five_prime_UTR	514145	514241	.	+	.	ID=mRNA:sr15760.utr5p1;Parent=mRNA:sr15760
chr17	.	exon	514145	514596	.	+	.	ID=mRNA:sr15760.exon1;Parent=mRNA:sr15760
chr17	.	CDS	514242	514596	.	+	0	ID=cds.mRNA:sr15760;Parent=mRNA:sr15760
chr17	.	exon	514670	515194	.	+	.	ID=mRNA:sr15760.exon2;Parent=mRNA:sr15760
chr17	.	CDS	514670	515194	.	+	2	ID=cds.mRNA:sr15760;Parent=mRNA:sr15760
chr17	.	exon	515306	515821	.	+	.	ID=mRNA:sr15760.exon3;Parent=mRNA:sr15760
chr17	.	CDS	515306	515694	.	+	2	ID=cds.mRNA:sr15760;Parent=mRNA:sr15760
chr17	.	three_prime_UTR	515695	515821	.	+	.	ID=mRNA:sr15760.utr3p1;Parent=mRNA:sr15760
chr17	.	gene	409294	411396	.	+	.	ID=gene:sr15726;Name=sr15726;Note=uncharacterized protein
chr17	.	mRNA	409294	411396	.	+	.	ID=mRNA:sr15726;Parent=gene:sr15726;Name=sr15726;Note=sr15726;transcript_id=sr15726
chr17	.	five_prime_UTR	409294	409474	.	+	.	ID=mRNA:sr15726.utr5p1;Parent=mRNA:sr15726
chr17	.	exon	409294	411396	.	+	.	ID=mRNA:sr15726.exon1;Parent=mRNA:sr15726
chr17	.	CDS	409475	411214	.	+	0	ID=cds.mRNA:sr15726;Parent=mRNA:sr15726
chr17	.	three_prime_UTR	411215	411396	.	+	.	ID=mRNA:sr15726.utr3p1;Parent=mRNA:sr15726
chr17	.	gene	335643	338225	.	-	.	ID=gene:sr15696;Name=sr15696;Note=probable NADH dehydrogenase (ubiquinone) 78K chain precursor
chr17	.	mRNA	335643	338225	.	-	.	ID=mRNA:sr15696;Parent=gene:sr15696;Name=sr15696;Note=sr15696;transcript_id=sr15696
chr17	.	five_prime_UTR	337972	338225	.	-	.	ID=mRNA:sr15696.utr5p1;Parent=mRNA:sr15696
chr17	.	exon	335643	338225	.	-	.	ID=mRNA:sr15696.exon1;Parent=mRNA:sr15696
chr17	.	CDS	335713	337971	.	-	0	ID=cds.mRNA:sr15696;Parent=mRNA:sr15696
chr17	.	three_prime_UTR	335643	335712	.	-	.	ID=mRNA:sr15696.utr3p1;Parent=mRNA:sr15696
chr17	.	gene	397893	401905	.	-	.	ID=gene:sr15721;Name=sr15721;Note=related to kynureninase
chr17	.	mRNA	397893	401905	.	-	.	ID=mRNA:sr15721;Parent=gene:sr15721;Name=sr15721;Note=sr15721;transcript_id=sr15721
chr17	.	five_prime_UTR	401814	401905	.	-	.	ID=mRNA:sr15721.utr5p1;Parent=mRNA:sr15721
chr17	.	five_prime_UTR	401382	401473	.	-	.	ID=mRNA:sr15721.utr5p2;Parent=mRNA:sr15721
chr17	.	exon	401814	401905	.	-	.	ID=mRNA:sr15721.exon1;Parent=mRNA:sr15721
chr17	.	exon	397893	401473	.	-	.	ID=mRNA:sr15721.exon2;Parent=mRNA:sr15721
chr17	.	CDS	397986	401381	.	-	0	ID=cds.mRNA:sr15721;Parent=mRNA:sr15721
chr17	.	three_prime_UTR	397893	397985	.	-	.	ID=mRNA:sr15721.utr3p1;Parent=mRNA:sr15721
chr17	.	gene	98583	100281	.	-	.	ID=gene:sr15617;Name=sr15617;Note=related to stomatin
chr17	.	mRNA	98583	100281	.	-	.	ID=mRNA:sr15617;Parent=gene:sr15617;Name=sr15617;Note=sr15617;transcript_id=sr15617
chr17	.	five_prime_UTR	100033	100281	.	-	.	ID=mRNA:sr15617.utr5p1;Parent=mRNA:sr15617
chr17	.	exon	98583	100281	.	-	.	ID=mRNA:sr15617.exon1;Parent=mRNA:sr15617
chr17	.	CDS	98953	100032	.	-	0	ID=cds.mRNA:sr15617;Parent=mRNA:sr15617
chr17	.	three_prime_UTR	98583	98952	.	-	.	ID=mRNA:sr15617.utr3p1;Parent=mRNA:sr15617
chr17	.	gene	31187	35642	.	-	.	ID=gene:sr15588;Name=sr15588;Note=uncharacterized protein
chr17	.	mRNA	31187	35642	.	-	.	ID=mRNA:sr15588;Parent=gene:sr15588;Name=sr15588;Note=sr15588;transcript_id=sr15588
chr17	.	exon	34326	35642	.	-	.	ID=mRNA:sr15588.exon1;Parent=mRNA:sr15588
chr17	.	CDS	34326	35642	.	-	0	ID=cds.mRNA:sr15588;Parent=mRNA:sr15588
chr17	.	exon	31187	34322	.	-	.	ID=mRNA:sr15588.exon2;Parent=mRNA:sr15588
chr17	.	CDS	31287	34322	.	-	0	ID=cds.mRNA:sr15588;Parent=mRNA:sr15588
chr17	.	three_prime_UTR	31187	31286	.	-	.	ID=mRNA:sr15588.utr3p1;Parent=mRNA:sr15588
chr17	.	gene	226280	227709	.	-	.	ID=gene:sr15662;Name=sr15662;Note=related to ESF2 - essential nucleolar protein involved in pre-18S rRNA processing
chr17	.	mRNA	226280	227709	.	-	.	ID=mRNA:sr15662;Parent=gene:sr15662;Name=sr15662;Note=sr15662;transcript_id=sr15662
chr17	.	five_prime_UTR	227666	227709	.	-	.	ID=mRNA:sr15662.utr5p1;Parent=mRNA:sr15662
chr17	.	exon	226280	227709	.	-	.	ID=mRNA:sr15662.exon1;Parent=mRNA:sr15662
chr17	.	CDS	226361	227665	.	-	0	ID=cds.mRNA:sr15662;Parent=mRNA:sr15662
chr17	.	three_prime_UTR	226280	226360	.	-	.	ID=mRNA:sr15662.utr3p1;Parent=mRNA:sr15662
chr17	.	gene	92854	94189	.	-	.	ID=gene:sr15614;Name=sr15614;Note=uncharacterized protein
chr17	.	mRNA	92854	94189	.	-	.	ID=mRNA:sr15614;Parent=gene:sr15614;Name=sr15614;Note=sr15614;transcript_id=sr15614
chr17	.	five_prime_UTR	94123	94189	.	-	.	ID=mRNA:sr15614.utr5p1;Parent=mRNA:sr15614
chr17	.	exon	93181	94189	.	-	.	ID=mRNA:sr15614.exon1;Parent=mRNA:sr15614
chr17	.	CDS	93181	94122	.	-	0	ID=cds.mRNA:sr15614;Parent=mRNA:sr15614
chr17	.	exon	92854	93091	.	-	.	ID=mRNA:sr15614.exon2;Parent=mRNA:sr15614
chr17	.	CDS	93020	93091	.	-	0	ID=cds.mRNA:sr15614;Parent=mRNA:sr15614
chr17	.	three_prime_UTR	92854	93019	.	-	.	ID=mRNA:sr15614.utr3p1;Parent=mRNA:sr15614
chr17	.	gene	10267	11529	.	-	.	ID=gene:sr15580;Name=sr15580;Note=probable phosphomannomutase
chr17	.	mRNA	10267	11529	.	-	.	ID=mRNA:sr15580;Parent=gene:sr15580;Name=sr15580;Note=sr15580;transcript_id=sr15580
chr17	.	five_prime_UTR	11467	11529	.	-	.	ID=mRNA:sr15580.utr5p1;Parent=mRNA:sr15580
chr17	.	exon	11030	11529	.	-	.	ID=mRNA:sr15580.exon1;Parent=mRNA:sr15580
chr17	.	CDS	11030	11466	.	-	0	ID=cds.mRNA:sr15580;Parent=mRNA:sr15580
chr17	.	exon	10267	10952	.	-	.	ID=mRNA:sr15580.exon2;Parent=mRNA:sr15580
chr17	.	CDS	10577	10952	.	-	1	ID=cds.mRNA:sr15580;Parent=mRNA:sr15580
chr17	.	three_prime_UTR	10267	10576	.	-	.	ID=mRNA:sr15580.utr3p1;Parent=mRNA:sr15580
chr17	.	gene	451939	453980	.	+	.	ID=gene:sr15744;Name=sr15744;Note=related to YHC3 - protein involved in vacuolar arginine transport
chr17	.	mRNA	451939	453980	.	+	.	ID=mRNA:sr15744;Parent=gene:sr15744;Name=sr15744;Note=sr15744;transcript_id=sr15744
chr17	.	five_prime_UTR	451939	452224	.	+	.	ID=mRNA:sr15744.utr5p1;Parent=mRNA:sr15744
chr17	.	exon	451939	453637	.	+	.	ID=mRNA:sr15744.exon1;Parent=mRNA:sr15744
chr17	.	CDS	452225	453637	.	+	0	ID=cds.mRNA:sr15744;Parent=mRNA:sr15744
chr17	.	exon	453715	453980	.	+	.	ID=mRNA:sr15744.exon2;Parent=mRNA:sr15744
chr17	.	CDS	453715	453825	.	+	0	ID=cds.mRNA:sr15744;Parent=mRNA:sr15744
chr17	.	three_prime_UTR	453826	453980	.	+	.	ID=mRNA:sr15744.utr3p1;Parent=mRNA:sr15744
chr17	.	gene	412166	416797	.	-	.	ID=gene:sr15728;Name=sr15728;Note=uncharacterized protein
chr17	.	mRNA	412166	416797	.	-	.	ID=mRNA:sr15728;Parent=gene:sr15728;Name=sr15728;Note=sr15728;transcript_id=sr15728
chr17	.	five_prime_UTR	416388	416797	.	-	.	ID=mRNA:sr15728.utr5p1;Parent=mRNA:sr15728
chr17	.	exon	412166	416797	.	-	.	ID=mRNA:sr15728.exon1;Parent=mRNA:sr15728
chr17	.	CDS	412284	416387	.	-	0	ID=cds.mRNA:sr15728;Parent=mRNA:sr15728
chr17	.	three_prime_UTR	412166	412283	.	-	.	ID=mRNA:sr15728.utr3p1;Parent=mRNA:sr15728
chr17	.	gene	6084	8991	.	-	.	ID=gene:sr15578;Name=sr15578;Note=probable rcd1 protein involved in sexual development
chr17	.	mRNA	6084	8991	.	-	.	ID=mRNA:sr15578;Parent=gene:sr15578;Name=sr15578;Note=sr15578;transcript_id=sr15578
chr17	.	five_prime_UTR	8352	8991	.	-	.	ID=mRNA:sr15578.utr5p1;Parent=mRNA:sr15578
chr17	.	exon	6978	8991	.	-	.	ID=mRNA:sr15578.exon1;Parent=mRNA:sr15578
chr17	.	CDS	7086	8351	.	-	0	ID=cds.mRNA:sr15578;Parent=mRNA:sr15578
chr17	.	exon	6084	6899	.	-	.	ID=mRNA:sr15578.exon2;Parent=mRNA:sr15578
chr17	.	three_prime_UTR	6978	7085	.	-	.	ID=mRNA:sr15578.utr3p1;Parent=mRNA:sr15578
chr17	.	three_prime_UTR	6084	6899	.	-	.	ID=mRNA:sr15578.utr3p2;Parent=mRNA:sr15578
chr17	.	gene	462605	464318	.	-	.	ID=gene:sr15747;Name=sr15747;Note=related to RPC53 - 47 kD subunit of DNA-directed RNA polymerase III
chr17	.	mRNA	462605	464318	.	-	.	ID=mRNA:sr15747;Parent=gene:sr15747;Name=sr15747;Note=sr15747;transcript_id=sr15747
chr17	.	five_prime_UTR	464283	464318	.	-	.	ID=mRNA:sr15747.utr5p1;Parent=mRNA:sr15747
chr17	.	exon	462605	464318	.	-	.	ID=mRNA:sr15747.exon1;Parent=mRNA:sr15747
chr17	.	CDS	462624	464282	.	-	0	ID=cds.mRNA:sr15747;Parent=mRNA:sr15747
chr17	.	three_prime_UTR	462605	462623	.	-	.	ID=mRNA:sr15747.utr3p1;Parent=mRNA:sr15747
chr17	.	gene	64497	68266	.	+	.	ID=gene:sr15605;Name=sr15605;Note=related to Kinesin-like protein KIF23
chr17	.	mRNA	64497	68266	.	+	.	ID=mRNA:sr15605;Parent=gene:sr15605;Name=sr15605;Note=sr15605;transcript_id=sr15605
chr17	.	five_prime_UTR	64497	64711	.	+	.	ID=mRNA:sr15605.utr5p1;Parent=mRNA:sr15605
chr17	.	exon	64497	68266	.	+	.	ID=mRNA:sr15605.exon1;Parent=mRNA:sr15605
chr17	.	CDS	64712	68158	.	+	0	ID=cds.mRNA:sr15605;Parent=mRNA:sr15605
chr17	.	three_prime_UTR	68159	68266	.	+	.	ID=mRNA:sr15605.utr3p1;Parent=mRNA:sr15605
chr17	.	gene	239572	241090	.	-	.	ID=gene:sr15665;Name=sr15665;Note=related to SVF1 - protein with a potential role in cell survival pathways
chr17	.	mRNA	239572	241090	.	-	.	ID=mRNA:sr15665;Parent=gene:sr15665;Name=sr15665;Note=sr15665;transcript_id=sr15665
chr17	.	five_prime_UTR	240971	241090	.	-	.	ID=mRNA:sr15665.utr5p1;Parent=mRNA:sr15665
chr17	.	exon	239572	241090	.	-	.	ID=mRNA:sr15665.exon1;Parent=mRNA:sr15665
chr17	.	CDS	239639	240970	.	-	0	ID=cds.mRNA:sr15665;Parent=mRNA:sr15665
chr17	.	three_prime_UTR	239572	239638	.	-	.	ID=mRNA:sr15665.utr3p1;Parent=mRNA:sr15665
sr_contig_5.00023	.	gene	490	1070	.	-	.	ID=gene:sr12040;Name=sr12040;Note=probable Splicing factor 3B subunit 5
sr_contig_5.00023	.	mRNA	490	1070	.	-	.	ID=mRNA:sr12040;Parent=gene:sr12040;Name=sr12040;Note=sr12040;transcript_id=sr12040
sr_contig_5.00023	.	five_prime_UTR	961	1070	.	-	.	ID=mRNA:sr12040.utr5p1;Parent=mRNA:sr12040
sr_contig_5.00023	.	exon	872	1070	.	-	.	ID=mRNA:sr12040.exon1;Parent=mRNA:sr12040
sr_contig_5.00023	.	CDS	872	960	.	-	0	ID=cds.mRNA:sr12040;Parent=mRNA:sr12040
sr_contig_5.00023	.	exon	490	786	.	-	.	ID=mRNA:sr12040.exon2;Parent=mRNA:sr12040
sr_contig_5.00023	.	CDS	615	786	.	-	1	ID=cds.mRNA:sr12040;Parent=mRNA:sr12040
sr_contig_5.00023	.	three_prime_UTR	490	614	.	-	.	ID=mRNA:sr12040.utr3p1;Parent=mRNA:sr12040
sr_contig_5.00032	.	gene	199	1658	.	-	.	ID=gene:sr10468;Name=sr10468;Note=probable IDH2 - isocitrate dehydrogenase (NAD) subunit 2, mitochondrial
sr_contig_5.00032	.	mRNA	199	1658	.	-	.	ID=mRNA:sr10468;Parent=gene:sr10468;Name=sr10468;Note=sr10468;transcript_id=sr10468
sr_contig_5.00032	.	five_prime_UTR	1541	1658	.	-	.	ID=mRNA:sr10468.utr5p1;Parent=mRNA:sr10468
sr_contig_5.00032	.	exon	199	1658	.	-	.	ID=mRNA:sr10468.exon1;Parent=mRNA:sr10468
sr_contig_5.00032	.	CDS	377	1540	.	-	0	ID=cds.mRNA:sr10468;Parent=mRNA:sr10468
sr_contig_5.00032	.	three_prime_UTR	199	376	.	-	.	ID=mRNA:sr10468.utr3p1;Parent=mRNA:sr10468
chr16	MIPS	gene	158794	159100	.	+	.	ID=gene:sr16045;Name=sr16045;Note=related to RPC10 - DNA-directed RNA polymerases I, II, III 7.7 KD subunit
chr16	MIPS	mRNA	158794	159100	.	+	.	ID=mRNA:sr16045;Parent=gene:sr16045;Name=sr16045;Note=sr16045;transcript_id=sr16045
chr16	MIPS	exon	158794	158988	.	+	.	ID=mRNA:sr16045.exon1;Parent=mRNA:sr16045
chr16	MIPS	CDS	158794	158988	.	+	0	ID=cds.mRNA:sr16045;Parent=mRNA:sr16045
chr16	MIPS	exon	159080	159100	.	+	.	ID=mRNA:sr16045.exon2;Parent=mRNA:sr16045
chr16	MIPS	CDS	159080	159100	.	+	0	ID=cds.mRNA:sr16045;Parent=mRNA:sr16045
chr16	.	gene	77962	78857	.	+	.	ID=gene:sr16016;Name=sr16016;Note=probable NIP7 - required for efficient 60S ribosome subunit biogenesis
chr16	.	mRNA	77962	78857	.	+	.	ID=mRNA:sr16016;Parent=gene:sr16016;Name=sr16016;Note=sr16016;transcript_id=sr16016
chr16	.	five_prime_UTR	77962	78155	.	+	.	ID=mRNA:sr16016.utr5p1;Parent=mRNA:sr16016
chr16	.	exon	77962	78857	.	+	.	ID=mRNA:sr16016.exon1;Parent=mRNA:sr16016
chr16	.	CDS	78156	78698	.	+	0	ID=cds.mRNA:sr16016;Parent=mRNA:sr16016
chr16	.	three_prime_UTR	78699	78857	.	+	.	ID=mRNA:sr16016.utr3p1;Parent=mRNA:sr16016
chr16	.	gene	382376	385449	.	+	.	ID=gene:sr16090;Name=sr16090;Note=related to HST4 - member of the Sir2p family of NAD( )-dependent histone deacetylases
chr16	.	mRNA	382376	385449	.	+	.	ID=mRNA:sr16090;Parent=gene:sr16090;Name=sr16090;Note=sr16090;transcript_id=sr16090
chr16	.	five_prime_UTR	382376	382527	.	+	.	ID=mRNA:sr16090.utr5p1;Parent=mRNA:sr16090
chr16	.	exon	382376	385449	.	+	.	ID=mRNA:sr16090.exon1;Parent=mRNA:sr16090
chr16	.	CDS	382528	385449	.	+	0	ID=cds.mRNA:sr16090;Parent=mRNA:sr16090
chr16	MIPS	gene	175114	175215	.	+	.	ID=gene:trna85;Name=trna85;Note=Gly tRNA predicted by tRNAscan-SE
chr16	MIPS	mRNA	175114	175215	.	+	.	ID=mRNA:trna85;Parent=gene:trna85;Name=trna85;Note=trna85;transcript_id=trna85
chr16	MIPS	exon	175114	175215	.	+	.	ID=mRNA:trna85.exon1;Parent=mRNA:trna85
chr16	.	gene	84441	85770	.	-	.	ID=gene:sr16020;Name=sr16020;Note=probable PRE5 - 20S proteasome subunit (alpha6)
chr16	.	mRNA	84441	85770	.	-	.	ID=mRNA:sr16020;Parent=gene:sr16020;Name=sr16020;Note=sr16020;transcript_id=sr16020
chr16	.	five_prime_UTR	85581	85770	.	-	.	ID=mRNA:sr16020.utr5p1;Parent=mRNA:sr16020
chr16	.	exon	84441	85770	.	-	.	ID=mRNA:sr16020.exon1;Parent=mRNA:sr16020
chr16	.	CDS	84708	85580	.	-	0	ID=cds.mRNA:sr16020;Parent=mRNA:sr16020
chr16	.	three_prime_UTR	84441	84707	.	-	.	ID=mRNA:sr16020.utr3p1;Parent=mRNA:sr16020
chr16	.	gene	256822	258811	.	+	.	ID=gene:sr15982;Name=sr15982;Note=uncharacterized protein
chr16	.	mRNA	256822	258811	.	+	.	ID=mRNA:sr15982;Parent=gene:sr15982;Name=sr15982;Note=sr15982;transcript_id=sr15982
chr16	.	five_prime_UTR	256822	256909	.	+	.	ID=mRNA:sr15982.utr5p1;Parent=mRNA:sr15982
chr16	.	exon	256822	258811	.	+	.	ID=mRNA:sr15982.exon1;Parent=mRNA:sr15982
chr16	.	CDS	256910	258403	.	+	0	ID=cds.mRNA:sr15982;Parent=mRNA:sr15982
chr16	.	three_prime_UTR	258404	258811	.	+	.	ID=mRNA:sr15982.utr3p1;Parent=mRNA:sr15982
chr16	.	gene	374188	375317	.	-	.	ID=gene:sr16086;Name=sr16086;Note=probable electron transfer flavoprotein alpha chain precursor
chr16	.	mRNA	374188	375317	.	-	.	ID=mRNA:sr16086;Parent=gene:sr16086;Name=sr16086;Note=sr16086;transcript_id=sr16086
chr16	.	five_prime_UTR	375294	375317	.	-	.	ID=mRNA:sr16086.utr5p1;Parent=mRNA:sr16086
chr16	.	exon	374188	375317	.	-	.	ID=mRNA:sr16086.exon1;Parent=mRNA:sr16086
chr16	.	CDS	374241	375293	.	-	0	ID=cds.mRNA:sr16086;Parent=mRNA:sr16086
chr16	.	three_prime_UTR	374188	374240	.	-	.	ID=mRNA:sr16086.utr3p1;Parent=mRNA:sr16086
chr16	.	gene	303825	305134	.	-	.	ID=gene:sr16063;Name=sr16063;Note=uncharacterized protein
chr16	.	mRNA	303825	305134	.	-	.	ID=mRNA:sr16063;Parent=gene:sr16063;Name=sr16063;Note=sr16063;transcript_id=sr16063
chr16	.	five_prime_UTR	304959	305134	.	-	.	ID=mRNA:sr16063.utr5p1;Parent=mRNA:sr16063
chr16	.	exon	304933	305134	.	-	.	ID=mRNA:sr16063.exon1;Parent=mRNA:sr16063
chr16	.	CDS	304933	304958	.	-	0	ID=cds.mRNA:sr16063;Parent=mRNA:sr16063
chr16	.	exon	304291	304845	.	-	.	ID=mRNA:sr16063.exon2;Parent=mRNA:sr16063
chr16	.	CDS	304291	304845	.	-	1	ID=cds.mRNA:sr16063;Parent=mRNA:sr16063
chr16	.	exon	303825	304220	.	-	.	ID=mRNA:sr16063.exon3;Parent=mRNA:sr16063
chr16	.	CDS	303908	304220	.	-	1	ID=cds.mRNA:sr16063;Parent=mRNA:sr16063
chr16	.	three_prime_UTR	303825	303907	.	-	.	ID=mRNA:sr16063.utr3p1;Parent=mRNA:sr16063
chr16	.	gene	385623	386349	.	+	.	ID=gene:sr16091;Name=sr16091;Note=uncharacterized protein
chr16	.	mRNA	385623	386349	.	+	.	ID=mRNA:sr16091;Parent=gene:sr16091;Name=sr16091;Note=sr16091;transcript_id=sr16091
chr16	.	five_prime_UTR	385623	385659	.	+	.	ID=mRNA:sr16091.utr5p1;Parent=mRNA:sr16091
chr16	.	exon	385623	385860	.	+	.	ID=mRNA:sr16091.exon1;Parent=mRNA:sr16091
chr16	.	CDS	385660	385860	.	+	0	ID=cds.mRNA:sr16091;Parent=mRNA:sr16091
chr16	.	exon	385924	386349	.	+	.	ID=mRNA:sr16091.exon2;Parent=mRNA:sr16091
chr16	.	CDS	385924	386238	.	+	0	ID=cds.mRNA:sr16091;Parent=mRNA:sr16091
chr16	.	three_prime_UTR	386239	386349	.	+	.	ID=mRNA:sr16091.utr3p1;Parent=mRNA:sr16091
chr16	.	gene	452024	454313	.	+	.	ID=gene:sr16114;Name=sr16114;Note=related to capsule-associated protein-like protein
chr16	.	mRNA	452024	454313	.	+	.	ID=mRNA:sr16114;Parent=gene:sr16114;Name=sr16114;Note=sr16114;transcript_id=sr16114
chr16	.	five_prime_UTR	452024	452145	.	+	.	ID=mRNA:sr16114.utr5p1;Parent=mRNA:sr16114
chr16	.	exon	452024	454313	.	+	.	ID=mRNA:sr16114.exon1;Parent=mRNA:sr16114
chr16	.	CDS	452146	454233	.	+	0	ID=cds.mRNA:sr16114;Parent=mRNA:sr16114
chr16	.	three_prime_UTR	454234	454313	.	+	.	ID=mRNA:sr16114.utr3p1;Parent=mRNA:sr16114
chr16	MIPS	gene	43859	44785	.	-	.	ID=gene:sr15953;Name=sr15953;Note=uncharacterized protein
chr16	MIPS	mRNA	43859	44785	.	-	.	ID=mRNA:sr15953;Parent=gene:sr15953;Name=sr15953;Note=sr15953;transcript_id=sr15953
chr16	MIPS	exon	43859	44785	.	-	.	ID=mRNA:sr15953.exon1;Parent=mRNA:sr15953
chr16	MIPS	CDS	43859	44785	.	-	0	ID=cds.mRNA:sr15953;Parent=mRNA:sr15953
chr16	.	gene	247037	248961	.	+	.	ID=gene:sr15985;Name=sr15985;Note=related to YPD1 - two-component phosphorelay intermediate
chr16	.	mRNA	247037	248961	.	+	.	ID=mRNA:sr15985;Parent=gene:sr15985;Name=sr15985;Note=sr15985;transcript_id=sr15985
chr16	.	five_prime_UTR	247037	247442	.	+	.	ID=mRNA:sr15985.utr5p1;Parent=mRNA:sr15985
chr16	.	exon	247037	247457	.	+	.	ID=mRNA:sr15985.exon1;Parent=mRNA:sr15985
chr16	.	CDS	247443	247457	.	+	0	ID=cds.mRNA:sr15985;Parent=mRNA:sr15985
chr16	.	exon	248187	248961	.	+	.	ID=mRNA:sr15985.exon2;Parent=mRNA:sr15985
chr16	.	CDS	248187	248732	.	+	0	ID=cds.mRNA:sr15985;Parent=mRNA:sr15985
chr16	.	three_prime_UTR	248733	248961	.	+	.	ID=mRNA:sr15985.utr3p1;Parent=mRNA:sr15985
chr16	.	gene	79072	80183	.	+	.	ID=gene:sr16017;Name=sr16017;Note=related to cystinosin
chr16	.	mRNA	79072	80183	.	+	.	ID=mRNA:sr16017;Parent=gene:sr16017;Name=sr16017;Note=sr16017;transcript_id=sr16017
chr16	.	five_prime_UTR	79072	79185	.	+	.	ID=mRNA:sr16017.utr5p1;Parent=mRNA:sr16017
chr16	.	exon	79072	80183	.	+	.	ID=mRNA:sr16017.exon1;Parent=mRNA:sr16017
chr16	.	CDS	79186	80094	.	+	0	ID=cds.mRNA:sr16017;Parent=mRNA:sr16017
chr16	.	three_prime_UTR	80095	80183	.	+	.	ID=mRNA:sr16017.utr3p1;Parent=mRNA:sr16017
chr16	.	gene	248814	252599	.	-	.	ID=gene:sr15984;Name=sr15984;Note=uncharacterized protein
chr16	.	mRNA	248814	252599	.	-	.	ID=mRNA:sr15984;Parent=gene:sr15984;Name=sr15984;Note=sr15984;transcript_id=sr15984
chr16	.	five_prime_UTR	252384	252599	.	-	.	ID=mRNA:sr15984.utr5p1;Parent=mRNA:sr15984
chr16	.	exon	248814	252599	.	-	.	ID=mRNA:sr15984.exon1;Parent=mRNA:sr15984
chr16	.	CDS	248979	252383	.	-	0	ID=cds.mRNA:sr15984;Parent=mRNA:sr15984
chr16	.	three_prime_UTR	248814	248978	.	-	.	ID=mRNA:sr15984.utr3p1;Parent=mRNA:sr15984
chr16	.	gene	89603	92510	.	-	.	ID=gene:sr16023;Name=sr16023;Note=uncharacterized protein
chr16	.	mRNA	89603	92510	.	-	.	ID=mRNA:sr16023;Parent=gene:sr16023;Name=sr16023;Note=sr16023;transcript_id=sr16023
chr16	.	exon	89603	92510	.	-	.	ID=mRNA:sr16023.exon1;Parent=mRNA:sr16023
chr16	.	CDS	89691	92510	.	-	0	ID=cds.mRNA:sr16023;Parent=mRNA:sr16023
chr16	.	three_prime_UTR	89603	89690	.	-	.	ID=mRNA:sr16023.utr3p1;Parent=mRNA:sr16023
chr16	.	gene	363423	364671	.	+	.	ID=gene:sr16083;Name=sr16083;Note=uncharacterized protein
chr16	.	mRNA	363423	364671	.	+	.	ID=mRNA:sr16083;Parent=gene:sr16083;Name=sr16083;Note=sr16083;transcript_id=sr16083
chr16	.	five_prime_UTR	363423	363582	.	+	.	ID=mRNA:sr16083.utr5p1;Parent=mRNA:sr16083
chr16	.	exon	363423	363921	.	+	.	ID=mRNA:sr16083.exon1;Parent=mRNA:sr16083
chr16	.	CDS	363583	363921	.	+	0	ID=cds.mRNA:sr16083;Parent=mRNA:sr16083
chr16	.	exon	364007	364062	.	+	.	ID=mRNA:sr16083.exon2;Parent=mRNA:sr16083
chr16	.	CDS	364007	364062	.	+	0	ID=cds.mRNA:sr16083;Parent=mRNA:sr16083
chr16	.	exon	364160	364671	.	+	.	ID=mRNA:sr16083.exon3;Parent=mRNA:sr16083
chr16	.	CDS	364160	364421	.	+	1	ID=cds.mRNA:sr16083;Parent=mRNA:sr16083
chr16	.	three_prime_UTR	364422	364671	.	+	.	ID=mRNA:sr16083.utr3p1;Parent=mRNA:sr16083
chr16	.	gene	162583	165456	.	-	.	ID=gene:sr16047;Name=sr16047;Note=related to ERB1 - Protein required for maturation of the 25S and 5.8S ribosomal RNAs
chr16	.	mRNA	162583	165456	.	-	.	ID=mRNA:sr16047;Parent=gene:sr16047;Name=sr16047;Note=sr16047;transcript_id=sr16047
chr16	.	five_prime_UTR	165365	165456	.	-	.	ID=mRNA:sr16047.utr5p1;Parent=mRNA:sr16047
chr16	.	exon	162583	165456	.	-	.	ID=mRNA:sr16047.exon1;Parent=mRNA:sr16047
chr16	.	CDS	162611	165364	.	-	0	ID=cds.mRNA:sr16047;Parent=mRNA:sr16047
chr16	.	three_prime_UTR	162583	162610	.	-	.	ID=mRNA:sr16047.utr3p1;Parent=mRNA:sr16047
chr16	.	gene	38305	41714	.	-	.	ID=gene:sr15955;Name=sr15955;Note=uncharacterized protein
chr16	.	mRNA	38305	41714	.	-	.	ID=mRNA:sr15955;Parent=gene:sr15955;Name=sr15955;Note=sr15955;transcript_id=sr15955
chr16	.	five_prime_UTR	41572	41714	.	-	.	ID=mRNA:sr15955.utr5p1;Parent=mRNA:sr15955
chr16	.	exon	38305	41714	.	-	.	ID=mRNA:sr15955.exon1;Parent=mRNA:sr15955
chr16	.	CDS	38545	41571	.	-	0	ID=cds.mRNA:sr15955;Parent=mRNA:sr15955
chr16	.	three_prime_UTR	38305	38544	.	-	.	ID=mRNA:sr15955.utr3p1;Parent=mRNA:sr15955
chr16	.	gene	399897	401726	.	-	.	ID=gene:sr16096;Name=sr16096;Note=related to Malic acid transport protein
chr16	.	mRNA	399897	401726	.	-	.	ID=mRNA:sr16096;Parent=gene:sr16096;Name=sr16096;Note=sr16096;transcript_id=sr16096
chr16	.	five_prime_UTR	401667	401726	.	-	.	ID=mRNA:sr16096.utr5p1;Parent=mRNA:sr16096
chr16	.	exon	399897	401726	.	-	.	ID=mRNA:sr16096.exon1;Parent=mRNA:sr16096
chr16	.	CDS	400101	401666	.	-	0	ID=cds.mRNA:sr16096;Parent=mRNA:sr16096
chr16	.	three_prime_UTR	399897	400100	.	-	.	ID=mRNA:sr16096.utr3p1;Parent=mRNA:sr16096
chr16	.	gene	321659	324757	.	+	.	ID=gene:sr16068;Name=sr16068;Note=uncharacterized protein
chr16	.	mRNA	321659	324757	.	+	.	ID=mRNA:sr16068;Parent=gene:sr16068;Name=sr16068;Note=sr16068;transcript_id=sr16068
chr16	.	five_prime_UTR	321659	322103	.	+	.	ID=mRNA:sr16068.utr5p1;Parent=mRNA:sr16068
chr16	.	exon	321659	324757	.	+	.	ID=mRNA:sr16068.exon1;Parent=mRNA:sr16068
chr16	.	CDS	322104	324575	.	+	0	ID=cds.mRNA:sr16068;Parent=mRNA:sr16068
chr16	.	three_prime_UTR	324576	324757	.	+	.	ID=mRNA:sr16068.utr3p1;Parent=mRNA:sr16068
chr16	.	gene	375706	377509	.	+	.	ID=gene:sr16087;Name=sr16087;Note=uncharacterized protein
chr16	.	mRNA	375706	377509	.	+	.	ID=mRNA:sr16087;Parent=gene:sr16087;Name=sr16087;Note=sr16087;transcript_id=sr16087
chr16	.	five_prime_UTR	375706	375799	.	+	.	ID=mRNA:sr16087.utr5p1;Parent=mRNA:sr16087
chr16	.	exon	375706	377509	.	+	.	ID=mRNA:sr16087.exon1;Parent=mRNA:sr16087
chr16	.	CDS	375800	377422	.	+	0	ID=cds.mRNA:sr16087;Parent=mRNA:sr16087
chr16	.	three_prime_UTR	377423	377509	.	+	.	ID=mRNA:sr16087.utr3p1;Parent=mRNA:sr16087
chr16	.	gene	355521	357255	.	+	.	ID=gene:sr16080;Name=sr16080;Note=related to arginine-tRNA-protein transferase
chr16	.	mRNA	355521	357255	.	+	.	ID=mRNA:sr16080;Parent=gene:sr16080;Name=sr16080;Note=sr16080;transcript_id=sr16080
chr16	.	five_prime_UTR	355521	355608	.	+	.	ID=mRNA:sr16080.utr5p1;Parent=mRNA:sr16080
chr16	.	exon	355521	356982	.	+	.	ID=mRNA:sr16080.exon1;Parent=mRNA:sr16080
chr16	.	CDS	355609	356982	.	+	0	ID=cds.mRNA:sr16080;Parent=mRNA:sr16080
chr16	.	exon	357070	357255	.	+	.	ID=mRNA:sr16080.exon2;Parent=mRNA:sr16080
chr16	.	CDS	357070	357210	.	+	0	ID=cds.mRNA:sr16080;Parent=mRNA:sr16080
chr16	.	three_prime_UTR	357211	357255	.	+	.	ID=mRNA:sr16080.utr3p1;Parent=mRNA:sr16080
chr16	.	gene	102480	103742	.	+	.	ID=gene:sr16030;Name=sr16030;Note=probable rho GDP dissociation inhibitor
chr16	.	mRNA	102480	103742	.	+	.	ID=mRNA:sr16030;Parent=gene:sr16030;Name=sr16030;Note=sr16030;transcript_id=sr16030
chr16	.	five_prime_UTR	102480	102660	.	+	.	ID=mRNA:sr16030.utr5p1;Parent=mRNA:sr16030
chr16	.	exon	102480	102712	.	+	.	ID=mRNA:sr16030.exon1;Parent=mRNA:sr16030
chr16	.	CDS	102661	102712	.	+	0	ID=cds.mRNA:sr16030;Parent=mRNA:sr16030
chr16	.	exon	102811	102953	.	+	.	ID=mRNA:sr16030.exon2;Parent=mRNA:sr16030
chr16	.	CDS	102811	102953	.	+	2	ID=cds.mRNA:sr16030;Parent=mRNA:sr16030
chr16	.	exon	103033	103252	.	+	.	ID=mRNA:sr16030.exon3;Parent=mRNA:sr16030
chr16	.	CDS	103033	103252	.	+	0	ID=cds.mRNA:sr16030;Parent=mRNA:sr16030
chr16	.	exon	103324	103499	.	+	.	ID=mRNA:sr16030.exon4;Parent=mRNA:sr16030
chr16	.	CDS	103324	103499	.	+	2	ID=cds.mRNA:sr16030;Parent=mRNA:sr16030
chr16	.	exon	103599	103742	.	+	.	ID=mRNA:sr16030.exon5;Parent=mRNA:sr16030
chr16	.	CDS	103599	103616	.	+	0	ID=cds.mRNA:sr16030;Parent=mRNA:sr16030
chr16	.	three_prime_UTR	103617	103742	.	+	.	ID=mRNA:sr16030.utr3p1;Parent=mRNA:sr16030
chr16	.	gene	347412	350333	.	-	.	ID=gene:sr16077;Name=sr16077;Note=uncharacterized protein
chr16	.	mRNA	347412	350333	.	-	.	ID=mRNA:sr16077;Parent=gene:sr16077;Name=sr16077;Note=sr16077;transcript_id=sr16077
chr16	.	five_prime_UTR	350140	350333	.	-	.	ID=mRNA:sr16077.utr5p1;Parent=mRNA:sr16077
chr16	.	exon	347412	350333	.	-	.	ID=mRNA:sr16077.exon1;Parent=mRNA:sr16077
chr16	.	CDS	347473	350139	.	-	0	ID=cds.mRNA:sr16077;Parent=mRNA:sr16077
chr16	.	three_prime_UTR	347412	347472	.	-	.	ID=mRNA:sr16077.utr3p1;Parent=mRNA:sr16077
chr16	.	gene	268779	271563	.	+	.	ID=gene:sr16052;Name=sr16052;Note=related to PSR1 - plasma membrane phosphatase required for sodium stress response
chr16	.	mRNA	268779	271563	.	+	.	ID=mRNA:sr16052;Parent=gene:sr16052;Name=sr16052;Note=sr16052;transcript_id=sr16052
chr16	.	five_prime_UTR	268779	269377	.	+	.	ID=mRNA:sr16052.utr5p1;Parent=mRNA:sr16052
chr16	.	exon	268779	271563	.	+	.	ID=mRNA:sr16052.exon1;Parent=mRNA:sr16052
chr16	.	CDS	269378	271273	.	+	0	ID=cds.mRNA:sr16052;Parent=mRNA:sr16052
chr16	.	three_prime_UTR	271274	271563	.	+	.	ID=mRNA:sr16052.utr3p1;Parent=mRNA:sr16052
chr16	.	gene	45042	46510	.	-	.	ID=gene:sr15952;Name=sr15952;Note=related to palmitoyl-protein thioesterase 1
chr16	.	mRNA	45042	46510	.	-	.	ID=mRNA:sr15952;Parent=gene:sr15952;Name=sr15952;Note=sr15952;transcript_id=sr15952
chr16	.	five_prime_UTR	46385	46510	.	-	.	ID=mRNA:sr15952.utr5p1;Parent=mRNA:sr15952
chr16	.	exon	45042	46510	.	-	.	ID=mRNA:sr15952.exon1;Parent=mRNA:sr15952
chr16	.	CDS	45167	46384	.	-	0	ID=cds.mRNA:sr15952;Parent=mRNA:sr15952
chr16	.	three_prime_UTR	45042	45166	.	-	.	ID=mRNA:sr15952.utr3p1;Parent=mRNA:sr15952
chr16	.	gene	197013	199269	.	+	.	ID=gene:sr16003;Name=sr16003;Note=related to Protein-tyrosine phosphatase gamma precursor
chr16	.	mRNA	197013	199269	.	+	.	ID=mRNA:sr16003;Parent=gene:sr16003;Name=sr16003;Note=sr16003;transcript_id=sr16003
chr16	.	five_prime_UTR	197013	197065	.	+	.	ID=mRNA:sr16003.utr5p1;Parent=mRNA:sr16003
chr16	.	exon	197013	199269	.	+	.	ID=mRNA:sr16003.exon1;Parent=mRNA:sr16003
chr16	.	CDS	197066	197950	.	+	0	ID=cds.mRNA:sr16003;Parent=mRNA:sr16003
chr16	.	three_prime_UTR	197951	199269	.	+	.	ID=mRNA:sr16003.utr3p1;Parent=mRNA:sr16003
chr16	.	gene	10044	12519	.	-	.	ID=gene:sr15966-A;Name=sr15966-A;Note=related to GYP1 - GTPase activating protein
chr16	.	mRNA	10044	12519	.	-	.	ID=mRNA:sr15966-A;Parent=gene:sr15966-A;Name=sr15966-A;Note=sr15966-A;transcript_id=sr15966-A
chr16	.	five_prime_UTR	12407	12519	.	-	.	ID=mRNA:sr15966-A.utr5p1;Parent=mRNA:sr15966-A
chr16	.	exon	10642	12519	.	-	.	ID=mRNA:sr15966-A.exon1;Parent=mRNA:sr15966-A
chr16	.	CDS	10642	12406	.	-	0	ID=cds.mRNA:sr15966-A;Parent=mRNA:sr15966-A
chr16	.	exon	10425	10552	.	-	.	ID=mRNA:sr15966-A.exon2;Parent=mRNA:sr15966-A
chr16	.	CDS	10425	10552	.	-	2	ID=cds.mRNA:sr15966-A;Parent=mRNA:sr15966-A
chr16	.	exon	10044	10327	.	-	.	ID=mRNA:sr15966-A.exon3;Parent=mRNA:sr15966-A
chr16	.	CDS	10106	10327	.	-	0	ID=cds.mRNA:sr15966-A;Parent=mRNA:sr15966-A
chr16	.	three_prime_UTR	10044	10105	.	-	.	ID=mRNA:sr15966-A.utr3p1;Parent=mRNA:sr15966-A
chr16	.	mRNA	10044	12519	.	-	.	ID=mRNA:sr15966-B;Parent=gene:sr15966-A;Name=sr15966-B;Note=sr15966-B;transcript_id=sr15966-B
chr16	.	five_prime_UTR	12407	12519	.	-	.	ID=mRNA:sr15966-B.utr5p1;Parent=mRNA:sr15966-B
chr16	.	exon	10642	12519	.	-	.	ID=mRNA:sr15966-B.exon1;Parent=mRNA:sr15966-B
chr16	.	CDS	10642	12406	.	-	0	ID=cds.mRNA:sr15966-B;Parent=mRNA:sr15966-B
chr16	.	exon	10044	10552	.	-	.	ID=mRNA:sr15966-B.exon2;Parent=mRNA:sr15966-B
chr16	.	CDS	10359	10552	.	-	2	ID=cds.mRNA:sr15966-B;Parent=mRNA:sr15966-B
chr16	.	three_prime_UTR	10044	10358	.	-	.	ID=mRNA:sr15966-B.utr3p1;Parent=mRNA:sr15966-B
chr16	.	gene	448085	448943	.	-	.	ID=gene:sr16112;Name=sr16112;Note=uncharacterized protein
chr16	.	mRNA	448085	448943	.	-	.	ID=mRNA:sr16112;Parent=gene:sr16112;Name=sr16112;Note=sr16112;transcript_id=sr16112
chr16	.	five_prime_UTR	448910	448943	.	-	.	ID=mRNA:sr16112.utr5p1;Parent=mRNA:sr16112
chr16	.	exon	448085	448943	.	-	.	ID=mRNA:sr16112.exon1;Parent=mRNA:sr16112
chr16	.	CDS	448154	448909	.	-	0	ID=cds.mRNA:sr16112;Parent=mRNA:sr16112
chr16	.	three_prime_UTR	448085	448153	.	-	.	ID=mRNA:sr16112.utr3p1;Parent=mRNA:sr16112
chr16	.	gene	59827	62485	.	-	.	ID=gene:sr16011;Name=sr16011;Note=related to GYP1 - cis-golgi GTPase-activating protein
chr16	.	mRNA	59827	62485	.	-	.	ID=mRNA:sr16011;Parent=gene:sr16011;Name=sr16011;Note=sr16011;transcript_id=sr16011
chr16	.	five_prime_UTR	62250	62485	.	-	.	ID=mRNA:sr16011.utr5p1;Parent=mRNA:sr16011
chr16	.	exon	60711	62485	.	-	.	ID=mRNA:sr16011.exon1;Parent=mRNA:sr16011
chr16	.	CDS	60711	62249	.	-	0	ID=cds.mRNA:sr16011;Parent=mRNA:sr16011
chr16	.	exon	59827	60638	.	-	.	ID=mRNA:sr16011.exon2;Parent=mRNA:sr16011
chr16	.	CDS	60573	60638	.	-	0	ID=cds.mRNA:sr16011;Parent=mRNA:sr16011
chr16	.	three_prime_UTR	59827	60572	.	-	.	ID=mRNA:sr16011.utr3p1;Parent=mRNA:sr16011
chr16	.	gene	436636	437806	.	-	.	ID=gene:sr16107;Name=sr16107;Note=related to NADH2 dehydrogenase (ubiquinone) complex I 13K-A chain precursor
chr16	.	mRNA	436636	437806	.	-	.	ID=mRNA:sr16107;Parent=gene:sr16107;Name=sr16107;Note=sr16107;transcript_id=sr16107
chr16	.	five_prime_UTR	437765	437806	.	-	.	ID=mRNA:sr16107.utr5p1;Parent=mRNA:sr16107
chr16	.	exon	437325	437806	.	-	.	ID=mRNA:sr16107.exon1;Parent=mRNA:sr16107
chr16	.	CDS	437325	437764	.	-	0	ID=cds.mRNA:sr16107;Parent=mRNA:sr16107
chr16	.	exon	436636	437251	.	-	.	ID=mRNA:sr16107.exon2;Parent=mRNA:sr16107
chr16	.	CDS	437212	437251	.	-	1	ID=cds.mRNA:sr16107;Parent=mRNA:sr16107
chr16	.	three_prime_UTR	436636	437211	.	-	.	ID=mRNA:sr16107.utr3p1;Parent=mRNA:sr16107
chr16	.	gene	253017	256535	.	-	.	ID=gene:sr15983;Name=sr15983;Note=uncharacterized protein
chr16	.	mRNA	253017	256535	.	-	.	ID=mRNA:sr15983;Parent=gene:sr15983;Name=sr15983;Note=sr15983;transcript_id=sr15983
chr16	.	five_prime_UTR	256468	256535	.	-	.	ID=mRNA:sr15983.utr5p1;Parent=mRNA:sr15983
chr16	.	exon	253017	256535	.	-	.	ID=mRNA:sr15983.exon1;Parent=mRNA:sr15983
chr16	.	CDS	253132	256467	.	-	0	ID=cds.mRNA:sr15983;Parent=mRNA:sr15983
chr16	.	three_prime_UTR	253017	253131	.	-	.	ID=mRNA:sr15983.utr3p1;Parent=mRNA:sr15983
chr16	.	gene	470456	471624	.	+	.	ID=gene:sr16120-A;Name=sr16120-A;Note=uncharacterized protein
chr16	.	mRNA	470456	471624	.	+	.	ID=mRNA:sr16120-B;Parent=gene:sr16120-A;Name=sr16120-B;Note=sr16120-B;transcript_id=sr16120-B
chr16	.	five_prime_UTR	470456	470688	.	+	.	ID=mRNA:sr16120-B.utr5p1;Parent=mRNA:sr16120-B
chr16	.	exon	470456	470909	.	+	.	ID=mRNA:sr16120-B.exon1;Parent=mRNA:sr16120-B
chr16	.	CDS	470689	470909	.	+	0	ID=cds.mRNA:sr16120-B;Parent=mRNA:sr16120-B
chr16	.	exon	470964	471624	.	+	.	ID=mRNA:sr16120-B.exon2;Parent=mRNA:sr16120-B
chr16	.	CDS	470964	471537	.	+	1	ID=cds.mRNA:sr16120-B;Parent=mRNA:sr16120-B
chr16	.	three_prime_UTR	471538	471624	.	+	.	ID=mRNA:sr16120-B.utr3p1;Parent=mRNA:sr16120-B
chr16	.	mRNA	470456	471624	.	+	.	ID=mRNA:sr16120-A;Parent=gene:sr16120-A;Name=sr16120-A;Note=sr16120-A;transcript_id=sr16120-A
chr16	.	five_prime_UTR	470456	470902	.	+	.	ID=mRNA:sr16120-A.utr5p1;Parent=mRNA:sr16120-A
chr16	.	exon	470456	470909	.	+	.	ID=mRNA:sr16120-A.exon1;Parent=mRNA:sr16120-A
chr16	.	CDS	470903	470909	.	+	0	ID=cds.mRNA:sr16120-A;Parent=mRNA:sr16120-A
chr16	.	exon	470996	471624	.	+	.	ID=mRNA:sr16120-A.exon2;Parent=mRNA:sr16120-A
chr16	.	CDS	470996	471537	.	+	2	ID=cds.mRNA:sr16120-A;Parent=mRNA:sr16120-A
chr16	.	three_prime_UTR	471538	471624	.	+	.	ID=mRNA:sr16120-A.utr3p1;Parent=mRNA:sr16120-A
chr16	.	gene	305804	307089	.	+	.	ID=gene:sr16064;Name=sr16064;Note=secreted chorismate mutase
chr16	.	mRNA	305804	307089	.	+	.	ID=mRNA:sr16064;Parent=gene:sr16064;Name=sr16064;Note=sr16064;transcript_id=sr16064
chr16	.	five_prime_UTR	305804	306005	.	+	.	ID=mRNA:sr16064.utr5p1;Parent=mRNA:sr16064
chr16	.	exon	305804	307089	.	+	.	ID=mRNA:sr16064.exon1;Parent=mRNA:sr16064
chr16	.	CDS	306006	306926	.	+	0	ID=cds.mRNA:sr16064;Parent=mRNA:sr16064
chr16	.	three_prime_UTR	306927	307089	.	+	.	ID=mRNA:sr16064.utr3p1;Parent=mRNA:sr16064
chr16	.	gene	371144	374025	.	-	.	ID=gene:sr16085;Name=sr16085;Note=uncharacterized protein
chr16	.	mRNA	371144	374025	.	-	.	ID=mRNA:sr16085;Parent=gene:sr16085;Name=sr16085;Note=sr16085;transcript_id=sr16085
chr16	.	five_prime_UTR	373958	374025	.	-	.	ID=mRNA:sr16085.utr5p1;Parent=mRNA:sr16085
chr16	.	exon	371144	374025	.	-	.	ID=mRNA:sr16085.exon1;Parent=mRNA:sr16085
chr16	.	CDS	371159	373957	.	-	0	ID=cds.mRNA:sr16085;Parent=mRNA:sr16085
chr16	.	three_prime_UTR	371144	371158	.	-	.	ID=mRNA:sr16085.utr3p1;Parent=mRNA:sr16085
chr16	.	gene	463407	465555	.	+	.	ID=gene:sr16117;Name=sr16117;Note=related to UDP N-acetylglucosamine transporter
chr16	.	mRNA	463407	465555	.	+	.	ID=mRNA:sr16117;Parent=gene:sr16117;Name=sr16117;Note=sr16117;transcript_id=sr16117
chr16	.	five_prime_UTR	463407	463657	.	+	.	ID=mRNA:sr16117.utr5p1;Parent=mRNA:sr16117
chr16	.	exon	463407	465555	.	+	.	ID=mRNA:sr16117.exon1;Parent=mRNA:sr16117
chr16	.	CDS	463658	464920	.	+	0	ID=cds.mRNA:sr16117;Parent=mRNA:sr16117
chr16	.	three_prime_UTR	464921	465555	.	+	.	ID=mRNA:sr16117.utr3p1;Parent=mRNA:sr16117
chr16	.	gene	292211	295692	.	-	.	ID=gene:sr16059;Name=sr16059;Note=related to RGD2 - GTPase-activating protein
chr16	.	mRNA	292211	295692	.	-	.	ID=mRNA:sr16059;Parent=gene:sr16059;Name=sr16059;Note=sr16059;transcript_id=sr16059
chr16	.	five_prime_UTR	295518	295692	.	-	.	ID=mRNA:sr16059.utr5p1;Parent=mRNA:sr16059
chr16	.	exon	292211	295692	.	-	.	ID=mRNA:sr16059.exon1;Parent=mRNA:sr16059
chr16	.	CDS	292362	295517	.	-	0	ID=cds.mRNA:sr16059;Parent=mRNA:sr16059
chr16	.	three_prime_UTR	292211	292361	.	-	.	ID=mRNA:sr16059.utr3p1;Parent=mRNA:sr16059
chr16	.	gene	351418	355369	.	-	.	ID=gene:sr16079;Name=sr16079;Note=related to ELP2 - 29 kDa subunit of elongator and elongating RNA polymerase II holoenzyme
chr16	.	mRNA	351418	355369	.	-	.	ID=mRNA:sr16079;Parent=gene:sr16079;Name=sr16079;Note=sr16079;transcript_id=sr16079
chr16	.	five_prime_UTR	355329	355369	.	-	.	ID=mRNA:sr16079.utr5p1;Parent=mRNA:sr16079
chr16	.	exon	351418	355369	.	-	.	ID=mRNA:sr16079.exon1;Parent=mRNA:sr16079
chr16	.	CDS	351489	355328	.	-	0	ID=cds.mRNA:sr16079;Parent=mRNA:sr16079
chr16	.	three_prime_UTR	351418	351488	.	-	.	ID=mRNA:sr16079.utr3p1;Parent=mRNA:sr16079
chr16	.	gene	341440	342553	.	+	.	ID=gene:sr16074;Name=sr16074;Note=uncharacterized protein
chr16	.	mRNA	341440	342553	.	+	.	ID=mRNA:sr16074;Parent=gene:sr16074;Name=sr16074;Note=sr16074;transcript_id=sr16074
chr16	.	five_prime_UTR	341440	341528	.	+	.	ID=mRNA:sr16074.utr5p1;Parent=mRNA:sr16074
chr16	.	exon	341440	341531	.	+	.	ID=mRNA:sr16074.exon1;Parent=mRNA:sr16074
chr16	.	CDS	341529	341531	.	+	0	ID=cds.mRNA:sr16074;Parent=mRNA:sr16074
chr16	.	exon	341625	341866	.	+	.	ID=mRNA:sr16074.exon2;Parent=mRNA:sr16074
chr16	.	CDS	341625	341866	.	+	0	ID=cds.mRNA:sr16074;Parent=mRNA:sr16074
chr16	.	exon	341951	342035	.	+	.	ID=mRNA:sr16074.exon3;Parent=mRNA:sr16074
chr16	.	CDS	341951	342035	.	+	1	ID=cds.mRNA:sr16074;Parent=mRNA:sr16074
chr16	.	exon	342115	342553	.	+	.	ID=mRNA:sr16074.exon4;Parent=mRNA:sr16074
chr16	.	CDS	342115	342348	.	+	0	ID=cds.mRNA:sr16074;Parent=mRNA:sr16074
chr16	.	three_prime_UTR	342349	342553	.	+	.	ID=mRNA:sr16074.utr3p1;Parent=mRNA:sr16074
chr16	.	gene	298220	302403	.	-	.	ID=gene:sr16061;Name=sr16061;Note=related to HOS3 - Trichostatin A-insensitive homodimeric histone deacetylase (HDAC)
chr16	.	mRNA	298220	302403	.	-	.	ID=mRNA:sr16061;Parent=gene:sr16061;Name=sr16061;Note=sr16061;transcript_id=sr16061
chr16	.	five_prime_UTR	302360	302403	.	-	.	ID=mRNA:sr16061.utr5p1;Parent=mRNA:sr16061
chr16	.	exon	300556	302403	.	-	.	ID=mRNA:sr16061.exon1;Parent=mRNA:sr16061
chr16	.	CDS	300556	302359	.	-	0	ID=cds.mRNA:sr16061;Parent=mRNA:sr16061
chr16	.	exon	298220	300320	.	-	.	ID=mRNA:sr16061.exon2;Parent=mRNA:sr16061
chr16	.	CDS	298699	300320	.	-	2	ID=cds.mRNA:sr16061;Parent=mRNA:sr16061
chr16	.	three_prime_UTR	298220	298698	.	-	.	ID=mRNA:sr16061.utr3p1;Parent=mRNA:sr16061
chr16	.	gene	96542	101305	.	-	.	ID=gene:sr16025;Name=sr16025;Note=related to COX10 - farnesyl transferase
chr16	.	mRNA	96542	101305	.	-	.	ID=mRNA:sr16025;Parent=gene:sr16025;Name=sr16025;Note=sr16025;transcript_id=sr16025
chr16	.	five_prime_UTR	101145	101305	.	-	.	ID=mRNA:sr16025.utr5p1;Parent=mRNA:sr16025
chr16	.	exon	96542	101305	.	-	.	ID=mRNA:sr16025.exon1;Parent=mRNA:sr16025
chr16	.	CDS	96600	101144	.	-	0	ID=cds.mRNA:sr16025;Parent=mRNA:sr16025
chr16	.	three_prime_UTR	96542	96599	.	-	.	ID=mRNA:sr16025.utr3p1;Parent=mRNA:sr16025
chr16	.	gene	419057	421694	.	+	.	ID=gene:sr16102;Name=sr16102;Note=probable TSD2 protein, required for DNA replication
chr16	.	mRNA	419057	421694	.	+	.	ID=mRNA:sr16102;Parent=gene:sr16102;Name=sr16102;Note=sr16102;transcript_id=sr16102
chr16	.	five_prime_UTR	419057	419187	.	+	.	ID=mRNA:sr16102.utr5p1;Parent=mRNA:sr16102
chr16	.	exon	419057	421694	.	+	.	ID=mRNA:sr16102.exon1;Parent=mRNA:sr16102
chr16	.	CDS	419188	421608	.	+	0	ID=cds.mRNA:sr16102;Parent=mRNA:sr16102
chr16	.	three_prime_UTR	421609	421694	.	+	.	ID=mRNA:sr16102.utr3p1;Parent=mRNA:sr16102
chr16	.	gene	160003	162708	.	+	.	ID=gene:sr16046-A;Name=sr16046-A;Note=uncharacterized protein
chr16	.	mRNA	160003	162708	.	+	.	ID=mRNA:sr16046-A;Parent=gene:sr16046-A;Name=sr16046-A;Note=sr16046-A;transcript_id=sr16046-A
chr16	.	five_prime_UTR	160003	160036	.	+	.	ID=mRNA:sr16046-A.utr5p1;Parent=mRNA:sr16046-A
chr16	.	exon	160003	160625	.	+	.	ID=mRNA:sr16046-A.exon1;Parent=mRNA:sr16046-A
chr16	.	CDS	160037	160625	.	+	0	ID=cds.mRNA:sr16046-A;Parent=mRNA:sr16046-A
chr16	.	exon	160706	160793	.	+	.	ID=mRNA:sr16046-A.exon2;Parent=mRNA:sr16046-A
chr16	.	CDS	160706	160793	.	+	2	ID=cds.mRNA:sr16046-A;Parent=mRNA:sr16046-A
chr16	.	exon	160875	160893	.	+	.	ID=mRNA:sr16046-A.exon3;Parent=mRNA:sr16046-A
chr16	.	CDS	160875	160893	.	+	1	ID=cds.mRNA:sr16046-A;Parent=mRNA:sr16046-A
chr16	.	exon	160991	161015	.	+	.	ID=mRNA:sr16046-A.exon4;Parent=mRNA:sr16046-A
chr16	.	CDS	160991	161015	.	+	0	ID=cds.mRNA:sr16046-A;Parent=mRNA:sr16046-A
chr16	.	exon	161120	161129	.	+	.	ID=mRNA:sr16046-A.exon5;Parent=mRNA:sr16046-A
chr16	.	CDS	161120	161129	.	+	2	ID=cds.mRNA:sr16046-A;Parent=mRNA:sr16046-A
chr16	.	exon	161226	161238	.	+	.	ID=mRNA:sr16046-A.exon6;Parent=mRNA:sr16046-A
chr16	.	CDS	161226	161238	.	+	1	ID=cds.mRNA:sr16046-A;Parent=mRNA:sr16046-A
chr16	.	exon	161316	161359	.	+	.	ID=mRNA:sr16046-A.exon7;Parent=mRNA:sr16046-A
chr16	.	CDS	161316	161359	.	+	0	ID=cds.mRNA:sr16046-A;Parent=mRNA:sr16046-A
chr16	.	exon	161447	161669	.	+	.	ID=mRNA:sr16046-A.exon8;Parent=mRNA:sr16046-A
chr16	.	CDS	161447	161669	.	+	1	ID=cds.mRNA:sr16046-A;Parent=mRNA:sr16046-A
chr16	.	exon	161754	161934	.	+	.	ID=mRNA:sr16046-A.exon9;Parent=mRNA:sr16046-A
chr16	.	CDS	161754	161934	.	+	0	ID=cds.mRNA:sr16046-A;Parent=mRNA:sr16046-A
chr16	.	exon	162024	162055	.	+	.	ID=mRNA:sr16046-A.exon10;Parent=mRNA:sr16046-A
chr16	.	CDS	162024	162055	.	+	2	ID=cds.mRNA:sr16046-A;Parent=mRNA:sr16046-A
chr16	.	exon	162122	162174	.	+	.	ID=mRNA:sr16046-A.exon11;Parent=mRNA:sr16046-A
chr16	.	CDS	162122	162174	.	+	0	ID=cds.mRNA:sr16046-A;Parent=mRNA:sr16046-A
chr16	.	exon	162259	162708	.	+	.	ID=mRNA:sr16046-A.exon12;Parent=mRNA:sr16046-A
chr16	.	CDS	162259	162523	.	+	1	ID=cds.mRNA:sr16046-A;Parent=mRNA:sr16046-A
chr16	.	three_prime_UTR	162524	162708	.	+	.	ID=mRNA:sr16046-A.utr3p1;Parent=mRNA:sr16046-A
chr16	.	mRNA	160003	162708	.	+	.	ID=mRNA:sr16046-B;Parent=gene:sr16046-A;Name=sr16046-B;Note=sr16046-B;transcript_id=sr16046-B
chr16	.	five_prime_UTR	160003	160036	.	+	.	ID=mRNA:sr16046-B.utr5p1;Parent=mRNA:sr16046-B
chr16	.	exon	160003	160625	.	+	.	ID=mRNA:sr16046-B.exon1;Parent=mRNA:sr16046-B
chr16	.	CDS	160037	160625	.	+	0	ID=cds.mRNA:sr16046-B;Parent=mRNA:sr16046-B
chr16	.	exon	160706	160793	.	+	.	ID=mRNA:sr16046-B.exon2;Parent=mRNA:sr16046-B
chr16	.	CDS	160706	160793	.	+	2	ID=cds.mRNA:sr16046-B;Parent=mRNA:sr16046-B
chr16	.	exon	160875	160893	.	+	.	ID=mRNA:sr16046-B.exon3;Parent=mRNA:sr16046-B
chr16	.	CDS	160875	160893	.	+	1	ID=cds.mRNA:sr16046-B;Parent=mRNA:sr16046-B
chr16	.	exon	160991	161015	.	+	.	ID=mRNA:sr16046-B.exon4;Parent=mRNA:sr16046-B
chr16	.	CDS	160991	161015	.	+	0	ID=cds.mRNA:sr16046-B;Parent=mRNA:sr16046-B
chr16	.	exon	161120	161129	.	+	.	ID=mRNA:sr16046-B.exon5;Parent=mRNA:sr16046-B
chr16	.	CDS	161120	161129	.	+	2	ID=cds.mRNA:sr16046-B;Parent=mRNA:sr16046-B
chr16	.	exon	161226	161238	.	+	.	ID=mRNA:sr16046-B.exon6;Parent=mRNA:sr16046-B
chr16	.	CDS	161226	161238	.	+	1	ID=cds.mRNA:sr16046-B;Parent=mRNA:sr16046-B
chr16	.	exon	161316	161359	.	+	.	ID=mRNA:sr16046-B.exon7;Parent=mRNA:sr16046-B
chr16	.	CDS	161316	161359	.	+	0	ID=cds.mRNA:sr16046-B;Parent=mRNA:sr16046-B
chr16	.	exon	161447	161669	.	+	.	ID=mRNA:sr16046-B.exon8;Parent=mRNA:sr16046-B
chr16	.	CDS	161447	161669	.	+	1	ID=cds.mRNA:sr16046-B;Parent=mRNA:sr16046-B
chr16	.	exon	161754	161934	.	+	.	ID=mRNA:sr16046-B.exon9;Parent=mRNA:sr16046-B
chr16	.	CDS	161754	161934	.	+	0	ID=cds.mRNA:sr16046-B;Parent=mRNA:sr16046-B
chr16	.	exon	162024	162055	.	+	.	ID=mRNA:sr16046-B.exon10;Parent=mRNA:sr16046-B
chr16	.	CDS	162024	162055	.	+	2	ID=cds.mRNA:sr16046-B;Parent=mRNA:sr16046-B
chr16	.	exon	162122	162708	.	+	.	ID=mRNA:sr16046-B.exon11;Parent=mRNA:sr16046-B
chr16	.	CDS	162122	162178	.	+	0	ID=cds.mRNA:sr16046-B;Parent=mRNA:sr16046-B
chr16	.	three_prime_UTR	162179	162708	.	+	.	ID=mRNA:sr16046-B.utr3p1;Parent=mRNA:sr16046-B
chr16	.	mRNA	160003	162708	.	+	.	ID=mRNA:sr16046-C;Parent=gene:sr16046-A;Name=sr16046-C;Note=sr16046-C;transcript_id=sr16046-C
chr16	.	five_prime_UTR	160003	160036	.	+	.	ID=mRNA:sr16046-C.utr5p1;Parent=mRNA:sr16046-C
chr16	.	exon	160003	160625	.	+	.	ID=mRNA:sr16046-C.exon1;Parent=mRNA:sr16046-C
chr16	.	CDS	160037	160625	.	+	0	ID=cds.mRNA:sr16046-C;Parent=mRNA:sr16046-C
chr16	.	exon	160706	160793	.	+	.	ID=mRNA:sr16046-C.exon2;Parent=mRNA:sr16046-C
chr16	.	CDS	160706	160793	.	+	2	ID=cds.mRNA:sr16046-C;Parent=mRNA:sr16046-C
chr16	.	exon	160875	160893	.	+	.	ID=mRNA:sr16046-C.exon3;Parent=mRNA:sr16046-C
chr16	.	CDS	160875	160893	.	+	1	ID=cds.mRNA:sr16046-C;Parent=mRNA:sr16046-C
chr16	.	exon	160991	161015	.	+	.	ID=mRNA:sr16046-C.exon4;Parent=mRNA:sr16046-C
chr16	.	CDS	160991	161015	.	+	0	ID=cds.mRNA:sr16046-C;Parent=mRNA:sr16046-C
chr16	.	exon	161120	161129	.	+	.	ID=mRNA:sr16046-C.exon5;Parent=mRNA:sr16046-C
chr16	.	CDS	161120	161129	.	+	2	ID=cds.mRNA:sr16046-C;Parent=mRNA:sr16046-C
chr16	.	exon	161226	161238	.	+	.	ID=mRNA:sr16046-C.exon6;Parent=mRNA:sr16046-C
chr16	.	CDS	161226	161238	.	+	1	ID=cds.mRNA:sr16046-C;Parent=mRNA:sr16046-C
chr16	.	exon	161316	161359	.	+	.	ID=mRNA:sr16046-C.exon7;Parent=mRNA:sr16046-C
chr16	.	CDS	161316	161359	.	+	0	ID=cds.mRNA:sr16046-C;Parent=mRNA:sr16046-C
chr16	.	exon	161447	161669	.	+	.	ID=mRNA:sr16046-C.exon8;Parent=mRNA:sr16046-C
chr16	.	CDS	161447	161669	.	+	1	ID=cds.mRNA:sr16046-C;Parent=mRNA:sr16046-C
chr16	.	exon	161754	161934	.	+	.	ID=mRNA:sr16046-C.exon9;Parent=mRNA:sr16046-C
chr16	.	CDS	161754	161934	.	+	0	ID=cds.mRNA:sr16046-C;Parent=mRNA:sr16046-C
chr16	.	exon	162024	162174	.	+	.	ID=mRNA:sr16046-C.exon10;Parent=mRNA:sr16046-C
chr16	.	CDS	162024	162174	.	+	2	ID=cds.mRNA:sr16046-C;Parent=mRNA:sr16046-C
chr16	.	exon	162259	162708	.	+	.	ID=mRNA:sr16046-C.exon11;Parent=mRNA:sr16046-C
chr16	.	CDS	162259	162523	.	+	1	ID=cds.mRNA:sr16046-C;Parent=mRNA:sr16046-C
chr16	.	three_prime_UTR	162524	162708	.	+	.	ID=mRNA:sr16046-C.utr3p1;Parent=mRNA:sr16046-C
chr16	.	gene	332110	333464	.	+	.	ID=gene:sr16070;Name=sr16070;Note=related to alcohol dehydrogenase
chr16	.	mRNA	332110	333464	.	+	.	ID=mRNA:sr16070;Parent=gene:sr16070;Name=sr16070;Note=sr16070;transcript_id=sr16070
chr16	.	five_prime_UTR	332110	332298	.	+	.	ID=mRNA:sr16070.utr5p1;Parent=mRNA:sr16070
chr16	.	exon	332110	333464	.	+	.	ID=mRNA:sr16070.exon1;Parent=mRNA:sr16070
chr16	.	CDS	332299	333366	.	+	0	ID=cds.mRNA:sr16070;Parent=mRNA:sr16070
chr16	.	three_prime_UTR	333367	333464	.	+	.	ID=mRNA:sr16070.utr3p1;Parent=mRNA:sr16070
chr16	.	gene	237203	239491	.	-	.	ID=gene:sr15988;Name=sr15988;Note=related to Cytochrome P450
chr16	.	mRNA	237203	239491	.	-	.	ID=mRNA:sr15988;Parent=gene:sr15988;Name=sr15988;Note=sr15988;transcript_id=sr15988
chr16	.	five_prime_UTR	239006	239491	.	-	.	ID=mRNA:sr15988.utr5p1;Parent=mRNA:sr15988
chr16	.	exon	237203	239491	.	-	.	ID=mRNA:sr15988.exon1;Parent=mRNA:sr15988
chr16	.	CDS	237296	239005	.	-	0	ID=cds.mRNA:sr15988;Parent=mRNA:sr15988
chr16	.	three_prime_UTR	237203	237295	.	-	.	ID=mRNA:sr15988.utr3p1;Parent=mRNA:sr15988
chr16	.	gene	109394	110478	.	+	.	ID=gene:sr16027;Name=sr16027;Note=uncharacterized protein
chr16	.	mRNA	109394	110478	.	+	.	ID=mRNA:sr16027;Parent=gene:sr16027;Name=sr16027;Note=sr16027;transcript_id=sr16027
chr16	.	exon	109394	110478	.	+	.	ID=mRNA:sr16027.exon1;Parent=mRNA:sr16027
chr16	.	CDS	109394	110437	.	+	0	ID=cds.mRNA:sr16027;Parent=mRNA:sr16027
chr16	.	three_prime_UTR	110438	110478	.	+	.	ID=mRNA:sr16027.utr3p1;Parent=mRNA:sr16027
chr16	.	gene	56149	59429	.	-	.	ID=gene:sr16010;Name=sr16010;Note=chitin synthase 1
chr16	.	mRNA	56149	59429	.	-	.	ID=mRNA:sr16010;Parent=gene:sr16010;Name=sr16010;Note=sr16010;transcript_id=sr16010
chr16	.	five_prime_UTR	59130	59429	.	-	.	ID=mRNA:sr16010.utr5p1;Parent=mRNA:sr16010
chr16	.	exon	59025	59429	.	-	.	ID=mRNA:sr16010.exon1;Parent=mRNA:sr16010
chr16	.	CDS	59025	59129	.	-	0	ID=cds.mRNA:sr16010;Parent=mRNA:sr16010
chr16	.	exon	56149	58876	.	-	.	ID=mRNA:sr16010.exon2;Parent=mRNA:sr16010
chr16	.	CDS	56204	58876	.	-	0	ID=cds.mRNA:sr16010;Parent=mRNA:sr16010
chr16	.	three_prime_UTR	56149	56203	.	-	.	ID=mRNA:sr16010.utr3p1;Parent=mRNA:sr16010
chr16	.	gene	65802	68392	.	+	.	ID=gene:sr16013;Name=sr16013;Note=uncharacterized protein
chr16	.	mRNA	65802	68392	.	+	.	ID=mRNA:sr16013;Parent=gene:sr16013;Name=sr16013;Note=sr16013;transcript_id=sr16013
chr16	.	five_prime_UTR	65802	66029	.	+	.	ID=mRNA:sr16013.utr5p1;Parent=mRNA:sr16013
chr16	.	exon	65802	68392	.	+	.	ID=mRNA:sr16013.exon1;Parent=mRNA:sr16013
chr16	.	CDS	66030	68315	.	+	0	ID=cds.mRNA:sr16013;Parent=mRNA:sr16013
chr16	.	three_prime_UTR	68316	68392	.	+	.	ID=mRNA:sr16013.utr3p1;Parent=mRNA:sr16013
chr16	.	gene	263090	267841	.	+	.	ID=gene:sr15981;Name=sr15981;Note=related to SOK1 protein
chr16	.	mRNA	263090	267841	.	+	.	ID=mRNA:sr15981;Parent=gene:sr15981;Name=sr15981;Note=sr15981;transcript_id=sr15981
chr16	.	five_prime_UTR	263090	263848	.	+	.	ID=mRNA:sr15981.utr5p1;Parent=mRNA:sr15981
chr16	.	exon	263090	267841	.	+	.	ID=mRNA:sr15981.exon1;Parent=mRNA:sr15981
chr16	.	CDS	263849	267760	.	+	0	ID=cds.mRNA:sr15981;Parent=mRNA:sr15981
chr16	.	three_prime_UTR	267761	267841	.	+	.	ID=mRNA:sr15981.utr3p1;Parent=mRNA:sr15981
chr16	.	gene	405482	408137	.	-	.	ID=gene:sr16098;Name=sr16098;Note=uncharacterized protein
chr16	.	mRNA	405482	408137	.	-	.	ID=mRNA:sr16098;Parent=gene:sr16098;Name=sr16098;Note=sr16098;transcript_id=sr16098
chr16	.	five_prime_UTR	407996	408137	.	-	.	ID=mRNA:sr16098.utr5p1;Parent=mRNA:sr16098
chr16	.	exon	405482	408137	.	-	.	ID=mRNA:sr16098.exon1;Parent=mRNA:sr16098
chr16	.	CDS	405722	407995	.	-	0	ID=cds.mRNA:sr16098;Parent=mRNA:sr16098
chr16	.	three_prime_UTR	405482	405721	.	-	.	ID=mRNA:sr16098.utr3p1;Parent=mRNA:sr16098
chr16	.	gene	474182	475960	.	-	.	ID=gene:sr16122;Name=sr16122;Note=related to Cytochrome P450
chr16	.	mRNA	474182	475960	.	-	.	ID=mRNA:sr16122;Parent=gene:sr16122;Name=sr16122;Note=sr16122;transcript_id=sr16122
chr16	.	five_prime_UTR	475939	475960	.	-	.	ID=mRNA:sr16122.utr5p1;Parent=mRNA:sr16122
chr16	.	exon	474182	475960	.	-	.	ID=mRNA:sr16122.exon1;Parent=mRNA:sr16122
chr16	.	CDS	474253	475938	.	-	0	ID=cds.mRNA:sr16122;Parent=mRNA:sr16122
chr16	.	three_prime_UTR	474182	474252	.	-	.	ID=mRNA:sr16122.utr3p1;Parent=mRNA:sr16122
chr16	.	gene	129479	131242	.	-	.	ID=gene:sr16037;Name=sr16037;Note=uncharacterized protein
chr16	.	mRNA	129479	131242	.	-	.	ID=mRNA:sr16037;Parent=gene:sr16037;Name=sr16037;Note=sr16037;transcript_id=sr16037
chr16	.	five_prime_UTR	130871	131242	.	-	.	ID=mRNA:sr16037.utr5p1;Parent=mRNA:sr16037
chr16	.	exon	129479	131242	.	-	.	ID=mRNA:sr16037.exon1;Parent=mRNA:sr16037
chr16	.	CDS	129824	130870	.	-	0	ID=cds.mRNA:sr16037;Parent=mRNA:sr16037
chr16	.	three_prime_UTR	129479	129823	.	-	.	ID=mRNA:sr16037.utr3p1;Parent=mRNA:sr16037
chr16	.	gene	154035	156573	.	+	.	ID=gene:sr16043;Name=sr16043;Note=related to Protein scd2/ral3
chr16	.	mRNA	154035	156573	.	+	.	ID=mRNA:sr16043;Parent=gene:sr16043;Name=sr16043;Note=sr16043;transcript_id=sr16043
chr16	.	five_prime_UTR	154035	154280	.	+	.	ID=mRNA:sr16043.utr5p1;Parent=mRNA:sr16043
chr16	.	exon	154035	156573	.	+	.	ID=mRNA:sr16043.exon1;Parent=mRNA:sr16043
chr16	.	CDS	154281	156455	.	+	0	ID=cds.mRNA:sr16043;Parent=mRNA:sr16043
chr16	.	three_prime_UTR	156456	156573	.	+	.	ID=mRNA:sr16043.utr3p1;Parent=mRNA:sr16043
chr16	.	gene	34869	35912	.	-	.	ID=gene:sr15958;Name=sr15958;Note=related to XPT1 - xanthine phosphoribosyl transferase
chr16	.	mRNA	34869	35912	.	-	.	ID=mRNA:sr15958;Parent=gene:sr15958;Name=sr15958;Note=sr15958;transcript_id=sr15958
chr16	.	five_prime_UTR	35863	35912	.	-	.	ID=mRNA:sr15958.utr5p1;Parent=mRNA:sr15958
chr16	.	exon	34869	35912	.	-	.	ID=mRNA:sr15958.exon1;Parent=mRNA:sr15958
chr16	.	CDS	35098	35862	.	-	0	ID=cds.mRNA:sr15958;Parent=mRNA:sr15958
chr16	.	three_prime_UTR	34869	35097	.	-	.	ID=mRNA:sr15958.utr3p1;Parent=mRNA:sr15958
chr16	MIPS	gene	343339	343683	.	+	.	ID=gene:sr16075;Name=sr16075;Note=uncharacterized protein
chr16	MIPS	mRNA	343339	343683	.	+	.	ID=mRNA:sr16075;Parent=gene:sr16075;Name=sr16075;Note=sr16075;transcript_id=sr16075
chr16	MIPS	exon	343339	343683	.	+	.	ID=mRNA:sr16075.exon1;Parent=mRNA:sr16075
chr16	MIPS	CDS	343339	343683	.	+	0	ID=cds.mRNA:sr16075;Parent=mRNA:sr16075
chr16	MIPS	gene	199170	200426	.	-	.	ID=gene:sr16001;Name=sr16001;Note=related to citrate lyase beta subunit
chr16	MIPS	mRNA	199170	200426	.	-	.	ID=mRNA:sr16001;Parent=gene:sr16001;Name=sr16001;Note=sr16001;transcript_id=sr16001
chr16	MIPS	exon	199170	200426	.	-	.	ID=mRNA:sr16001.exon1;Parent=mRNA:sr16001
chr16	MIPS	CDS	199170	200426	.	-	0	ID=cds.mRNA:sr16001;Parent=mRNA:sr16001
chr16	.	gene	37539	38354	.	+	.	ID=gene:sr15956;Name=sr15956;Note=uncharacterized protein
chr16	.	mRNA	37539	38354	.	+	.	ID=mRNA:sr15956;Parent=gene:sr15956;Name=sr15956;Note=sr15956;transcript_id=sr15956
chr16	.	five_prime_UTR	37539	37598	.	+	.	ID=mRNA:sr15956.utr5p1;Parent=mRNA:sr15956
chr16	.	exon	37539	37884	.	+	.	ID=mRNA:sr15956.exon1;Parent=mRNA:sr15956
chr16	.	CDS	37599	37884	.	+	0	ID=cds.mRNA:sr15956;Parent=mRNA:sr15956
chr16	.	exon	38152	38354	.	+	.	ID=mRNA:sr15956.exon2;Parent=mRNA:sr15956
chr16	.	CDS	38152	38252	.	+	2	ID=cds.mRNA:sr15956;Parent=mRNA:sr15956
chr16	.	three_prime_UTR	38253	38354	.	+	.	ID=mRNA:sr15956.utr3p1;Parent=mRNA:sr15956
chr16	MIPS	gene	200697	201770	.	-	.	ID=gene:sr16000;Name=sr16000;Note=uncharacterized protein
chr16	MIPS	mRNA	200697	201770	.	-	.	ID=mRNA:sr16000;Parent=gene:sr16000;Name=sr16000;Note=sr16000;transcript_id=sr16000
chr16	MIPS	exon	200697	201770	.	-	.	ID=mRNA:sr16000.exon1;Parent=mRNA:sr16000
chr16	MIPS	CDS	200697	201770	.	-	0	ID=cds.mRNA:sr16000;Parent=mRNA:sr16000
chr16	MIPS	gene	241047	241505	.	-	.	ID=gene:sr15987;Name=sr15987;Note=related to IGO2 - protein required for initiation of G0 program
chr16	MIPS	mRNA	241047	241505	.	-	.	ID=mRNA:sr15987;Parent=gene:sr15987;Name=sr15987;Note=sr15987;transcript_id=sr15987
chr16	MIPS	exon	241047	241505	.	-	.	ID=mRNA:sr15987.exon1;Parent=mRNA:sr15987
chr16	MIPS	CDS	241047	241505	.	-	0	ID=cds.mRNA:sr15987;Parent=mRNA:sr15987
chr16	.	gene	54501	55888	.	-	.	ID=gene:sr16009;Name=sr16009;Note=uncharacterized protein
chr16	.	mRNA	54501	55888	.	-	.	ID=mRNA:sr16009;Parent=gene:sr16009;Name=sr16009;Note=sr16009;transcript_id=sr16009
chr16	.	five_prime_UTR	55654	55888	.	-	.	ID=mRNA:sr16009.utr5p1;Parent=mRNA:sr16009
chr16	.	exon	54501	55888	.	-	.	ID=mRNA:sr16009.exon1;Parent=mRNA:sr16009
chr16	.	CDS	54571	55653	.	-	0	ID=cds.mRNA:sr16009;Parent=mRNA:sr16009
chr16	.	three_prime_UTR	54501	54570	.	-	.	ID=mRNA:sr16009.utr3p1;Parent=mRNA:sr16009
chr16	.	gene	31109	33672	.	-	.	ID=gene:sr15960;Name=sr15960;Note=uncharacterized protein
chr16	.	mRNA	31109	33672	.	-	.	ID=mRNA:sr15960;Parent=gene:sr15960;Name=sr15960;Note=sr15960;transcript_id=sr15960
chr16	.	five_prime_UTR	33470	33672	.	-	.	ID=mRNA:sr15960.utr5p1;Parent=mRNA:sr15960
chr16	.	exon	31109	33672	.	-	.	ID=mRNA:sr15960.exon1;Parent=mRNA:sr15960
chr16	.	CDS	31391	33469	.	-	0	ID=cds.mRNA:sr15960;Parent=mRNA:sr15960
chr16	.	three_prime_UTR	31109	31390	.	-	.	ID=mRNA:sr15960.utr3p1;Parent=mRNA:sr15960
chr16	.	gene	296101	298469	.	+	.	ID=gene:sr16060;Name=sr16060;Note=related to RIO Kinase 1
chr16	.	mRNA	296101	298469	.	+	.	ID=mRNA:sr16060;Parent=gene:sr16060;Name=sr16060;Note=sr16060;transcript_id=sr16060
chr16	.	five_prime_UTR	296101	296126	.	+	.	ID=mRNA:sr16060.utr5p1;Parent=mRNA:sr16060
chr16	.	exon	296101	298469	.	+	.	ID=mRNA:sr16060.exon1;Parent=mRNA:sr16060
chr16	.	CDS	296127	298406	.	+	0	ID=cds.mRNA:sr16060;Parent=mRNA:sr16060
chr16	.	three_prime_UTR	298407	298469	.	+	.	ID=mRNA:sr16060.utr3p1;Parent=mRNA:sr16060
chr16	.	gene	80126	83130	.	-	.	ID=gene:sr16018;Name=sr16018;Note=related to SNU66 - component of the U4/U6.U5 snRNP complex
chr16	.	mRNA	80126	83130	.	-	.	ID=mRNA:sr16018;Parent=gene:sr16018;Name=sr16018;Note=sr16018;transcript_id=sr16018
chr16	.	five_prime_UTR	82908	83130	.	-	.	ID=mRNA:sr16018.utr5p1;Parent=mRNA:sr16018
chr16	.	five_prime_UTR	82265	82810	.	-	.	ID=mRNA:sr16018.utr5p2;Parent=mRNA:sr16018
chr16	.	exon	82908	83130	.	-	.	ID=mRNA:sr16018.exon1;Parent=mRNA:sr16018
chr16	.	exon	80126	82810	.	-	.	ID=mRNA:sr16018.exon2;Parent=mRNA:sr16018
chr16	.	CDS	80189	82264	.	-	0	ID=cds.mRNA:sr16018;Parent=mRNA:sr16018
chr16	.	three_prime_UTR	80126	80188	.	-	.	ID=mRNA:sr16018.utr3p1;Parent=mRNA:sr16018
chr16	MIPS	gene	334730	334833	.	+	.	ID=gene:trna88;Name=trna88;Note=Thr tRNA predicted by tRNAscan-SE
chr16	MIPS	mRNA	334730	334833	.	+	.	ID=mRNA:trna88;Parent=gene:trna88;Name=trna88;Note=trna88;transcript_id=trna88
chr16	MIPS	exon	334730	334833	.	+	.	ID=mRNA:trna88.exon1;Parent=mRNA:trna88
chr16	.	gene	466560	468703	.	+	.	ID=gene:sr16118;Name=sr16118;Note=uncharacterized protein
chr16	.	mRNA	466560	468703	.	+	.	ID=mRNA:sr16118;Parent=gene:sr16118;Name=sr16118;Note=sr16118;transcript_id=sr16118
chr16	.	five_prime_UTR	466560	466604	.	+	.	ID=mRNA:sr16118.utr5p1;Parent=mRNA:sr16118
chr16	.	exon	466560	468703	.	+	.	ID=mRNA:sr16118.exon1;Parent=mRNA:sr16118
chr16	.	CDS	466605	468605	.	+	0	ID=cds.mRNA:sr16118;Parent=mRNA:sr16118
chr16	.	three_prime_UTR	468606	468703	.	+	.	ID=mRNA:sr16118.utr3p1;Parent=mRNA:sr16118
chr16	.	gene	807	5626	.	-	.	ID=gene:sr15968;Name=sr15968;Note=probable SNQ2 - ABC transporter involved in multidrug resistance
chr16	.	mRNA	807	5626	.	-	.	ID=mRNA:sr15968;Parent=gene:sr15968;Name=sr15968;Note=sr15968;transcript_id=sr15968
chr16	.	five_prime_UTR	5409	5626	.	-	.	ID=mRNA:sr15968.utr5p1;Parent=mRNA:sr15968
chr16	.	exon	807	5626	.	-	.	ID=mRNA:sr15968.exon1;Parent=mRNA:sr15968
chr16	.	CDS	996	5408	.	-	0	ID=cds.mRNA:sr15968;Parent=mRNA:sr15968
chr16	.	three_prime_UTR	807	995	.	-	.	ID=mRNA:sr15968.utr3p1;Parent=mRNA:sr15968
chr16	.	gene	395095	398168	.	-	.	ID=gene:sr16095-A;Name=sr16095-A;Note=uncharacterized protein
chr16	.	mRNA	395095	398168	.	-	.	ID=mRNA:sr16095-A;Parent=gene:sr16095-A;Name=sr16095-A;Note=sr16095-A;transcript_id=sr16095-A
chr16	.	five_prime_UTR	397390	398168	.	-	.	ID=mRNA:sr16095-A.utr5p1;Parent=mRNA:sr16095-A
chr16	.	exon	396904	398168	.	-	.	ID=mRNA:sr16095-A.exon1;Parent=mRNA:sr16095-A
chr16	.	CDS	396904	397389	.	-	0	ID=cds.mRNA:sr16095-A;Parent=mRNA:sr16095-A
chr16	.	exon	396598	396669	.	-	.	ID=mRNA:sr16095-A.exon2;Parent=mRNA:sr16095-A
chr16	.	CDS	396598	396669	.	-	0	ID=cds.mRNA:sr16095-A;Parent=mRNA:sr16095-A
chr16	.	exon	395095	396527	.	-	.	ID=mRNA:sr16095-A.exon3;Parent=mRNA:sr16095-A
chr16	.	CDS	395313	396527	.	-	0	ID=cds.mRNA:sr16095-A;Parent=mRNA:sr16095-A
chr16	.	three_prime_UTR	395095	395312	.	-	.	ID=mRNA:sr16095-A.utr3p1;Parent=mRNA:sr16095-A
chr16	.	mRNA	395095	398168	.	-	.	ID=mRNA:sr16095-B;Parent=gene:sr16095-A;Name=sr16095-B;Note=sr16095-B;transcript_id=sr16095-B
chr16	.	five_prime_UTR	396598	398168	.	-	.	ID=mRNA:sr16095-B.utr5p1;Parent=mRNA:sr16095-B
chr16	.	five_prime_UTR	396489	396527	.	-	.	ID=mRNA:sr16095-B.utr5p2;Parent=mRNA:sr16095-B
chr16	.	exon	396598	398168	.	-	.	ID=mRNA:sr16095-B.exon1;Parent=mRNA:sr16095-B
chr16	.	exon	395095	396527	.	-	.	ID=mRNA:sr16095-B.exon2;Parent=mRNA:sr16095-B
chr16	.	CDS	395313	396488	.	-	0	ID=cds.mRNA:sr16095-B;Parent=mRNA:sr16095-B
chr16	.	three_prime_UTR	395095	395312	.	-	.	ID=mRNA:sr16095-B.utr3p1;Parent=mRNA:sr16095-B
chr16	.	gene	171248	174025	.	-	.	ID=gene:sr16051;Name=sr16051;Note=uncharacterized protein
chr16	.	mRNA	171248	174025	.	-	.	ID=mRNA:sr16051;Parent=gene:sr16051;Name=sr16051;Note=sr16051;transcript_id=sr16051
chr16	.	five_prime_UTR	173635	174025	.	-	.	ID=mRNA:sr16051.utr5p1;Parent=mRNA:sr16051
chr16	.	exon	171248	174025	.	-	.	ID=mRNA:sr16051.exon1;Parent=mRNA:sr16051
chr16	.	CDS	171370	173634	.	-	0	ID=cds.mRNA:sr16051;Parent=mRNA:sr16051
chr16	.	three_prime_UTR	171248	171369	.	-	.	ID=mRNA:sr16051.utr3p1;Parent=mRNA:sr16051
chr16	.	gene	243236	244984	.	+	.	ID=gene:sr15986-A;Name=sr15986-A;Note=probable mitochondrial porin
chr16	.	mRNA	243236	244984	.	+	.	ID=mRNA:sr15986-A;Parent=gene:sr15986-A;Name=sr15986-A;Note=sr15986-A;transcript_id=sr15986-A
chr16	.	five_prime_UTR	243236	243413	.	+	.	ID=mRNA:sr15986-A.utr5p1;Parent=mRNA:sr15986-A
chr16	.	five_prime_UTR	243657	243660	.	+	.	ID=mRNA:sr15986-A.utr5p2;Parent=mRNA:sr15986-A
chr16	.	exon	243236	243413	.	+	.	ID=mRNA:sr15986-A.exon1;Parent=mRNA:sr15986-A
chr16	.	exon	243657	243709	.	+	.	ID=mRNA:sr15986-A.exon2;Parent=mRNA:sr15986-A
chr16	.	CDS	243661	243709	.	+	0	ID=cds.mRNA:sr15986-A;Parent=mRNA:sr15986-A
chr16	.	exon	243840	244984	.	+	.	ID=mRNA:sr15986-A.exon3;Parent=mRNA:sr15986-A
[truncated: 87,258 more rows]
