# Supplementary material for: Transcriptome analysis of smut fungi reveals widespread intergenic transcription and conserved antisense transcript expression
Source: BMC Genomics. 2017 May 2;18:340. doi: 10.1186/s12864-017-3720-8 (PMC5414199; doi:10.1186/s12864-017-3720-8)
Supplement: Supplementary file 6 — RNA-seq based detected gene models using different FPKM cut-off values. (XLSX 239 kb) [file 12864_2017_3720_MOESM6_ESM.xlsx]

## Sheet: Additional file 6
Additional file 6: RNA-seq based detected gene models using different FPKM cut-off values
FPKM	U. maydis	U. hordei	S. reilianum
0	21893	16485	17685
0.1	21433	15708	17122
1	15037	10790	11710
10	6824	6077	5337
100	1579	1237	1181
1000	158	135	0
10000	4	1	0
