# Supplementary material for: Transcriptome analysis of smut fungi reveals widespread intergenic transcription and conserved antisense transcript expression
Source: BMC Genomics. 2017 May 2;18:340. doi: 10.1186/s12864-017-3720-8 (PMC5414199; doi:10.1186/s12864-017-3720-8)
Supplement: Supplementary file 7 — U. maydis RNA-seq based predicted gene models. (XLSX 661 kb) [file 12864_2017_3720_MOESM7_ESM.xlsx]

## Sheet: Additional file 7
Additional file 7: U. maydis RNA-seq based predicted gene models
U. maydis Id	U. maydis Description	5'UTR Avg Length	5'UTR Intron?	3'UTR Avg Length	3'UTR Intron?	e-predicted	e-detected	i-predicted	i-detected	j-predicted	j-detected	o-predicted	o-detected	p-predicted	p-detected	x-predicted	x-detected	x-predicted Avg Length	x-detected Avg Length	x-predicted intron?	x-detected intron?
UMAG_00001	uncharacterized protein	291	N	209	N																N
UMAG_00002	related to AFG1 - ATPase family gene	310	N	136	N									3							N
UMAG_00003	uncharacterized protein	194	N	277	N											1		242		N	N
UMAG_00005	probable Benzoate 4-monooxygenase cytochrome P450	365	N	642	N	1										4	1	212.25	179	Y	N
UMAG_00006	related to IZH3 - membrane protein involved in zinc ion homeostasis	280	N	99	N									2	1	2	2	1287	1287	Y	Y
UMAG_00007	related to PHS1 - essential 3-hydroxyacyl-CoA dehydratase of the ER membrane	65	N	190	N																N
UMAG_00008	uncharacterized protein	86	N	133	N											1		103		N	N
UMAG_00009	related to TMA20 - Protein putative involved in cytoplasmic ribosome function	44	N	249	N	1															N
UMAG_00011	probable AMD2 - amidase	257	N	93	N											1		106		N	N
UMAG_00012	related to ZIM17 - Zinc finger Motif protein, mitochondrial	103	N	264	N																N
UMAG_00013	uncharacterized protein	412	N	133	N																N
UMAG_00017	uncharacterized protein	186	N	220	N											1	1	306	306	N	N
UMAG_00020	related to l-azetidine-2-carboxylic acid acetyltransferase	239	N	236	N									1		1	1	138	138	N	N
UMAG_00025	related to dehydroshikimate dehydratase	524	N	180	N																N
UMAG_00026	related to FK506-binding protein (FKBP)	760	N	655	N											2	1	164.5	118	N	N
UMAG_00027	uncharacterized protein	77	N	461	N											1	1	601	601	N	N
UMAG_00028	uncharacterized protein	93	N	108	N	2				3	1			1							N
UMAG_00029	probable myo-inositol oxygenase	518	N	221	N											4	4	309.25	309.25	N	N
UMAG_00030	related to Proline oxidase, mitochondrial precursor	338	N	364	N																N
UMAG_00031	uncharacterized protein																				N
UMAG_00032	uncharacterized protein					1	1									1		129		N	N
UMAG_00034	probable mfs-multidrug-resistance transporter	808	N	277	N																N
UMAG_00036	uncharacterized protein	182	N	488	N																N
UMAG_00037	uncharacterized protein	416	N	627	Y	1										1		107		N	N
UMAG_00038	related to transaldolase	393	N	99	N											1	1	1025	1025	N	N
UMAG_00039	uncharacterized protein	286	N	157	N											2	1	161.5	192	N	N
UMAG_00040	uncharacterized protein	75	N	133	N																N
UMAG_00041	uncharacterized protein	172	N	103	N																N
UMAG_00042	related to L-serine dehydratase 1	166	N	257	N											3	3	165.333	165.333	N	N
UMAG_00043	uncharacterized protein	544	N	135	N																N
UMAG_00045	related to quinone reductase	120	N	81	N	1															N
UMAG_00046	related to flavin oxidoreductase	231	N	89	N																N
UMAG_00047	uncharacterized protein	79	N	88	N									1	1						N
UMAG_00048	uncharacterized protein	113	N	206	N											1		125		N	N
UMAG_00049	uncharacterized protein	85	N	348	N	1										1		101		N	N
UMAG_00050	uncharacterized protein	356	N	512	N									1	1	2	1	247	352	N	N
UMAG_00052	uncharacterized protein	28	N	489	N																N
UMAG_00053	probable 3-dehydroquinate dehydratase	191	N	471.333	N	1										3	3	418.333	418.333	N	N
UMAG_00054	uncharacterized protein																				N
UMAG_00055	uncharacterized protein																				N
UMAG_00056	probable neutral amino acid permease	181	N	344	N									1	1						N
UMAG_00057	uncharacterized protein	187	N	3245	N	1										1	1	230	230	N	N
UMAG_00058	uncharacterized protein	368	N	74	N																N
UMAG_00059	related to 3-mercaptopyruvate sulfurtransferase	95	N	169	N									1		2	1	162	160	N	N
UMAG_00060	uncharacterized protein	112	N	114	N									3	2	5		498		Y	N
UMAG_00061	related to quinate transport protein	658	N	139	N																N
UMAG_00062	uncharacterized protein					1										1	1	160	160	N	N
UMAG_00063	uncharacterized protein	716	N	73	N																N
UMAG_00064	related to pepsin precursor (aspartate protease)	478	N	235	N											1		112		N	N
UMAG_00067	related to ubiquitin-protein ligase e3 component	262	N	70	N											5	4	606.2	723.25	N	N
UMAG_00068	uncharacterized protein	91	N	338	N											4	2	205	249	N	N
UMAG_00071	probable deoxyhypusine synthase	124	N	312	N									1	1	1		106		N	N
UMAG_00072	uncharacterized protein	100	N	107	N									1		1	1	135	135	N	N
UMAG_00074	related to NOP16 \FB nucleolar protein involved in 60S ribosomal subunit biogenesis	133	N	1201	N																N
UMAG_00076	probable purine permease	323	N	40	N									1		1		307		N	N
UMAG_00077	uncharacterized protein	117	N	379	N																N
UMAG_00078	Phenylalanine ammonia-lyase	241	N	54	N											1	1	572	572	N	N
UMAG_00079	uncharacterized protein	404	N	152	N											6	5	222.333	242.2	N	N
UMAG_00080	related to 5-oxoprolinase	88	N	103	N											2	2	176.5	176.5	N	N
UMAG_00081	uncharacterized protein	331	N	281	N											1	1	110	110	N	N
UMAG_00082	uncharacterized protein	269	N	617	N																N
UMAG_00083	related to formate/nitrite transporter	679	Y	77	N	1										5	2	234.4	148.5	N	N
UMAG_00084	uncharacterized protein	79	N	229	N											4	3	232.25	167.333	Y	Y
UMAG_00085	uncharacterized protein	152	N	1007	N							1									N
UMAG_00087	uncharacterized protein	83	N	161	N																N
UMAG_00089	uncharacterized protein																				N
UMAG_00090	uncharacterized protein															1		170		N	N
UMAG_00091	uncharacterized protein	525	N	85	N											2	1	125	124	N	N
UMAG_00092	related to levodione reductase	94	N	274	N	1															N
UMAG_00094	related to NonF protein, involved in nonactin biosynthesis	1	N	522	N																N
UMAG_00095	related to Protein dltE	122	N	543	N																N
UMAG_00096	probable ZRT2 - Zinc transporter II	929	N	401	N											1	1	383	383	N	N
UMAG_00097	uncharacterized protein	387	N	103	N																N
UMAG_00098	related to YTP1	111	N	257	N																N
UMAG_00099	related to choline-phosphate cytidylyltransferase	456	N	330	N											4	3	179.25	176.667	N	N
UMAG_00101	related to DNA polymerase eta	199	N	247	N									2	2	2	2	450.5	450.5	N	N
UMAG_00102	uncharacterized protein	167	N	571	N											1	1	102	102	N	N
UMAG_00103	related to ESBP6 - similarity to Monocarboxylate transporter	247	N	781	N																N
UMAG_00104	uncharacterized protein	30	N	158	N											2		137		N	N
UMAG_00105	iron transport multicopper oxidase	615	N	171	N									1	1						N
UMAG_00108	related to D-arabinitol 2-dehydrogenase	409	N	41	N											2	1	157.5	110	N	N
UMAG_00109	probable DAK2 - dihydroxyacetone kinase	302	N	131	N	1										5	3	173.6	201.667	N	N
UMAG_00111	related to membrane protein, peroxisomal	270	Y	357	N																N
UMAG_00113	related to transcriptional activator acu-15	579	N	222	N	1										4	3	339.25	415.667	N	N
UMAG_00114	related to SPT3 - general transcriptional adaptor or co-activator	144	N	216	N																N
UMAG_00115	probable BAT2 - branched-chain-amino-acid transaminase (cytosolic)	90	N	212	N											1	1	505	505	N	N
UMAG_00116	related to nicotinamide mononucleotide permease	415	N	238	N							1									N
UMAG_00117	related to amidase (acetamidase)	248	N	107	N											4	1	263.5	113	Y	N
UMAG_00118	probable UDP-glucose 6-dehydrogenase	337	N	146	N																N
UMAG_00119	related to protein FR, involved in hyphal branching	170	N	111	N																N
UMAG_00120	related to PTC7 - type 2C protein phosphatase	197	N	151	N																N
UMAG_00122	uncharacterized protein	67	Y	53	N	1	1														N
UMAG_00123	related to L-lactate dehydrogenase (cytochrome b2)	97	N	88	N																N
UMAG_00124	uncharacterized protein	269	N	451	N											1	1	407	407	N	N
UMAG_00125	uncharacterized protein	142	N	189	N																N
UMAG_00126	related to Chitin deacetylase 1	1	N	127	N																N
UMAG_00127	uncharacterized protein	330	N	65	N																N
UMAG_00130	related to lysophospholipase	143	N	121	N	1															N
UMAG_00131	related to NADPH quinone oxidoreductase homolog PIG3	1209	Y	124	N	1	1									2	1	136.5	146	N	N
UMAG_00132	uncharacterized protein	848	N	229	N																N
UMAG_00133	related to acetylhydrolase			174	N	3	1			2	2	1	1	2	1	5	2	671	1453.5	Y	Y
UMAG_00136	related to Zinc finger protein	171	Y	37	N																N
UMAG_00137	uncharacterized protein	85	N	209	N									1							N
UMAG_00138	probable TUF1 - translation elongation factor TU, mitochondrial	139	N	483	N											1		123		N	N
UMAG_00140	related to tRNA dihydrouridine synthase	175	N	287	N											3	3	125.667	125.667	N	N
UMAG_00141	uncharacterized protein	106	N	89	N											9	2	278.444	398.5	N	N
UMAG_00144	uncharacterized protein	2164	N	219	N											2	2	137	137	N	N
UMAG_00145	MERGED related to p53-related protein kinase	267	N	600.333	Y	1										1	1	142	142	N	N
UMAG_00146	uncharacterized protein	263	N	133	N											1		159		N	N
UMAG_00148	uncharacterized protein					1				2	1					4	1	571.5	805	Y	Y
UMAG_00149	uncharacterized protein	433	N	495	N									1		4	2	157.5	175.5	N	N
UMAG_00152	related to tandem ph domain-containing protein-2 (tapp2)	295	N	150	N																N
UMAG_00153	uncharacterized protein	93	N	233.5	N	1										1		125		N	N
UMAG_00154	related to Para-nitrobenzyl esterase	55	N	131	N											2	2	147.5	147.5	N	N
UMAG_00156	uncharacterized protein	70	N	160	N									1	1						N
UMAG_00157	probable pyruvate kinase	59	N	287	N									2	2	3	3	308	308	N	N
UMAG_00159	uncharacterized protein	163	N	290	N																N
UMAG_00160	probable SEC17 - transport vesicle fusion protein	90	N	361	N	1								1	1						N
UMAG_00161	uncharacterized protein	219	N	64	N											3	2	172	206	N	N
UMAG_00163	related to Tubulin-specific chaperone B	86	N	746	N																N
UMAG_00164	related to splicing factor HCC1	121	N	828	N																N
UMAG_00166	uncharacterized protein	172	N	1059	N																N
UMAG_00167	uncharacterized protein	504	N	264	N											1	1	127	127	N	N
UMAG_00168	related to Cell division control protein 15	521	N	44	N											3	3	507	507	N	N
UMAG_00169	related to AUT1 - essential for autophagocytosis	216	N	123	N	1										2	2	322.5	322.5	N	N
UMAG_00171	uncharacterized protein	461	N	487	N																N
UMAG_00172	related to meiotic recombination protein rec8															2	1	966.5	1723	N	N
UMAG_00174	related to transcriptional regulator protein SPT6	324	N	129	N											4	4	127.75	127.75	N	N
UMAG_00175	related to eIF3f - translation initiation factor 3 subunit F	339	N	176	N																N
UMAG_00176	probable SAC1 - recessive suppressor of secretory defect	271	N	539	N											4	3	248	286.333	N	N
UMAG_00177	uncharacterized protein	143	N	402	N																N
UMAG_00179	uncharacterized protein	106	N	366	N											2		224		Y	N
UMAG_00180	uncharacterized protein	357	N	248	N											4		141.5		N	N
UMAG_00181	uncharacterized protein	535	N	511	N											1	1	125	125	N	N
UMAG_00182	related to Lipase 2 precursor	702	N	288	N											2		165.5		N	N
UMAG_00183	related to SWD1 - subunit of the COMPASS complex	106	N	423	N																N
UMAG_00184	related to RPF1 - involved in the assembly of the large ribosomal subunit	250	N	150	N											1		298		N	N
UMAG_00187	uncharacterized protein	26	N																		N
UMAG_00188	uncharacterized protein	501	Y	353	N									1	1	3	2	305	337	N	N
UMAG_00189	related to ESF1 - 18S rRNA factor, nucleolar protein involved in pre-rRNA processing	92	N	274	N											4		107.75		N	N
UMAG_00191	related to BUD13 - subunit of the RES complex, required for pre-mRNA retention and splicing	130	N	148	N																N
UMAG_00192	uncharacterized protein	881	N	165	N											4	2	129	146.5	N	N
UMAG_00193	uncharacterized protein	789	N	221	N									1		1		124		N	N
UMAG_00194	uncharacterized protein													1	1	1	1	465	465	N	N
UMAG_00195	uncharacterized protein	893	N	137	N											8	5	191	237.8	N	N
UMAG_00196	probable FUN34 - transmembrane protein involved in ammonia production	400	N	938	N											1	1	335	335	N	N
UMAG_00197	related to TAD2 - tRNA-specific adenosine deaminase 2	508	N	392	N									2		2	1	337.5	559	N	N
UMAG_00199	related to eIF3h -translation initiation factor 3 subunit H	56	N	370	N											1		146		N	N
UMAG_00202	related to Cytochrome P450 4F8	238	N	282	N							1				3	3	333	333	N	N
UMAG_00203	uncharacterized protein	190	N	564	N	1	1			1	1					4	1	447.75	1114	Y	N
UMAG_00204	related to Ca2 -transporting ATPase	9	N	183	N									2	2	2	2	2673	2673	N	N
UMAG_00205	related to HSP12 - heat shock protein					1															N
UMAG_00206	uncharacterized protein					1	1														N
UMAG_00207	related to mitochondrial carrier family protein	209	N	247	N																N
UMAG_00208	related to SRC1 - involved in sister chromatid segregation	107	N	146	N																N
UMAG_00209	uncharacterized protein	378	N	209	N											1	1	364	364	N	N
UMAG_00210	uncharacterized protein	196	N	887	N									1	1						N
UMAG_00211	uncharacterized protein	244	N	213	N																N
UMAG_00212	uncharacterized protein	427	N	183	N																N
UMAG_00213	related to GPI1 - required for N-acetylglucosaminyl phosphatidylinositol synthesis	162	Y	64	N	1															N
UMAG_00215	probable PRO1 - glutamate 5-kinase	193	N	138	N									1	1						N
UMAG_00216	probable RFC2 - DNA replication factor C, 41 KD subunit	39	N	257	N																N
UMAG_00218	related to PFS2 - polyadenylation factor I subunit 2	231	N	138	N											1	1	461	461	N	N
UMAG_00219	uncharacterized protein	447	N	125	N																N
UMAG_00221	uncharacterized protein	415	N	173	N											2	1	259	406	N	N
UMAG_00222	related to monocarboxylate transporter	121	N	640	N											1		168		N	N
UMAG_00223	related to aquaporin	1076	N	116	N											5	3	385	483.667	N	N
UMAG_00224	uncharacterized protein	89	N	1274	N											2		213.5		N	N
UMAG_00225	uncharacterized protein	307	N	363	N											4	3	181.75	196.333	N	N
UMAG_00226	uncharacterized protein	176	N	237	N	1															N
UMAG_00227	probable CCC2 - P-type ATPase, Cu(2 )-transporting ATPase	456	N	116	N											3	1	112	106	N	N
UMAG_00229	uncharacterized protein	439	N	119	N									1	1	4	3	384	473	N	N
UMAG_00230	uncharacterized protein	1380	N	153	N																N
UMAG_00233	uncharacterized protein	125	N	133	N									1							N
UMAG_00235	probable EXG1 - exo-beta-1,3-glucanase (I/II), major isoform	1580.5	Y	141	N											6	2	277.333	497.5	N	N
UMAG_00236	uncharacterized protein	424	N	139	N											3		154.333		N	N
UMAG_00238	uncharacterized protein	738	N	230	N											2	1	140	148	N	N
UMAG_00239	related to SSK1 - two-component signal transducer	416	N	3602	N											2	2	295	295	N	N
UMAG_00240	related to UTP4 - U3 snoRNP protein	90	N	171	N											1		114		N	N
UMAG_00241	uncharacterized protein	98	N	627.5	N											1		135		N	N
UMAG_00242	related to MAK5 - ATP-dependent RNA helicase	325	N	452	N									1	1	2	1	125	117	N	N
UMAG_00244	uncharacterized protein	487	N	321	N																N
UMAG_00245	related to mitochondrial uncoupling protein 3	133	N	210.5	Y							1				1	1	117	117	N	N
UMAG_00247	uncharacterized protein	249	N	433	N											1	1	213	213	N	N
UMAG_00249	uncharacterized protein	311	N	214	N																N
UMAG_00250	uncharacterized protein	439	N	515	N																N
UMAG_00251	uncharacterized protein	288	N	97	N																N
UMAG_00254	uncharacterized protein	182.667	N	776.222	Y	1								1	1						N
UMAG_00255	uncharacterized protein	237	N	184	N																N
UMAG_00256	related to 3-oxoacyl-[acyl-carrier protein] reductase	175	N	268.333	Y	1															N
UMAG_00258	uncharacterized protein	308	N	271	N																N
UMAG_00259	probable ELP3 - subunit of elongator/RNAPII holoenzyme with histone acetylase activity	327	N	202	N											1	1	117	117	N	N
UMAG_00262	uncharacterized protein	581.5	Y	186	N									1		3	1	244.667	420	N	N
UMAG_00263	related to carnitine/acylcarnitine translocase	98	N	302	N																N
UMAG_00264	related to ZAP1 - metalloregulatory protein involved in zinc-responsive transcriptional regulation	651	N	66	N											1	1	449	449	N	N
UMAG_00265	related to pyruvate dehydrogenase complex protein X precursor, dihydrolipoamide acetyltransferase component	76	N	148	N																N
UMAG_00266	related to Rpa34 - 34 kD subunit of DNA-directed RNA polymerase I	175	N	192	N																N
UMAG_00270	uncharacterized protein	724	N	393	N											1	1	539	539	N	N
UMAG_00271	related to Lipase, required for intravacuolar lysis of autophagic bodies	185	N	261	N									1		1	1	505	505	N	N
UMAG_00272	uncharacterized protein	392	N	48	N																N
UMAG_00273	uncharacterized protein	382	N	1751	N											1	1	515	515	N	N
UMAG_00274	probable casein kinase I	656	N	456	N																N
UMAG_00275	related to DNA polymerase V	276	N	407	N									1							N
UMAG_00276	uncharacterized protein			97	N											2	1	417	481	N	N
UMAG_00277	related to M-phase inducer phosphatase	576	N	169	N																N
UMAG_00278	uncharacterized protein													2	1	1	1	1237	1237	N	N
UMAG_00280	related to Glutaminyl-peptide cyclotransferase precursor	279.667	N	365	N																N
UMAG_00282	probable RNA helicase	285	N	138	N											1	1	126	126	N	N
UMAG_00283	uncharacterized protein	258	N	335	N																N
UMAG_00284	related to vesicle-associated membrane protein 7	183	N	871	Y																N
UMAG_00286	uncharacterized protein	817	N	225	N																N
UMAG_00288	related to trna methyltransferase	92	N	124	N																N
UMAG_00289	related to inner kinetochore protein MIF2	376	N	255	N											7	3	293.286	526.333	N	N
UMAG_00290	related to DNA topoisomerase II binding protein	412	N	386	N											1	1	453	453	N	N
UMAG_00291	uncharacterized protein	379	N	119	N											2	2	145.5	145.5	N	N
UMAG_00292	related to WD repeat protein PWP1	84	N	273	N											4	3	155	172.667	N	N
UMAG_00293	related to protein RPF2 involved in ribosomal large subunit assembly and maintenance	160	N	261	N																N
UMAG_00295	GTP binding protein Cdc42																				N
UMAG_00296	uncharacterized protein	742	N	227	N																N
UMAG_00297	related to Peroxisome assembly protein 12	253	N	141	N																N
UMAG_00298	related to ubiquitin-specific processing protease	326	N	249	N											3	3	393.667	393.667	N	N
UMAG_00299	uncharacterized protein	254	N	196	N																N
UMAG_00300	uncharacterized protein	291	N	147	N											1		122		N	N
UMAG_00302	related to N-acetylglucosaminyl-phosphatidylinositol de-N-acetylase																				N
UMAG_00304	probable TRP2 - anthranilate synthase component I	417	N	214	N																N
UMAG_00305	related to Splicing factor 3 subunit 1	131	N	399	N									1							N
UMAG_00306	uncharacterized protein	417	N	92	N																N
UMAG_00308	related to APN1 - AP endonuclease	158	N	1090	N									2	1						N
UMAG_00309	uncharacterized protein	76	N													2		260		N	N
UMAG_00310	related to WD-repeat protein crb3	281	N	283	N									3							N
UMAG_00311	probable asparagine synthase	69	N	345	N	1										4	2	171	231.5	N	N
UMAG_00315	probable biotin synthase	291	N	290	N											1		103		N	N
UMAG_00316	uncharacterized protein	1514	N	260	N																N
UMAG_00317	uncharacterized protein	866	N	75	N									1							N
UMAG_00318	related to MRT4 - protein involved in mRNA turnover	109	N	207	N									1							N
UMAG_00319	related to LIA1 - deoxyhypusine hydroxylase	65	N	168	N											1		103		N	N
UMAG_00321	related to MPE1 - subunit of CPF involved 3' end formation of mRNA	605	N	97	N																N
UMAG_00322	probable LRO1 - a lecithin cholesterol acyltransferase-like gene, mediates diacylglycerol esterification	122	N	228	N											1	1	168	168	N	N
UMAG_00326	uncharacterized protein	426	N	127	N											1		132		N	N
UMAG_00328	uncharacterized protein	88	N	181	N																N
UMAG_00329	related to exocyst complex 100 kDa component	313	N	132	N											1		135		N	N
UMAG_00330	related to UTR2 - cell wall protein	254	N	145	N	1										1		103		N	N
UMAG_00332	related to transcription factor TFIIIC subunit	66	N	1328	N											1	1	104	104	N	N
UMAG_00333	uncharacterized protein	105	N	48	N																N
UMAG_00334	probable peroxisomal acyl-coenzyme A thioester hydrolase 1	91	N	98	N																N
UMAG_00336	uncharacterized protein																				N
UMAG_00337	uncharacterized protein					1	1														N
UMAG_00338	uncharacterized protein	626	N	108	N											6	5	324.833	369.6	N	N
UMAG_00340	related to syntaxin 18	129	N	291	N																N
UMAG_00342	uncharacterized protein	293	N	746	N																N
UMAG_00343	probable GAP1 - amino acid transport protein	144	N	159	N																N
UMAG_00344	uncharacterized protein	257	N	315	N									2	1	1	1	1274	1274	N	N
UMAG_00347	related to Tubulin-folding cofactor D	110	N	365	N											2	1	198.5	290	N	N
UMAG_00349	uncharacterized protein	179	N	141	N	1															N
UMAG_00350	probable ERG5 - C-22 sterol desaturase	484	N	205	N			1													N
UMAG_00353	uncharacterized protein	98	N	715	N																N
UMAG_00354	related to Sentrin-specific protease 1	220	N	121	N																N
UMAG_00355	related to SGT1 protein	96	N	491	Y	1	1														N
UMAG_00356	uncharacterized protein	267	N	67	N											1	1	1158	1158	N	N
UMAG_00357	uncharacterized protein	570	N	551	N									3	1	1	1	632	632	N	N
UMAG_00358	uncharacterized protein																				N
UMAG_00360	uncharacterized protein	442	N	132	N											5	3	221.8	227.333	N	N
UMAG_00361	related to MNR2 - Manganese resistance protein	250	N	105	N																N
UMAG_00362	uncharacterized protein	275	N	98	N																N
UMAG_00364	related to U4/U6 snRNP-associated 61 kDa protein	90	N	385	N											1	1	123	123	N	N
UMAG_00365	uncharacterized protein	85	N	409	N											2		543		Y	N
UMAG_00366	probable MCM6 - involved in replication	142	N	116	N											2	1	908.5	1668	N	N
UMAG_00369	uncharacterized protein	97	N	171	N											4	4	280.5	280.5	N	N
UMAG_00370	probable SPO14 - phospholipase D	224	N	33	N									1		1		101		N	N
UMAG_00371	related to Opsin-1	377	N	290	N	1															N
UMAG_00372	probable SPF1 - P-type ATPase	139	N	357	N																N
UMAG_00374	probable DAL5 - Allantoate and ureidosuccinate permease	282	N	141	N																N
UMAG_00375	uncharacterized protein	983.2	Y	257	N	1										3		109.667		N	N
UMAG_00376	related to deubiquitinating enzyme ubh1	533	N	633	N																N
UMAG_00378	uncharacterized protein	217	N	281	N											1		115		N	N
UMAG_00379	related to eIF3e - eukaryotic initiation factor 3 subunit E	171	N	240	N																N
UMAG_00380	related to MAG1 - 3-methyl-adenine DNA glycosylase	104	N	217	N																N
UMAG_00381	probable NADH2 dehydrogenase (ubiquinone) 40K chain	124	N	348	N	1								1		1	1	155	155	N	N
UMAG_00384	uncharacterized protein	100	N	302	N											3	2	729.333	581	Y	Y
UMAG_00385	uncharacterized protein	692	N	244	N																N
UMAG_00386	uncharacterized protein	254	N	146	N	1															N
UMAG_00387	probable ADP-ribosylation factor	396.667	Y	915	N	1										1	1	176	176	N	N
UMAG_00388	uncharacterized protein													1	1						N
UMAG_00389	related to Hsk1-interacting molecule 1	685	N	339	N																N
UMAG_00390	uncharacterized protein	183	N	188	N																N
UMAG_00391	uncharacterized protein	76	N	125	N	1				1											N
UMAG_00392	uncharacterized protein	118	N	338	N					1						2	1	100.5	103	N	N
UMAG_00393	probable SKI2 - putative RNA helicase, involved in exosome mediated 3` to 5` mRNA degradation	148	N	105	N											1		106		N	N
UMAG_00394	uncharacterized protein	185	N	364	N																N
UMAG_00395	probable Rds1 protein	321	N	388	N											1		117		N	N
UMAG_00397	uncharacterized protein	127	N	1277	N									2	1						N
UMAG_00399	uncharacterized protein	617	N	79	N											10	6	241.1	251.167	Y	Y
UMAG_00400	uncharacterized protein	636	Y	148	N	1	1									4	2	186	225.5	N	N
UMAG_00403	probable MDH1 - malate dehydrogenase precursor, mitochondrial	110	N	273	N																N
UMAG_00405	uncharacterized protein	940	N	505	N																N
UMAG_00406	uncharacterized protein	179	N	779	N																N
UMAG_00407	probable Tartrate dehydrogenase	128	N	83	N											2	1	417.5	671	N	N
UMAG_00410	uncharacterized protein	84	N	176	N																N
UMAG_00411	related to metalloprotease	1074	N	84	N																N
UMAG_00412	related to sorbitol dehydrogenase	398.333	Y	207	N																N
UMAG_00414	uncharacterized protein	496	N	408	N											1	1	378	378	N	N
UMAG_00415	uncharacterized protein	341	N	141	N											12	7	312.333	442.429	N	N
UMAG_00417	uncharacterized protein																				N
UMAG_00418	probable xylitol dehydrogenase															1		110		N	N
UMAG_00419	related to atp-dependent rna helicase	577	N	290	N																N
UMAG_00420	uncharacterized protein	386	N	122	N									1	1	1	1	802	802	N	N
UMAG_00422	uncharacterized protein	223	N	133	N																N
UMAG_00423	related to CAP1 - F-actin capping protein alpha subunit	77	N	694	N																N
UMAG_00424	related to Choline dehydrogenase	206	N	80	N																N
UMAG_00427	uncharacterized protein	367	N	96	N									1	1	1	1	184	184	N	N
UMAG_00428	uncharacterized protein	884	N	98	N																N
UMAG_00429	probable TPS1 - alpha,alpha-trehalose-phosphate synthase, 56 KD subunit	502	N	243	N																N
UMAG_00430	probable GCV1 - glycine decarboxylase, subunit T, mitochondrial	276	N	192	N											1		204		N	N
UMAG_00432	probable proline iminopeptidase	248	N	112	N																N
UMAG_00435	related to 50S ribosomal protein L4	83	N	686	N																N
UMAG_00438	related to 50S ribosomal protein L35	123	N	258	N																N
UMAG_00439	uncharacterized protein	246	N	209	N																N
UMAG_00440	uncharacterized protein	374	N	108	N											1		104		N	N
UMAG_00441	uncharacterized protein			118	N																N
UMAG_00442	uncharacterized protein	734	N	167	N											6	1	177.167	220	N	N
UMAG_00443	uncharacterized protein	128	N	269	N											2	2	116	116	N	N
UMAG_00444	uncharacterized protein	237.5	Y	87	N																N
UMAG_00445	uncharacterized protein	247	N	222	N									1		1	1	441	441	Y	Y
UMAG_00446	probable beta-glucosidase	1076	N	206	N																N
UMAG_00447	uncharacterized protein	272	N	1123	N											2	1	284	342	N	N
UMAG_00448	uncharacterized protein	375	N	744	N																N
UMAG_00450	related to multidrug resistance protein	168	N	813	N									3		1	1	122	122	N	N
UMAG_00451	uncharacterized protein	164	N	57	N									2	1						N
UMAG_00453	related to phosphatidylinositol 3-kinase	253	N	357	N																N
UMAG_00454	related to MCD4 - sporulation protein	104	N	141	N																N
UMAG_00455	related to MIR1 - Phosphate transporter of the mitochondrial carrier (MCF) family	351	N	186	N																N
UMAG_00458	related to siroheme synthase	375	N	339	Y											1	1	342	342	N	N
UMAG_00459	related to Condensin complex subunit 3	167	N													3	1	127.333	159	N	N
UMAG_00460	related to exosome complex exonuclease	75	N	523	N											2	2	453	453	Y	Y
UMAG_00461	uncharacterized protein	86	N	470	N																N
UMAG_00463	uncharacterized protein	205	N	197	N																N
UMAG_00464	uncharacterized protein	503	N	591	N											2	2	171	171	N	N
UMAG_00465	uncharacterized protein	395	N	316	N																N
UMAG_00466	uncharacterized protein	732	Y	217	N	1															N
UMAG_00467	uncharacterized protein	574	N	247	N									1		1		163		N	N
UMAG_00468	related to glycinamide ribonucleotide transformylase	84	N	110	N									3	1	2		233		N	N
UMAG_00469	probable histone H2A F/Z family member HTZ1	234	N	862	N	1										2	2	580.5	580.5	N	N
UMAG_00473	uncharacterized protein	251	Y	885	N	1	1														N
UMAG_00475	uncharacterized protein	82	N	273	N											1	1	169	169	N	N
UMAG_00476	related to 2-hydroxy-6-oxo-6-phenylhexa-2,4-dienoate hydrolase	365	N	60	N																N
UMAG_00477	related to Monocarboxylate transporter 1	559	N	128	N											1	1	145	145	N	N
UMAG_00478	uncharacterized protein	193	N	236	N											1		124		N	N
UMAG_00480	transmembrane mucin involved in surface sensing via MAP-kinase cascade	1049	Y			1															N
UMAG_00481	probable signal peptidase (endopeptidase SP18)	239	N	261	N																N
UMAG_00482	uncharacterized protein	323	N	214	N																N
UMAG_00483	uncharacterized protein	298	N	375	N																N
UMAG_00486	probable PGM2 - phosphoglucomutase	352	N	90	N																N
UMAG_00490	related to Sorting nexin MVP1	90	N	163	N											2	1	424.5	624	N	N
UMAG_00491	related to BRF1 - TFIIIB subunit, 70 kD	387	N	327	N									1							N
UMAG_00492	uncharacterized protein	458	N	228	N																N
UMAG_00493	uncharacterized protein	213	N	115	N																N
UMAG_00494	uncharacterized protein	209	N	400	N											7	6	586.143	663	N	N
UMAG_00495	uncharacterized protein	236	N	162	N	1								1	1	2		105.5		N	N
UMAG_00496	mismatch base pair and cruciform DNA recognition protein Hmp1					1	1														N
UMAG_00499	uncharacterized protein	144	N	690	N									1							N
UMAG_00501	uncharacterized protein	53	N	69	N																N
UMAG_00503	uncharacterized protein	354	N	255	N																N
UMAG_00505	related to BRO1 - cytoplasmic class E vacuolar protein sorting (VPS) factor	236	N	122	N											3	2	137.333	129	N	N
UMAG_00506	uncharacterized protein	142	N	242	N																N
UMAG_00507	related to MED6 - subunit of the RNA polymerase II mediator complex	144	N	206	N	1															N
UMAG_00508	probable CUP5 - proteolipid subunit of the vacuolar H( )-ATPase V0 sector	285.5	Y	472	N	1															N
UMAG_00510	probable MSP1 - intra-mitochondrial sorting protein	30	Y	461	N	1	1							1							N
UMAG_00512	probable NADH-ubiquinone oxidoreductase 21 kDa subunit, mitochondrial precursor	51	N	263	N					1	1										N
UMAG_00513	uncharacterized protein	170	N	55	N											1	1	861	861	N	N
UMAG_00515	uncharacterized protein	399	N	97	N																N
UMAG_00516	related to Nucleolar protein NOP4	93	N	148	N																N
UMAG_00518	related to TRP4 - anthranilate phosphoribosyltransferase	268	N	307	N																N
UMAG_00522	uncharacterized protein															1		115		N	N
UMAG_00523	related to CDC36 - transcription factor	390	N	114	N																N
UMAG_00525	probable UBC1 - E2 ubiquitin-conjugating enzyme	102	N	335.667	Y					2	1										N
UMAG_00526	uncharacterized protein	165	N	183	N																N
UMAG_00527	related to DNA polymerase delta subunit 4	165	N	123	N																N
UMAG_00528	uncharacterized protein	974	N	246	N																N
UMAG_00529	probable carboxylic acid transport protein JEN1	14	N	193	N	1															N
UMAG_00530	uncharacterized protein	960	N	32	N									1							N
UMAG_00532	uncharacterized protein	231	N	139	N																N
UMAG_00533	related to PPR1 - transcription factor regulating pyrimidine pathway	617	N	257	N											1	1	556	556	N	N
UMAG_00534	uncharacterized protein	614	N	154	N											1		218		N	N
UMAG_00535	uncharacterized protein	145	N	178	N											1	1	272	272	N	N
UMAG_00536	uncharacterized protein	105	N	101	N																N
UMAG_00538	uncharacterized protein	280	N	109	N											2		567		Y	N
UMAG_00539	related to MON2 - peripheral membrane protein with a role in endocytosis and vacuole integrity	280	N	2620	N																N
UMAG_00540	uncharacterized protein	456	N	396	N											1		114		N	N
UMAG_00542	related to HRD1 - ubiquitin-protein ligase	304	N	258	N											3	2	307.333	404	N	N
UMAG_00543	uncharacterized protein	813	N	146	N											1		139		N	N
UMAG_00545	uncharacterized protein	835	N	253	N											1		103		Y	N
UMAG_00547	probable PRO3 - delta 1-pyrroline-5-carboxylate reductase	180	N	305	N																N
UMAG_00548	related to GDA1 - guanosine diphosphatase	788	N	118	N									1	1	5	3	341.4	471.333	N	N
UMAG_00549	related to UTR1 (associated with ferric reductase activity)	178	N	582	N									1		2	1	137.5	106	N	N
UMAG_00550	uncharacterized protein													3	2						N
UMAG_00551	related to putative C2H2 zinc finger protein flbC	1274	N	153	N											1	1	114	114	N	N
UMAG_00553	related to GTPase activating protein sec2	120	N	137	N																N
UMAG_00555	probable glycerol-3-phosphate dehydrogenase (NAD)	349	N	155	N																N
UMAG_00557	probable AMS1 - alpha-mannosidase	161	N	141	N									1		1		113		N	N
UMAG_00558	uncharacterized protein	54	N	178	N									1		3	2	971.667	1147	Y	Y
UMAG_00559	uncharacterized protein																				N
UMAG_00560	probable glycogen synthase kinase 3 alpha	592	N	661	N	1										1		102		N	N
UMAG_00561	related to cell cycle arrest protein BUB2	91	N	197	N	1										4	3	306.75	354	N	N
UMAG_00562	uncharacterized protein	487	N	257	N											2		125.5		N	N
UMAG_00563	related to MRPL33 - mitochondrial ribosomal protein, large subunit	553.5	Y	121	N	2		2	1	1	1			1		3	3	477.667	477.667	N	N
UMAG_00564	related to adenosine deaminase	46	N	195	N																N
UMAG_00565	probable CCT7 - component of chaperonin-containing T-complex	272	N	219	N																N
UMAG_00567	related to B2-aldehyde-forming enzyme	411	N	251	N																N
UMAG_00568	related to FCP1 - TFIIF interacting component of CTD phosphatase	406	N	136	N																N
UMAG_00569	related to GTP-binding protein	62	N	174	N											3	2	183.667	198.5	N	N
UMAG_00572	uncharacterized protein	56	N	302	N									1		4	3	310.25	261.333	N	N
UMAG_00573	uncharacterized protein	308	N	646	N	1										2	1	263.5	345	N	N
UMAG_00574	probable DNA/RNA helicase (DEAD/H box family II)	166	N	305	N											3	3	417	417	N	N
UMAG_00575	related to IES1 - Subunit 1 of the INO80 chromatin remodeling complex	157	N	104	N									1	1						N
UMAG_00576	related to LRP1 - nuclear exosome-associated nucleic acid binding protein	150	N	97	N																N
UMAG_00578	b mating type locus, bW1 allele	50	N	241	N			1													N
UMAG_00579	related to n-terminal acetyltransferase 1	141	N	52	N											2	1	221.5	327	N	N
UMAG_00581	uncharacterized protein	440	N	76	N											2		111.5		N	N
UMAG_00582	related to cytoskeleton assembly control protein	131	N	247	N											1	1	154	154	N	N
UMAG_00583	uncharacterized protein	99	N	46	N									1	1	1	1	436	436	N	N
UMAG_00584	probable casein kinase-1 hhp1	508	N	962	N																N
UMAG_00585	probable RPN5 - 26S proteasome regulatory subunit	194	N	314	N																N
UMAG_00586	uncharacterized protein	84	N	100	N											1	1	586	586	N	N
UMAG_00588	uncharacterized protein	199	N	110	N											11	6	240.727	342.167	N	N
UMAG_00589	related to GLO4 - glyoxalase II (hydroxyacylglutathione hydrolase)	278	N	32	N											1	1	182	182	N	N
UMAG_00590	uncharacterized protein	198	N	160	N																N
UMAG_00592	related to Nuclear receptor co-repressor/HDAC3 complex subunit TBLR1	1047	N	366	N											2	1	145	166	N	N
UMAG_00593	uncharacterized protein	252	N	185	N	1						1		1	1	2	2	1178.5	1178.5	N	N
UMAG_00594	probable dihydrolipoamide acetyltransferase component of pyruvate dehydrogenase complex, mitochondrial precursor	238	N	308	N											2	2	572	572	N	N
UMAG_00595	probable aspartate aminotransferase, mitochondrial precursor	173	N	151	N									3	1	1	1	317	317	N	N
UMAG_00596	uncharacterized protein	169	N	116	N																N
UMAG_00597	probable ATP-binding cassette transporter protein, mitochondrial	1064	N	54	N																N
UMAG_00598	uncharacterized protein	602	N	252	N																N
UMAG_00599	related to DNA polymerase mu	192	N	125	N											2	1	114	111	N	N
UMAG_00601	related to Splicing factor U2AF-associated protein 2	32	N	139	N											4	1	117.75	112	N	N
UMAG_00602	probable SCH9 - serine/threonine protein kinase involved in stress response and nutrient-sensing signaling pathway	569	N	211	N																N
UMAG_00603	uncharacterized protein	365	N	476	N											3	3	232.333	232.333	N	N
UMAG_00604	related to SGT1 - subunit of SCF ubiquitin ligase complex	174	N	47	N																N
UMAG_00605	related to glucosyltransferase	186	N	327	N									1	1	4	2	344.25	499	N	N
UMAG_00606	uncharacterized protein	341	N	761	N											4	2	165.5	148.5	N	N
UMAG_00607	related to phosducin homolog, likely to be involved in regulation of pheromone response	172	N	357	N											3	2	238.333	304.5	Y	Y
UMAG_00608	uncharacterized protein	276	N	188	N																N
UMAG_00610	uncharacterized protein	194	N	323	N																N
UMAG_00612	related to RKR1 - RING domain E3 ubiquitin ligase	393	N	371	N											1	1	1387	1387	N	N
UMAG_00614	probable TOM40 - mitochondrial import receptor (MOM38)	195	N	232	N																N
UMAG_00615	probable FCF1 - putative PINc domain nuclease	152	N	214	N																N
UMAG_00616	uncharacterized protein	412	N	182	N																N
UMAG_00617	related to O-sialoglycoprotein endopeptidase	532	N	321	N											1	1	173	173	N	N
UMAG_00620	uncharacterized protein	158	N	222	N											1		107		N	N
UMAG_00622	probable RPT1 - 26S proteasome regulatory subunit	292	N	80	N											2	1	218.5	314	N	N
UMAG_00623	uncharacterized protein	61	N	348	N																N
UMAG_00624	related to CDP diacylglycerol-inositol 3-phosphatidyltransferase	288	N	477	N																N
UMAG_00625	uncharacterized protein	200	N	211	N																N
UMAG_00627	uncharacterized protein					1				1	1			1	1	1		282		N	N
UMAG_00628	uncharacterized protein	90	Y	322	N									1	1	3		243.333		Y	N
UMAG_00629	uncharacterized protein	84	Y	203	N	1								1							N
UMAG_00630	probable Vacuolar (H )-ATPase, 98 KD subunit	181	N	117	N																N
UMAG_00632	uncharacterized protein	119	N	88	N	1										1		172		N	N
UMAG_00634	probable NADH-ubiquinone oxidoreductase 24 kDa subunit, mitochondrial precursor	108	N	144	N	1										2	1	115.5	117	N	N
UMAG_00635	related to FCJ1 - mitochondrial inner membrane protein involved in formation of crista junctions	186	N	119	N																N
UMAG_00636	uncharacterized protein	324	N	689	N											1	1	110	110	N	N
UMAG_00637	related to triacylglycerol lipase	226	N	83	N									1	1	3	3	267	267	N	N
UMAG_00638	related to CDA2 - sporulation-specific chitin deacetylase	300	N	256	N																N
UMAG_00639	related to nuclear pore complex protein Nup160	167	N	307	N											2	2	116.5	116.5	N	N
UMAG_00644	uncharacterized protein	481	Y	94	N	1	1														N
UMAG_00645	uncharacterized protein	645	N	447	N									2	2	2	2	311.5	311.5	N	N
UMAG_00646	related to cytochrome-b5 reductase	163	N	296	N									1							N
UMAG_00647	uncharacterized protein	543	N	214	N											3	1	725	1723	N	N
UMAG_00650	related to Progesterone 5-beta-reductase	67	N	835	N											2	1	172	136	N	N
UMAG_00651	related to CDC23 - cell division control protein	88	N	324	N											2	2	442	442	N	N
UMAG_00652	related to RNA helicase	113	N	240	N											1		218		Y	N
UMAG_00654	probable ARL1 - ADP-ribosylation factor	71	N	696	N											1	1	467	467	N	N
UMAG_00655	probable Family 9 glycosyl hydrolase	237	N	195	N																N
UMAG_00656	related to YSC84 - protein involved in the organization of the actin cytoskeleton	134	N	108	N											2	1	290	465	N	N
UMAG_00657	related to RAD7 - nucleotide excision repair protein	230	N	521	N											5	1	177.2	121	Y	N
UMAG_00658	probable 40s ribosomal protein S13.e	584.5	Y	235	N	1															N
UMAG_00660	golgi adaptor HA1/AP1 adaptin gamma subunit	230	N	245	N											7	5	261.429	322.2	N	N
UMAG_00663	probable ubiquitin-protein ligase	650	N	265	N																N
UMAG_00664	uncharacterized protein	253	N	189	N	1										1	1	416	416	N	N
UMAG_00666	uncharacterized protein	153	N	126	N											1	1	185	185	N	N
UMAG_00667	related to Pre-mRNA-splicing factor RBM22	104	N	81	N											3	2	278	365	N	N
UMAG_00668	related to SIP2 - subunit of the Snf1 serine/threonine protein kinase complex	605	N	151	N																N
UMAG_00669	related to TFB3 - TFIIH subunit (transcription/repair factor)	54	N	204	N									1	1						N
UMAG_00670	uncharacterized protein	282	N	1307	N									2	1	6	2	901.5	520.5	Y	Y
UMAG_00671	uncharacterized protein	469	N	158	N											7	5	316.714	398.6	N	N
UMAG_00672	probable urate oxidase (uricase)	342	N	172	N									1		1	1	253	253	N	N
UMAG_00673	probable het-c2 protein	280	N	302	N	1				1	1					3	1	799.667	1076	Y	Y
UMAG_00674	probable FBA1 - fructose-bisphosphate aldolase	357	Y	152	N	1															N
UMAG_00675	uncharacterized protein	204	N	154	N											2	1	128.5	148	N	N
UMAG_00676	uncharacterized protein	321	N	82	N																N
UMAG_00678	related to RRP5 - processing of pre-ribosomal RNA	124	N	151	N											4	3	311.75	369.667	N	N
UMAG_00679	related to VBA1 - Vacuolar Basic Amino acid transporter	116	N	46	N											1	1	247	247	N	N
UMAG_00684	uncharacterized protein	28	N	120	N																N
UMAG_00685	probable CBF5 - Centromere Binding Factor / putative rRNA pseuduridine synthase	81	N	615	N											1	1	112	112	N	N
UMAG_00687	uncharacterized protein	409	N	206	N	1										2		102.5		N	N
UMAG_00688	related to bacterial leucyl aminopeptidase precursor	169	N	151	N																N
UMAG_00689	related to LTV1 - low-temperature viability protein	221	N	60	N											1		131		N	N
UMAG_00691	related to HRK1 - Protein kinase with a role in ion homeostasis	795	Y	231	N	1	1														N
UMAG_00692	uncharacterized protein	530	N	210	N									2	1	3	3	1272.67	1272.67	Y	Y
UMAG_00693	uncharacterized protein	399	N	119	N											4	4	539.25	539.25	N	N
UMAG_00694	related to Acyl-CoA dehydrogenase	298	N	110	N											4	1	190.5	324	N	N
UMAG_00695	putative exochitinase	422	N	149	N																N
UMAG_00696	uncharacterized protein	875	N	525	N											4	3	297.75	350.333	N	N
UMAG_00698	uncharacterized protein	224	N			1	1														N
UMAG_00699	related to protein DGCR14, probably involved in pre-mRNA splicing	73	N	143	N																N
UMAG_00700	related to Zinc-binding oxidoreductase	138	N	131	N																N
UMAG_00701	uncharacterized protein	607	N	704.5	Y			1						1	1	2	2	1541.5	1541.5	N	N
UMAG_00702	uncharacterized protein	141	N	543	N											3	3	139.667	139.667	N	N
UMAG_00703	G-protein beta subunit Bpp1	622	N	532	N											1		101		N	N
UMAG_00706	uncharacterized protein	331	N	76	N									2		7	4	600.571	936	N	N
UMAG_00708	related to monooxygenase	624	N	97	N											1		135		N	N
UMAG_00710	related to Exocyst complex component Sec5	164	N	200	N											4		202.5		N	N
UMAG_00711	related to Proteasome activator complex subunit 3	76	N	261	N																N
UMAG_00712	probable YOR1 - ABC transporter	687	N	175	N																N
UMAG_00714	probable NPL4 - nuclear protein localization factor and ER translocation component	206	N	59	N																N
UMAG_00715	uncharacterized protein	196	N	85	N																N
UMAG_00716	related to NOP6 - protein with possible role in rRNA processing	147	N	525	N											1	1	124	124	N	N
UMAG_00719	uncharacterized protein	701	N	357	N																N
UMAG_00721	related to MAPKK kinase	322	N	77	N											6	4	649.833	903.5	N	N
UMAG_00722	uncharacterized protein	103	N	84	N											1	1	170	170	N	N
UMAG_00723	related to stress response protein rds1p	322	N	246	N											1		101		N	N
UMAG_00725	related to UTP11 - subunit of U3-containing small subunit processome complex	245	N	1178	N									1		1	1	105	105	N	N
UMAG_00727	uncharacterized protein	1120	N	201	N											1	1	311	311	N	N
UMAG_00728	related to Origin recognition complex subunit 4	98	N	470	N																N
UMAG_00729	probable RFC4 - DNA replication factor C, 37 kDa subunit	226	N	2615	N																N
UMAG_00731	uncharacterized protein																				N
UMAG_00734	uncharacterized protein	1210	Y	117	N	1		1								6	3	192	214.667	N	N
UMAG_00735	uncharacterized protein	264	N	219	N											2		149.5		N	N
UMAG_00736	uncharacterized protein	1249	N	358	N											7	5	286.286	352.2	N	N
UMAG_00737	probable splicing factor 3B subunit 3	303	N	622	N									1	1	7	4	391.429	569.75	N	N
UMAG_00738	uncharacterized protein	312	N	400	N											1	1	263	263	N	N
UMAG_00739	related to DNA repair protein rad18	365	N	371	N																N
UMAG_00740	related to 2-dehydropantoate 2-reductase	393	N	109	N																N
UMAG_00741	related to TAF1 - TFIID subunit (TBP-associated factor), 145 kD	270	N	159	N																N
UMAG_00742	uncharacterized protein	62	N	462	N																N
UMAG_00743	related to UTP25 - nucleolar protein required for 35S pre-RNA processing and 40S ribosomal subunit biogenesis	34	N	143	N											2	2	206	206	N	N
UMAG_00745	related to IMG2 - mitochondrial ribosomal protein of the large subunit	116	N	192	N																N
UMAG_00748	probable Splicing factor 3B subunit 5					1	1							1							N
UMAG_00749	related to lipase	166	N	311	N											1		235		N	N
UMAG_00750	uncharacterized protein																				N
UMAG_00751	related to INO80 - ATPase with chromatin remodeling and helicase activity	848	N	251	N									1	1	3	3	1045.67	1045.67	N	N
UMAG_00752	uncharacterized protein																				N
UMAG_00753	related to DDR48 - heat shock protein			567	N							1	1			1	1	665	665	N	N
UMAG_00754	uncharacterized protein	239	N	496.5	N	1				1											N
UMAG_00755	uncharacterized protein	135	N	37	N											2	1	154	174	N	N
UMAG_00756	probable GDI1 - GDP dissociation inhibitor	123	N	181	N	1										1	1	198	198	N	N
UMAG_00757	uncharacterized protein	209	N	438	N											9	4	326.333	550.75	N	N
UMAG_00758	uncharacterized protein	85	N	285	N											1		127		N	N
UMAG_00760	related to ERG8 - phosphomevalonate kinase	28	N	65	N											1	1	112	112	N	N
UMAG_00762	uncharacterized protein	105	N	99	N											1		128		N	N
UMAG_00763	uncharacterized protein	260	N	401	N									1		1	1	478	478	N	N
UMAG_00766	uncharacterized protein	209	N	45	N																N
UMAG_00767	uncharacterized protein	526	N	471	N											1		124		N	N
UMAG_00768	probable coatomer gamma-2 subunit	252	N	158	N											3	2	250.333	298.5	N	N
UMAG_00769	related to MMS21 - SUMO ligase and component of the SMC5-SMC6 complex	153	N	180	N																N
UMAG_00770	probable URA7 - CTP synthase 1	224	N	197	N									4		1		105		N	N
UMAG_00771	uncharacterized protein	237	N	83	N											2	2	936.5	936.5	N	N
UMAG_00773	uncharacterized protein	399	N	286	N											1	1	101	101	N	N
UMAG_00774	Rac1 GTP binding protein	818	N	691	N																N
UMAG_00775	uncharacterized protein	560	N	50	N											6	5	126.667	128.2	N	N
UMAG_00776	uncharacterized protein	118	N	233	N											2	1	322.5	524	N	N
UMAG_00777	related to RAV1 - Regulator of (H )-ATPase in vacuolar membrane	318	N	101	N							1	1			1		233		N	N
UMAG_00778	probable ACP1 - mitochondrial acyl-carrier protein	9	N	162	N	1															N
UMAG_00779	related to mitochondrial ribosomal protein YmL8	97	N	179	N											1		109		N	N
UMAG_00780	uncharacterized protein																				N
UMAG_00781	uncharacterized protein															1	1	1261	1261	N	N
UMAG_00782	uncharacterized protein	386	N	134	N											2	2	125	125	N	N
UMAG_00783	related to Heme oxygenase	356	N	125	N											1		128		N	N
UMAG_00784	uncharacterized protein	308	N	999	N											3	2	116.333	113.5	N	N
UMAG_00785	uncharacterized protein	80	N	168	N									1		2	1	149.5	197	N	N
UMAG_00786	uncharacterized protein	130	N	223	N									2	2	1	1	653	653	N	N
UMAG_00788	uncharacterized protein	161	N	122	N											2		108.5		N	N
UMAG_00789	probable carnitine O-acetyltransferase, mitochondrial precursor	323	N	163	N																N
UMAG_00790	related to coenzyme a synthetase	709	N	290	N											2	1	127.5	124	N	N
UMAG_00792	uncharacterized protein	80	N	270	N																N
UMAG_00793	uncharacterized protein	645.333	N	184	N			1						1							N
UMAG_00794	uncharacterized protein																				N
UMAG_00795	uncharacterized protein	44	N	133	N	1				1				1							N
UMAG_00796	uncharacterized protein	78	N	475	N											2		122.5		N	N
UMAG_00797	probable adenosine kinase	252	N	405	N																N
UMAG_00798	related to RAD5 - DNA helicase	191	N	67	N											4	2	221.25	320	Y	Y
UMAG_00800	probable PHO84 - Inorganic phosphate permease	891	Y	218	N	1															N
UMAG_00801	related to KOG1 - Subunit of TORC1, a rapamycin-sensitive complex involved in growth control	300	N	116	N											1	1	112	112	N	N
UMAG_00802	related to RRB1 - involved in the regulation of ribosome biosynthesis	123	N	75	N	1															N
UMAG_00805	uncharacterized protein	59	N	68	N											1		102		N	N
UMAG_00806	uncharacterized protein	72	N	238	N																N
UMAG_00808	related to BDP1 - essential subunit of RNA polymerase III transcription factor																				N
UMAG_00810	related to ALK1 - protein kinase	92	N	184	N											1		128		N	N
UMAG_00811	related to 50S ribosomal protein L1	172	N	347	N																N
UMAG_00812	probable bifunctional purine biosynthetic protein ade1	215	N	88	N											4	3	456.75	550.667	N	N
UMAG_00813	uncharacterized protein	421	N	99	N											1	1	107	107	N	N
UMAG_00815	related to multidrug resistant protein	419	Y	130.5	N	1								1	1	3	2	582	606.5	Y	Y
UMAG_00816	probable thiamine biosynthesis protein nmt1	791	N	190	N	1										1	1	724	724	N	N
UMAG_00817	probable COP9 signalosome complex subunit 2	120	N	86	N																N
UMAG_00821	uncharacterized protein																				N
UMAG_00822	uncharacterized protein													3	1	1		424		N	N
UMAG_00823	uncharacterized protein	390	N	1387	Y	1										2	2	458.5	458.5	N	N
UMAG_00824	uncharacterized protein	607	N	955	N											4	3	396.5	337.333	Y	Y
UMAG_00825	uncharacterized protein			1168	N									3		1	1	479	479	N	N
UMAG_00827	uncharacterized protein	143	N	597	N											3	1	705.333	1455	Y	Y
UMAG_00829	uncharacterized protein	125	N	128	N									1	1	2	1	484	850	N	N
UMAG_00830	uncharacterized protein	303	N	424	N											1	1	417	417	N	N
UMAG_00831	uncharacterized protein	430	N	188	N					4	3										N
UMAG_00832	uncharacterized protein	41	N	69	N																N
UMAG_00833	probable RPT6 - 26S proteasome regulatory subunit	201	N	298	N																N
UMAG_00835	related to RRP3 - protein involved in rRNA processing	139	N	136	N									1		2	2	160.5	160.5	N	N
UMAG_00836	uncharacterized protein	216	N	30	N											1		104		N	N
UMAG_00837	related to Alpha-L-arabinofuranosidase I precursor	1179	N	103	N									2	1						N
UMAG_00840	uncharacterized protein	343	N	88	N											5	2	139.2	184.5	N	N
UMAG_00841	uncharacterized protein	419	N	219	N																N
UMAG_00842	probable aflatoxin efflux pump AFLT	211	N	200	N									1	1	1	1	319	319	N	N
UMAG_00844	succinate dehydrogenase [ubiquinone] iron-sulfur protein, mitochondrial precursor	123	N	108	N											2	1	325.5	256	Y	Y
UMAG_00847	uncharacterized protein	2248	N	318	N	1															N
UMAG_00848	related to COP9 - signalosome complex subunit 4	270	N	649	N									1							N
UMAG_00851	related to BFR1 - Nuclear segregation protein	213	N	236	N									1	1						N
UMAG_00855	probable proline-tRNA ligase	116	N	228	N																N
UMAG_00857	probable KRE6 - glucan synthase subunit	358	N	276	N									1	1						N
UMAG_00858	uncharacterized protein			429	N	1															N
UMAG_00859	uncharacterized protein	90	N	584	Y	1	1									2	2	104.5	104.5	Y	Y
UMAG_00861	uncharacterized protein	618	N	388	N																N
UMAG_00862	probable RPL14B - ribosomal protein	388.5	Y	450	N	1										2	1	618.5	576	Y	Y
UMAG_00864	probable ZUO1 - zuotin	47	N	229	N																N
UMAG_00866	related to Endoglucanase	201	N	136	N											1		124		N	N
UMAG_00867	probable RPS22A - ribosomal protein S15a.e.c10, cytosolic	158	Y	397	N			1	1	3	1					2	2	285	285	N	N
UMAG_00869	uncharacterized protein	110	N	268	N											1		112		N	N
UMAG_00871	related to TRL1 - tRNA ligase	60	N	309	N											2	1	200.5	290	N	N
UMAG_00872	probable HOM3 - L-aspartate 4-P-transferase	199	N	262	N											1	1	260	260	N	N
UMAG_00874	uncharacterized protein			167	N									1	1	1		281		N	N
UMAG_00875	uncharacterized protein													2	2	1	1	1037	1037	N	N
UMAG_00876	related to SPR1 - exo-1,3-beta-glucanase precursor	281	N	463	N											1	1	359	359	N	N
UMAG_00878	uncharacterized protein	392	N	562	N																N
UMAG_00879	uncharacterized protein	434	N	463	N											2	2	512	512	N	N
UMAG_00880	related to tRNA dihydrouridine synthase	217	N	585	N											3	2	230.333	280.5	N	N
UMAG_00882	related to PPN1 - vacuolar endopolyphosphatase	240	N	256	N											1	1	205	205	N	N
UMAG_00883	related to KCS1 - potential transcription factor of the BZIP type	376	N	75	N											1		121		N	N
UMAG_00884	related to Ral2 protein, implicated in activation of ras1	628	N	305	N									4	2	8	6	327.5	393.833	N	N
UMAG_00885	uncharacterized protein			24	N							1		1	1						N
UMAG_00886	uncharacterized protein	285	N	65	N																N
UMAG_00887	uncharacterized protein	312	N	549	N											2	1	306.5	442	Y	N
UMAG_00890	uncharacterized protein	814	N	166	N																N
UMAG_00891	related to cell wall protein UTR2	293	N	163	N											1	1	470	470	N	N
UMAG_00893	related to veA protein	807	N	151	N									1	1						N
UMAG_00894	related to GCD14 - translational repressor of GCN4	141	N	483	N									2	1						N
UMAG_00895	uncharacterized protein	579	N	241	N																N
UMAG_00896	Kinesin-7a motor protein	298	N	109	N											1	1	138	138	N	N
UMAG_00897	uncharacterized protein	182	N	158	N																N
UMAG_00898	probable AFG3 - protease of the SEC18/CDC48/PAS1 family of ATPases (AAA)	439.333	Y	155	N	1	1									1	1	120	120	N	N
UMAG_00902	uncharacterized protein	278	N	139	N									1	1						N
UMAG_00903	related to UBP8 - Ubiquitin-specific protease component of the SAGA complex	294	N	101	N	1										2	2	743.5	743.5	Y	Y
UMAG_00904	related to glucose regulated stress protein, HSP70-like	236	N	100	N																N
UMAG_00906	related to BUR6 - subunit of a heterodimeric NC2 transcription regulator complex with Ncb2p					1	1							1	1						N
UMAG_00907	related to cop9 complex subunit 3									2	2					2	2	232	232	N	N
UMAG_00908	uncharacterized protein	141	N	439	N																N
UMAG_00909	uncharacterized protein	393	N	192	N											4	3	144.75	157	N	N
UMAG_00911	related to MPH1 - Member of the DEAH family of helicases	644	N	275	N											2	1	140	166	N	N
UMAG_00912	related to COX18 - mitochondrial inner membrane protein required for membrane insertion of C-terminus of Cox2p	61	N	181	N																N
UMAG_00913	glyoxaloxidase 2	321	N	220	N											2	2	1183	1183	N	N
UMAG_00915	uncharacterized protein	101	N	265	N									2	1						N
UMAG_00916	uncharacterized protein	237	N	248	N																N
UMAG_00919	probable ADP, ATP carrier protein (ADP/ATP translocase)	364	Y	270	N	2								1							N
UMAG_00920	probable RFC5 - DNA replication factor C, 40 KD subunit	6	N	133	N	1															N
UMAG_00921	related to DBP6 - ATP-dependent RNA helicase	77	N	582	N																N
UMAG_00922	related to TFIIH basal transcription factor complex p34 subunit																				N
UMAG_00923	related to DSK2 - ubiquitin-like protein																				N
UMAG_00924	probable translation elongation factor eEF-1 alpha chain	163	N	424	N									2		1		611		N	N
UMAG_00926	probable ribosomal protein L13a	62	N	483	N	1															N
UMAG_00927	uncharacterized protein	305	N	119	N											1	1	219	219	N	N
UMAG_00928	uncharacterized protein	228	N	77	N																N
UMAG_00929	uncharacterized protein	17	N	541	N											1	1	167	167	N	N
UMAG_00930	uncharacterized protein	41	N	87	N									1	1						N
UMAG_00931	uncharacterized protein	9	N	75	N											2	1	246	364	N	N
UMAG_00933	uncharacterized protein	50	N	111	N																N
UMAG_00934	probable MET6 - methionine synthase	256	N	285	N	1															N
UMAG_00935	probable MDR1 - Mac1p interacting protein	78	N	471	N											3	3	368.333	368.333	N	N
UMAG_00936	calcineurin catalytic subunit	484	Y	157	N	1		1													N
UMAG_00937	uncharacterized protein	173	N	209	N																N
UMAG_00940	related to QCR6 - ubiquinol--cytochrome-c reductase 17K protein	247	N	518	N	1				3	2										N
UMAG_00945	probable ARG6 - n-acetyl-gamma-glutamyl-phosphate reductase	191	N	773.5	Y	1										1	1	142	142	N	N
UMAG_00946	uncharacterized protein																				N
UMAG_00947	related to Stress-activated map kinase interacting protein 1	190	N	197	N											5	2	383	646.5	N	N
UMAG_00948	related to SWC4 - component of the Swr1p complex	127	N	211	N																N
UMAG_00949	probable RAS GTPase-activating protein sar1	498	N	242	N																N
UMAG_00950	related to Spindle pole body component alp6	267	N	553	N									2	2	2	1	688.5	1207	N	N
UMAG_00952	related to RTS2 - Basic zinc-finger protein, involved in UV response and DNA replication	81	N	531	Y	1	1									1	1	302	302	N	N
UMAG_00955	probable stearoyl-CoA desaturase	32	N	221	N																N
UMAG_00956	related to RAX1 - Protein involved in determination of budding patterns	315	N	720	N											2	2	183.5	183.5	N	N
UMAG_00957	related to serine/threonine-protein kinase	495	N	142	N											1		107		N	N
UMAG_00958	uncharacterized protein	288	N	136	N											2	2	223.5	223.5	N	N
UMAG_00961	uncharacterized protein	355	N	509	N											1		128		N	N
UMAG_00963	related to HST1 - silencing protein	64	N	374	N									1	1	1	1	174	174	N	N
UMAG_00964	related to NOG2 - GTPase involved in ribosomal large subunit-nucleus export	343	N	313	N	1										2	1	181	192	N	N
UMAG_00965	related to carotenoid cleavage dioxygenase 1	854	N	66	N											3	3	323	323	N	N
UMAG_00966	related to RAD26 - DNA repair and recombination protein	196	N	263	N											2	2	875	875	N	N
UMAG_00967	uncharacterized protein	118	N	467	N									1	1						N
UMAG_00968	uncharacterized protein	387	N	2423	Y	1										2	1	754.5	107	N	N
UMAG_00970	uncharacterized protein	804	N	330	N											1	1	125	125	N	N
UMAG_00971	uncharacterized protein	3	N	32	N											1		262		N	N
UMAG_00975	related to ATP20 - subunit G of mitochondrial F1F0-ATP Synthase	166	N	450	N	1															N
UMAG_00978	probable RRP45 - Exosome complex exonuclease	131	N	152	N																N
UMAG_00980	related to ALG13 - catalytic component of UDP-GlcNAc transferase	85	N	371	N									2	1						N
UMAG_00981	uncharacterized protein	131	N	220	N									1		3		219.333		N	N
UMAG_00982	probable Ubiquitin conjugating enzyme E2-16 kDa	237	Y	237	N	2								1	1	1		137		N	N
UMAG_00983	uncharacterized protein	270	N	121	N											7	3	132	135.667	N	N
UMAG_00984	uncharacterized protein	173	N	58	N																N
UMAG_00985	uncharacterized protein	212	N	251	N											1		117		N	N
UMAG_00986	small G-protein Ras1	609	N	331	N	1															N
UMAG_00987	related to YND1 - apyrase (NDPase/NTPase)	367	N	341	N																N
UMAG_00988	uncharacterized protein	245	N	82	N											1		102		N	N
UMAG_00989	uncharacterized protein	181	N	375	N					1	1					1		105		N	N
UMAG_00990	related to RKM1 - SET-domain lysine-N-methyltransferase	100	N	259	N											2	1	122	103	N	N
UMAG_00991	uncharacterized protein	443	N	350	N											2	1	1364.5	2334	N	N
UMAG_00992	related to protein tyrosine phosphatase PPS1	1187	Y	616	N	2	1							2	1	5	3	221	297	N	N
UMAG_00995	uncharacterized protein	230	N	125	N											1	1	2466	2466	N	N
UMAG_00996	uncharacterized protein	224	N	65	N											11	5	287.818	455.2	N	N
UMAG_00997	related to GCD7 - translation initiation factor eIF2b, 43 kDa subunit	101	N	314	N											1	1	1661	1661	N	N
UMAG_00998	uncharacterized protein	138	N	2147	N																N
UMAG_01001	related to ubiquitin-like protein activating enzyme	267	N	192	N							1	1								N
UMAG_01004	uncharacterized protein	161	N	1123	N																N
UMAG_01005	probable ATP citrate lyase subunit 1	438	N	323	N	1										1	1	348	348	N	N
UMAG_01006	uncharacterized protein	98	N	148	N	1										1	1	104	104	N	N
UMAG_01007	related to l-asparaginase	189	N	138	N																N
UMAG_01008	probable POL2 - DNA polymerase epsilon, calytic subunit A	356	N	84	N									2		5	3	372.4	495.667	N	N
UMAG_01009	probable glycogen synthase	246	N	158	N											1		113		N	N
UMAG_01010	uncharacterized protein	153	N	497	N									1							N
UMAG_01011	related to lariat-debranching enzyme	63	N	129	N											1	1	646	646	N	N
UMAG_01012	uncharacterized protein	691	N	215	N																N
UMAG_01013	uncharacterized protein	682	N	136	N											2	2	119.5	119.5	N	N
UMAG_01014	uncharacterized protein	695	N	452	N																N
UMAG_01016	uncharacterized protein	97	N	24	N											2	1	107	102	N	N
UMAG_01017	related to TGL5 - triacylglycerol lipase	259	N	93	N											1	1	122	122	N	N
UMAG_01018	probable cyclophilin b	124	N	352	N																N
UMAG_01021	uncharacterized protein	419	N	428	N									1		1	1	261	261	N	N
UMAG_01022	uncharacterized protein	234	N	507	N																N
UMAG_01023	probable ADE17 - 5-aminoimidazole-4-carboxamide ribotide transformylase	96	N	734	N									1		1		149		N	N
UMAG_01024	uncharacterized protein													1							N
UMAG_01025	uncharacterized protein	372	N	225	N																N
UMAG_01026	uncharacterized protein	320	N	166	N											7	3	139.143	156.667	N	N
UMAG_01027	uncharacterized protein	111	N	46	N									2	1	2	1	146	161	N	N
UMAG_01030	uncharacterized protein	285	N	162	N											3	2	352.667	458	N	N
UMAG_01031	uncharacterized protein	105	N	198	N																N
UMAG_01032	related to ROM2 - GDP/GTP exchange factor for Rho1p	367	N	52	N																N
UMAG_01033	related to VPS15 - ser/thr protein kinase	254	N	198	N																N
UMAG_01037	uncharacterized protein					1	1														N
UMAG_01038	uncharacterized protein	212	N	208	N											1	1	151	151	N	N
UMAG_01040	probable 4-aminobutyrate aminotransferase	188	N	201	Y																N
UMAG_01041	uncharacterized protein															1	1	173	173	N	N
UMAG_01042	uncharacterized protein	340	N	226	N											1		116		N	N
UMAG_01045	uncharacterized protein	74	N	494	N											3	1	180.667	287	N	N
UMAG_01047	uncharacterized protein			572	N											1	1	616	616	N	N
UMAG_01048	ornithine decarboxylase	955.5	Y	226	N																N
UMAG_01049	probable acyl-CoA dehydrogenase, medium-chain specific, mitochondrial precursor	298	N	97	N																N
UMAG_01050	siderophore biosynthesis regulatory protein URBS1	1119	N	62	N																N
UMAG_01051	related to mfs-multidrug-resistance transporter	588	Y	1217	Y	3	2									5	1	152.8	121	N	N
UMAG_01052	uncharacterized protein	858	Y	227.5	Y	2										1	1	126	126	N	N
UMAG_01053	uncharacterized protein			63	N																N
UMAG_01054	probable pyruvate carboxylase	347	N	123	N											5	2	145	183.5	N	N
UMAG_01055	uncharacterized protein	89	N	78	N									2	2	1	1	451	451	N	N
UMAG_01058	probable APS3 - AP-3 complex subunit, sigma3 subunit	460	N	181	N																N
UMAG_01059	probable MRS4 - Protein of the mitochondrial carrier family (MCF)	730	N	271	N																N
UMAG_01060	probable RPS18A - ribosomal protein S18.e.c4	252	N	278	N	1				1	1			1		1		178		N	N
UMAG_01061	uncharacterized protein	88	N	251.5	N																N
UMAG_01062	probable VRG4 - Golgi GDP-mannose transporter	363	N	203	N																N
UMAG_01063	related to BXI1 - protein involved in apoptosis	141	N	178	N																N
UMAG_01064	related to 30S ribosomal protein S16	208	N	285	N																N
UMAG_01065	uncharacterized protein																				N
UMAG_01067	probable KEM1 - 5`-3` exonuclease component of cytoplasmic processing (P) bodies	394	N	663	N									1		2	2	192	192	N	N
UMAG_01070	related to cyclopropane-fatty-acyl-phospholipid synthase	17	N	205	N									1	1						N
UMAG_01072	probable GOR1 \FB glyoxylate reductase	12	N	104	N																N
UMAG_01073	uncharacterized protein	91	N	137	N											1	1	111	111	N	N
UMAG_01074	uncharacterized protein	133	N	40	N																N
UMAG_01075	uncharacterized protein	190	N	71	N																N
UMAG_01076	related to GRH1 - acetylated protein, involved in ER to Golgi transport	208	N	114	N											1	1	107	107	N	N
UMAG_01077	uncharacterized protein	159	N	105	N																N
UMAG_01079	related to CHK1 - Serine/threonine kinase	990	Y	268	N	1										7	4	166.286	176	N	N
UMAG_01080	4-aminobutyrate aminotransferase	222	N	159	N											1		229		N	N
UMAG_01081	related to AOS1 - Smt3p activating protein	46	N	197	N																N
UMAG_01082	uncharacterized protein	397	N	326	N																N
UMAG_01083	uncharacterized protein	56	N	395	N											2	1	331.5	443	N	N
UMAG_01084	uncharacterized protein	352	N	695	N											2	1	348.5	577	N	N
UMAG_01085	probable RAD50 - DNA repair protein	186	N	310	N											1	1	246	246	Y	Y
UMAG_01087	probable SCF complex member Cullin 1	387	N	359	N																N
UMAG_01088	probable COQ5 - ubiquinone biosynthesis, methyltransferase	193	N	186	N																N
UMAG_01089	related to nucleoporin	264	N	186	N											7	4	158.857	152	N	N
UMAG_01090	probable POT1 - acetyl-CoA C-acyltransferase, peroxisomal	357	N	168	N											1	1	514	514	N	N
UMAG_01091	related to SAS10 - involved in silencing	36	N	195	N									1		2	1	154.5	125	N	N
UMAG_01092	uncharacterized protein																				N
UMAG_01093	related to EPL1 - Component of histone H4/H2A acetyltransferase complex									1	1	1	1			1	1	127	127	N	N
UMAG_01094	related to CKB1 - casein kinase II, beta subunit	361	N	491	N	1															N
UMAG_01096	related to TOM22 - mitochondrial outer membrane import receptor complex subunit	240	N	396	N	1										2	2	240.5	240.5	N	N
UMAG_01099	probable short chain 3-hydroxyacyl-CoA dehydrogenase, mitochondrial precursor	284	N	129	N																N
UMAG_01100	uncharacterized protein	97	N	204	N																N
UMAG_01101	probable prefoldin subunit 5	151	N	557.429	Y											2	2	391	391	N	N
UMAG_01102	uncharacterized protein	336	N	213	N																N
UMAG_01103	probable ATP synthase delta chain precursor, mitochondrial	103	N	361	N	1				1	1										N
UMAG_01104	related to TFA2 - TFIIE small subunit	60	N	172	N	1						1	1								N
UMAG_01105	related to adrenoleukodystrophy protein	323	N	101	N											6	3	180.833	212.333	N	N
UMAG_01107	related to Exocyst complex component Sec3	262	N	78	N																N
UMAG_01110	related to serine-protein kinase atr	183	N	286	N									1		6	2	507.333	1279	N	N
UMAG_01111	uncharacterized protein	348	N	255	N																N
UMAG_01112	related to carboxyphosphonoenolpyruvate phosphonomutase	78	N	165	N	1										4	2	297	372.5	N	N
UMAG_01113	uncharacterized protein	209	N	248	N																N
UMAG_01114	uncharacterized protein	400	Y	290	N	1	1														N
UMAG_01115	related to OSH3 - Member of oxysterol-binding protein family	416	N	155	N																N
UMAG_01116	uncharacterized protein	326	N	156	N																N
UMAG_01117	uncharacterized protein	505	N	317	N																N
UMAG_01118	uncharacterized protein	20	N	17	N									1	1	1		119		N	N
UMAG_01120	related to PGS1 - phosphatidylglycerophosphate synthase	118	N	174	N																N
UMAG_01121	probable RPN8 - 26S proteasome regulatory subunit	162	N	309	N	1										1		110		N	N
UMAG_01122	related to HCS1 - DNA helicase A	131	N	231	N																N
UMAG_01123	related to IKI3 - Subunit of RNA polymerase II elongator histone acetyltransferase complex	102	N	88	N											4	4	546.25	546.25	N	N
UMAG_01125	uncharacterized protein															2		201		N	N
UMAG_01126	probable MRPL38 - mitochondrial ribosomal protein, large subunit	340	N	178	N	1								3	3						N
UMAG_01128	related to YAF9 - Component of a chromatin modifying complex	36	N	604	N									1	1						N
UMAG_01129	uncharacterized protein	418	N	718	N											1	1	109	109	N	N
UMAG_01130	uncharacterized protein	144	N	337	N																N
UMAG_01131	related to Deoxyribodipyrimidine photo-lyase	802	N	220	N									1		1	1	1144	1144	N	N
UMAG_01132	uncharacterized protein	709	N													1		133		N	N
UMAG_01133	probable RPA135 - DNA-directed RNA polymerase I, 135 KD subunit	199	N	98	N											2	1	177.5	113	N	N
UMAG_01134	related to HEM3 - porphobilinogen deaminase	296	N	89	N																N
UMAG_01136	uncharacterized protein	1287	N	128	N											1		210		N	N
UMAG_01138	uncharacterized protein	23	N	202	N											1	1	226	226	N	N
UMAG_01139	related to MRM2 - mitochondrial rRNA methyl transferase	4	N	51	N	1										3	1	270.333	297	N	N
UMAG_01141	Diaphanous related Formin	288	N	261	N											10	6	213.3	263.667	N	N
UMAG_01142	related to RSM25 - mitochondrial ribosomal protein, small subunit	90	N	83	N									2	1						N
UMAG_01143	related to chitin deacetylase precursor	1022	N	434	N											1	1	847	847	N	N
UMAG_01144	related to POP4 - protein involved in processing of tRNAs and rRNAs	98	N	705	N																N
UMAG_01145	uncharacterized protein													2	1	2		118.5		N	N
UMAG_01146	uncharacterized protein	979.5	Y	197	N	1		1	1							4	3	205	179	N	N
UMAG_01148	uncharacterized protein	858	N	92	N											3	1	132.333	189	N	N
UMAG_01149	glyoxaloxidase 3	566	N	63	N											3	2	682.667	965.5	N	N
UMAG_01150	related to COX7 - cytochrome-c oxidase, subunit VII					1				2	2	1	1								N
UMAG_01152	related to PSY2 - subunit of protein phosphatase PP4 complex	399	N	217	N																N
UMAG_01153	related to DIP2 - Dom34p-interacting protein	205	N	87	N									1							N
UMAG_01154	probable KRE2 - alpha-1,2-mannosyltransferase	342	N	435	N											1	1	318	318	N	N
UMAG_01156	related to myo-inositol transporter	365	N	256	N											1		124		N	N
UMAG_01159	uncharacterized protein	428	N	267	N																N
UMAG_01161	related to BEM2 - GTPase-activating protein	294	N	170	N											5	2	220	298.5	N	N
UMAG_01162	related to golgi-specific brefeldin a-resistance guanine nucleotide exchange factor 1	192	N	267	N											2	1	123	138	N	N
UMAG_01163	uncharacterized protein	31	N	59	N											1	1	988	988	N	N
UMAG_01164	uncharacterized protein	372	N	521	N																N
UMAG_01165	related to Glucan 1,3-beta-glucosidase precursor	298	N	181	N											1		103		N	N
UMAG_01166	related to APG2 - required for sporulation	585	N	2912	N											6	2	269.833	506.5	N	N
UMAG_01167	uncharacterized protein	270	N	65	N											4	3	584	706.667	N	N
UMAG_01168	related to GYP1 - cis-golgi GTPase-activating protein	320	N	91	N											3	2	198.333	169.5	N	N
UMAG_01169	related to CDC50 - cell division protein	196	N	93	N																N
UMAG_01170	uncharacterized protein	197	N	192	N											2		122.5		N	N
UMAG_01171	related to 4-coumarate-CoA ligase	233	N	183	N	1										1		118		N	N
UMAG_01172	probable SDH1 - succinate dehydrogenase (ubiquinone) flavoprotein precursor, mitochondrial	225	N	193	N									1		1	1	432	432	N	N
UMAG_01173	related to KTI12 - Elongator associated protein	50	N	273	N																N
UMAG_01174	related to RNA helicase	351	Y	103	N											1		114		N	N
UMAG_01175	related to TRF4 - topoisomerase I-related protein	238	N	222	N											2	2	351	351	N	N
UMAG_01176	uncharacterized protein	57	N	118	N																N
UMAG_01177	related to MSF1 - phenylalanine--tRNA ligase alpha chain, mitochondrial	46	N	72	N									1	1	1		185		N	N
UMAG_01178	related to dedicator of cytokinesis protein 3	285	N	85	N									1	1	2	2	545.5	545.5	N	N
UMAG_01179	uncharacterized protein	1130	N	194	N							1				1		126		N	N
UMAG_01180	probable protein kinase CK2 alpha subunit	663	N	517	N											1	1	278	278	N	N
UMAG_01181	uncharacterized protein	53	N	673	N									2	1	1	1	1009	1009	N	N
UMAG_01182	related to PUB1 - major polyadenylated RNA-binding protein of nucleus and cytoplasm	489	Y	115	N	1										3	1	333.333	743	N	N
UMAG_01184	related to Rpc19 - DNA-directed RNA polymerases I and III, 18KD subunit	125	N	146	N	1				2	2					1	1	245	245	N	N
UMAG_01185	uncharacterized protein	139	N	751	N	1															N
UMAG_01186	uncharacterized protein	283	N	95	N																N
UMAG_01187	uncharacterized protein	150	N	469	N									1		2		115		N	N
UMAG_01189	probable EFB1 - translation elongation factor eEF1beta	49	Y	160	N	1		1	1	1						1	1	224	224	N	N
UMAG_01190	uncharacterized protein	151	N	242	N																N
UMAG_01191	uncharacterized protein	217	N	233	N																N
UMAG_01192	uncharacterized protein	389	N	370	N											3	2	137.333	148.5	N	N
UMAG_01194	uncharacterized protein	323	N	268	N											1		118		N	N
UMAG_01195	related to sulfide:quinone oxidoreductase, mitochondrial precursor																				N
UMAG_01196	uncharacterized protein																				N
UMAG_01197	related to 8-amino-7-oxononanoate synthase	161	N	144	N																N
UMAG_01198	related to Deoxyribose-phosphate aldolase	50	N	91	N											1		128		N	N
UMAG_01200	related to histone acetyltransferase	386	N	607	N											2		116.5		N	N
UMAG_01201	related to TMT1 - trans-aconitate methyltransferase	284	N	181	N																N
UMAG_01202	uncharacterized protein					1	1														N
UMAG_01204	related to PRY1 - strong similarity to the plant PR-1 class of pathogen related proteins	310	N	330	N																N
UMAG_01205	cation-transporting ATPase	611	Y	324	N	1								3	2	2	1	973	408	Y	N
UMAG_01206	uncharacterized protein	317	N	923	N									2		2	1	341	564	N	N
UMAG_01207	related to HLJ1 - Co-chaperone for Hsp40p	212	N	116	N																N
UMAG_01208	probable RAD6 - E2 ubiquitin-conjugating enzyme	385	N	579	N	1										2	1	132.5	164	N	N
UMAG_01209	probable SSC1 - mitochondrial HSP70 member	394.5	Y	298	N	1								1							N
UMAG_01210	related to mitochondrial import receptor subunit TOM20	182	N	180	N																N
UMAG_01211	uncharacterized protein	168	N	76	N																N
UMAG_01212	probable flavoprotein-ubiquinone oxidoreductase	293	N	164	N																N
UMAG_01213	uncharacterized protein	58	N	602	N											3		257		Y	N
UMAG_01214	uncharacterized protein											1		6	1	2	1	509	869	N	N
UMAG_01215	related to vacuolar segregation protein PEP7	273	Y	360	N	1	1														N
UMAG_01216	uncharacterized protein	1085	N	199	N																N
UMAG_01217	uncharacterized protein													1		1	1	724	724	N	N
UMAG_01219	uncharacterized protein	388	N	224	N									2	2	3	2	263.333	334	N	N
UMAG_01220	related to SSD1 protein	541	Y	329	N																N
UMAG_01221	alpha tubulin	742	Y	320	N											2		192		N	N
UMAG_01222	related to SAL1 - member of the Ca2 -binding subfamily of the mitochondrial carrier family	166	N	59	N																N
UMAG_01224	MADS-box homolog Umc1	509	N	508	N																N
UMAG_01226	uncharacterized protein					1															N
UMAG_01227	uncharacterized protein	679	N	282	N											1		192		N	N
UMAG_01228	related to eIF3l - translation initiation factor 3 subunit L	177	N	379	N																N
UMAG_01229	uncharacterized protein	247	N	347	N											12	2	145.583	214.5	N	N
UMAG_01230	related to NTE1 - Serine esterase	244	N	140	N											1		110		N	N
UMAG_01231	related to dolichyl-phosphate beta-glucosyltransferase	421	N	205	N																N
UMAG_01232	related to LAP3 - member of the GAL regulon	147	N	360	N																N
UMAG_01233	probable 3-phosphoglycerate dehydrogenase	52	N	410	N																N
UMAG_01234	uncharacterized protein	153	N	191	N																N
UMAG_01235	uncharacterized protein	21	N	157	N											1		173		Y	N
UMAG_01236	uncharacterized protein	95	N	25	N											1		192		N	N
UMAG_01237	uncharacterized protein	222	N	416	N											1	1	191	191	N	N
UMAG_01238	uncharacterized protein	68	N	159	N											1		131		N	N
UMAG_01239	uncharacterized protein	44	N	200	N									1	1						N
UMAG_01240	uncharacterized protein	44	N	89	N									2		1		121		N	N
UMAG_01241	uncharacterized protein	63	N	146	N											3	2	162.333	158	N	N
UMAG_01242	related to SRP101 - signal recognition particle receptor, alpha chain	111	N	182	N											1	1	149	149	N	N
UMAG_01243	uncharacterized protein	99	N	252	N	1															N
UMAG_01244	uncharacterized protein	289	N	116	N																N
UMAG_01245	probable LEU2 - beta-isopropyl-malate dehydrogenase	227	N	190	N																N
UMAG_01246	related to DCN1 - scaffold-type E3 ligase	54	N	1305	Y	1															N
UMAG_01249	probable LSM3 - U6 snRNA-associated Sm-like protein	192	N	559.5	N																N
UMAG_01250	probable delta-1-pyrroline-5-carboxylate dehydrogenase																				N
UMAG_01251	uncharacterized protein											1	1	1		1	1	887	887	N	N
UMAG_01252	probable NOG1 - nucleolar G-protein required for 60S ribosomal subunit biogenesis	362	N	262	N											5	3	400.8	565.333	N	N
UMAG_01257	related to ANT1 - peroxisomal ATP carrier	414	N	153	N									1		1		126		N	N
UMAG_01258	uncharacterized protein	646	N	212	N									1		1	1	108	108	N	N
UMAG_01262	DNA polymerase X - putative	521	N	136	N																N
UMAG_01264	uncharacterized protein	554	N	88	N											4	2	133.5	132.5	N	N
UMAG_01265	related to RNA-binding protein	48	N	154	N																N
UMAG_01266	uncharacterized protein	144	N	53	N																N
UMAG_01267	uncharacterized protein	523	N	120	N																N
UMAG_01269	uncharacterized protein	7	N	211	N																N
UMAG_01270	probable aminopeptidase P, cytoplasmic	142	N	339	N											1		310		N	N
UMAG_01271	related to NAM8 - meiotic recombination protein	790	N	348	N											3	3	578.667	578.667	N	N
UMAG_01273	related to ubiquitin carboxyl-terminal hydrolase 36	362	N	141	N											4	4	231.5	231.5	N	N
UMAG_01274	related to VAC14 - protein involved in regulated synthesis of PtdIns(3,5)P(2)	159	N	59	N																N
UMAG_01275	probable PRE3 - 20S proteasome subunit (beta1)	313	N	66	N	1															N
UMAG_01278	uncharacterized protein	1083	N	400	N																N
UMAG_01279	probable TCP1 - component of chaperonin-containing T-complex	256	N	221	N																N
UMAG_01281	related to general alpha-glucoside permease	262	N	100	N									1		1	1	380	380	N	N
UMAG_01282	related to neurofibromin	456	N	203	N																N
UMAG_01284	probable SEC18 - vesicular-fusion protein, functional homolog of NSF	150	N	84	N																N
UMAG_01285	related to diadenosine hexaphosphate (Ap6A) hydrolase					1				2	2					1		124		N	N
UMAG_01286	related to PTC5 - putative 2C protein phosphatase (PP2Cs)	204	N	83	N									2		2	1	291.5	463	N	N
UMAG_01287	uncharacterized protein			87	N											1		143		Y	N
UMAG_01289	related to AXL2 - required for axial pattern of budding			44	N											3	2	202.333	234.5	Y	N
UMAG_01292	uncharacterized protein	412	Y	273	N	1	1														N
UMAG_01293	related to DNA Polymerase iota (POLI)	84	N	197	N									1	1						N
UMAG_01295	uncharacterized protein	237	N	217	N											1	1	127	127	N	N
UMAG_01296	related to RIX7 - AAA-type ATPase required for biogenesis and nuclear export of 60S ribosomal subunits	109	N	136	N	1								1							N
UMAG_01297	uncharacterized protein	108	N	149	N																N
UMAG_01298	uncharacterized protein	54	N			2								1		1	1	153	153	N	N
UMAG_01299	uncharacterized protein	208	N	30	N	1								1							N
UMAG_01300	uncharacterized protein	142	N	111	N																N
UMAG_01301	uncharacterized protein	257	N	69	N	1															N
UMAG_01302	uncharacterized protein	185	N	180	N			1													N
UMAG_01304	related to 8-oxoguanine DNA-glycosylase	159	N	119	N																N
UMAG_01305	related to NOB1 - essential nuclear protein involved in proteasome maturation and synthesis of 40S ribosomal subunits	120	N	416	N																N
UMAG_01306	uncharacterized protein	136	N	594	N																N
UMAG_01307	uncharacterized protein	32	N	261	N	1										1		118		N	N
UMAG_01308	related to Trophinin	19	Y	98	N	1	1														N
UMAG_01309	related to TIP41 - negatively regulates the TOR signaling pathway	119	N	97	N																N
UMAG_01310	related to NOP14 - nuclear and nucleolar protein with possible role in ribosome biogenesis	193	N	181	N	1															N
UMAG_01311	related to NADH-ubiquinone oxidoreductase B16.6 subunit	49	N	471	N					4	1										N
UMAG_01312	related to Vacuolar assembly protein VPS41	256	N	118	N																N
UMAG_01313	uncharacterized protein	156	N	93	N																N
UMAG_01314	probable DLD2 - D-lactate dehydrogenase	103	N	48	N																N
UMAG_01316	related to CLC1 - clathrin light chain	210	N	163	N																N
UMAG_01318	probable 40S ribosomal protein S12	165	N	161	Y	1								1	1						N
UMAG_01321	probable eIF3d - eukaryotic translation initiation factor 3 subunit D	106	N	128	N																N
UMAG_01322	probable VID27 - involved in Vacuole import and degradation	159	N	179	N											1	1	370	370	N	N
UMAG_01323	related to pre-mRNA splicing factor	98	N	189	N																N
UMAG_01327	related to Acetylcholinesterase precursor	466	N	279	N																N
UMAG_01328	probable IDH2 - isocitrate dehydrogenase (NAD) subunit 2, mitochondrial																				N
UMAG_01329	probable IDH1 - isocitrate dehydrogenase [NAD] subunit 1, mitochondrial	113	N	629	N																N
UMAG_01330	uncharacterized protein	622	N	94	N											2		244		N	N
UMAG_01331	uncharacterized protein	89	N	129	N																N
UMAG_01332	related to coenzyme A diphosphatase	340	N	111	N																N
UMAG_01333	uncharacterized protein	162	N																		N
UMAG_01334	uncharacterized protein															1		183		N	N
UMAG_01335	probable glutaryl-CoA dehydrogenase	133	N	93	N																N
UMAG_01338	related to BRE2 - subunit of COMPASS (Set1C) complex	117	N	174	N											3	2	257.667	331	N	N
UMAG_01340	uncharacterized protein	100	N	330	N																N
UMAG_01341	probable iron inhibited ABC transporter 2	261	N	115	N																N
UMAG_01344	related to TIM50 - mitochondrial inner membrane import translocase subunit	172	N	141	N									1							N
UMAG_01347	uncharacterized protein																				N
UMAG_01350	related to SNF4 - nuclear regulatory protein	448	N	162	N																N
UMAG_01351	uncharacterized protein	652	N	877	N											3		423.333		N	N
UMAG_01355	related to eIF3m -translation initiation factor 3 subunit M	195	N	162	N											1		194		N	N
UMAG_01357	uncharacterized protein	316	N	50	N																N
UMAG_01359	uncharacterized protein	202	N	753	N											1		140		N	N
UMAG_01360	uncharacterized protein					2	1			1	1	1	1								N
UMAG_01361	uncharacterized protein			55	N	1								1		2	1	432	637	N	N
UMAG_01362	uncharacterized protein	1015	N	349	N											1	1	191	191	N	N
UMAG_01363	related to Rpa43 - 43 kD subunit of DNA-directed RNA polymerase I	322	N	304	N																N
UMAG_01364	probable GSP1 - GTP-binding protein of the ras superfamily	37	N	305	N									1		1	1	812	812	N	N
UMAG_01366	probable BMH1 - 14-3-3 protein epsilon	345	Y	794	N	2										1	1	132	132	N	N
UMAG_01367	probable alpha-adaptin C	465	N	411	N											3	2	394.333	530.5	N	N
UMAG_01370	related to Thioredoxin	19	N	1189.5	Y	1															N
UMAG_01371	related to RRN3 - RNA polymerase I specific transcription factor	302	N	199	N									1	1	1	1	150	150	N	N
UMAG_01372	related to nuclear GTPase	70	N	127	N											2	1	151.5	190	N	N
UMAG_01373	related to Vacuolar membrane protein	151	N	2207	N									1	1	1		137		N	N
UMAG_01374	membrane protein involved in tumour formation	274	N	101	N																N
UMAG_01375	cysteine-protease inhibitor	719.5	Y	93	N	1															N
UMAG_01377	uncharacterized protein	71	N													3	2	742	791.5	Y	Y
UMAG_01378	uncharacterized protein	1032	N	400	N											5	4	116.8	120	N	N
UMAG_01379	related to IMP1 - protease, mitochondrial	34	N	583	N											4	1	151.5	121	N	N
UMAG_01381	uncharacterized protein	124	N	261	N									1		3	2	150.333	170.5	N	N
UMAG_01382	uncharacterized protein	273	N	155	N											9	4	259.556	350.5	N	N
UMAG_01383	uncharacterized protein	222	N	177	N																N
UMAG_01386	uncharacterized protein																				N
UMAG_01387	uncharacterized protein	327	N	45	N																N
UMAG_01388	uncharacterized protein	131	N	117.5	N	1															N
UMAG_01389	uncharacterized protein																				N
UMAG_01390	uncharacterized protein	1099.25	Y	414.75	N											1	1	599	599	N	N
UMAG_01391	related to phosphoprotein phosphatase 2C	622.75	Y	123	N					1	1										N
UMAG_01392	uncharacterized protein					3										2	1	619	1104	N	N
UMAG_01394	uncharacterized protein																				N
UMAG_01397	related to REX4 - strong similarity to X.laevis XPMC2 protein	402	N	139	N																N
UMAG_01402	probable ARO2 - chorismate synthase	116	N	314	N											1	1	125	125	N	N
UMAG_01403	uncharacterized protein	105	N	1220	N																N
UMAG_01405	related to LDB17 - protein involved in the regulation of endocytosis																				N
UMAG_01406	related to ERG25 - C-4 methyl sterol oxidase															4	2	240.25	285	N	N
UMAG_01407	related to ALE1 - broad-specificity lysophospholipid acyltransferase	139	N	968	N									1		1		321		N	N
UMAG_01408	probable MCA1 - Metacaspase	160	N	306	N									1		1	1	238	238	N	N
UMAG_01411	uncharacterized protein	610	Y	576	N	1	1									1	1	460	460	N	N
UMAG_01414	related to Ras-GTPase-activating protein binding protein 2	314	N	464	N											1	1	123	123	N	N
UMAG_01415	uncharacterized protein	179	N	64	N																N
UMAG_01417	related to MDM10 - mitochondrial morphology and inheritance component	114	N	281	N											1		159		N	N
UMAG_01418	related to NUP49 - nuclear pore protein	118	N	37	N																N
UMAG_01421	related to PHO80 - cyclin	600	N	598	N									2	2	1	1	630	630	N	N
UMAG_01422	probable Lipase B precursor	121	N	192	N																N
UMAG_01424	probable Cytochrome P450 monooxygenase/Phenylacetate hydroxylase	148	N	121	N											2	2	107	107	N	N
UMAG_01425	probable homogentisate 1,2-dioxygenase	100	N	43	N									1	1	2		332		N	N
UMAG_01426	MERGED uncharacterized protein(s)	439	N	564	N					1	1			1							N
UMAG_01427	related to Crg1 protein (Putative arabinase)	343	N	282	N	1				1	1					4	1	1036	834	Y	Y
UMAG_01428	uncharacterized protein	270	N	307	N									1	1	1		128		N	N
UMAG_01429	related to high-affinity nickel transport protein nic1	192	N	483	N									1		2	1	569.5	975	N	N
UMAG_01431	related to ATP-binding cassette transporter protein	134	N	185	N											2		127.5		N	N
UMAG_01432	related to N6-hydroxylysine acetyl transferase	275	N	141	N											1	1	183	183	N	N
UMAG_01433	related to Enoyl-CoA hydratase	99	N	124	N																N
UMAG_01434	siderophore peptide synthetase involved in ferrichromeA biosynthesis	161	N	240	N									1		8	4	523.25	852.25	N	N
UMAG_01435	related to MCH4 - monocarboxylate transporter	460	N	156	N											2	2	351.5	351.5	N	N
UMAG_01436	uncharacterized protein	252	N	214	N											5	2	340.8	578	N	N
UMAG_01437	uncharacterized protein	62	N	133	N	1															N
UMAG_01438	uncharacterized protein	215	N	60	N																N
UMAG_01439	related to FRE3 - Ferric reductase, reduces siderophore-bound iron prior to uptake	200	N	230	N											5		1003		Y	N
UMAG_01441	uncharacterized protein	303	N	1745	N									2	1	2	2	178.5	178.5	N	N
UMAG_01442	uncharacterized protein	212	N	1287	N											1	1	403	403	N	N
UMAG_01443	uncharacterized protein					1	1							2	1						N
UMAG_01445	probable DNA replication licensing factor (nimQ)	198	N	193	N																N
UMAG_01450	related to COQ2 - para-hydroxybenzoate--polyprenyltransferase	207	N	93	N									1							N
UMAG_01454	uncharacterized protein	42	N	1338	N											5	3	280.2	373	N	N
UMAG_01455	uncharacterized protein																				N
UMAG_01456	uncharacterized protein	150	N	235	N											1	1	1082	1082	N	N
UMAG_01458	probable DNA polymerase delta catalytic subunit	201	N	99	N											2	2	433	433	N	N
UMAG_01462	uncharacterized protein	93	N	297	N																N
UMAG_01463	probable SUI2 - translation initiation factor eIF-2 alpha chain	224	N	99	N											3	2	195	239	N	N
UMAG_01464	uncharacterized protein	75	N	169	N											5	1	131.8	121	N	N
UMAG_01465	uncharacterized protein	795	Y	89	N	1	1									1		119		N	N
UMAG_01466	related to acyl-coa dehydrogenase, long-chain specific precursor	294	N	60	N																N
UMAG_01467	probable NOP2 - nucleolar protein	57	N	218	N											1	1	118	118	N	N
UMAG_01469	uncharacterized protein	359	N	241	N											1	1	111	111	N	N
UMAG_01470	related to YSH1 - component of pre-mRNA polyadenylation factor PF I	76	N	112	N																N
UMAG_01475	uncharacterized protein	155	N	320	N	2				1						1	1	219	219	N	N
UMAG_01476	related to HXT1 - Low-affinity hexose facilitator	568	N	73	N											1	1	118	118	N	N
UMAG_01478	probable QCR2 - 40 kDa ubiquinol cytochrome-c reductase core protein 2	288	N	97	N											2	1	120.5	108	N	N
UMAG_01479	uncharacterized protein (N-terminal fragment)	346	N																		N
UMAG_01481	uncharacterized protein	112	N	280	N																N
UMAG_01482	uncharacterized protein	1244	N	40	N																N
UMAG_01495	related to YIA6 - Pvruvate transporter of the mitochondrial inner membrane	701	N	128	N											2	2	232	232	N	N
UMAG_01498	probable ERG4 - sterol C-24 reductase	106	N	1226	N									1	1	4	1	231	554	N	N
UMAG_01499	uncharacterized protein	647	N	586	N											1		360		N	N
UMAG_01501	uncharacterized protein	600	N	467	N																N
UMAG_01503	uncharacterized protein	57	N	304	N											7	2	339.571	744	N	N
UMAG_01504	probable Histone H2A	132	N	572	N											1	1	226	226	N	N
UMAG_01505	probable HTB2 - histone H2B.2	140	N	461	N									2							N
UMAG_01507	uncharacterized protein	752	N	181	N											8	5	269.125	321.8	N	N
UMAG_01508	related to Aquaporin 3	256	Y	141	N	1	1							1		2	2	347.5	347.5	N	N
UMAG_01510	uncharacterized protein	231	N	152	N																N
UMAG_01511	uncharacterized protein	325	N	148	N																N
UMAG_01512	related to UDP-glucose:glycoprotein glucosyltransferase precursor	157	N	1100	N																N
UMAG_01513	uncharacterized protein	552	N	400	N											1		3109		Y	N
UMAG_01514	Dual specificity protein kinase FUZ7	531	N	106	N											2	2	124	124	N	N
UMAG_01515	related to ECM4 - protein involved in cell wall biogenesis and architecture	119	N	94	N									1		2	2	486.5	486.5	Y	Y
UMAG_01518	uncharacterized protein	283	N	778	N									1	1	10	3	187.4	190.333	N	N
UMAG_01519	uncharacterized protein	597	N	189	N											1		147		N	N
UMAG_01521	Dihydroorotase	38	N	881	N											2	1	115.5	121	N	N
UMAG_01522	uncharacterized protein																				N
UMAG_01523	Forkhead transcription factor required for pathogenic development	138	N	374	N	1	1									1		112		N	N
UMAG_01524	uncharacterized protein	615	N	24	N											3	1	156.667	257	N	N
UMAG_01526	MERGED uncharacterized protein AND related to UPS1 - mitochondrial intermembrane space protein that regulates mitochondrial cardiolipin levels	184	N	157	N																N
UMAG_01527	uncharacterized protein	265	N	503	N																N
UMAG_01528	uncharacterized protein	1729	N	98	N											1		135		N	N
UMAG_01529	related to TAF10 - TFIID and SAGA subunit	136	N	202	N																N
UMAG_01530	probable FRS2 - phenylalanine--tRNA ligase beta chain, cytosolic	251	N	302	N																N
UMAG_01531	related to Importin 11	268	N	176	N																N
UMAG_01532	uncharacterized protein	233	N	77	N																N
UMAG_01533	related to n-acetyltransferase	132	N	97	N																N
UMAG_01534	uncharacterized protein	48	N	308	N																N
UMAG_01535	related to GET4 - protein with a role in insertion of tail-anchored proteins into the ER membrane	147	N	298	N									1		1	1	7470	7470	N	N
UMAG_01539	uncharacterized protein	230	N	152	N																N
UMAG_01540	related to FMO1 - flavin-containing monooxygenase	337	N	210	N																N
UMAG_01544	related to SSK2 - MAP kinase kinase kinase of the high osmolarity signal transduction pathway	229	N	552	N																N
UMAG_01547	uncharacterized protein	588	Y	682	N	2								1	1	2		223.5		Y	N
UMAG_01549	related to mitochondrial inheritance component mdm12	139	N	58	N									2							N
UMAG_01550	related to DRE2 - component of the Fe-S protein assembly machinery	457	N	233	N																N
UMAG_01551	probable BUD23 - Protein involved in bud-site selection	109	N	268	N																N
UMAG_01552	related to ATPase family protein	264	N	125	N																N
UMAG_01553	uncharacterized protein	194	N	123	N											1	1	251	251	N	N
UMAG_01554	uncharacterized protein	635	N	306	N											1	1	339	339	N	N
UMAG_01556	related to transcriptional activator Mut3p	370	N	446	N											3	2	490.333	540	N	N
UMAG_01558	uncharacterized protein	94	N	703	N																N
UMAG_01559	uncharacterized protein	53	N	266	N																N
UMAG_01560	related to kinesin	436	N	79.5	N											3	2	439	605.5	N	N
UMAG_01561	probable Pelota protein	124	N	219	N																N
UMAG_01564	related to integral peroxisomal membrane protein	222	N	120	N											1		102		N	N
UMAG_01565	related to GPI transamidase component PIG-S	97	N	1008	N											2		134		N	N
UMAG_01566	uncharacterized protein	157	N	1575	N											1	1	111	111	N	N
UMAG_01567	related to 2,5-diketo-D-gluconic acid reductase	48	N	129	N											3	2	215.667	205.5	N	N
UMAG_01568	uncharacterized protein	121	N	471	N																N
UMAG_01569	related to BRE4 - protein involved in endocytosis	246	N	131	N									2	1	6	3	277.333	373.333	N	N
UMAG_01573	uncharacterized protein	1109	N	825	N									1		4	2	220	323	N	N
UMAG_01574	uncharacterized protein	92	N	229	N											2		322		N	N
UMAG_01576	uncharacterized protein	350	N	81	N	1															N
UMAG_01577	uncharacterized protein	152	N	757	N	1															N
UMAG_01578	related to cactin	54	N	93	N											4	3	267.75	315.667	N	N
UMAG_01580	related to NCR1 - transmembrane glycoprotein, involved in sphingolipid metabolism	69	Y	310	N	1	1									1		116		N	N
UMAG_01584	uncharacterized protein															1	1	809	809	N	N
UMAG_01595	related to RPC17 - RNA polymerase III subunit C17	95	N	115	N	1															N
UMAG_01597	related to HAP2 - subunit of the CCAAT-binding complex	214	N	294	N																N
UMAG_01599	related to ECI1 - delta3-cis-delta2-trans-enoyl-CoA isomerase	108	N	168	N																N
UMAG_01604	related to Endo-1,4-beta-mannosidase	473	N	91	N											2	1	277.5	353	N	N
UMAG_01605	related to cell cycle checkpoint protein RAD17	276	N	381	N											2	2	434.5	434.5	N	N
UMAG_01606	related to NMD5 - Nam7p interacting protein (Importin-8)	91	N	314	N											1	1	2309	2309	N	N
UMAG_01607	related to Translin	100	N	416	N	1															N
UMAG_01608	related to UTP30 - subunit of U3-containing 90S pre-ribosome	204	N	330	N																N
UMAG_01610	uncharacterized protein	275	N	575	N									1		2	1	179	133	N	N
UMAG_01612	related to IML1 - subunit of the Seh1-associated complex	415	N	78	N																N
UMAG_01613	related to AUR1 - inositol phosphorylceramide synthase	47	N	148	N																N
UMAG_01614	uncharacterized protein	291	N	201	N											1	1	143	143	N	N
UMAG_01615	uncharacterized protein	811	Y	138	N	1										5	4	221	248.25	N	N
UMAG_01616	related to MRPL24 - mitochondrial ribosomal protein, large subunit	212	N	418	N																N
UMAG_01617	probable IMP4 - component of the U3 small nucleolar ribonucleoprotein	331	N	153	N																N
UMAG_01619	related to GUT2 - glycerol-3-phosphate dehydrogenase, mitochondrial	264	N	406	N																N
UMAG_01621	related to BNA3 - kynurenine aminotransferase	147	N	288	N	1								1		1	1	212	212	N	N
UMAG_01623	related to MAK3 N-acetyltransferase	299	N	303	N							1	1	1							N
UMAG_01624	probable SEC23 - component of COPII coat of ER-golgi vesicles	374	N	148	N											5	2	216.6	356	Y	N
UMAG_01626	uncharacterized protein	157	N	419	N											1		102		N	N
UMAG_01627	probable CIT1 - citrate (si)-synthase, mitochondrial	554	N	213	N	1															N
UMAG_01628	related to BET1 - Type II membrane protein required for vesicular transport between ER and Golgi	149	N	537	N																N
UMAG_01632	uncharacterized protein	229	N	416	N									2	1	2	1	863	1483	N	N
UMAG_01634	probable RPL19B - 60S large subunit ribosomal protein L19.e	454	Y	441	N	1										1		465		N	N
UMAG_01637	MERGED probable YKT6 - SNARE protein for Endoplasmic Reticulum-Golgi transport	90	N	243	N	1															N
UMAG_01638	uncharacterized protein	289	N	279	N											6	2	308.833	386	N	N
UMAG_01639	probable 1,3-beta-D-glucan synthase subunit	586	N	445	N																N
UMAG_01640	related to GAS1 - glycophospholipid-anchored surface glycoprotein	1197	N	161	N											1		126		N	N
UMAG_01641	uncharacterized protein	304	N	336	N																N
UMAG_01643	small G-protein Ras2	938	N	691	N																N
UMAG_01645	uncharacterized protein	134	N	403	N									2	1						N
UMAG_01646	probable replication licensing factor MCM4	197	N	171	N											4	1	139.5	157	N	N
UMAG_01647	related to CDC20 - cell division control protein	272	N	144	N																N
UMAG_01648	uncharacterized protein	448	N	133	N																N
UMAG_01649	uncharacterized protein			161	N	1				2				1	1	3		116.667		N	N
UMAG_01650	uncharacterized protein	194	N	138	N																N
UMAG_01651	probable GTP-binding protein Rab11	398	N	454.5	Y	1															N
UMAG_01652	related to BLM10 - proteasome activator subunit	199	N	44	N																N
UMAG_01653	related to VPS73 - protein involved in vacuolar protein sorting	128	N	122	N											1	1	126	126	N	N
UMAG_01654	uncharacterized protein	122	N	42	N											4	1	203	259	N	N
UMAG_01656	probable sugar transporter	407	N	269	N											1		105		N	N
UMAG_01657	uncharacterized protein	441	N	1344	N											1	1	720	720	N	N
UMAG_01658	related to protein that forms a complex with Thp3p	96	N	628	N																N
UMAG_01659	uncharacterized protein	80	N	138	N																N
UMAG_01660	uncharacterized protein	396	N	60	N									2	1	6	5	339	363.8	N	N
UMAG_01661	uncharacterized protein			519	N	1								1	1	3		155.333		N	N
UMAG_01662	related to BCK1 ser/thr protein kinase of the MEKK family	708	N	156	N											7	7	241.429	241.429	N	N
UMAG_01663	uncharacterized protein	636	N	209	N											5	3	330.2	482.667	N	N
UMAG_01664	probable MET22 - protein ser/thr phosphatase	133	N	736	N									1	1	2		119		N	N
UMAG_01665	uncharacterized protein	741	N	260	N											4	3	236	280	N	N
UMAG_01667	uncharacterized protein											1	1								N
UMAG_01668	related to TGF beta receptor associated protein-1	194	N	132	N									1		5	4	958.4	1096	Y	Y
UMAG_01669	probable VPS4 - vacuolar sorting protein	625.5	Y	122	N	1		1		1						2	2	169.5	169.5	N	N
UMAG_01670	related to MTR10 - involved in nuclear protein import	209	N	182	N											2		167		N	N
UMAG_01671	related to YSC84 - protein involved in the organization of actin cytoskeleton	687	N	222	N									1	1	4	2	117	114	N	N
UMAG_01672	probable succinyl-coa synthetase alpha chain, gdp-forming	98	N	270	N											1		135		N	N
UMAG_01673	related to UTP5 - U3 snoRNP protein	97	N													2		129.5		N	N
UMAG_01677	uncharacterized protein	745	N	295	N											1		108		N	N
UMAG_01679	probable MCM3 - subunit of pre-replication complex	187	N	200	N											1	1	118	118	N	N
UMAG_01680	uncharacterized protein	261	N	178	N											2	1	108	104	N	N
UMAG_01682	uncharacterized protein	143	N	139	N																N
UMAG_01683	uncharacterized protein	60	N	9	N									2	1	4	4	162	162	N	N
UMAG_01684	uncharacterized protein	78	N	531.5	N	1															N
UMAG_01686	uncharacterized protein	73	N	210	N											1		107		N	N
UMAG_01687	probable GTP-binding protein	300	N	263	N																N
UMAG_01688	related to mRNA export factor mex67	616	N	139	N																N
UMAG_01689	uncharacterized protein	42	N	89	N											1		102		N	N
UMAG_01690	uncharacterized protein	784	N	312	N									1		1	1	212	212	N	N
UMAG_01691	related to ATP-dependent DNA helicase	398	N	60	N									1	1	1	1	172	172	N	N
UMAG_01692	related to CHA1 - L-serine/L-threonine deaminase	108	N	144	N																N
UMAG_01694	uncharacterized protein	256	N	148	N											3	3	774.667	774.667	N	N
UMAG_01695	uncharacterized protein	39	Y	186	N					1						8	6	327.75	366.667	N	N
UMAG_01696	uncharacterized protein	195	N	273	N																N
UMAG_01697	probable LYS2 - L-aminoadipate-semialdehyde dehydrogenase, large subunit	50	N	94	N											3	1	108.333	108	N	N
UMAG_01698	uncharacterized protein	714	N	266	N											1		139		N	N
UMAG_01699	uncharacterized protein	61	N	156	N											1		104		N	N
UMAG_01700	related to ABC transporter protein	206	N	64	N									1							N
UMAG_01701	uncharacterized protein	49	N	165	N											1	1	154	154	N	N
UMAG_01702	uncharacterized protein	390	N	1050	N																N
UMAG_01703	uncharacterized protein	305	N	123	N											7	2	228.429	515	Y	Y
UMAG_01705	uncharacterized protein	72	N	246	N											1	1	204	204	N	N
UMAG_01706	uncharacterized protein	39	N	629	N									1	1						N
UMAG_01708	probable HOM6 - homoserine dehydrogenase	107	N	239	N																N
UMAG_01709	uncharacterized protein	102	N	183	N											2	1	417	576	N	N
UMAG_01710	related to N-carbamoyl-L-amino acid hydrolase	47	N	491	N	1								1		3	2	437	345	Y	Y
UMAG_01711	related to Glucose dehydrogenase [acceptor] precursor	246	N	278	N											1	1	2747	2747	N	N
UMAG_01712	related to AIM2 - cytoplasmic protein involved in mitochondrial function or organization	282.667	Y	229	N									1		1	1	192	192	N	N
UMAG_01713	uncharacterized protein	8	N	140	N											2	1	1180	2236	N	N
UMAG_01714	probable monooxygenase	271	N	141	N																N
UMAG_01716	uncharacterized protein	605	N	108	N																N
UMAG_01717	uncharacterized protein	800	N	76	N																N
UMAG_01718	probable glucosamine-6-phosphate isomerase	533	N	106	N	1															N
UMAG_01720	probable phosphomannomutase	140	N	140	N											1	1	226	226	N	N
UMAG_01721	uncharacterized protein	112	N	148	N																N
UMAG_01722	uncharacterized protein	383	N	148	N																N
UMAG_01723	related to Cytochrome P450	476	N	194	N																N
UMAG_01724	uncharacterized protein	94	N	217	N									2							N
UMAG_01725	uncharacterized protein	368	N	72	N	1										1		383		N	N
UMAG_01726	probable MET14 - ATP adenosine-5`-phosphosulfate 3`-phosphotransferase	452	N	273	N																N
UMAG_01728	related to MXR2 - Methionine-R-sulfoxide reductase	61	N	593.333	Y	1															N
UMAG_01729	uncharacterized protein	86	N	118	N							1	1								N
UMAG_01730	uncharacterized protein	26	N	41	N											1		210		N	N
UMAG_01731	uncharacterized protein	199	N	150	N											2	2	211.5	211.5	N	N
UMAG_01732	probable DBP3 - putative RNA helicase required for pre-rRNA processing	82	N	121	N											1	1	577	577	N	N
UMAG_01733	related to short chain dehydrogenase	246	N	322	N	1															N
UMAG_01734	uncharacterized protein															1		119		N	N
UMAG_01735	GTP-binding protein	425	N	203	N																N
UMAG_01736	uncharacterized protein	272	N	101	N											3	3	269.333	269.333	N	N
UMAG_01737	related to Adiponectin receptor 1	202	N	90	N					2	1										N
UMAG_01738	uncharacterized protein	264	N	36	N																N
UMAG_01739	uncharacterized protein	75	N	153	N											3	1	138	137	N	N
UMAG_01742	related to mitotic spindle assembly checkpoint protein mad2b	104	N	113	N																N
UMAG_01746	uncharacterized protein	405	N	157	N											2	1	122	127	N	N
UMAG_01747	related to Estradiol 17 beta-dehydrogenase 4	387	N	35	N											1		107		N	N
UMAG_01748	related to RVS167 - BAR adaptor protein	186	N	264	N																N
UMAG_01750	uncharacterized protein	104	N													3	2	841.667	1157.5	Y	Y
UMAG_01752	related to NNT1 - putative nicotinamide N-methyltransferase	41	N	712	N											1	1	206	206	N	N
UMAG_01753	probable GCY1 - galactose-induced protein of aldo/keto reductase family	126	N	881	N									1		1		118		N	N
UMAG_01755	uncharacterized protein	130	N	241	N																N
UMAG_01756	probable Purine Transporter AzgA	600	N	143	N											2	1	122	127	N	N
UMAG_01757	uncharacterized protein			365	N											2	2	131.5	131.5	N	N
UMAG_01758	related to ABC transporter	711	N	140	N											3	3	749.667	749.667	Y	Y
UMAG_01759	uncharacterized protein	336	N	113	N									2		5	4	228.6	258.25	N	N
UMAG_01761	uncharacterized protein	64	N	174	N											1	1	122	122	N	N
UMAG_01762	related to large neutral amino acid transporter 1	187	N	220	N																N
UMAG_01763	uncharacterized protein	102	N	148	N											3		126.667		N	N
UMAG_01765	related to DnaJ homolog subfamily A member 2	36	N	133	N																N
UMAG_01768	related to Endo-b-N-acetylglucosaminidase	74	N	213	N																N
UMAG_01771	uncharacterized protein	33	N	373	N	1															N
UMAG_01772	related to Aldose 1-epimerase precursor	164	N	48	N																N
UMAG_01773	uncharacterized protein	109	N	337	N									2	2	2	2	912.5	912.5	Y	Y
UMAG_01774	uncharacterized protein	134	N	354	N											4	2	149.25	119	N	N
UMAG_01775	related to protein with NADP(H) oxidoreductase activity	191	N	454	N																N
UMAG_01776	uncharacterized protein	125	N	193	N																N
UMAG_01777	related to mannose-P-dolichol utilization defect 1 protein	169	N	119	N																N
UMAG_01778	uncharacterized protein											4	4								N
UMAG_01779	uncharacterized protein															1		118		N	N
UMAG_01782	related to peroxisomal membrane protein PMP47B	450	N	144	N											1		1630		Y	N
UMAG_01783	related to Inosine-uridine preferring nucleoside hydrolase	122	N	278	N											3	3	522.333	522.333	N	N
UMAG_01784	probable GPX2 - glutathione peroxidase	199	N	245	N	1				1				2							N
UMAG_01785	uncharacterized protein	185	N	224	N																N
UMAG_01786	uncharacterized protein	236	N	211	N																N
UMAG_01787	related to homocysteine S-methyltransferase	94	N	154	N									1	1	1	1	176	176	N	N
UMAG_01788	related to deacetylase	281	N	241	N																N
UMAG_01789	related to ERG28 - involved in synthesis of ergosterol	106	N	131	N	2				2	1										N
UMAG_01790	related to DNA ligase	311	N	216	N					1											N
UMAG_01791	uncharacterized protein	215	N	99	N											5	5	668.4	668.4	N	N
UMAG_01792	uncharacterized protein	266	N	203	N																N
UMAG_01793	probable AAD14 - Putative aryl-alcohol reductase	57	N	102	N							1	1								N
UMAG_01794	related to adenosine deaminase	75	N	122	N									3	1	1		250		N	N
UMAG_01795	uncharacterized protein	281	N	577	N																N
UMAG_01796	effector family protein Eff1-1	202	N	103	N											3	1	997	956	Y	Y
UMAG_01797	uncharacterized protein	508	N	126	N									1	1	1	1	110	110	N	N
UMAG_01799	uncharacterized protein	25	N	217	N																N
UMAG_01800	related to molybdopterin synthase large subunit	57	N	314	N									1	1	2	2	343.5	343.5	N	N
UMAG_01802	probable protein disulfide-isomerase precursor	70	N	209	N																N
UMAG_01803	related to NCA2 - control of mitochondrial synthesis of Atp6p and Atp8p	34	N	307	N											3	3	696	696	N	N
UMAG_01804	tryptophan amino transferase (transaminase)	436	N	131	N											1	1	144	144	N	N
UMAG_01805	uncharacterized protein	371	N	238	N																N
UMAG_01808	related to ERV2 - Flavin dependent sulfhydryl oxidase	119	N	241	N									1		1	1	121	121	N	N
UMAG_01811	related to complex I intermediate-associated protein CIA30 precursor, mitochondrial	82	N	403	N	1										1	1	288	288	N	N
UMAG_01812	uncharacterized protein	538	N	81	N											4	2	140.25	130.5	N	N
UMAG_01813	related to putative acetyl-coenzyme A transporter	93	N	74	N																N
UMAG_01814	related to OMA1 - Metalloendopeptidase of the mitochondrial inner membrane	202	N	186	N																N
UMAG_01815	related to carbonyl reductase	209	N	152	N																N
UMAG_01816	related to TRM7 - tRNA 2`-O-ribose methyltransferase	175	N	612	N																N
UMAG_01817	uncharacterized protein	129	N	99	N									1		1		147		N	N
UMAG_01818	related to TAE1 - AdoMet-dependent proline methyltransferase	110	N	148	N																N
UMAG_01820	uncharacterized protein	175	N	293	N											1	1	392	392	N	N
UMAG_01821	probable KRE2 - alpha-1,2-mannosyltransferase	392	N	764	N	1															N
UMAG_01823	uncharacterized protein	380	N	236	N																N
UMAG_01824	uncharacterized protein	567	N	406	N									1	1	2	2	444.5	444.5	N	N
UMAG_01826	uncharacterized protein	394	N	208	N									3	1	5	3	630.4	970	N	N
UMAG_01827	related to acid phosphatase ACP2 precursor	886	N	727	N											4	1	173.75	116	Y	N
UMAG_01829	related to alpha-L-arabinofuranosidase I precursor	50	N	155	N											3	2	315.667	412.5	N	N
UMAG_01830	related to alpha-aminoadipate reductase	1131	N	286	N											1	1	113	113	N	N
UMAG_01831	uncharacterized protein	120	N	803	N											2	1	114	103	N	N
UMAG_01832	uncharacterized protein	284	N	110	N											2		117		N	N
UMAG_01833	related to Zinc finger DHHC domain containing protein 2	319	N	96	N											2	2	729.5	729.5	N	N
UMAG_01834	uncharacterized protein	271	N	42	N											2	2	206.5	206.5	N	N
UMAG_01835	related to carnitine acetyl transferase FacC	327	N	77	N																N
UMAG_01837	uncharacterized protein	264	N	255	N																N
UMAG_01841	uncharacterized protein	83	N	215	N	1						1		1		4	4	249.5	249.5	N	N
UMAG_01842	uncharacterized protein					1	1														N
UMAG_01843	probable acetyl-CoA C-acyltransferase precursor	294	N	322	N											4	2	126.5	141.5	N	N
UMAG_01844	uncharacterized protein			14	N																N
UMAG_01845	related to Exocyst complex component Exo70	98	N	52	N																N
UMAG_01847	uncharacterized protein	191	N	64	N	1										1		289		N	N
UMAG_01849	related to TPA1 - Poly(A)-binding protein involved in translation termination efficiency	84	N	169	N																N
UMAG_01850	uncharacterized protein	243	N	115	N																N
UMAG_01851	uncharacterized protein	364	N	624	N	1															N
UMAG_01852	related to Epoxide hydrolase 1	212	N	76	N									1		3	1	236.333	341	N	N
UMAG_01853	related to antibiotic biosynthesis protein	475	N	154	N																N
UMAG_01854	uncharacterized protein	342	N	263	N											1		111		N	N
UMAG_01855	uncharacterized protein	282	N	44	N									1	1	3	2	376	491.5	N	N
UMAG_01856	related to PET8 protein, member of the mitochondrial carrier (MCF) family	126	N	83	N											1	1	927	927	N	N
UMAG_01857	related to SLX1 - subunit of a complex involved in DNA-dependent DNA replication	126	N	100	N											1		128		N	N
UMAG_01858	related to CAR1 - Arginase	91	N	91	N																N
UMAG_01859	related to ribitol kinase	245	N	180	N									1							N
UMAG_01860	related to PTH2 - aminoacyl-tRNA hydrolase	80	N	318	N																N
UMAG_01861	related to alcohol dehydrogenase	215	N	246	N																N
UMAG_01862	related to arsenite transporter ARR3	239	N	65	N																N
UMAG_01863	related to Cytochrome P450	82	N	223	N							1	1	1		2	1	142.5	137	N	N
UMAG_01864	related to TDA10 - ATP-binding protein of unknown function	191	N	198	N																N
UMAG_01866	uncharacterized protein	52	N	397	N																N
UMAG_01867	uncharacterized protein	769	N	29	N																N
UMAG_01868	related to GIT1 - Glycerophosphoinositol transporter also able to mediate low-affinity phosphate transport	220	N	935	N																N
UMAG_01869	related to NADH oxidase	71	N	216	N											2	1	364.5	591	N	N
UMAG_01870	related to glutathione-S-transferase	244	N	148	N					3	2										N
UMAG_01871	uncharacterized protein	147	N	165	N									1		4	3	661	755.333	Y	Y
UMAG_01872	related to gmc type oxidoreductase	141	N	166	N																N
UMAG_01873	related to SEE1 - probable lysine methyltransferase	3	N	125	N																N
UMAG_01874	uncharacterized protein	99	N	1051	N											1	1	109	109	N	N
UMAG_01875	probable GAL7 - UDP-glucose--hexose-1-phosphate uridylyltransferase	387	N	401	N											2	2	154.5	154.5	N	N
UMAG_01877	uncharacterized protein	460	N	95	N											1		116		N	N
UMAG_01879	related to INP54 - Phosphatidylinositol 4,5-bisphosphate 5-phosphatase	250	N	96	N																N
UMAG_01881	related to Oxidoreductase, short-chain dehydrogenase	180	N	397	N	1															N
UMAG_01882	related to multidrug resistance proteins	27	N	150	N							1	1	1							N
UMAG_01883	uncharacterized protein	99	N	170	N																N
UMAG_01885	probable Alcohol dehydrogenase	226	N	135	N																N
UMAG_01886	related to carboxypeptidase	206	N	166	N																N
UMAG_01888	probable serine-type carboxypeptidase f precursor	566	N	91	N																N
UMAG_01889	uncharacterized protein	411	N	150	N											1		111		N	N
UMAG_01890	uncharacterized protein																				N
UMAG_01891	probable GUF1 - GTP-binding protein	102	N	387	N									2		2	2	437.5	437.5	N	N
UMAG_01892	probable isocitrate lyase	119	N	45	N																N
UMAG_01893	related to putative S-adenosylmethionine-dependent methyltransferase of the seven beta-strand family	231	N	124	N											4	2	143.5	164.5	N	N
UMAG_01894	uncharacterized protein	133	N	535	N											1		105		N	N
UMAG_01896	related to PET191 - involved in assembly of cytochrome oxidase	139	N	327.5	N											1	1	143	143	N	N
UMAG_01897	uncharacterized protein	62	N	54	N											6	2	206.333	387.5	N	N
UMAG_01898	related to endo-1,3(4)-beta-glucanase	370	N	209	N									1		1	1	201	201	N	N
UMAG_01899	related to multidrug resistance protein	699	N	82	N																N
UMAG_01900	uncharacterized protein	626	N	142	N											1		105		N	N
UMAG_01902	uncharacterized protein	312	N	140	N																N
UMAG_01903	related to succinyl-coa ligase [gdp-forming] alpha-chain, mitochondrial precursor	120	N	184	N																N
UMAG_01904	related to succinyl-coa ligase [gdp-forming] beta-chain, mitochondrial precursor	203	N	124	N																N
UMAG_01905	probable ubiquitin thiolesterase L3	128	N	129	N																N
UMAG_01906	related to NUT2 - subunit of the RNA polymerase II mediator complex	93	N	1641	N																N
UMAG_01908	related to CCAAT-binding transcription factor subunit aab-1	660	N	539	N									1	1						N
UMAG_01911	related to alcohol dehydrogenase	229	N	184	N											3		281.333		Y	N
UMAG_01913	uncharacterized protein	73	N	65	N																N
UMAG_01916	uncharacterized protein	214	N	1169	N																N
UMAG_01917	uncharacterized protein	53	N	52	N											1	1	1310	1310	N	N
UMAG_01919	related to CDD1 - cytidine deaminase	175	N	45	N	1															N
UMAG_01920	related to Na /H -exchanging protein	349	N	416	N																N
UMAG_01922	uncharacterized protein	188	N	98	N																N
UMAG_01923	uncharacterized protein	171	N	74	N											1	1	124	124	N	N
UMAG_01926	related to DAL2 - allantoinase	405	N	506.667	N																N
UMAG_01927	related to platelet-activating factor acetylhydrolase precursor	127	Y	106	N	1	1									5	3	201.2	246.667	N	N
UMAG_01928	uncharacterized protein	295	N	267	N											1		239		N	N
UMAG_01929	uncharacterized protein	274	N	198	N									1	1	1		141		N	N
UMAG_01931	probable catalytic subunit of DNA polymerase zeta UPR-1	220	N	839	N									1	1						N
UMAG_01932	related to PMS1 - DNA mismatch repair protein	115	N	219	N											1	1	416	416	N	N
UMAG_01933	uncharacterized protein	222	N	270	N																N
UMAG_01934	C-8 sterol isomerase	132	N	220	N	1															N
UMAG_01935	probable methylglutaconyl-coa hydratase, mitochondrial precursor	95	N	161	N	1		1	1							3	3	295.667	295.667	N	N
UMAG_01936	related to 4-coumarate-CoA ligase	803	N	163	N											3	2	229.333	282.5	N	N
UMAG_01937	related to acid sphingomyelinase	89	N	270	N																N
UMAG_01938	related to Epoxide hydrolase 1	742	N	135	N	1															N
UMAG_01939	related to MRPL37 - mitochondrial ribosomal protein of the large subunit	109	N	530	N																N
UMAG_01940	uncharacterized protein	424	N	82	N																N
UMAG_01941	uncharacterized protein	396	N	234	N											1		134		N	N
UMAG_01942	related to Microsomal dipeptidase precursor	36	N	116	N																N
UMAG_01943	related to alpha-glucosidase	761	N	67	N																N
UMAG_01944	related to allantoate permease	139	N	142	N																N
UMAG_01945	probable SUC2 - invertase (sucrose hydrolyzing enzyme)	291	N	190	N									1	1	1		108		N	N
UMAG_01946	uncharacterized protein	275	N	392	N											3	1	414.667	956	Y	Y
UMAG_01947	related to cytochrome-c peroxidase precursor	614	N	87	N									1							N
UMAG_01948	uncharacterized protein	72	N	292	N																N
UMAG_01949	uncharacterized protein	161	N	134	N									1	1	2	1	122	110	N	N
UMAG_01950	uncharacterized protein	82	N	62	N																N
UMAG_01951	uncharacterized protein													1	1						N
UMAG_01952	related to UV-endonuclease UVE-1															2	1	129	153	N	N
UMAG_01953	related to FMP25 - mitochondrial inner membrane protein involved in assembly of cytochrome bc1 complex	75	N	50	N																N
UMAG_01954	uncharacterized protein	51	N	30	N											2	1	201	223	N	N
UMAG_01957	related to Mannosyl-oligosaccharide alpha-1,2-mannosidase precursor	739	N	58	N																N
UMAG_01958	uncharacterized protein																				N
UMAG_01959	uncharacterized protein																				N
UMAG_01961	uncharacterized protein	1046	N	176	N											3		172.333		N	N
UMAG_01962	related to GAL1 - galactokinase	159	N	857	N									2	1	4	3	292.25	351.667	N	N
UMAG_01963	uncharacterized protein	194	N	231	N	1										3	2	241.333	306.5	N	N
UMAG_01964	related to multidrug resistance protein	182	N	279	N											1	1	206	206	N	N
UMAG_01965	related to ferroportin 1	87	N	251	N									1							N
UMAG_01966	related to Acyl-coenzyme A oxidase	343	N	119	N																N
UMAG_01967	related to AIF1 - mitochondrial cell death effector	93	N	147	N																N
UMAG_01968	related to ALY2 - alpha arrestin	409	N	103	N																N
UMAG_01969	uncharacterized protein	167	N	207	N									1	1						N
UMAG_01970	uncharacterized protein	685	N	237	N																N
UMAG_01971	uncharacterized protein	155	N	439	N	1				1	1					2	1	119	119	N	N
UMAG_01974	uncharacterized protein	162	N	104	N									2		3	2	184.667	120.5	N	N
UMAG_01976	uncharacterized protein	221	N	563	N											2		229		N	N
UMAG_01977	uncharacterized protein	36	N	260	N											2	1	397	659	N	N
UMAG_01978	uncharacterized protein	23	N	315.5	N	1						1				1		106		N	N
UMAG_01979	related to MTQ2 - Putative S-adenosylmethionine-dependent methyltransferase	117	N	227.5	N											1	1	125	125	Y	Y
UMAG_01980	related to Cytochrome P450 4F8	94	N	77	N	1															N
UMAG_01981	related to Malonyl CoA-acyl carrier protein transacylase	330	N	111	N																N
UMAG_01982	related to aminotriazole resistance protein	142	N	452	N									1		2	1	258	406	N	N
UMAG_01983	uncharacterized protein	261	N	86	N											1	1	154	154	N	N
UMAG_01984	probable ADH1 - alcohol dehydrogenase I	489	Y	85	N	1															N
UMAG_01985	uncharacterized protein	960	N	178	N									1	1	5	4	340.6	390.25	N	N
UMAG_01986	probable sterol carrier protein	295	N	625	N											4	4	397.75	397.75	N	N
UMAG_01987	uncharacterized protein	333	N	83	N											3	2	336	444.5	N	N
UMAG_01988	related to Oxidoreductase	100	N	108	N																N
UMAG_01989	uncharacterized protein	351	N	56	N									1	1						N
UMAG_01990	related to IRC20 - putative helicase	271	N	450	N																N
UMAG_01991	uncharacterized protein	360	N	91	N											3	2	174.667	157	N	N
UMAG_01992	related to amidohydrolase	165	N	103	N																N
UMAG_01994	uncharacterized protein	20	N	104	N											1	1	579	579	N	N
UMAG_01995	uncharacterized protein	106	N	810	N									1	1	8	4	1380.25	2536	Y	Y
UMAG_01996	probable mfs-multidrug-resistance transporter	82	N	341	N																N
UMAG_01997	uncharacterized protein	404	N	315	N											1		138		Y	N
UMAG_01999	uncharacterized protein	141	N	79	N											1	1	533	533	N	N
UMAG_02001	related to hydroxymethylglutaryl-CoA lyase	61	N	76	N																N
UMAG_02002	uncharacterized protein	900	N	326	N											1	1	3578	3578	N	N
UMAG_02003	uncharacterized protein					1								2		2		158.5		N	N
UMAG_02004	uncharacterized protein	146	N	656	N																N
UMAG_02005	uncharacterized protein	315	N	112	N									1	1	2	1	257.5	398	N	N
UMAG_02006	uncharacterized protein	45	N	41	N																N
UMAG_02007	probable HAM1 - protein involved in DNA repair	57	N	1227	N									3	1						N
UMAG_02008	related to TNA1 - high affinity nicotinic acid plasma membrane permease	154	N	75	N											2	2	242	242	N	N
UMAG_02010	related to family II 2-keto-3-deoxy-D-arabino-heptulosonate 7-phosphate synthase																				N
UMAG_02011	uncharacterized protein	540	Y	71	N	1										1	1	717	717	N	N
UMAG_02012	uncharacterized protein	274	N	146	N											1	1	454	454	N	N
UMAG_02014	uncharacterized protein	177	N	57	N									1		1		109		N	N
UMAG_02015	related to uridine kinase	70	N	360	N																N
UMAG_02016	related to Membrane steroid binding protein	86	N	346	N	1															N
UMAG_02017	uncharacterized protein	91	N	184.5	N											1	1	101	101	N	N
UMAG_02018	related to SAC1 - Phosphatidylinositol phosphate phosphatase	141	N	553	N																N
UMAG_02019	probable Chitin deacetylase	51	N	247	N											6	4	198.667	246.5	N	N
UMAG_02020	uncharacterized protein	11	N	906	Y	2	2									1		129		N	N
UMAG_02021	uncharacterized protein	248	N	71	N	1															N
UMAG_02022	uncharacterized protein	83	N	125	N																N
UMAG_02023	related to long chain fatty alcohol oxidase	302	N	84	N											1		119		N	N
UMAG_02024	uncharacterized protein	101	N	168	N																N
UMAG_02028	related to acyl-coenzyme A oxidase 1, peroxisomal	175	N	192	N									1		3	2	425	572.5	N	N
UMAG_02031	uncharacterized protein	623	N	601	N									4	2	4	1	199.5	249	N	N
UMAG_02034	uncharacterized protein	226	N	302	N	1															N
UMAG_02035	related to yellowish-green 1 (ayg1)	119.5	N	12	N											2	1	173	125	N	N
UMAG_02037	probable HXT5 - Hexose transporter	583	N	241	N																N
UMAG_02039	uncharacterized protein	16	N	237	N	1															N
UMAG_02040	uncharacterized protein	187	N	189	N											1	1	817	817	N	N
UMAG_02041	uncharacterized protein	96	N	384	N											1		248		N	N
UMAG_02044	probable METHIONYL-TRNA SYNTHETASE, mitochondrial	83	N	202	N											2	2	121.5	121.5	N	N
UMAG_02045	uncharacterized protein	92	N	300	N	1															N
UMAG_02046	probable PRE9 - 20S proteasome subunit Y13 (alpha3)	172	N	357	N																N
UMAG_02049	uncharacterized protein	376	N	153	N											9	3	377	869.333	N	N
UMAG_02050	uncharacterized protein	358	N	15	N																N
UMAG_02052	related to white collar 1 protein	672	N	208	N																N
UMAG_02053	related to Nuclear cohesin complex subunit	428	N	256	N									4	3	1	1	3555	3555	N	N
UMAG_02055	related to RNA14 - component of pre-mRNA 3`-end processing factor CF I	377	N	176	N											2	1	182	125	N	N
UMAG_02056	uncharacterized protein	243	N	314	N											1	1	447	447	N	N
UMAG_02057	probable STI1 - Hsp90 cochaperone	57	N	159	N																N
UMAG_02059	related to RPC31 - DNA-directed RNA polymerase III	142	N	297	N											3	2	243.667	278	N	N
UMAG_02062	related to multidrug resistance proteins	501	N	462	N											4	3	132.75	139	N	N
UMAG_02063	uncharacterized protein	342	N	203	N											3	1	440	958	N	N
UMAG_02064	probable VMA7 - H -ATPase V1 domain 14 kDa subunit, vacuolar	178	N	466	N	1										1		109		N	N
UMAG_02065	histone deacetylase	252	N	356	N											2	1	495.5	881	N	N
UMAG_02066	uncharacterized protein	768	N	260	N											8	3	205.375	255.333	N	N
UMAG_02067	related to MDJ1 - heat shock protein	240	N	197.5	N									1							N
UMAG_02068	uncharacterized protein	267	N	81	N											2	1	116	127	N	N
UMAG_02069	probable LTP1 - protein-tyrosine-phosphatase	405	N	230	N									1	1						N
UMAG_02070	uncharacterized protein	315	N	135	N											2	1	171.5	225	N	N
UMAG_02071	related to PET100 \FB chaperone that specifically facilitates the assembly of cytochrome c oxidase	200	N	646	N																N
UMAG_02072	uncharacterized protein	452	N	136	N									1		2	2	1233	1233	N	N
UMAG_02075	related to calpain-like protease PalBory	292	N	484	N																N
UMAG_02077	uncharacterized protein	238	N	116	N																N
UMAG_02079	probable 40S ribosomal protein S10	152	Y	526	N	2															N
UMAG_02080	uncharacterized protein	311	N	265	N	1															N
UMAG_02081	endoplasmic reticulum calcium transporter	69	N	1083	Y	1															N
UMAG_02083	probable RAD54 - DNA-dependent ATPase of the Snf2p family													2	2						N
UMAG_02088	probable ADK1 - adenylate kinase, cytosolic	220	N	297	N	1										1		174		N	N
UMAG_02089	related to nuclear protein bimA	271	N	75	N									1		4	4	476.25	476.25	N	N
UMAG_02091	related to MRF1 - peptide chain release factor, mitochondrial			460	N																N
UMAG_02092	uncharacterized protein	75	N	168	N											1		132		N	N
UMAG_02093	uncharacterized protein	734	N	68	N											1	1	988	988	N	N
UMAG_02094	uncharacterized protein	253	N	314	N																N
UMAG_02095	uncharacterized protein	269	N	430	N									1	1						N
UMAG_02096	uncharacterized protein					1	1							3	3						N
UMAG_02097	related to enoyl-CoA hydratase	171	N	347	N					1	1			1	1	2	1	747.5	930	N	N
UMAG_02101	uncharacterized protein	493	N	152	N											1		121		N	N
UMAG_02102	related to HDA1 - histone deacetylase A	506.667	N	225.333	N	1															N
UMAG_02103	probable RRD2 - Activator of the phosphotyrosyl phosphatase activity of PP2A	118	N	632	N																N
UMAG_02104	probable Regulator of G-Protein Signaling Protein	784	N	306	N																N
UMAG_02105	probable 3-hydroxybutyryl-CoA dehydrogenase	57	N	226	N																N
UMAG_02107	uncharacterized protein	179	N	239	N	1															N
UMAG_02108	uncharacterized protein	175	N	332	N																N
UMAG_02111	related to triacylglycerol lipase precursor	351	N	123	N											1		204		N	N
UMAG_02112	uncharacterized protein	39	N	420	Y	1										2	1	179	235	N	N
UMAG_02113	uncharacterized protein	376	N	155	N																N
UMAG_02114	uncharacterized protein	80	N	77	N									1		2	1	724	1240	N	N
UMAG_02115	uncharacterized protein	84	N	381	N									1	1	1	1	150	150	N	N
UMAG_02116	uncharacterized protein	352	N	448	N									3	2	3	1	204.333	199	N	N
UMAG_02117	uncharacterized protein	111	N	157	N											3	2	369	106.5	N	N
UMAG_02118	uncharacterized protein	168	N	422	N																N
UMAG_02119	uncharacterized protein															2	1	938	740	Y	Y
UMAG_02123	related to HRQ1 - putative RecQ helicase	180	N	101	N											5	3	872.8	1381	N	N
UMAG_02124	related to ERG6 - Delta(24)-sterol C-methyltransferase	65	N	328	N																N
UMAG_02125	related to glutamic acid decarboxylase	112	N	34	N											5	1	123.4	101	N	N
UMAG_02126	related to RMD1 - cytoplasmic protein required for sporulation	137	N	594	N																N
UMAG_02127	related to PCP1 - mitochondrial serine protease	323	N	964	N																N
UMAG_02128	related to PLP1 - protein involved in actin and tubulin folding	64	N	225	N	1															N
UMAG_02131	uncharacterized protein	205	N	191	N																N
UMAG_02132	uncharacterized protein	140	N	156	N																N
UMAG_02133	uncharacterized protein	180	N	134	N																N
UMAG_02134	related to mixed-linked glucanase precursor MLG1	236	N	483	N									1							N
UMAG_02135	effector family protein Eff1-5	60	N	161	N											4	1	177.75	108	N	N
UMAG_02136	effector family protein Eff1-6			208	N											2		202.5		N	N
UMAG_02137	effector family protein Eff1-7	49	N	636	N							1	1								N
UMAG_02138	effector family protein Eff1-8			136	N											2		133.5		N	N
UMAG_02139	effector family protein Eff1-9	67	N	437	N																N
UMAG_02140	effector family protein Eff1-10	51	N	164	N											3	2	181.667	116.5	N	N
UMAG_02141	effector family protein Eff1-11															2		181		N	N
UMAG_02142	related to muconate cycloisomerase																				N
UMAG_02144	related to Deoxyribodipyrimidine photolyase	293	N	45	N											1		168		N	N
UMAG_02146	related to GABA permease	560	N	124	N																N
UMAG_02147	related to Cytoplasmic acetyl-CoA hydrolase 1	120	N	228	N																N
UMAG_02148	related to positive effector protein GCN20	247	N	309	N											1	1	106	106	N	N
UMAG_02149	uncharacterized protein	282	N	180	N											1	1	1159	1159	N	N
UMAG_02150	probable xylitol dehydrogenase	87	Y	378	N	1	1									3	3	691.667	691.667	N	N
UMAG_02151	related to 2,5-diketo-D-gluconic acid reductase	116	N	218	N											2	1	257	357	N	N
UMAG_02152	uncharacterized protein					1	1							1							N
UMAG_02154	related to amino-acid permease 2	446	Y	462	N	2								1	1	3	1	291	107	N	N
UMAG_02156	uncharacterized protein	181	N	408	N									2	1						N
UMAG_02157	uncharacterized protein	138	N	68	N											1	1	198	198	N	N
UMAG_02158	probable DUG1 - Cys-Gly metallo-di-peptidase	144	N	116	N																N
UMAG_02159	related to amino acid transport protein	350	N	50	N											1	1	126	126	N	N
UMAG_02160	uncharacterized protein	101	N	916	N																N
UMAG_02161	uncharacterized protein	315	N	318	N											4	2	202.25	207.5	N	N
UMAG_02162	uncharacterized protein	49	N	874	N																N
UMAG_02163	uncharacterized protein	629	N	86	N											2		122		N	N
UMAG_02164	probable NDE1 - mitochondrial cytosolically directed NADH dehydrogenase	174	N	324	N																N
UMAG_02165	uncharacterized protein	154	N	209	N									1		2	2	142.5	142.5	N	N
UMAG_02166	uncharacterized protein	511	N	119	N									3	2	1		204		N	N
UMAG_02167	uncharacterized protein	84	N	151	N																N
UMAG_02168	related to Prk1p	117	N	318	N											5	2	220.6	310	N	N
UMAG_02169	related to aquaporin 3	153	N	190	N																N
UMAG_02170	related to RKM2 - ribosomal protein lysine methyltransferase	231	N	3244	Y											1	1	306	306	N	N
UMAG_02172	related to methylglyoxal reductase (NADPH-dependent)	1110	Y	159	N	1	1									1	1	122	122	N	N
UMAG_02174	uncharacterized protein			431	Y	1															N
UMAG_02175	related to 3-phytase A precursor	75	N	285	N							2	1								N
UMAG_02177	related to DRAP deaminase RIB2	42	N	84	N											2	1	590	501	Y	Y
UMAG_02178	related to aspartic protease	174	N	179	N																N
UMAG_02179	uncharacterized protein	301	N	98	N											1	1	158	158	N	N
UMAG_02180	uncharacterized protein	220	N	86	N											4	2	216.25	317	N	N
UMAG_02181	uncharacterized protein	178	N	285	N																N
UMAG_02182	probable NADPH-dependent beta-ketoacyl reductase (rhlG)	125	N	139	N											1		209		N	N
UMAG_02185	probable peptidylprolyl isomerase (cyclophilin)-like protein	50	N	1242	Y																N
UMAG_02186	uncharacterized protein	80	N	128	N									1	1	4	2	196.75	206	N	N
UMAG_02189	probable 3-hydroxyisobutyrate dehydrogenase, mitochondrial precursor	142	N	189	N									1							N
UMAG_02190	uncharacterized protein	425	N	123	N																N
UMAG_02191	uncharacterized protein	272	N	104	N																N
UMAG_02192	uncharacterized protein	481	N	132	N											1	1	207	207	N	N
UMAG_02193	uncharacterized protein	253	N	262	N																N
UMAG_02194	uncharacterized protein	182	N	300	N											2	1	437.5	462	N	N
UMAG_02196	uncharacterized protein			196	N																N
UMAG_02197	uncharacterized protein	683	N	288	N									1							N
UMAG_02198	uncharacterized protein	232	N	214	N											1	1	263	263	N	N
UMAG_02199	uncharacterized protein	311	N	34	N											2	2	371	371	N	N
UMAG_02201	uncharacterized protein	169	N	421	N																N
UMAG_02202	uncharacterized protein	149	N	273	N																N
UMAG_02203	related to Na /H -exchanging protein	290	N	432	N											2	1	761	1398	N	N
UMAG_02204	related to beta-galactosidase	182	N	125	N											3	2	689.667	827.5	N	N
UMAG_02206	uncharacterized protein	140	N	264	N											1		115		N	N
UMAG_02207	uncharacterized protein	198	N	269	N											8	4	213.75	298.75	N	N
UMAG_02208	probable acyl-CoA oxidase	163	N	157	N									2							N
UMAG_02209	uncharacterized protein	481	N	496	N																N
UMAG_02211	related to bifunctional polynucleotide phosphatase/kinase	175	N	29	N																N
UMAG_02212	related to trehalase precursor	202	N	286	N																N
UMAG_02213	uncharacterized protein	71	N	983	N									1	1	6	3	345.833	543	N	N
UMAG_02214	uncharacterized protein	449	N	104	N																N
UMAG_02215	related to dibenzothiophene desulfurizing enzyme	115	N	79	N																N
UMAG_02216	related to Carrier protein YMC1, mitochondrial precursor	69	N	86	N											3		123		N	N
UMAG_02217	related to glutamate carboxypeptidase II	146	N	126	N																N
UMAG_02218	related to cysteine synthase	183	N	264	N																N
UMAG_02219	uncharacterized protein	482	N	1030	N																N
UMAG_02220	related to DNA repair protein MUS-42	238	N	125	N											9	2	176	168	N	N
UMAG_02221	uncharacterized protein	251	N	234	N																N
UMAG_02222	related to membrane protein Dik6					1	1														N
UMAG_02223	related to acid phosphatase	150	N	801	N	1															N
UMAG_02224	uncharacterized protein	496	N	166	N									1		2	1	170	234	N	N
UMAG_02225	uncharacterized protein	109	N	575	N									2		3	3	757.333	757.333	N	N
UMAG_02226	uncharacterized protein	77	N																		N
UMAG_02227	related to alpha-mannosidase	9	N	53	N											1		133		N	N
UMAG_02229	uncharacterized protein	70	N	258	N											3		513.667		Y	N
UMAG_02230	uncharacterized protein																				N
UMAG_02231	uncharacterized protein															1		418		N	N
UMAG_02232	uncharacterized protein	416	N	1148	N											1		179		N	N
UMAG_02234	uncharacterized protein	137	N	326	N																N
UMAG_02235	related to AMP-binding protein	185	N	71	N	1	1														N
UMAG_02236	uncharacterized protein	179	N	624	N																N
UMAG_02237	uncharacterized protein	341	N	260	N											1	1	108	108	N	N
UMAG_02238	uncharacterized protein	112	N	227	N											1	1	1252	1252	N	N
UMAG_02239	uncharacterized protein	557	N	136	N											4	1	161.25	139	N	N
UMAG_02242	related to translation initiation protein SUA5	748	N	93	N											3	2	252	326	N	N
UMAG_02243	uncharacterized protein	492	N	584	N																N
UMAG_02244	related to ser/thr protein kinase	1077	Y	341	N											5	1	749.6	2950	N	N
UMAG_02245	probable SEC13 - protein transport protein	168	N	261	N									3	1	1	1	328	328	N	N
UMAG_02246	uncharacterized protein	239	N	124	N																N
UMAG_02247	uncharacterized protein	394	N	233	N																N
UMAG_02249	probable vacuolar protein sorting protein VpsB	167	N	2328	N					1	1			1	1	5	3	249.2	329.667	N	N
UMAG_02251	uncharacterized protein					1								3	1						N
UMAG_02252	related to GCD1 - gamma subunit of the translation initiation factor eIF2B	59	N	151	N					1	1			3		1		101		N	N
UMAG_02253	related to amino acid vacuolar transport protein AVT2	310	N	221.5	N									1	1	1		122		N	N
UMAG_02254	uncharacterized protein	237	N	281	N																N
UMAG_02255	related to phosphatidic acid-preferring phospholipase A1					1	1									4	3	178.25	186	N	N
UMAG_02256	related to Cingulin	123	N	177	N											8		164.875		N	N
UMAG_02258:UMAG_11394	MERGED probable ATP-binding cassette (ABC) transporter AND uncharacterized protein	215	N	708	N	1										1		217		Y	N
UMAG_02259	uncharacterized protein	314	N	402	N											5	1	581.8	2342	N	N
UMAG_02260	uncharacterized protein	812	N	151	N											7	2	134.571	128.5	N	N
UMAG_02262	related to MAK21 - protein required for 60S ribosomal subunit biogenesis	115	N	85	N											5	3	215.2	275.333	N	N
UMAG_02263	uncharacterized protein	122	N	517	N											3	2	278.667	345.5	N	N
UMAG_02264	uncharacterized protein	153	N	203	N											4	3	389.5	482.667	N	N
UMAG_02266	related to CDS1 - CDP-diacylglycerol synthase	227	N	426	N																N
UMAG_02267	uncharacterized protein	310	N	462	N	1															N
UMAG_02268	uncharacterized protein	710	N	285	N											1	1	135	135	N	N
UMAG_02271	uncharacterized protein	153	N	404	N									2	1	1	1	136	136	N	N
UMAG_02272	uncharacterized protein					1				1	1					1		131		N	N
UMAG_02273	uncharacterized protein	1080	N	249	N									2		2	1	289	474	N	N
UMAG_02274	uncharacterized protein	23	N	197	N											1	1	120	120	N	N
UMAG_02275	related to PET127 - component of mitochondrial translation system	45	N	286	N											3	1	171.667	267	N	N
UMAG_02276	probable 60S large subunit ribosomal protein L6	187	Y	500	N	1															N
UMAG_02280	uncharacterized protein	276	N	212	N											5	2	127	121.5	N	N
UMAG_02281	probable pre-mRNA splicing factor prp1	95	N	244	N											1	1	119	119	N	N
UMAG_02282	uncharacterized protein	82	N	176	N	1															N
UMAG_02283	uncharacterized protein	93	N	24	N											1	1	328	328	N	N
UMAG_02284	uncharacterized protein	123	N	600	N																N
UMAG_02285	related to Na /H+ antiporter AnNHA1	492	N	91	N											3	2	156.333	158.5	N	N
UMAG_02286	uncharacterized protein	277	N	1249	N																N
UMAG_02289	uncharacterized protein	248	N	23	N																N
UMAG_02290	uncharacterized protein	70	N	448	N	1															N
UMAG_02291	related to gamma-glutamyltransferase	230	N	429	N											1	1	119	119	N	N
UMAG_02292	uncharacterized protein	81	N	710	N									1		2	1	119	103	N	N
UMAG_02293	uncharacterized protein	349	N	15	N																N
UMAG_02294	uncharacterized protein	60	N	18	N																N
UMAG_02295	uncharacterized protein																				N
UMAG_02296	uncharacterized protein	45	N	76	N											1	1	552	552	N	N
UMAG_02297	uncharacterized protein	46	N	163	N									1		1		553		N	N
UMAG_02298	uncharacterized protein	108	N	101	N							1									N
UMAG_02299	uncharacterized protein	365	N	156	N																N
UMAG_02300	probable alpha-amylase	215	N	212	N											2		140.5		N	N
UMAG_02301	related to C2H2-type zinc finger protein	186	N	152	N									1	1	1		308		N	N
UMAG_02303	uncharacterized protein	469	N	179	N																N
UMAG_02304	uncharacterized protein	509	N	80	N											3	1	196.667	169	N	N
UMAG_02305	related to peptidyl-prolyl cis-trans isomerase	150	N	251.5	N					1	1										N
UMAG_02308	uncharacterized protein	188	N	103	N											2	1	134	162	N	N
UMAG_02310	uncharacterized protein	618	N	178	N	1										3	1	142.667	115	N	N
UMAG_02311	uncharacterized protein	373	N	866	N											5	2	536.6	1129.5	N	N
UMAG_02313	uncharacterized protein			14	N	1								2		1	1	638	638	N	N
UMAG_02314	uncharacterized protein	425	N	247	N									1							N
UMAG_02316	uncharacterized protein	197	N	344	N																N
UMAG_02318	uncharacterized protein	191	N	151	N											1	1	390	390	N	N
UMAG_02320	uncharacterized protein	118	N	439	N																N
UMAG_02321	uncharacterized protein	104	N	97	N																N
UMAG_02323	related to PEX14 - peroxisomal protein involved in protein import - peroxin	270	N	78	N																N
UMAG_02324	related to DNA-directed RNA polymerase 13.3K chain	295	Y	172	N	1								1	1						N
UMAG_02325	uncharacterized protein	159	N	255	N											1		173		N	N
UMAG_02326	uncharacterized protein	402	Y	243	N	1	1									1		103		N	N
UMAG_02327	uncharacterized protein	135	N	171	N																N
UMAG_02331	MAP kinase	1977	N	219	N											2		224.5		N	N
UMAG_02332	uncharacterized protein					1	1									3	3	884	884	N	N
UMAG_02333	uncharacterized protein	374	N	219	N																N
UMAG_02336	uncharacterized protein	146	N	237	N																N
UMAG_02337	uncharacterized protein	152	N	100	N									1	1	1	1	161	161	N	N
UMAG_02338	related to PEP12 syntaxin (T-SNARE), vacuolar	253	N	194	N											1	1	241	241	N	N
UMAG_02340	related to ubiquitin-specific protease	192	N	279	N																N
UMAG_02341	uncharacterized protein	742	N	112	N											7	1	197	174	N	N
UMAG_02342	uncharacterized protein	179	N	264	N											2	2	148.5	148.5	N	N
UMAG_02343	related to excision repair protein RAD4	127	N	305	N											2	1	243.5	368	N	N
UMAG_02344	related to translation initiation factor IF-2, mitochondrial	62	N	119	N											4	1	129.5	126	N	N
UMAG_02345	uncharacterized protein	351	N	331	N											1	1	109	109	N	N
UMAG_02346	probable RNA-binding protein	214	N	103	N	1										4	3	398.25	472	N	N
UMAG_02347	uncharacterized protein	270	N	193	N	1															N
UMAG_02350	probable CCT6 - component of chaperonin-containing T-complex (zeta subunit)	205	N	215	N											1		154		N	N
UMAG_02351	related to mitochondrial carrier protein	715	N	190	N																N
UMAG_02353	probable 40S ribosomal protein S9	130	Y	372	N	1															N
UMAG_02354	uncharacterized protein	71	N	121	N																N
UMAG_02356	related to beta-galactosidase precursor																				N
UMAG_02357	probable osmotic sensitive-2 protein (putative mitogen-activated protein (MAP) kinase homolog)					1				1	1										N
UMAG_02358	related to SYP1/YCR030C	236	N	236	N																N
UMAG_02360	uncharacterized protein	97	N	104	N	1								2	2	2	2	130	130	N	N
UMAG_02361	related to ATPase inhibitor, mitochondrial precursor	100	N	433	N	1				1	1										N
UMAG_02363	uncharacterized protein	218	N	83.6667	N							1	1								N
UMAG_02365	probable CTP1 - Mitochondrial citrate transporter - member of the mitochondrial carrier (MCF) family	158	N	48	N											2	1	132.5	110	N	N
UMAG_02366	related to signal recognition particle 9 protein (SRP9)	201	N	380	N																N
UMAG_02367	uncharacterized protein	95	N	114	N											2		119		N	N
UMAG_02370	uncharacterized protein			34	N			1	1							2	1	832.5	1220	N	N
UMAG_02371	related to serine/threonine protein kinase	722	N	227	N									3	1						N
UMAG_02374	related to monosaccharide transporter	930	N	375	N																N
UMAG_02375	probable karyopherin beta-1 subunit (importin 95)	312	N	327	N																N
UMAG_02376	probable anthranilate synthase component II	282	N	195	N																N
UMAG_02377	probable cytochrome c peroxidase precursor	40	N	142	N																N
UMAG_02378	related to Protein transport protein Sec24C	268	N	175	N											2	1	132	159	N	N
UMAG_02379	uncharacterized protein	1003	N	349	N											2	1	133	125	N	N
UMAG_02380	uncharacterized protein	94	N	327.5	Y	1															N
UMAG_02381	uncharacterized protein	56	N	235	N									2							N
UMAG_02382	a1-specific pheromone [mating factor a1]	322	N	350	Y	1										1	1	135	135	N	N
UMAG_02383	a2-pheromone receptor Pra1	55	N	284.5	N									2							N
UMAG_02384	a1-mating type protein Rba1	102	N	303	Y	1															N
UMAG_02385	probable phospho-2-dehydro-3-deoxyheptonate aldolase, tyrosine-inhibited	184	N	135	N																N
UMAG_02386	probable mitochondrial ribosomal protein S19	65	N	862	N	1															N
UMAG_02387	related to oligopeptide transporter	172	N	92	N									1		3	1	223	416	N	N
UMAG_02388	related to subunit of the Arp2/3 complex	106	N	1249	N					3	1										N
UMAG_02390	related to alpha,alpha-trehalose-phosphate synthase, 115 KD subunit	480	N	609	N									1	1						N
UMAG_02392	uncharacterized protein	150	N	405	N									1	1						N
UMAG_02395	related to ferric reductase	172	N	241	N											2		195		N	N
UMAG_02396	uncharacterized protein	183	N	335	N	1				1	1										N
UMAG_02397	uncharacterized protein	107	N	95	N																N
UMAG_02398	related to squalene monooxygenase	501	N	274	N																N
UMAG_02400	uncharacterized protein	276	N	121	N											1	1	112	112	N	N
UMAG_02401	related to poly(a) binding protein II	209	Y	358	N	1	1														N
UMAG_02402	uncharacterized protein	188	N	203	N	1															N
UMAG_02403	related to tRNA splicing endonuclease beta subunit	135	N	220	N									2	1	2	1	615	1086	N	N
UMAG_02404	related to CAC2 - component of the chromatin assembly complex	701	Y	253	N	1	1									1	1	158	158	N	N
UMAG_02405	related to KAR4 - transcription factor required for gene regulation in response to pheromones	182	N	338	N											1		169		N	N
UMAG_02407	related to thymidylate synthase	43	N	222	N																N
UMAG_02410	uncharacterized protein	704	N	58	N											2	2	308	308	N	N
UMAG_02411	glyoxaloxidase 1	389	N	238	N																N
UMAG_02412	MERGED related to glycine-rich RNA-binding protein AND related to CIRBP - glycine-rich RNA-binding protein	306	Y	557.5	N	2															N
UMAG_02413	uncharacterized protein	517	N	552	N																N
UMAG_02414	related to tRNA dihydrouridine synthase	134	N	244	N											2	1	117	123	N	N
UMAG_02415	related to anti-silencing protein 1	218	N	121	N	1										1		125		N	N
UMAG_02416	uncharacterized protein	89	N	259	N	1															N
UMAG_02419	uncharacterized protein	1245.67	Y	55	N											1	1	315	315	N	N
UMAG_02420	related to HRP1 - subunit of cleavage factor I	633	Y	386	N					1											N
UMAG_02421	related to PEX6 - peroxisomal assembly protein	191	N	205	N									1							N
UMAG_02422	related to CDC24 - GTP/GDP exchange factor for Cdc42p	905	N	131	N											1		186		N	N
UMAG_02423	uncharacterized protein	579	N	397	N											2		162.5		N	N
UMAG_02425	probable CCR4-NOT transcription complex, subunit 7	319	N	200	N																N
UMAG_02426	probable ubiquitin-conjugating enzyme E2	346	N	187	N	1															N
UMAG_02427	related to negative regulator of mitosis	134	N	118	N											2	2	326.5	326.5	N	N
UMAG_02428	uncharacterized protein					1				2	2					3	2	923	804.5	Y	Y
UMAG_02429	uncharacterized protein	394	N	81	N									1		3		139.333		N	N
UMAG_02430	uncharacterized protein	353	N	74	N																N
UMAG_02431	uncharacterized protein	149	N	209	N																N
UMAG_02433	related to nuclear division protein Rft1	208	N	3200	N																N
UMAG_02435	related to mitochondrial intermediate peptidase precursor	125	N	322	N											1	1	335	335	N	N
UMAG_02436	probable NEO1 - P-type ATPase, a proposed aminophospholipid translocase	193	N	46	N																N
UMAG_02437	probable NADH2 dehydrogenase (ubiquinone)	139.333	Y	131	N	2										2	2	621.5	621.5	N	N
UMAG_02438	protein required for clamp formation and pathogenic development	783.5	Y	94	N			1								4	1	281.75	605	N	N
UMAG_02439	related to REI1 - cytoplasmic pre-60S factor	170	N	228	N											1		113		N	N
UMAG_02440	probable RPL40A - Ubiquitin	306	N	81	N	1				1	1										N
UMAG_02442	related to translation elongation factor eEF1, gamma chain	100	N	193	N	1										2		201.5		N	N
UMAG_02444	probable rRNA (adenine-N6,N6-)-dimethyltransferase	29	N	197	N	1															N
UMAG_02445	probable serine/threonine protein phosphatase ppe1	464	N	205	N																N
UMAG_02446	probable DNA-directed RNA polymerase III, 130 KD subunit	390	N	193	N																N
UMAG_02449	related to centromere binding factor 1	465	N	136	N											1	1	129	129	N	N
UMAG_02450	probable HYP2 - translation initiation factor eIF5A.1	265	N	266	N	1		1	1												N
UMAG_02451	uncharacterized protein	635	N	289	N	1															N
UMAG_02452	uncharacterized protein	235	N	108	N											2		106		N	N
UMAG_02453	probable SOD2 - superoxide dismutase (Mn) precursor, mitochondrial	147	N	252	N											1	1	284	284	N	N
UMAG_02454	uncharacterized protein	190	N	239	N																N
UMAG_02456	uncharacterized protein	448	N	205	N											6	5	193.333	208.4	N	N
UMAG_02457	related to OXA1 - cytochrome oxidase biogenesis protein, mitochondrial	98	N	159	N																N
UMAG_02458	uncharacterized protein	90	N	95	N											2		109.5		N	N
UMAG_02459	related to neutral amino acid permease	384	N	180	N											1	1	105	105	N	N
UMAG_02460	uncharacterized protein	393	N	485	N									2	1	4	2	457.25	803	N	N
UMAG_02461	probable LPD1 - dihydrolipoamide dehydrogenase precursor	183	N	321	N									1							N
UMAG_02462	uncharacterized protein	892	N	284	N																N
UMAG_02463	uncharacterized protein	360	N	502	N																N
UMAG_02464	related to ABC1 - ubiquinol--cytochrome-c reductase complex assembly protein	174	N	210	N									1	1	6	1	118.333	106	N	N
UMAG_02465	related to Calcium influx promoting protein ehs1	166	N	222	N									1	1						N
UMAG_02466	uncharacterized protein	92	N	94	N																N
UMAG_02468	uncharacterized protein	234	N	218	N																N
UMAG_02469	related to pre-mRNA splicing factor	219	N	333	N											1	1	136	136	N	N
UMAG_02471	related to Exportin 4	165	N	130	N																N
UMAG_02472	uncharacterized protein	433	N	115	N									1		4	3	183.25	188.333	N	N
UMAG_02473	uncharacterized protein	174	N	121	N											2	1	432	515	N	N
UMAG_02474	uncharacterized protein					1	1			2				1							N
UMAG_02475	uncharacterized protein	995.333	Y	90	N	1										2	1	1328	2189	N	N
UMAG_02476	related to coatomer delta subunit (delta-coat protein)	268	N	233	N											1	1	252	252	N	N
UMAG_02477	probable cytochrome-c oxidase chain VI precursor	407	N	374	N	1															N
UMAG_02478	uncharacterized protein	276	N	395	N											4	2	136.5	136	N	N
UMAG_02481	uncharacterized protein	810	N	149	N											1	1	107	107	N	N
UMAG_02482	uncharacterized protein	170	N	139	N																N
UMAG_02483	uncharacterized protein	567	N	73	N																N
UMAG_02485	probable GTP-binding protein ypt5	360	Y	255	N	1	1							1		2	2	108	108	N	N
UMAG_02487	uncharacterized protein	173	N	160	N																N
UMAG_02489	uncharacterized protein	962.333	Y	987	N	1										1		148		N	N
UMAG_02490	probable FLR1 - Putative H+ antiporter involved in multidrug resistance	528	N	178	N											2	1	181	133	N	N
UMAG_02491	MERGED glyceraldehyde 3-phosphate dehydrogenase	374	N	1091	Y	1										3	1	238.333	401	N	N
UMAG_02492	uncharacterized protein	1169	Y	77	N	2	1									1	1	471	471	N	N
UMAG_02493	related to RPO41 - DNA-directed RNA polymerase, mitochondrial	276	N	166	N																N
UMAG_02494	GTP binding protein Rho2	1000	N	181	N																N
UMAG_02495	related to 26S proteasome regulatory particle chain RPN9	147	N	360	N																N
UMAG_02496	uncharacterized protein	124	N	74	N											1	1	156	156	N	N
UMAG_02497	uncharacterized protein																				N
UMAG_02498	related to delta-6 fatty acid desaturase	199	N	62	N																N
UMAG_02499	uncharacterized protein	106	N	262	N																N
UMAG_02500	related to SET2 - Histone methyltransferase	467	N	141	N																N
UMAG_02501	related to Pab1 dependent poly(A)-specific ribonuclease PAN3	301	N	117	N											1	1	178	178	N	N
UMAG_02502	uncharacterized protein	200	N	234	N																N
UMAG_02504	uncharacterized protein	856	N	80	N									1		1		118		N	N
UMAG_02506	uncharacterized protein	22	N	666	N																N
UMAG_02508	indole-3-acetaldehyde dehydrogenase	57	N	273	N																N
UMAG_02510	probable PGU1 - Endo-polygalacturonase	183	N	322	N									2		1	1	751	751	N	N
UMAG_02512	probable 6-phosphofructokinase	302	N	840	N																N
UMAG_02514	related to UPF3 - Nonsense-mediated mRNA decay protein	44	N	306.5	N					4	1										N
UMAG_02516	uncharacterized protein	104	N	350	N																N
UMAG_02517	Guanine nucleotide-binding protein alpha-2 subunit	739	N	256	N											1	1	915	915	N	N
UMAG_02519	related to ALG6 - glucosyltransferase	155	N	398	N																N
UMAG_02520	uncharacterized protein	76	N	130	N											8	2	168.5	302.5	N	N
UMAG_02521	uncharacterized protein	123	N	992	N									1							N
UMAG_02523	related to Endoglucanase 1 precursor	1081	N	81	N											4	1	231.5	275	N	N
UMAG_02524	related to nucleoporin	372	N	68	N																N
UMAG_02525	related to ring finger protein 14	53	N	63	N																N
UMAG_02526	related to POP5 - subunit of both RNase MRP and nuclear RNase P	66	N	106	N									1		1		124		N	N
UMAG_02527	UDP-glucose:sterol glucosyltransferase Ugt53A1	229	N	406	N																N
UMAG_02528	related to PEX5 - peroxisomal targeting signal receptor	416	N	432	N											2	2	248.5	248.5	N	N
UMAG_02529	uncharacterized protein	1329	Y	80	N	1										4	2	348.25	491	N	N
UMAG_02530	uncharacterized protein	124	N	165	N																N
UMAG_02531	related to nucleotide diphosphatase	147	N	103	N																N
UMAG_02533	uncharacterized protein	237	N	276	N											2	2	373	373	N	N
UMAG_02535	uncharacterized protein	20	N											2	2	4	1	130.75	128	N	N
UMAG_02537	uncharacterized protein	41.5	Y	175	N											1	1	441	441	N	N
UMAG_02538	uncharacterized protein			75	N									1		2	2	124.5	124.5	N	N
UMAG_02540	uncharacterized protein																				N
UMAG_02541	uncharacterized protein	90	N	1346	N							1		4	3						N
UMAG_02542	uncharacterized protein	369	N	98	N																N
UMAG_02543	uncharacterized protein	241	N	107	N																N
UMAG_02546	related to translocation protein sec62	405	Y	402	N	1										1	1	1044	1044	N	N
UMAG_02548	related to Sorting nexin 9	318	N	409	N											6	4	343.167	447.75	N	N
UMAG_02549	b-induced zinc finger protein	565	N	269	N											2	1	119.5	125	N	N
UMAG_02550	uncharacterized protein	352	N	252	N																N
UMAG_02551	uncharacterized protein	77	N	162	N											1		106		N	N
UMAG_02552	uncharacterized protein	656	N	250	N																N
UMAG_02553	related to MRPS5 - mitochondrial ribosomal protein, small subunit	234	N	138	N											3	2	293	379.5	N	N
UMAG_02554	related to SEC8 - protein transport protein	264	N	909	N																N
UMAG_02555	uncharacterized protein	78	N	680	N											5	3	413.4	587.333	N	N
UMAG_02556	uncharacterized protein	533	N	478	N											6	5	549.833	635.8	N	N
UMAG_02557	related to DNA polymerase alpha 70 kDa subunit	25	N	72	N											1		111		Y	N
UMAG_02558	uncharacterized protein	232	N	96	N									3	2						N
UMAG_02559	probable YRB1 - ran-specific GTPase-activating protein	123	N	350	N	1															N
UMAG_02560	related to EMP24 protein precursor	196	N	238	N	1															N
UMAG_02561	probable NOP58 - required for pre-18S rRNA processing	228	N	245	N											1	1	133	133	N	N
UMAG_02562	probable RPT2 - 26S proteasome regulatory subunit	183	N	98	N																N
UMAG_02564	related to RRP7 - essential protein involved in rRNA processing and ribosome biogenesis	106	N	145	N																N
UMAG_02565	uncharacterized protein					1	1							1	1	2	1	137	164	N	N
UMAG_02567	related to histone acetyltransferase subunit HAT1	283	N	535	N											2	1	434.5	747	N	N
UMAG_02568	probable YCF1 - Vacuolar ABC transporter responsible for vacuolar sequestration of glutathione-S-conjugates	333	N	183	N											1	1	541	541	N	N
UMAG_02571	probable CCT4 - component of chaperonin-containing T-complex	174	N	181	N									4	2						N
UMAG_02572	related to UFD1 - ubiquitin fusion degradation protein	333	N	250	N																N
UMAG_02573	uncharacterized protein	844.8	Y	83	N					16	4					5	3	192.4	236.667	N	N
UMAG_02574	related to c-module-binding factor	1023	N	278	N	1								1	1						N
UMAG_02575	related to toxD gene	286	N	173	N																N
UMAG_02576	related to Sterol regulatory element binding protein cleavage-activating protein	679	N	166	N											1	1	495	495	N	N
UMAG_02577	probable 6-phosphogluconate dehydrogenase	430	N	156	N	3															N
UMAG_02578	related to Het-c heterokaryon incompatibility protein	274	N	99	N											2	2	206	206	N	N
UMAG_02579	related to RFA2 - DNA replication factor A, 36 kDa subunit	2739	N	34	N	1				1						3	1	316.667	461	N	N
UMAG_02580	uncharacterized protein	90	N	197	N									1	1						N
UMAG_02581	probable PMA1 - H -transporting P-type ATPase	407	Y	391	N	1															N
UMAG_02582	regulator Ustilago maydis 1 protein (Rum1)	587	N	159	N																N
UMAG_02583	probable FAT1 - Long-chain fatty acid transporter	405	N	83	N											2	1	120	128	N	N
UMAG_02584	uncharacterized protein	611	Y	376	N									1	1	2	2	119	119	N	N
UMAG_02585	related to TPO1 - Vacuolar polyamine-H+ antiporter	195	Y	754	N	1	1														N
UMAG_02586	related to cleft lip and palate transmembrane protein 1 (CLPTM1)	166	N	179	N											3	3	170.667	170.667	N	N
UMAG_02587	related to SamB protein	744	Y	60	N	1	1									2	1	119	122	N	N
UMAG_02589	uncharacterized protein													3	1						N
UMAG_02590	uncharacterized protein	768	N	354	N																N
UMAG_02591	related to Double-strand-break repair protein rad21	381	N	186	N									1	1	3	1	135.333	168	N	N
UMAG_02592	related to 2-hydroxy-3-oxopropionate reductase	154	N	139	N																N
UMAG_02594	uncharacterized protein	178	N	70	N																N
UMAG_02595	related to phosphatidylinositol phosphate phosphatase	247	N	153	N									1							N
UMAG_02596	uncharacterized protein	96	N	114.5	N	1															N
UMAG_02597	related to extracellular aspartic proteinase	935	Y	259	N											2	1	133.5	129	N	N
UMAG_02598	related to mfs1 - putative multidrug transporter	504	N	134	N											1	1	221	221	N	N
UMAG_02599	related to lysophospholipase			304	N											1	1	1674	1674	N	N
UMAG_02600	probable mitochondrial processing peptidase alpha chain precursor	251	N	296	N																N
UMAG_02601	uncharacterized protein	7	N	116	Y	1	1							1	1						N
UMAG_02602	MERGED uncharacterized protein(s)	336	N	608	N																N
UMAG_02603	related to Myosin heavy chain															3	3	135	135	N	N
UMAG_02604	uncharacterized protein													2	1	1		282		N	N
UMAG_02605	uncharacterized protein	988.4	Y	97.8	N	1										3	2	188.667	180.5	N	N
UMAG_02606	uncharacterized protein	215	N	209	N											2		116.5		N	N
UMAG_02607	probable ISW2 - ATPase component of a two subunit chromatin remodeling complex	505	N	149	N																N
UMAG_02609	uncharacterized protein	664	N	266	Y	1	1									1	1	107	107	N	N
UMAG_02610	uncharacterized protein	309	N	190	N																N
UMAG_02611	related to ribonuclease M	126	N	90	N																N
UMAG_02613	probable cysteinyl-tRNA synthetase	89	N	66	N																N
UMAG_02614	related to thiamine-phosphate diphosphorylase / hydroxyethylthiazole kinase	95	N	74	N																N
UMAG_02615	uncharacterized protein	760	Y	147	N	1										2	1	231	220	N	N
UMAG_02618	probable transcriptional coregulator Snw1	17	N	173	N																N
UMAG_02619	related to TAF2 - component of TFIID complex	548	N	118	N											1	1	172	172	N	N
UMAG_02620	uncharacterized protein	156	Y	444	N	2										1	1	115	115	N	N
UMAG_02622	uncharacterized protein	334	N	79	N	1										1		140		N	N
UMAG_02623	uncharacterized protein	233	N	290	N											2	1	110.5	119	N	N
UMAG_02624	related to Alpha-1,6-mannosyltransferase	152	N	287	N																N
UMAG_02625	probable DUR3 - Urea permease	127	N	154	N											1		113		N	N
UMAG_02626	uncharacterized protein	35	N	1511	N																N
UMAG_02627	uncharacterized protein	243	N	113	N																N
UMAG_02628	related to DNA-directed RNA polymerase I	255	N	175	N											1	1	107	107	N	N
UMAG_02629	related to YRO2 - putative plasma membrane protein, transcriptionally regulated by Haa1p	50	N	296	N																N
UMAG_02630	uncharacterized protein / related to thiamin pyrophosphokinase	77	N	234	N			1						1	1	1		157		N	N
UMAG_02631	uncharacterized protein	92	N	86	N											2	1	158	202	N	N
UMAG_02632	probable nudC protein	321	N	459	N																N
UMAG_02635	uncharacterized protein	683	N	455	N																N
UMAG_02637	related to PBP1 - Pab1p interacting protein	670	N	155	N																N
UMAG_02638	related to GEM1 \FB mitochondrial GTPase EF-hand protein	290	N	242	N																N
UMAG_02639	probable ubiquitin-specific processing protease 21	779	N	134	N											4	2	672.25	1223	Y	Y
UMAG_02640	uncharacterized protein	400	N	609	N											5	4	580	699.75	Y	Y
UMAG_02641	related to PEX10 - peroxisomal assembly protein - peroxin	264	N	214	N																N
UMAG_02642	uncharacterized protein	863	N	145	N											1		159		N	N
UMAG_02645	probable DIB1 - 17-kDa component of the U4/U6aU5 tri-snRNP	53	N	147	N	1										2	1	430.5	496	N	N
UMAG_02649	uncharacterized protein	238	N	69	N									1	1	4	1	263.75	442	N	N
UMAG_02651	related to dihydroceramide delta(4)-desaturase	317	N	390	N																N
UMAG_02652	uncharacterized protein	294	N	418	N	1										1		127		N	N
UMAG_02653	related to alpha-1,3-mannosyltransferase alg2	219	N	228	N																N
UMAG_02654	uncharacterized protein	262	N	242	N																N
UMAG_02655	related to RNA binding motif protein	312.5	N	289.5	N	1										2	1	214	320	N	N
UMAG_02656	related to SOG2 - key component of the RAM signaling network	401	N	219	N																N
UMAG_02657	related to NMT1 - N-myristoyltransferase	279	N	221	N											3	3	164	164	N	N
UMAG_02659	uncharacterized protein	210	N	226	N											7	3	144.714	149.667	N	N
UMAG_02662	probable periodic tryptophan protein PWP2	199	N	464	N	1								1	1	3	1	242.333	455	N	N
UMAG_02663	uncharacterized protein	240	N	192	N									1							N
UMAG_02664	related to zinc finger protein white collar 2 (wc-2)	1060	N	344	N																N
UMAG_02665	probable translation initiation factor SUI1																				N
UMAG_02666	uncharacterized protein																				N
UMAG_02667	probable Succinyl-CoA:3-ketoacid-coenzyme A transferase, mitochondrial precursor	99	N	315	N									1		1	1	192	192	N	N
UMAG_02668	uncharacterized protein	402	N	284	N									1		3	1	136.333	156	N	N
UMAG_02669	uncharacterized protein	289	N	96	N																N
UMAG_02672	uncharacterized protein	208	N	364	N	1															N
UMAG_02674	uncharacterized protein	50	N	419	N																N
UMAG_02676	probable protein CCN1 - putative cell cycle control protein	136	N	121	N																N
UMAG_02677	related to regulatory protein SET1	486	N	60	N											1		104		N	N
UMAG_02678	related to VPS29 - involved in vacuolar protein sorting	210	N	179	N																N
UMAG_02682	related to MAM3 - protein required for normal mitochondrial morphology	193	N	468	N																N
UMAG_02683	related to ARA2 - NAD-dependent arabinose dehydrogenase	57	Y	74	N	1	1														N
UMAG_02684	probable 26S proteasome non-atpase regulatory subunit Rpn6	267	N	61	N																N
UMAG_02685	uncharacterized protein	220	N	77	N	1															N
UMAG_02686	related to ATM1 - Mitochondrial inner membrane ABC transporter involved in the maturation of cytosolic iron-sulfur (Fe/S) cluster-containing proteins	119	N	231	N											3	3	466.333	466.333	N	N
UMAG_02687	uncharacterized protein	479	N	96	N																N
UMAG_02688	uncharacterized protein	290	N	1605	N									2	1	5	2	192.4	287	N	N
UMAG_02690	uncharacterized protein	159	N	316	N									1	1	1	1	125	125	N	N
UMAG_02693	related to Endothelin-converting enzyme 1	165	N	218	N											2	2	112	112	N	N
UMAG_02694	uncharacterized protein	131	N	156	N											2		115.5		N	N
UMAG_02696	related to MOT2 - transcriptional repressor	557	N	90	N											1		125		N	N
UMAG_02697	probable SRP54 - signal recognition particle subunit	147	N	365	N																N
UMAG_02700	uncharacterized protein	278	N	211	N											3	1	561.667	646	Y	Y
UMAG_02701	uncharacterized protein	958	N	76	N											9	4	365.222	453.25	Y	N
UMAG_02703	probable FBP1 - fructose-1,6-bisphosphatase	401	N	142	N																N
UMAG_02704	related to allantoate permease	408	N	644	N	1															N
UMAG_02707	uncharacterized protein					1				1	1										N
UMAG_02708	probable CYTOCHROME C									3	3			1							N
UMAG_02709	probable HHT1 - histone H3	221	N	179	N	1								1							N
UMAG_02710	probable HHF1 - histone H4	315	N	891	N	1								1		2		359.5		N	N
UMAG_02711	related to ADAM protease ADM-B	763	N	198	N											1		117		N	N
UMAG_02712	related to PCL6 - cyclin like protein interacting with Pho85p	618	N	390	N									2	2	5	3	202.2	155	N	N
UMAG_02713	pheromone response factor Prf1	150	N	83	N											5		161		N	N
UMAG_02715	probable POT1 - acetyl-CoA C-acyltransferase, peroxisomal	86	N	346	N	1															N
UMAG_02716	uncharacterized protein	216	N	592	N									1	1	5	3	275.4	222.333	Y	Y
UMAG_02717	related to putative C2H2 transcriptional regulator	614	N	167	N																N
UMAG_02718	related to PIF1 - DNA helicase involved in mitochondrial DNA repair and telomere length control	356	N	317	N																N
UMAG_02719	related to DJP1 - DnaJ-like protein	325	N	234	N																N
UMAG_02720	uncharacterized protein	24	N	388	N																N
UMAG_02721	uncharacterized protein	538	N	146	N											5	2	184	265	N	N
UMAG_02722	uncharacterized protein	13	N											1		1	1	1222	1222	N	N
UMAG_02723	probable mfs-multidrug-resistance transporter	372	N	554	N											2	1	164.5	212	N	N
UMAG_02724	uncharacterized protein	811	N	145	N																N
UMAG_02725	related to molybdenum cofactor biosynthetic protein	206	N	123	N											2	1	126.5	102	N	N
UMAG_02727	probable lysozyme	197	N	468	N																N
UMAG_02729	uncharacterized protein	344	N	566	N											4	3	352	408.333	N	N
UMAG_02730	uncharacterized protein	899	N	206	N											1		119		N	N
UMAG_02731	related to GPI-anchor transamidase complex subunit Gpi16	115	N	88	N																N
UMAG_02732	uncharacterized protein	102	N	686	N																N
UMAG_02733	related to SMI1 - beta-1,3-glucan synthesis protein	583	N	87	N									1	1	1	1	1634	1634	N	N
UMAG_02736	related to SEC16 - COPII vesicle coat protein required for ER transport vesicle budding	278	N	370	N											1	1	114	114	N	N
UMAG_02739	probable nik-1 protein (Os-1p protein)	632	N	148	N																N
UMAG_02740	probable Alpha-glucosidase precursor	1696	N	177	N											6	2	214.5	301.5	N	N
UMAG_02741	related to CBK1 - Serine/threonine protein kinase involved in cell wall biosynthesis	246	N	239	N											6	2	476.833	861.5	N	N
UMAG_02742	related to CYS4 - Cystathionine beta-synthase	242	N	136	N	1		1	1							1	1	1100	1100	N	N
UMAG_02743	uncharacterized protein	80	N	1922	N																N
UMAG_02744	related to Iron transport protein 1	267	N	528	N											3	1	221.667	434	N	N
UMAG_02745	uncharacterized protein			88	N											1		191		N	N
UMAG_02746	uncharacterized protein																				N
UMAG_02747	uncharacterized protein																				N
UMAG_02750	related to quinic acid utilisation protein QUTG (inositol-1(or 4)-monophosphatase)	52	N	132	N											1	1	246	246	N	N
[truncated: 4,904 more rows]
