# Supplementary material for: Transcriptome analysis of smut fungi reveals widespread intergenic transcription and conserved antisense transcript expression
Source: BMC Genomics. 2017 May 2;18:340. doi: 10.1186/s12864-017-3720-8 (PMC5414199; doi:10.1186/s12864-017-3720-8)
Supplement: Supplementary file 8 — U. hordei RNA-seq based predicted gene models. (XLSX 644 kb) [file 12864_2017_3720_MOESM8_ESM.xlsx]

## Sheet: Additional file 8
Additional file 8: U. hordei RNA-seq based predicted gene models
U. hordei Id	U. hordei Description	5'UTR Avg Length	5'UTR Intron?	3'UTR Avg Length	3'UTR Intron?	e-predicted	e-detected	i-predicted	i-detected	j-predicted	j-detected	o-predicted	o-detected	p-predicted	p-detected	x-predicted	x-detected	x-predicted Avg Length	x-detected Avg Length	x-predicted intron?	x-detected intron?
UHOR_00001	related to Proline oxidase, mitochondrial precursor	370	N	687	N									2	2						N
UHOR_00002	probable myo-inositol oxygenase	149	N	119	N																N
UHOR_00004	uncharacterized protein	4	N	58	N	1				3											N
UHOR_00005	uncharacterized protein															3		125.667		N	N
UHOR_00006	uncharacterized protein	477	N	584	N									1							N
UHOR_00007	uncharacterized protein	97	N	135	N									1		2	1	177	244	N	N
UHOR_00010	probable PHO84 - Inorganic phosphate permease	160	N	1809	Y	2	1														N
UHOR_00011	related to Protein phosphatase methylesterase 1	171	N	64	N																N
UHOR_00012	related to TNA1 - High affinity nicotinic acid plasma membrane permease	471	N	56	N											1	1	142	142	N	N
UHOR_00013	uncharacterized protein	339	N	202	N																N
UHOR_00015	related to AFG1 - ATPase family gene					1	1														N
UHOR_00017	uncharacterized protein	207	N	127	N																N
UHOR_00018	related to PGC1 - phosphatidyl glycerol phospholipase C	116	Y	365	N	1								1							N
UHOR_00020	probable Benzoate 4-monooxygenase cytochrome P450	406	N	164	N	1															N
UHOR_00021	related to IZH3 - membrane protein involved in zinc ion homeostasis	376	N	86	N																N
UHOR_00022	related to PHS1 - essential 3-hydroxyacyl-CoA dehydratase of the ER membrane	73	N	243	N																N
UHOR_00023	uncharacterized protein	89	N	81	N																N
UHOR_00025	related to TMA20 - Protein putative involved in cytoplasmic ribosome function	54	N	202	N																N
UHOR_00027	uncharacterized protein	175	N	67	N									1		3	1	260.667	556	N	N
UHOR_00028	probable AMD2 - amidase	60	N	209	N																N
UHOR_00030	related to ZIM17 - Zinc finger Motif protein, mitochondrial	91	N	346	Y									1							N
UHOR_00031	uncharacterized protein	763	N	165	N											2	1	273	238	Y	Y
UHOR_00032	related to 4-coumarate-CoA ligase 1	202	N	104	N																N
UHOR_00033	related to PNS1 - Protein of unknown function	220	N	390	N																N
UHOR_00035	uncharacterized protein	288	N	101	N									1	1						N
UHOR_00036	uncharacterized protein	350	N	396	N																N
UHOR_00037	uncharacterized protein													1							N
UHOR_00038	uncharacterized protein																				N
UHOR_00039	uncharacterized protein	24	N	345	N																N
UHOR_00041	uncharacterized protein	18	N	3145	N																N
UHOR_00043	uncharacterized protein																				N
UHOR_00044	related to NADH-dependent flavin oxidoreductase	652	Y	144	N	1										1	1	173	173	N	N
UHOR_00046	related to l-azetidine-2-carboxylic acid acetyltransferase	6	N	414	N																N
UHOR_00047	uncharacterized protein	145	N	570	N	1										1	1	120	120	N	N
UHOR_00048	related to a retinal short-chain dehydrogenase/reductase	651	N	41	N	1															N
UHOR_00049	uncharacterized protein	772	N	957	N																N
UHOR_00051	uncharacterized protein	198	N	85	N	2										2	1	1265	2207	N	N
UHOR_00053	related to SCJ1 protein	301	N	206	N	1				1						2		210.5		N	N
UHOR_00056	uncharacterized protein	204	N	102.5	N											2		115		N	N
UHOR_00058	related to dehydroshikimate dehydratase	360	N	284	N																N
UHOR_00059	related to FK506-binding protein (FKBP)	566	N	248	N											2	1	457.5	808	N	N
UHOR_00061	uncharacterized protein																				N
UHOR_00063	uncharacterized protein	85	N	994	Y	1										1		117		N	N
UHOR_00065	related to ARO80 - positive transcription regulator of ARO9 and ARO10	444	N	568	N									2		4	2	535	818	Y	Y
UHOR_00066	probable mfs-multidrug-resistance transporter	485	N	218	N											1	1	680	680	N	N
UHOR_00067	related to EMI5 - protein required for transcriptional induction of TF IME1	70	N	29	N									1		2	1	345.5	572	N	N
UHOR_00068	uncharacterized protein	74	N	354	N									1		2	1	183.5	262	N	N
UHOR_00069	uncharacterized protein	209	N	66	N																N
UHOR_00071	related to transaldolase	47	N	59	N																N
UHOR_00072	uncharacterized protein	153	N	646	N																N
UHOR_00073	uncharacterized protein	95	N	143	N	1										1	1	386	386	N	N
UHOR_00075	uncharacterized protein	129	N	50	N											2	2	629	629	N	N
UHOR_00076	related to L-serine dehydratase 1	179	N	282	N											3	1	128.333	145	N	N
UHOR_00077	uncharacterized protein	383	N	161	N											6	2	219.333	281.5	N	N
UHOR_00079	uncharacterized protein	71	N	266	N									4	2						N
UHOR_00080	related to quinone reductase	79	N	90	N	1															N
UHOR_00082	related to flavin oxidoreductase	47	N	89	N											2		112		N	N
UHOR_00084	uncharacterized protein	108	N	266	N																N
UHOR_00085	uncharacterized protein	31	N	127	N									1		2	1	824	817	Y	Y
UHOR_00086	uncharacterized protein																				N
UHOR_00089	uncharacterized protein	475	N	669	N																N
UHOR_00090	uncharacterized protein					2	1							1		1		152		N	N
UHOR_00091	uncharacterized protein																				N
UHOR_00092	related to L-gulonolactone oxidase	308	N	117	N											1		390		N	N
UHOR_00093	uncharacterized protein																				N
UHOR_00094	uncharacterized protein																				N
UHOR_00095	probable neutral amino acid permease	27	N	360	N																N
UHOR_00096	uncharacterized protein	227.5	Y	1805	N	1								1							N
UHOR_00099	uncharacterized protein			69	N											1		172		N	N
UHOR_00100	probable DAL5 - Allantoate and ureidosuccinate permease									1	1			2		3	1	196.667	335	N	N
UHOR_00102	related to 3-mercaptopyruvate sulfurtransferase																				N
UHOR_00104	related to quinate transport protein	447	N	158	N									1							N
UHOR_00106	uncharacterized protein (fragment)															2		149.5		N	N
UHOR_00109	uncharacterized protein (fragment)																				N
UHOR_00110	related to pepsin precursor (aspartate protease)	444	N	161	N																N
UHOR_00111	related to HMF1 - Heat-shock induceable Inhibitor of cell Growth	104.2	Y	210.8	Y									1		2		136		N	N
UHOR_00112	related to RKM3 - ribosomal lysine methyltransferase	76	N	66	N											2		134		N	N
UHOR_00113	related to ubiquitin-protein ligase e3 component	423	N	48	N																N
UHOR_00115	uncharacterized protein	404	N	54	N											4	3	410	502.667	N	N
UHOR_00116	related to ICE2 - integral ER membrane protein with type-III transmembrane domains	306	N	79	N																N
UHOR_00118	probable deoxyhypusine synthase	23	N	86	N																N
UHOR_00119	uncharacterized protein	367	N	149	N																N
UHOR_00120	related to ERD1 protein, required for retention of luminal ER proteins	69	N	48	N																N
UHOR_00122	related to NOP16 \FB nucleolar protein involved in 60S ribosomal subunit biogenesis	54	N	329	N																N
UHOR_00123	related to Molybdopterin biosynthesis CNX2 protein	79	N	516	N					1	1										N
UHOR_00126	probable purine permease	247	N	42	N																N
UHOR_00127	uncharacterized protein	320	N	75	N																N
UHOR_00128	uncharacterized protein	64	N	67	N																N
UHOR_00129	probable phenylalanine ammonia-lyase	149	N	51	N									1							N
UHOR_00130	related to 5-oxoprolinase	35	N	50	N											1	1	456	456	N	N
UHOR_00131	uncharacterized protein	161	N	235	N											1		118		N	N
UHOR_00132	uncharacterized protein	223	N	117	N									1	1						N
UHOR_00134	related to formate/nitrite transporter					1	1									4	2	170.75	211.5	N	N
UHOR_00135	uncharacterized protein	124	N	274	N											1		118		N	N
UHOR_00136	uncharacterized protein	96	N	536	N																N
UHOR_00138	uncharacterized protein	9	N	51	N																N
UHOR_00139	uncharacterized protein	54	N	123	N									1							N
UHOR_00140	uncharacterized protein	161	N	68	N																N
UHOR_00142	uncharacterized protein	103	N	1902	N											1		112		N	N
UHOR_00143	uncharacterized protein	36	N	277	N																N
UHOR_00145	uncharacterized protein					1	1														N
UHOR_00146	related to levodione reductase	87	N	212	N																N
UHOR_00148	probable uracil phosphoribosyltransferase	346	Y	331	N	1										5	1	246	419	N	N
UHOR_00149	related to PHO84 - high-affinity inorganic phosphate transporter	54	N	108	N																N
UHOR_00150	related to NonF protein, involved in nonactin biosynthesis	138	N	62	N																N
UHOR_00151	related to Protein dltE	440	N	190	N																N
UHOR_00152	probable ZRT2 - Zinc transporter II	732	N	187	N																N
UHOR_00153	uncharacterized protein											1	1			1		128		N	N
UHOR_00154	uncharacterized protein																				N
UHOR_00155	uncharacterized protein	145	N	620	N											1	1	919	919	N	N
UHOR_00157	uncharacterized protein	511.5	Y	204	N									2							N
UHOR_00159	related to YTP1	30	N	191	N											3	1	242	458	N	N
UHOR_00160	related to choline-phosphate cytidylyltransferase					1	1														N
UHOR_00162	uncharacterized protein	49	N	246	N																N
UHOR_00163	related to DNA polymerase eta	231	N	142	N									3	1						N
UHOR_00164	uncharacterized protein	703	N	185	N											2	2	268	268	N	N
UHOR_00166	related to ESBP6 - similarity to Monocarboxylate transporter	265	N	130	N									1	1	1		171		N	N
UHOR_00167	uncharacterized protein			46	N									1		4	1	178	166	N	N
UHOR_00168	probable iron transport multicopper oxidase	203	Y	117	N	1	1									1		176		N	N
UHOR_00169	probable high-affinity iron permease	149	N	134	N	1										3	2	624.333	875.5	N	N
UHOR_00170	uncharacterized protein	71	N	267	N	1				1	1										N
UHOR_00171	related to D-arabinitol 2-dehydrogenase	29	N	93	N																N
UHOR_00173	probable DAK2 - dihydroxyacetone kinase	274	N	211	N																N
UHOR_00175	uncharacterized protein	426	N	81	N									2		1		139		N	N
UHOR_00177	related to membrane protein, peroxisomal	325	Y	126	N																N
UHOR_00178	probable PRP19 - non-snRNP spliceosome component required for DNA repair	100	N	169	N			2						1		5	1	166.2	198	N	N
UHOR_00180	related to transcriptional activator acu-15	665	N	161	N																N
UHOR_00181	related to SPT3 - general transcriptional adaptor or co-activator	99	N	136	N																N
UHOR_00184	related to toxD gene	253	N	238	N	1															N
UHOR_00185	probable BAT2 - branched-chain-amino-acid transaminase (cytosolic)	166	N	182	N									1							N
UHOR_00187	related to nicotinamide mononucleotide permease															2		120.5		N	N
UHOR_00188	related to amidase (acetamidase)																				N
UHOR_00189	probable UDP-glucose 6-dehydrogenase	375	N	165	N											1	1	152	152	N	N
UHOR_00190	related to protein FR, involved in hyphal branching	101	N	104	N																N
UHOR_00191	related to PTC7 - type 2C protein phosphatase					1	1														N
UHOR_00193	uncharacterized protein	127	N	125	N	1															N
UHOR_00194	uncharacterized protein	90	N	81	N											2		159.5		N	N
UHOR_00195	related to L-lactate dehydrogenase (cytochrome b2)	153	N	85	N																N
UHOR_00196	uncharacterized protein	356	N	280	N											4	2	357.75	548.5	N	N
UHOR_00198	uncharacterized protein	292	N	159	N											1	1	320	320	N	N
UHOR_00199	related to Chitin deacetylase 1	47	N	51	N																N
UHOR_00200	uncharacterized protein	516	N	112	N																N
UHOR_00201	related to Glucan 1,3-beta-glucosidase precursor	112	N	68	N																N
UHOR_00202	related to Serine protease	183	N	91	N					1											N
UHOR_00204	uncharacterized protein	441	N	90	N																N
UHOR_00205	related to lysophospholipase	158	N	163.333	N					1											N
UHOR_00206	related to NADPH quinone oxidoreductase homolog PIG3	81	Y	174	N	1															N
UHOR_00207	related to embryonic protein DC-8	112	N	113	N									1		1		148		N	N
UHOR_00208	related to N-acetyltransferase	53	N	110	N	1															N
UHOR_00210	related to Zinc finger protein	111	N	35	N									1							N
UHOR_00212	uncharacterized protein					1	1														N
UHOR_00214	probable TUF1 - translation elongation factor TU, mitochondrial	80	N	285	N																N
UHOR_00215	related to SPT5 - transcription elongation protein	261	N	103	N																N
UHOR_00216	related to tRNA dihydrouridine synthase	138	N	108	N																N
UHOR_00217	uncharacterized protein	94	N	154	N											5	5	820	820	N	N
UHOR_00220	related to MRP10 - mitochondrial ribosomal protein of the small subunit																				N
UHOR_00221	probable protein transport protein sec61 beta subunit	118	N	273	N	1				1											N
UHOR_00223	uncharacterized protein			157	N											2	1	854	1585	N	N
UHOR_00224	uncharacterized protein	772	N	256	N											3	2	709.333	1005	N	N
UHOR_00226	uncharacterized protein																				N
UHOR_00227	related to p53-related protein kinase	91	N	610.333	N											1		126		N	N
UHOR_00229	uncharacterized protein	198	N	236	N			1													N
UHOR_00231	uncharacterized protein	95	N	395	N											1	1	1314	1314	N	N
UHOR_00232	related to Ste20-like protein kinase			47	N	1										1		105		N	N
UHOR_00234	uncharacterized protein																				N
UHOR_00236	uncharacterized protein	273	N	589	N											3		289.667		N	N
UHOR_00238	probable multifunctional beta-oxidation protein	301	N	326	N									2	2						N
UHOR_00240	uncharacterized protein																				N
UHOR_00241	related to MMT1 - Mitochondrial iron transport protein	273	N	67	N																N
UHOR_00243	related to tandem ph domain-containing protein-2 (tapp2)	242	N	110	N																N
UHOR_00245	uncharacterized protein	71	N	115	N	1								1							N
UHOR_00246	related to Para-nitrobenzyl esterase	90	N																		N
UHOR_00250	uncharacterized protein	106	N	410.5	Y	1															N
UHOR_00253	uncharacterized protein	23	N	97	N									1	1						N
UHOR_00254	probable pyruvate kinase	135	N	126	N									2							N
UHOR_00256	related to SUR4 - elongase, involved in fatty acid and sphingolipid biosynthesis	121	N	171	N																N
UHOR_00257	uncharacterized protein	9	N	310	N																N
UHOR_00258	probable SEC17 - transport vesicle fusion protein	82	N	345	N																N
UHOR_00259	uncharacterized protein	211	N	42	N											1		114		N	N
UHOR_00260	uncharacterized protein	38	N	354	N	1										3		122		N	N
UHOR_00261	related to Tubulin-specific chaperone B	149	N	60	N																N
UHOR_00263	related to RNA-binding region containing protein 2	107	N	692	Y																N
UHOR_00264	related to wd-repeat protein 8	52	N	140	N											1		142		N	N
UHOR_00266	uncharacterized protein	113	N	62	N											2		130		N	N
UHOR_00267	uncharacterized protein	244	N	229	N																N
UHOR_00269	uncharacterized protein					1															N
UHOR_00270	related to AUT1 - essential for autophagocytosis	91	N	127	N	1															N
UHOR_00273:UHOR_00272	MERGED related to tRNA isopentenylpyrophosphate transferase AND related to leukotriene-A4 hydrolase			129	N	2	1														N
UHOR_00274	uncharacterized protein	1089	N	474	N											2	1	448	721	N	N
UHOR_00276	related to meiotic recombination protein rec8	25	N	1	N											6	1	165.5	377	N	N
UHOR_00277	uncharacterized protein	123	N	117	N											3		186.667		N	N
UHOR_00279	uncharacterized protein	117	N	1139	N	1															N
UHOR_00280	related to transcriptional regulator protein SPT6	317	N	95	N											12	4	144.333	158.5	N	N
UHOR_00281	related to translation initiation factor 3 (47 kDa subunit)	265	N	214	N											1	1	234	234	N	N
UHOR_00282	probable SAC1 - recessive suppressor of secretory defect	230	N	139	N																N
UHOR_00283	uncharacterized protein	154	N	91	N																N
UHOR_00285	related to UTP7 - nucleolar protein, component of the small subunit processome	238	N	55	N											2		181		N	N
UHOR_00287	uncharacterized protein	41	N	54	N									1	1	2	2	859	859	N	N
UHOR_00288	uncharacterized protein	311	N	45	N											3	1	445.667	875	N	N
UHOR_00289	uncharacterized protein	580	N	56	N											1		172		N	N
UHOR_00291	related to Lipase 2 precursor	50	N			1	1							1							N
UHOR_00292	related to Lipase 2 precursor																				N
UHOR_00293	uncharacterized protein																				N
UHOR_00294	related to SWD1 - subunit of the COMPASS complex	103	N	32	N											3	2	588.667	826.5	N	N
UHOR_00295	related to RPF1 - involved in the assembly of the large ribosomal subunit	117	N	129	N																N
UHOR_00296	related to COX8 - cytochrome-c oxidase chain VIII	45	N	161	Y	1															N
UHOR_00298	related to MNR2 - Manganese resistance protein	315	N	105	N																N
UHOR_00299	related to Cell division control protein 15	251	N	48	N																N
UHOR_00300	uncharacterized protein	455	N	81	N											2	2	617.5	617.5	N	N
UHOR_00301	related to ESF1 - 18S rRNA factor, nucleolar protein involved in pre-rRNA processing	56	N	297	N											2		198.5		N	N
UHOR_00303	probable U6 snRNA-associated Sm-like protein LSm5	31	N	84	N	1															N
UHOR_00304	related to BUD13 - subunit of the RES complex, required for pre-mRNA retention and splicing	102	N	118	N																N
UHOR_00305	uncharacterized protein																				N
UHOR_00306	uncharacterized protein	69	N	1140	N											3	1	113.667	123	N	N
UHOR_00307	uncharacterized protein	659	N	175	N									1	1						N
UHOR_00308	probable FUN34 - transmembrane protein involved in ammonia production	105	N	256	N											5	4	560.2	531	Y	Y
UHOR_00309	related to TAD2 - tRNA-specific adenosine deaminase 2	236	N	94	N									2	1						N
UHOR_00310	probable 60S ribosomal protein L31	29	N	633	N	2								1		1	1	473	473	N	N
UHOR_00312	related to translation initiation factor eIF3 p40 subunit	145	N	297	N																N
UHOR_00313	uncharacterized protein	140	N	126	N																N
UHOR_00314	related to carbonic anhydrase	456	N	212	N																N
UHOR_00315	related to Cytochrome P450 4F8	145	N	111	N																N
UHOR_00316	uncharacterized protein	328	N	59	N	1				1				1							N
UHOR_00318	related to Ca2 -transporting ATPase	118	N	167	N									1		1	1	4389	4389	N	N
UHOR_00319	related to HSP12 - heat shock protein	342	N	109	N	1															N
UHOR_00320	uncharacterized protein (C-terminal fragment)	374	N	88	N											2	2	296	296	N	N
UHOR_00323	related to mitochondrial carrier family protein	228	N	105	N											1		112		N	N
UHOR_00324	related to SRC1 - involved in sister chromatid segregation	85	N	184	N																N
UHOR_00325	uncharacterized protein			248	N																N
UHOR_00326	uncharacterized protein	222	N	203	N																N
UHOR_00327	uncharacterized protein	238	N	47	N																N
UHOR_00329	uncharacterized protein	38	N	39	N																N
UHOR_00330	uncharacterized protein	96	N	312	N																N
UHOR_00333	uncharacterized protein	94	N	155	N																N
UHOR_00335	uncharacterized protein	382	N	48	N																N
UHOR_00337	related to GPI1 - required for N-acetylglucosaminyl phosphatidylinositol synthesis	446	Y	44	N	1										1		126		N	N
UHOR_00339	probable methylmalonate-semialdehyde dehydrogenase (acylating), mitochondrial precursor	192	N	143	N																N
UHOR_00340	probable PRO1 - glutamate 5-kinase	75	N	104	N																N
UHOR_00342	probable RFC2 - DNA replication factor C, 41 KD subunit	77	N	92	N																N
UHOR_00344	uncharacterized protein	269	N	87	N											2	1	859	1403	N	N
UHOR_00345	related to PFS2 - polyadenylation factor I subunit 2	274	N	99	N											3	1	264.333	524	N	N
UHOR_00346	uncharacterized protein	694	N	84	N											2	1	325.5	534	N	N
UHOR_00348	uncharacterized protein	56	N	383	N									1							N
UHOR_00349	uncharacterized protein	295	N	135	N											2		201.5		N	N
UHOR_00351	related to monocarboxylate transporter	512	N	64	N	1										1		112		N	N
UHOR_00354	uncharacterized protein	181	N	199	N									2	2	1	1	283	283	N	N
UHOR_00356	uncharacterized protein	152	N	128	N	1															N
UHOR_00357	probable CCC2 - P-type ATPase, Cu(2 )-transporting ATPase	527	N	78	N											2	1	128.5	148	N	N
UHOR_00359	uncharacterized protein	266	N	124	N																N
UHOR_00361	uncharacterized protein	1186	N	164	N																N
UHOR_00362	related to FMO1 - flavin-containing monooxygenase	78	N	129	N											3	1	318.333	648	N	N
UHOR_00364	related to Formyltetrahydrofolate deformylase	12	N	68	N											2		165		N	N
UHOR_00365	related to GTR1 - GTP-binding protein	118	N	53	N																N
UHOR_00367	uncharacterized protein	40	N	208	N																N
UHOR_00369	related to SYF2 - pre-mRNA-splicing factor	56	N	865	N	1															N
UHOR_00370	probable EXG1 - exo-beta-1,3-glucanase (I/II), major isoform			103	N											1	1	280	280	N	N
UHOR_00371	probable NAM7 - nonsense-mediated mRNA decay protein	190	N	402	N									1	1						N
UHOR_00375	related to SSK1 - two-component signal transducer	190	N	190	N											4	1	264.25	590	N	N
UHOR_00376	uncharacterized protein	65	N	148	N	1				1											N
UHOR_00377	related to UTP4 - U3 snoRNP protein	59	N	59	N											2		124.5		N	N
UHOR_00378	related to MAK5 - ATP-dependent RNA helicase	88	N	640	N											2	2	488	488	N	N
UHOR_00381	uncharacterized protein	135	N	333	N																N
UHOR_00382	uncharacterized protein	229	N	672	N																N
UHOR_00384	related to mitochondrial uncoupling protein 3	60	N	673	N					1											N
UHOR_00386	probable RPP1A - 60S large subunit acidic ribosomal protein a1	40	N	280	N					1	1					1		107		N	N
UHOR_00387	uncharacterized protein	185	N	242	N											1	1	1183	1183	N	N
UHOR_00389	probable adenylyl-cyclase-associated protein CAP	69	N	115	N																N
UHOR_00391	related to kinetochore associated 2 (HEC)	163	N	247	N											1	1	241	241	N	N
UHOR_00392	uncharacterized protein	206	N	225	N							1	1								N
UHOR_00393	uncharacterized protein	240	N	540	N																N
UHOR_00395	uncharacterized protein	42	N	176	N																N
UHOR_00396	uncharacterized protein	340	N	83	N									1							N
UHOR_00398	uncharacterized protein													1	1						N
UHOR_00400	uncharacterized protein	237	N	154	N	1															N
UHOR_00401	uncharacterized protein	178	N	174	N																N
UHOR_00403	related to 3-oxoacyl-[acyl-carrier protein] reductase	160	N	53	N											1		109		N	N
UHOR_00404	uncharacterized protein	180	N	465	N											1		159		N	N
UHOR_00406	uncharacterized protein	164	N	170	N	1															N
UHOR_00408	probable ELP3 - subunit of elongator/RNAPII holoenzyme with histone acetylase activity	171	N	173	N																N
UHOR_00409	probable Glycine cleavage system H protein, mitochondrial precursor	56	N	983.25	Y	1										5	2	295.8	361.5	Y	Y
UHOR_00410	uncharacterized protein	518	N	309	N																N
UHOR_00411	related to carnitine/acylcarnitine translocase	249	N	127	N																N
UHOR_00412	uncharacterized protein	69	N	585	N											1	1	553	553	N	N
UHOR_00413	related to ZAP1 - metalloregulatory protein involved in zinc-responsive transcriptional regulation	313	N	26	N											1	1	430	430	N	N
UHOR_00414	related to pyruvate dehydrogenase complex protein X precursor, dihydrolipoamide acetyltransferase component	59	N	116	N																N
UHOR_00416	related to Rpa34 - 34 kD subunit of DNA-directed RNA polymerase I	118	N	35	N									1	1						N
UHOR_00418	uncharacterized protein	73	N	260	N																N
UHOR_00419	uncharacterized protein	134	N	268	N											2	1	163.5	202	N	N
UHOR_00423	related to JSN1 - RNA-binding protein (pumilio family)	527	N	111	N																N
UHOR_00425	uncharacterized protein	700	N	134	N																N
UHOR_00427	related to Lipase, required for intravacuolar lysis of autophagic bodies	323	N	127	N									1		1		189		N	N
UHOR_00428	uncharacterized protein	370	N	79	N									1		3	1	637	822	Y	Y
UHOR_00431	probable casein kinase I	263	N	341	N											2	2	252.5	252.5	N	N
UHOR_00432	related to DNA polymerase V	202	N	278	N											6	4	539.5	693.25	N	N
UHOR_00434	related to M-phase inducer phosphatase	64	N	456	N											1		127		N	N
UHOR_00435	uncharacterized protein	315	N	375	N	1										3	1	199.667	202	N	N
UHOR_00437	related to NTG2 - DNA N-glycosylase and apurinic/apyrimidinic (AP) lyase involved in base excision repair	417	N	628	N											2		115.5		N	N
UHOR_00438	related to NPR2 - nitrogen permease regulator	150	N	50	N																N
UHOR_00439	related to Glutaminyl-peptide cyclotransferase precursor					1				1	1	1	1			3		132.667		N	N
UHOR_00441	uncharacterized protein	30	N	270	N											1		129		N	N
UHOR_00442	probable RNA helicase	136	N	47	N											3	2	1071.33	1006	Y	Y
UHOR_00443	uncharacterized protein	42	N	300	N																N
UHOR_00445	related to vesicle-associated membrane protein 7	208	N	128	N											1	1	201	201	N	N
UHOR_00446	related to Acetoacetyl-CoA synthetase	104	N	157	N																N
UHOR_00448	uncharacterized protein	879	N	311	N																N
UHOR_00449	related to muconate cycloisomerase	138	N	325	N	1										1		123		N	N
UHOR_00452	related to trna methyltransferase	81	N	67	N											1		126		N	N
UHOR_00453	related to inner kinetochore protein MIF2	188	N	40	N											2	1	331	521	N	N
UHOR_00456	uncharacterized protein	323	N	152	N											1		103		N	N
UHOR_00457	related to WD repeat protein PWP1	36	N	56	N																N
UHOR_00458	related to protein RPF2 involved in ribosomal large subunit assembly and maintenance	69	N	91	N																N
UHOR_00459	uncharacterized protein	167	N	92	N																N
UHOR_00461	probable GTP binding protein Cdc42	493	Y	837	N	2		2	1					1							N
UHOR_00462	uncharacterized protein	667	N	162	N																N
UHOR_00463	related to Peroxisome assembly protein 12	261	N	49	N							1	1			1	1	125	125	N	N
UHOR_00464	related to ubiquitin-specific processing protease	106	N	36	N																N
UHOR_00466	uncharacterized protein	177	N	83	N																N
UHOR_00467	uncharacterized protein	343	N	106	N																N
UHOR_00468	related to met-10 protein	49	N	64	N											1		122		N	N
UHOR_00470	related to N-acetylglucosaminyl-phosphatidylinositol de-N-acetylase	63	N	184	N											1	1	146	146	N	N
UHOR_00473	probable TRP2 - anthranilate synthase component I	366	N	97	N	1															N
UHOR_00474	related to Splicing factor 3 subunit 1	123	N	822	N									1							N
UHOR_00475	uncharacterized protein			6	N																N
UHOR_00477	related to APN1 - AP endonuclease	84	N	248	N																N
UHOR_00478	uncharacterized protein	99	N	146	N											1	1	1171	1171	N	N
UHOR_00479	related to WD-repeat protein crb3	196	N	361	N									2	1						N
UHOR_00483	uncharacterized protein	218	N	87	N																N
UHOR_00485	probable RNA helicase dbp2 (DEAD box protein)	86	N	1802	Y	1										2		119		N	N
UHOR_00487	probable biotin synthase	261	N	116	N																N
UHOR_00488	uncharacterized protein	942	N	221	N																N
UHOR_00491	uncharacterized protein																				N
UHOR_00492	uncharacterized protein	419	N	59	N							1	1			1		111		N	N
UHOR_00493	related to MRT4 - mRNA turnover 4	154	N	213	N																N
UHOR_00494	related to LIA1 - deoxyhypusine hydroxylase	45	N	199	N																N
UHOR_00495	uncharacterized protein	412	N	184	N	1				1	1										N
UHOR_00496	related to MPE1 - subunit of CPF involved 3' end formation of mRNA	527	N	206	N											1	1	102	102	N	N
UHOR_00497	probable LRO1 - a lecithin cholesterol acyltransferase-like gene, mediates diacylglycerol esterification	130	N	112	N																N
UHOR_00498	related to TAO3 - Transcriptional Activator of OCH1	218	N	557	N											1	1	102	102	N	N
UHOR_00501	related to magnesium-dependent acid phosphatase	72	N	178	N																N
UHOR_00503	related to peroxisome assembly protein car1	96	N													1	1	621	621	N	N
UHOR_00505	uncharacterized protein	366	N	147	N											1	1	391	391	N	N
UHOR_00506	related to ERJ5 - Type I membrane protein preserves the folding capacity of the endoplasmic reticulum	21	N	155	N																N
UHOR_00507	uncharacterized protein	68	N	154	N											5	2	380.4	725	N	N
UHOR_00508	related to exocyst complex 100 kDa component	266	N	71	N									1	1						N
UHOR_00509	related to UTR2 - cell wall protein	283	N	123	N											1		217		N	N
UHOR_00510	related to PSF3 - subunit of the GINS complex	44	N	122	N	1				1											N
UHOR_00512	uncharacterized protein	57	N	32	N											1		112		N	N
UHOR_00513	related to transcription factor TFIIIC subunit	77	N	24	N											1		318		N	N
UHOR_00514	uncharacterized protein	59	N	84	N																N
UHOR_00515	probable peroxisomal acyl-coenzyme A thioester hydrolase 1	252	N	84	N	1										1		108		N	N
UHOR_00517	related to SLY1 protein	24	N	138	N									1							N
UHOR_00518	uncharacterized protein	194	N	238	N																N
UHOR_00520	uncharacterized protein	830	N	113	N									1		3	1	387.667	634	N	N
UHOR_00521	probable QRI8 - E2 ubiquitin-conjugating enzyme	211	N	79	N	1															N
UHOR_00522	related to syntaxin 18	87	N	151	N																N
UHOR_00523	related to ALG12 - alpha-1,6-mannosyltransferase	178	N	20	N																N
UHOR_00525	related to xap-5 protein	25	N	138	N																N
UHOR_00526	uncharacterized protein	90	N	55	N	1										4		119.75		N	N
UHOR_00528	uncharacterized protein	286	N	441	N									2	2	1	1	299	299	N	N
UHOR_00529	uncharacterized protein			222	N	1								1		2	1	173	210	N	N
UHOR_00530	probable GAP1 - amino acid transport protein	1	N	194	N																N
UHOR_00531	uncharacterized protein	90	N	72	N																N
UHOR_00532	uncharacterized protein	355	N	48	N																N
UHOR_00534	uncharacterized protein	239	N	33	N																N
UHOR_00535	related to Tubulin-folding cofactor D	133	N	85	Y	1	1														N
UHOR_00538	uncharacterized protein	262	Y	120	N	1										3	1	383.667	759	N	N
UHOR_00540	uncharacterized protein	40	N	100	N	1										2	1	194.5	241	N	N
UHOR_00541	probable ERG5 - C-22 sterol desaturase	394	N	179	N	1															N
UHOR_00542	related to GPI14 - Glycosylphosphatidylinositol-alpha 1,4 mannosyltransferase I	163	N	621	N									1	1	2	1	272.5	416	N	N
UHOR_00543	uncharacterized protein	79	N	72	N											4	2	225	327	N	N
UHOR_00545	uncharacterized protein	55	N	210	N											1	1	435	435	N	N
UHOR_00546	related to Sentrin-specific protease 1	205	N	88	N											2		159		Y	N
UHOR_00547	related to SGT1 protein	37	N	43	N																N
UHOR_00548	uncharacterized protein	195	N	61	N											6	3	313.833	481.333	N	N
UHOR_00550	uncharacterized protein	592	N	194	N																N
UHOR_00553	uncharacterized protein	469	N	133	N									1		6	1	182.167	295	N	N
UHOR_00555	related to MNR2 - Manganese resistance protein	495	N	420	N																N
UHOR_00556	uncharacterized protein	835	N	58	N																N
UHOR_00560	related to U4/U6 snRNP-associated 61 kDa protein	117	N	82	N											2	1	514.5	898	N	N
UHOR_00561	uncharacterized protein	110	N	268	N																N
UHOR_00563	probable MCM6 - involved in replication	174	N	249	N											7	2	157.286	252.5	N	N
UHOR_00566	related to neutral ceramidase	328	N	93	N											1		101		N	N
UHOR_00568	probable beta-succinyl CoA synthetase precursor	146	N	79	N																N
UHOR_00570	uncharacterized protein	136	N	85	N									1		2		132.5		Y	N
UHOR_00572	probable SPO14 - phospholipase D	177	N	103	N											5	2	303	335	Y	Y
UHOR_00573	probable ubiquitin-conjugating enzyme E2	258	N	181	N																N
UHOR_00574	related to Opsin-1	231.5	Y	358	N																N
UHOR_00575	probable SPF1 - P-type ATPase	128	N	111	N																N
UHOR_00576	related to DAD4 - outer kinetochore protein (part of Dam1 complex)	269	N	270	N	1				1	1										N
UHOR_00577	probable DAL5 - Allantoate and ureidosuccinate permease	266	N	462	N											1		117		N	N
UHOR_00578	uncharacterized protein	257	N	31	N																N
UHOR_00579	related to deubiquitinating enzyme ubh1													2	2						N
UHOR_00580	uncharacterized protein																				N
UHOR_00584	uncharacterized protein																				N
UHOR_00586	uncharacterized protein	333	N	137	N											1	1	2148	2148	N	N
UHOR_00587	uncharacterized protein	413	N	144	N																N
UHOR_00589	related to eukaryotic initiation factor 3e subunit	122	N	286	N											2	1	293.5	266	N	N
UHOR_00590	related to MAG1 - 3-methyl-adenine DNA glycosylase	308	N	34	N																N
UHOR_00591	probable NADH2 dehydrogenase (ubiquinone) 40K chain	176	N	68	N							1		1							N
UHOR_00592	related to Ferric reductase transmembrane component 1 precursor	55	N	178	N									1	1						N
UHOR_00593	related to THG1 - protein required for tRNA-His guanylylation at 5 prime end	83	N	77	N											3	1	280.333	448	N	N
UHOR_00594	uncharacterized protein																				N
UHOR_00595	uncharacterized protein																				N
UHOR_00597	uncharacterized protein	327	N	126	N											2		170		N	N
UHOR_00598	uncharacterized protein	9	N													1		346		N	N
UHOR_00599	uncharacterized protein	52	N	1258	N									2	1	4	3	1592.5	2033	N	N
UHOR_00601	uncharacterized protein	611	N	169	N											5	2	174	253	N	N
UHOR_00602	uncharacterized protein	136	N	139	N																N
UHOR_00604	uncharacterized protein			105	N							1				1	1	108	108	N	N
UHOR_00605	probable ADP-ribosylation factor	346.667	Y	388	N																N
UHOR_00606	uncharacterized protein															1	1	406	406	N	N
UHOR_00607	uncharacterized protein	397	N	57	N																N
UHOR_00608	related to Hsk1-interacting molecule 1	404	Y	331	N	1	1														N
UHOR_00609	uncharacterized protein	187	N	82	N																N
UHOR_00610	uncharacterized protein	234	N	305	N																N
UHOR_00612	uncharacterized protein	868	N	98	N	1				1	1										N
UHOR_00614	probable SKI2 - antiviral protein and putative helicase	118	N	82	N											5	1	309.8	728	N	N
UHOR_00615	uncharacterized protein	532	N	186	N																N
UHOR_00616	probable Rds1 protein	274	N	309	N									1		1	1	481	481	N	N
UHOR_00619	uncharacterized protein	91	N	269	N									1							N
UHOR_00620	uncharacterized protein																				N
UHOR_00622	uncharacterized protein	289	N	164	N	1								1	1						N
UHOR_00624	uncharacterized protein	475	N	99	N																N
UHOR_00626	uncharacterized protein	688	N	212	N																N
UHOR_00627	uncharacterized protein	330	N	92	N																N
UHOR_00628	probable MDH1 - malate dehydrogenase precursor, mitochondrial	117	N	293	N																N
UHOR_00629	probable RPL8B - 60s large subunit ribosomal protein L7a.e.B	32	N	268	N	1															N
UHOR_00631	uncharacterized protein	758	N	383	N											1	1	643	643	N	N
UHOR_00633	uncharacterized protein	298	N			1	1									3		200.333		N	N
UHOR_00637	uncharacterized protein	17	N	432	N																N
UHOR_00638	probable Tartrate dehydrogenase	54	N	132	N											1	1	373	373	N	N
UHOR_00640	probable MRPL23 - mitochondrial ribosomal protein, large subunit	121	N	208	N	1															N
UHOR_00641	uncharacterized protein	89	N	3923	N																N
UHOR_00642	uncharacterized protein	255	N	109	N																N
UHOR_00643	uncharacterized protein	93	N	733	N																N
UHOR_00645	related to metalloprotease			40	N																N
UHOR_00647	related to sorbitol dehydrogenase	209.667	Y	91	N			1								2		359		N	N
UHOR_00648	uncharacterized protein	491	N	109	N																N
UHOR_00651	probable GCY1 - galactose-induced protein of aldo/keto reductase family	73	N	278	N																N
UHOR_00653	uncharacterized protein	524	N	208	N																N
UHOR_00654	uncharacterized protein	252	N	65	N											10	2	184.1	332.5	N	N
UHOR_00655	uncharacterized protein	58	N	52	N											2		108		N	N
UHOR_00657	related to ubiquitin protein ligase e3	96	N	64	N											4	2	139.25	167	N	N
UHOR_00659	uncharacterized protein	235	N	77	N																N
UHOR_00660	probable xylitol dehydrogenase	757	N	110	N																N
UHOR_00661	related to atp-dependent rna helicase	85	N	215	N																N
UHOR_00662	probable mitogen-activated protein kinase MpkA	548	N	57	N											1	1	1239	1239	N	N
UHOR_00663	uncharacterized protein	146	N	108	N																N
UHOR_00664	related to CAP1 - F-actin capping protein alpha subunit	396	N	81	N																N
UHOR_00665	related to Choline dehydrogenase	204	N	98	N											3		150.333		N	N
UHOR_00666	uncharacterized protein	108	N	160	N	1										1		122		N	N
UHOR_00667	probable 60S ribosomal protein L36	152	N	228	N	1															N
UHOR_00670	uncharacterized protein	312	N	102	N									1	1	1	1	2266	2266	N	N
UHOR_00672	uncharacterized protein	315	N	92	N																N
UHOR_00674	probable TPS1 - alpha,alpha-trehalose-phosphate synthase, 56 KD subunit	230	N	661	N											1		344		N	N
UHOR_00675	probable GCV1 - glycine decarboxylase, subunit T, mitochondrial	287	N	206	N									1		2	2	290.5	290.5	N	N
UHOR_00676	uncharacterized protein	157	N	232	N									1	1	2		214.5		N	N
UHOR_00677	probable proline iminopeptidase	94	N	60	N																N
UHOR_00678	uncharacterized protein	82	N	117	N									1		2	1	123	139	N	N
UHOR_00679	related to SNF2 family helicase/ATPase	143	N	169	N											8	4	234.875	340.25	N	N
UHOR_00680	related to 50S ribosomal protein L4 (N-terminal fragment)	95	N																		N
UHOR_00682	probable 40S ribosomal protein S16	281	N	299	N	1															N
UHOR_00684	uncharacterized protein	126	N	88	N																N
UHOR_00685	uncharacterized protein			195	N							1		1	1	2	1	170.5	227	N	N
UHOR_00688	related to 50S ribosomal protein L35	112	N	461	N									1		1	1	297	297	N	N
UHOR_00689	uncharacterized protein	26	N	93	N									1							N
UHOR_00691	uncharacterized protein	219	N	62	N																N
UHOR_00692	uncharacterized protein															1		131		N	N
UHOR_00694	uncharacterized protein	139	N	81	N											6	1	479.667	1667	N	N
UHOR_00695	uncharacterized protein	73	N	541	Y	1										1	1	2158	2158	N	N
UHOR_00696	uncharacterized protein	109	N	118	N											3	1	170.333	263	N	N
UHOR_00698	uncharacterized protein (C-terminal fragment)	235	N	218	N											1		114		N	N
UHOR_00702	probable beta-glucosidase	974	N	130	N																N
UHOR_00703	uncharacterized protein	311	N	78	N											2		151		N	N
UHOR_00704	uncharacterized protein	313	N	50	N																N
UHOR_00707	related to multidrug resistance protein	50	N	192	N																N
UHOR_00709	uncharacterized protein	121	N	62	N									1		1	1	425	425	N	N
UHOR_00710	uncharacterized protein	58	N	89	N																N
UHOR_00712	related to phosphatidylinositol 3-kinase	331	N	46	N																N
UHOR_00713	related to MCD4 - sporulation protein	98	N	207	N											2	2	127	127	N	N
UHOR_00714	related to MIR1 - Phosphate transporter of the mitochondrial carrier (MCF) family	463	N	100	N																N
UHOR_00716	uncharacterized protein	137	N	241	N																N
UHOR_00717	related to antiviral protein SKI3	123	N	138	N																N
UHOR_00718	related to siroheme synthase	395	N	146	N	1															N
UHOR_00720	related to Condensin complex subunit 3	200	N	79	N											5	1	474.8	1776	N	N
UHOR_00721	related to exosome complex exonuclease	86	N	243	N																N
UHOR_00722	uncharacterized protein	148	N	77	N									1							N
UHOR_00723	probable chitin Synthase 4	304	N	144	N																N
UHOR_00725	uncharacterized protein	154	N	173	N																N
UHOR_00726	uncharacterized protein	328	N	64	N											1		109		N	N
UHOR_00728	uncharacterized protein	96	N	250	N																N
UHOR_00731	uncharacterized protein	667	N	273	N									1	1	6	3	329.5	405	N	N
UHOR_00732	related to glycinamide ribonucleotide transformylase	137	N	196	N									1	1						N
UHOR_00733	probable histone H2A F/Z family member HTZ1	802	N	187	N	1															N
UHOR_00734	uncharacterized protein	42	N	1553	N																N
UHOR_00735	probable IPL1 - ser/thr protein kinase	154	N							1	1										N
UHOR_00738	related to MutS protein homolog 5	339	N	413	N	3				2	1					6	1	376.5	1013	N	N
UHOR_00739	uncharacterized protein	668	N	127	N																N
UHOR_00740	probable Chitin synthase 3	232	N	213	N											3	2	291.667	380	N	N
UHOR_00741	uncharacterized protein	48	N	599	N											7	3	177	231.667	N	N
UHOR_00742	related to 2-hydroxy-6-oxo-6-phenylhexa-2,4-dienoate hydrolase	85	N	153	N																N
UHOR_00744	related to Monocarboxylate transporter 1	180	N	115	N							1	1								N
UHOR_00745	uncharacterized protein	137	N	453	N																N
UHOR_00746	uncharacterized protein	215	N	55	N											13	4	231.077	407.25	N	N
UHOR_00748	transmembrane mucin involved in surface sensing via MAP-kinase cascade	1029	Y	195	N	1										1		3859		Y	N
UHOR_00749	probable signal peptidase (endopeptidase SP18)	235	N	249	N																N
UHOR_00750	uncharacterized protein	235	N	59	N																N
UHOR_00751	uncharacterized protein	187	N	376	N									1		1		122		N	N
UHOR_00753	related to Sorting nexin MVP1	105	N	155	N	1								1	1	1		114		N	N
UHOR_00755	probable Serine/threonine-protein kinase gad8	550	N	87	N											2	1	358	606	N	N
UHOR_00756	related to RNA splicing endonuclease gamma subunit	48	N	135	N											2	2	322.5	322.5	N	N
UHOR_00757	probable PGM2 - phosphoglucomutase	130	N	167	N																N
UHOR_00758	uncharacterized protein			220	N											14	2	172.786	358.5	Y	N
UHOR_00760	uncharacterized protein	855	N	184	N																N
UHOR_00761	related to BRF1 - TFIIIB subunit, 70 kD	340	N	119	N											2	1	436	550	N	N
UHOR_00762	uncharacterized protein	232	N	218	N											1		134		N	N
UHOR_00763	uncharacterized protein	97	N	96	N											2	2	174	174	N	N
UHOR_00764	uncharacterized protein	387	N	129	N																N
UHOR_00766	uncharacterized protein	132	N	68	N											2		109.5		N	N
UHOR_00767	probable mismatch base pair and cruciform DNA recognition protein Hmp1	194	N	336	N	1						1	1								N
UHOR_00769	related to Cobalamin synthesis protein	109	N	675	N									2		1		173		N	N
UHOR_00770	related to CSR1 - phosphatidylinositol transfer protein	151	N	161	N											2	1	1474	2838	N	N
UHOR_00771	uncharacterized protein	79	N	706	N																N
UHOR_00773	uncharacterized protein	281	Y	1323	N	1															N
UHOR_00774	uncharacterized protein	293	N	74	N											1		185		N	N
UHOR_00775	uncharacterized protein					1								1							N
UHOR_00776	related to Nucleolar protein NOP4	55	N	149	N											3	2	954.333	1368.5	N	N
UHOR_00777	uncharacterized protein	550	N	87	N																N
UHOR_00778	related to Inhibitor-sensitive equilibrative nucleoside transporter 1	249	N	110	N																N
UHOR_00779	related to BRO1 - cytoplasmic class E vacuolar protein sorting (VPS) factor	187	N	63	N											3	1	120.333	127	N	N
UHOR_00780	uncharacterized protein	151	N	1251	N																N
UHOR_00782	related to MED6 - subunit of the RNA polymerase II mediator complex	110	N	133	N					1						1		104		N	N
UHOR_00783	probable CUP5 - Proteolipid subunit of the vacuolar H( )-ATPase V0 sector	356	Y	397	N	1															N
UHOR_00784	uncharacterized protein	959	N	50	N											7	1	174.143	364	N	N
UHOR_00785	probable MSP1 - intra-mitochondrial sorting protein	89	N	405	N									2							N
UHOR_00786	probable PUP3 - 20S proteasome subunit beta3	282	N	203	N																N
UHOR_00788	probable NADH-ubiquinone oxidoreductase 21 kDa subunit, mitochondrial precursor	105	N	284	N	1		1								1	1	231	231	N	N
UHOR_00789	uncharacterized protein			111	N																N
UHOR_00790	related to TAF13 - TFIID subunit involved in RNA polymerase II transcription initiation	167	N	129	N																N
UHOR_00792	uncharacterized protein	275	N	189	N																N
UHOR_00794	related to Tripeptidyl-peptidase II	94	N	72	N																N
UHOR_00795	related to TRP4 - anthranilate phosphoribosyltransferase	280	N	84	N											1		238		N	N
UHOR_00796	probable electron transfer flavoprotein beta chain	281	N	114	N	1															N
UHOR_00798	probable FRQ1 - regulator of phosphatidylinositol-4-OH kinase protein	203	N	458	Y					1											N
UHOR_00799	uncharacterized protein	296	N	107	N									2							N
UHOR_00800	uncharacterized protein			70	N									1							N
UHOR_00801	uncharacterized protein	294	N	49	N																N
UHOR_00802	related to CDC36 - transcription factor	193.5	Y	112	N																N
UHOR_00804	related to GLO3 - zinc finger protein	189	N	140	N																N
UHOR_00805	probable UBC1 - E2 ubiquitin-conjugating enzyme	494.667	N	321	N																N
UHOR_00807	uncharacterized protein	122	N	163	N																N
UHOR_00808	related to DNA polymerase delta subunit 4	260	N	195	N																N
UHOR_00809	related to EAR1 - endosomal adaptor of Rsp5p			617	N																N
UHOR_00811	uncharacterized protein	745	N	125	N									2	2	1		123		N	N
UHOR_00813	probable carboxylic acid transport protein JEN1	137	N	171	N									2	1	1		128		N	N
UHOR_00815	related to PPR1 - transcription factor regulating pyrimidine pathway	633	N	53	N									1	1	7	3	343.143	475.333	N	N
UHOR_00816	uncharacterized protein	261	N	154	N																N
UHOR_00818	uncharacterized protein	84	N																		N
UHOR_00820	uncharacterized protein	61	N	251	N																N
UHOR_00821	related to UGO1 - outer membrane component of the mitochondrial fusion machinery	121	N	135	N											1	1	189	189	N	N
UHOR_00823	uncharacterized protein	188	N	142	N											1		211		N	N
UHOR_00824	related to MON2 - peripheral membrane protein with a role in endocytosis and vacuole integrity	239	N	1297	N																N
UHOR_00829	related to HRD1 - ubiquitin-protein ligase	307	N	37	N																N
UHOR_00832	uncharacterized protein	651	N	161	N											1		125		N	N
UHOR_00833	uncharacterized protein																				N
UHOR_00836	uncharacterized protein	778	N	191	N											1	1	303	303	N	N
UHOR_00837	uncharacterized protein	148	N	343	N																N
UHOR_00839	uncharacterized protein	458	N	252	N											1		104		N	N
UHOR_00840	related to MIC17 - mitochondrial intermembrane space protein, required for normal oxygen consumption	99	N	94	N	1															N
UHOR_00842	probable RPT3 - 26S proteasome regulatory subunit	223	N	59	N									1	1						N
UHOR_00843	uncharacterized protein																				N
UHOR_00844	probable PRO3 - delta 1-pyrroline-5-carboxylate reductase	112	N	116	N																N
UHOR_00845	related to GDA1 - guanosine diphosphatase	285	N	168	N																N
UHOR_00849	related to UTR1 (associated with ferric reductase activity)	84	N	268	N											1	1	257	257	N	N
UHOR_00851	related to putative C2H2 zinc finger protein flbC	1184	N											1	1						N
UHOR_00853	uncharacterized protein	162	N	393	N									1		2		136.5		N	N
UHOR_00854	related to GTPase activating protein sec2	125	N	523	N											2		124		N	N
UHOR_00858	probable glycerol-3-phosphate dehydrogenase (NAD)	391	N	191	N																N
UHOR_00859	related to GDP/GTP exchange factor for Gsp1p/Gsp2p					1								4	2	2	1	192	269	N	N
UHOR_00861	probable AMS1 - alpha-mannosidase	105	N	125	N																N
UHOR_00862	uncharacterized protein	232	N	137	N																N
UHOR_00864	probable glycogen synthase kinase 3 alpha	548	N	538	N	1															N
UHOR_00866	related to cell cycle arrest protein BUB2	45	N	116	N	1										4	3	423	486.667	N	N
UHOR_00869	uncharacterized protein	510	N	180	N																N
UHOR_00870	related to MRPL33 - mitochondrial ribosomal protein, large subunit	835	Y	113	N	2		2	1					1	1	2	1	122.5	142	N	N
UHOR_00872	related to B2-aldehyde-forming enzyme	1100	N	253	N											2	2	615	615	Y	Y
UHOR_00873	related to FCP1 - TFIIF interacting component of CTD phosphatase	395	N	136	N											1		107		N	N
UHOR_00875	related to GTP-binding protein	50	N	75	N											5	5	328.2	328.2	N	N
UHOR_00876	related to MEU1 - multiple enhancer of UAS2	190	N	119	N																N
UHOR_00877	related to RAD16 - nucleotide excision repair protein	655	N	363	N											2		116		N	N
UHOR_00879	uncharacterized protein	48	N	83	N											1	1	2588	2588	N	N
UHOR_00880	uncharacterized protein	65	N	120	N	1															N
UHOR_00883	related to IES1 - Subunit 1 of the INO80 chromatin remodeling complex	155	N	21	N											5	2	184.4	216.5	N	N
UHOR_00884	related to LRP1 - nuclear exosome-associated nucleic acid binding protein	61	N	95	N											1		109		N	N
UHOR_00885	probable b mating type locus, bE1 allele	23	N	46	N	1															N
UHOR_00887	probable b mating type locus, bW1 allele			255	N			1								1		129		N	N
UHOR_00890	related to n-terminal acetyltransferase 1	200	N	57	N																N
UHOR_00892	uncharacterized protein																				N
UHOR_00894	uncharacterized protein	413	N	207	N											1	1	831	831	N	N
UHOR_00896	uncharacterized protein																				N
UHOR_00899	uncharacterized protein	261	N	214	N																N
UHOR_00901	related to cytoskeleton assembly control protein	320	N	82	N																N
UHOR_00902	probable RPN5 - 26S proteasome regulatory subunit	166	N	52	N																N
UHOR_00903	probable casein kinase-1 hhp1	548	N	946	N			1								4	2	228.25	289.5	N	N
UHOR_00905	uncharacterized protein	100	N	49	N											5	1	195.6	347	N	N
UHOR_00906	uncharacterized protein	587	N	237	N																N
UHOR_00907	uncharacterized protein																				N
UHOR_00910	probable FAB1 - phosphatidylinositol 3-phosphate 5-kinase	210	N	330	N											11	2	204.182	283	N	N
UHOR_00911	probable CCT7 - component of chaperonin-containing T-complex	237	N	85	N																N
UHOR_00912	related to adenosine deaminase	215	N	92	N																N
UHOR_00913	uncharacterized protein	508	N	58	N											1	1	686	686	N	N
UHOR_00914	related to GLO4 - glyoxalase II (hydroxyacylglutathione hydrolase)	21	N	96	N																N
UHOR_00915	uncharacterized protein	150	N	220	N																N
UHOR_00917	probable 40S ribosomal protein S5	98	N	535	N	2															N
UHOR_00919	related to Nuclear receptor co-repressor/HDAC3 complex subunit TBLR1													1		1	1	120	120	N	N
UHOR_00920	uncharacterized protein					1	1									1	1	889	889	N	N
UHOR_00924	probable dihydrolipoamide acetyltransferase component of pyruvate dehydrogenase complex, mitochondrial precursor	153	N	330	N																N
UHOR_00927	probable aspartate aminotransferase, mitochondrial precursor	113	N	454	N									1	1	2	1	234.5	319	N	N
UHOR_00928	uncharacterized protein	156	N	216	N																N
UHOR_00929	probable ATP-binding cassette transporter protein, mitochondrial	68	N	21	N																N
UHOR_00930	uncharacterized protein	894	N	171	N											1		118		N	N
UHOR_00931	related to DNA polymerase mu	229	N	956	N											1	1	1182	1182	N	N
UHOR_00935	related to Splicing factor U2AF-associated protein 2	22	N	1565	N											1	1	381	381	N	N
UHOR_00936	probable SCH9 - serine/threonine protein kinase involved in stress response and nutrient-sensing signaling pathway	534	N	455	N			1													N
UHOR_00937	uncharacterized protein	399	N	127	N																N
UHOR_00938	related to SGT1 - subunit of SCF ubiquitin ligase complex	134	N	40	Y	2	1														N
UHOR_00941	related to glucosyltransferase	54	N	262	N											8	3	226.375	352	N	N
UHOR_00942	related to PUF3 - transcript-specific regulator of mRNA degradation	813	N	221	N											2	1	150	176	N	N
UHOR_00944	uncharacterized protein	261	N	175	N											9	5	337.667	516.2	N	N
UHOR_00945	related to phosducin homolog, likely to be involved in regulation of pheromone response	253	N	110	N											5	1	232.8	377	Y	Y
UHOR_00947	uncharacterized protein	492	N	76	N											1	1	647	647	N	N
UHOR_00948	uncharacterized protein	198	N	108	N											3	2	236.667	287	N	N
UHOR_00949	uncharacterized protein	128	N	179	N											2	2	462.5	462.5	N	N
UHOR_00950	uncharacterized protein	25	N	48	N											5	1	266.8	569	N	N
UHOR_00952	related to RKR1 - RING domain E3 ubiquitin ligase	204	N	73	N																N
UHOR_00953	related to BYE1 - negative regulator of transcription elongation	177	N	256	N											2	1	638	1136	N	N
UHOR_00954	probable TOM40 - mitochondrial import receptor (MOM38)	252	N	178	N																N
UHOR_00955	probable FCF1 - putative PINc domain nuclease	184	N	101	N																N
UHOR_00956	uncharacterized protein	283	N	240	N																N
UHOR_00957	related to probable O-sialoglycoprotein endopeptidase	122	N	1754	N																N
UHOR_00958	related to APN2 - AP endonuclease, exonuclease III homolog	238	N	77	N									1	1	2		238.5		N	N
UHOR_00961	related to SGF73 - SAGA complex subunit	260	N	130	N	1										1		115		N	N
UHOR_00962	uncharacterized protein	166	N	143	N											1		124		N	N
UHOR_00964	probable TFP1p - H -ATPase V1 domain 69 KD catalytic subunit, vacuolar	232	N	146	N																N
UHOR_00965	probable RPT1 - 26S proteasome regulatory subunit	269	N	63	N																N
UHOR_00966	uncharacterized protein	35	N	103	N											1		118		N	N
UHOR_00967	related to CDP diacylglycerol-inositol 3-phosphatidyltransferase	320	N	382	N																N
UHOR_00968	uncharacterized protein	82	N	207	N																N
UHOR_00969	uncharacterized protein															2	1	185.5	244	N	N
UHOR_00970	uncharacterized protein																				N
UHOR_00973	uncharacterized protein	821	N	310	N											1	1	595	595	N	N
UHOR_00976	uncharacterized protein																				N
UHOR_00977	probable CPS1 - Gly-X carboxypeptidase YSCS precursor	301.5	Y	279	N																N
UHOR_00979	related to nuclear pore complex protein Nup160	259	N	718	N											2		217		N	N
UHOR_00980	related to Phenol 2-monooxygenase	351	N	260	N																N
UHOR_00981	related to Hgl1p, required for dimorphism and teliospore formation	892	N	212	N											3		119.667		N	N
UHOR_00982	uncharacterized protein																				N
UHOR_00983	related to COP9 signalosome complex subunit 6	241.333	Y	810	N											1		127		N	N
UHOR_00985	uncharacterized protein	258	N	60	N											1	1	777	777	N	N
UHOR_00987	uncharacterized protein	116	N	174	N									4							N
UHOR_00988	uncharacterized protein	39	N	30	N																N
UHOR_00989	uncharacterized protein	240	N	83	N																N
UHOR_00990	related to cytochrome-b5 reductase	104	N	405	N																N
UHOR_00992	probable UBC5 - E2 ubiquitin-conjugating enzyme	173	N	250	N	1															N
UHOR_00993	uncharacterized protein	65	N	130	N																N
UHOR_00994	probable Family 9 glycosyl hydrolase	521	N	136	N											2	1	218.5	292	N	N
UHOR_00996	related to YSC84 - protein involved in the organization of the actin cytoskeleton	11	N	172	N											1	1	232	232	N	N
UHOR_00997	related to RAD7 - nucleotide excision repair protein	134	N	180	N									1		1		146		N	N
UHOR_00998	uncharacterized protein	127	N	239	N																N
UHOR_00999	probable 40s ribosomal protein S13.e	413.5	Y	188	N					1											N
UHOR_01000	probable RPS6B - 40s ribosomal protein S6	67	N	441	N	2								3	1						N
UHOR_01001	related to CDC23 - cell division control protein	127	N	169	N											2		134		N	N
UHOR_01002	probable Vacuolar (H )-ATPase, 98 KD subunit	170	N	646	N																N
UHOR_01003	uncharacterized protein	135	N	166	N																N
UHOR_01005	uncharacterized protein	76	N	178	N	1															N
UHOR_01006	probable NADH-ubiquinone oxidoreductase 23 kDa subunit precursor	244	N	176	N																N
UHOR_01007	probable NADH-ubiquinone oxidoreductase 24 kDa subunit, mitochondrial precursor	138	N	273	N	1															N
UHOR_01008	related to FCJ1 - mitochondrial inner membrane protein involved in formation of crista junctions	127	N	122	N																N
UHOR_01009	probable golgi adaptor HA1/AP1 adaptin gamma subunit	195	N	76	N																N
UHOR_01011	related to RNA helicase	79	N	240	N																N
UHOR_01012	related to GPI - transamidase subunit	118	N	26	N											1		233		N	N
UHOR_01014	probable ARL1 - ADP-ribosylation factor	64	N	763	N																N
UHOR_01015	probable HOS2 - putative histone deacetylase	194	N	145	N																N
UHOR_01016	uncharacterized protein	537	N	166	N																N
UHOR_01018	probable ubiquitin-protein ligase	388	N	162	N											1	1	378	378	N	N
UHOR_01021	uncharacterized protein	360	N	191	N	1										2	2	627.5	627.5	N	N
UHOR_01023	uncharacterized protein	159	N	95	N	1								1							N
UHOR_01025	related to NADH:ubiquinone oxidoreductase 14 kda	120	Y	277	N	1										2		175		Y	N
UHOR_01026	uncharacterized protein	108	N	35	N																N
UHOR_01027	related to Cell cycle control protein cwf5	108	N	119	N																N
UHOR_01029	related to SIP2 - subunit of the Snf1 serine/threonine protein kinase complex	669	N	100	N											2		123		N	N
UHOR_01030	related to TFB3 - TFIIH subunit (transcription/repair factor)	90	N	185	N																N
UHOR_01031	uncharacterized protein	1514	N	139	N									1		4	2	263.25	278.5	N	N
UHOR_01032	uncharacterized protein													3	2						N
UHOR_01033	uncharacterized protein	966	N	369	N																N
UHOR_01034	uncharacterized protein			117	N											3	1	432	630	N	N
UHOR_01036	probable urate oxidase (uricase)	323	N	140	N																N
UHOR_01038	probable het-c2 protein	307	N	102.75	N											2	1	450	706	N	N
UHOR_01039	probable FBA1 - fructose-bisphosphate aldolase	245.333	Y	159	N	1															N
UHOR_01040	uncharacterized protein	92	N	80	N											2	1	119	132	N	N
UHOR_01041	uncharacterized protein	196	N	1120	Y	1	1									1		124		N	N
UHOR_01042	related to TRM44 - tRNA(Ser) Um(44) 2'-O-methyltransferase	16	N	81	N																N
UHOR_01043	related to TOM5 - mitochondrial outer membrane protein	49	N	157	N	1															N
UHOR_01044	related to RRP5 - processing of pre-ribosomal RNA	79	N	56	N									1		4	2	882	1637	N	N
UHOR_01045	related to VBA1 - Vacuolar Basic Amino acid transporter	192	N	121	N																N
UHOR_01047	related to anaphase promoting complex subunit 10	48	N	153	N	1										1	1	1019	1019	N	N
UHOR_01048	related to TIM13 - Translocase of the inner membrane	116	N	108	N	1															N
UHOR_01050	related to TAZ1 - Lyso-phosphatidylcholine acyltransferase	238	N	80	N											3	2	209.333	249	N	N
UHOR_01051	related to CYC2 - cytochrome-c mitochondrial import factor	44	N	142	N											1	1	963	963	N	N
UHOR_01052	uncharacterized protein	62	N	40	N											1		109		N	N
UHOR_01054	probable CBF5 - Centromere Binding Factor / putative rRNA pseuduridine synthase	80	N	688	N											3	2	223	281	N	N
UHOR_01055	probable ribosomal protein L22	134	N	256	N	1								1							N
UHOR_01057	uncharacterized protein	246	N	85	N	1															N
UHOR_01059	related to bacterial leucyl aminopeptidase precursor	65	N	80	N																N
UHOR_01060	related to LTV1 - low-temperature viability protein	331	N	213	N											4		129.75		N	N
UHOR_01061	related to CSL4 - exosome core component	182	N	166	N																N
UHOR_01062	related to HRK1 - Protein kinase with a role in ion homeostasis	831	N	124	N																N
UHOR_01063	uncharacterized protein																				N
UHOR_01064	uncharacterized protein	227	N	241	N											1		317		N	N
UHOR_01065	related to NOP7 - component of several different pre-ribosomal particles	200	N	448	N											4	2	167.5	201	N	N
UHOR_01067	uncharacterized protein	333	N	225	N									2							N
UHOR_01068	related to Acyl-CoA dehydrogenase	119.333	N	211.333	Y											2	1	435	758	Y	Y
UHOR_01069	related to exochitinase	671	N	170	N											6	3	409.667	680.333	N	N
UHOR_01074	uncharacterized protein					1	1							1	1						N
UHOR_01076	related to SAD1 - protein required for assembly of U4 snRNA into the U4/U6 particle	31	N	64	N																N
UHOR_01077	uncharacterized protein	412	N	156	N																N
UHOR_01078	related to protein DGCR14, probably involved in pre-mRNA splicing	37	N	83	N									1							N
UHOR_01080	related to Zinc-binding oxidoreductase	108	N	85	N																N
UHOR_01081	uncharacterized protein			273	N					1	1										N
UHOR_01083	uncharacterized protein	265	N	460	N									2		1		105		N	N
UHOR_01085	probable G-protein beta subunit Bpp1	702	N	321	N																N
UHOR_01086	uncharacterized protein	127.5	N	39	N	1				1	1					1		101		N	N
UHOR_01087	uncharacterized protein	184	N	132	N											4		122.25		N	N
UHOR_01088	uncharacterized protein	525	N	80	N											7		133.143		N	N
UHOR_01089	uncharacterized protein	100.5	Y	255.5	N									1							N
UHOR_01090	related to monooxygenase	193	N	77	N											2	1	270.5	319	N	N
UHOR_01091	probable TIM17 - mitochondrial inner membrane import translocase subunit	564	N	474	Y	1	1														N
UHOR_01092	related to Exocyst complex component Sec5	165	N	54	N											2		232		Y	N
UHOR_01093	related to Proteasome activator complex subunit 3	18	N	150	N																N
UHOR_01094	probable YOR1 - ABC transporter	564	N	69	N																N
UHOR_01095	probable NPL4 - nuclear protein localization factor and ER translocation component																				N
UHOR_01096	uncharacterized protein															1		170		N	N
UHOR_01097	related to NOP6 - protein with possible role in rRNA processing	80	N	343	N									1		1	1	101	101	N	N
UHOR_01098	uncharacterized protein									1		1									N
UHOR_01099	probable TIM8 - Translocase of the mitochondrial inner Membrane	43	N	284	N	2		1													N
UHOR_01101	probable NADH2 dehydrogenase (ubiquinone) flavoprotein 1	198.5	Y	79	N	1															N
UHOR_01102	uncharacterized protein	223	N	314	N											1	1	1469	1469	N	N
UHOR_01104	related to sugar transport protein	118	N	349	N											3	2	374.667	500	N	N
UHOR_01105	related to MAPKK kinase	274	N	359	N											1		137		N	N
UHOR_01106	related to aflatoxin aldehyde reductase					1	1														N
UHOR_01108	uncharacterized protein	75	N	69	N									1							N
UHOR_01109	related to stress response protein rds1p	21	N	50	N																N
UHOR_01110	probable FEN2 - Pantothenate permease	747	N	87	N																N
UHOR_01111	related to UTP11 - subunit of U3-containing small subunit processome complex	287	N	86	N											2		120		N	N
UHOR_01112	probable COX11 - cytochrome-c oxidase assembly protein	108	N	63	N	1										1		118		Y	N
UHOR_01114	uncharacterized protein	922	N	123	N																N
UHOR_01117	related to Origin recognition complex subunit 4	49	N	1053	N																N
UHOR_01118	probable CHD1 - transcriptional regulator	183	N	67	N											1		101		N	N
UHOR_01119	probable RFC4 - DNA replication factor C, 37 kDa subunit	206	N	131	N																N
UHOR_01120	uncharacterized protein	448	N	197	N	1		2		1						1		143		N	N
UHOR_01122	uncharacterized protein	155	N	413	N	1										1		107		N	N
UHOR_01124	related to KEL1 - involved in cell fusion and morphology	278	N	311	N											1	1	178	178	N	N
UHOR_01125	uncharacterized protein	513	N	127	N																N
UHOR_01127	uncharacterized protein	1347	Y	69	N	1															N
UHOR_01129	uncharacterized protein			378	N	1								1	1	3	1	358	587	N	N
UHOR_01130	uncharacterized protein	279	N	70	N											1		113		N	N
UHOR_01131	uncharacterized protein	170	N	224	N																N
UHOR_01134	probable splicing factor 3B subunit 3	233	N	88	N																N
UHOR_01135	uncharacterized protein	395	N	406	N							1	1								N
UHOR_01136	related to DNA repair protein rad18	332	N	65	N											1		121		N	N
UHOR_01137	related to 2-dehydropantoate 2-reductase	363	N	34	N																N
UHOR_01139	related to TAF1 - TFIID subunit (TBP-associated factor), 145 kD	271	N	112	N											2		157		N	N
UHOR_01140	uncharacterized protein	100	N	139	N																N
UHOR_01141	uncharacterized protein	61	N	43	N																N
UHOR_01142	probable LSG1 - Large-Subunit GTPase involved in 60S ribosomal subunit biogenesis	100	N	43	N																N
UHOR_01143	related to IMG2 - mitochondrial ribosomal protein of the large subunit	78	N	269	N																N
UHOR_01144	related to SSS1 - ER protein-translocase complex subunit	99	N	552.333	Y	1				2	1										N
UHOR_01145	probable ribosomal protein L35	236	N	171	N	1								1	1						N
UHOR_01146	uncharacterized protein	1212	N	382	N																N
UHOR_01148	probable Splicing factor 3B subunit 5	46	N	514	N	1										2	2	454	454	N	N
UHOR_01149	uncharacterized protein													1		1	1	159	159	N	N
UHOR_01150	uncharacterized protein	680	N	159	N											5	2	379.6	216	N	N
UHOR_01151	related to INO80 - ATPase with chromatin remodeling and helicase activity	439	N	75	N									1		1	1	1095	1095	N	N
UHOR_01152	uncharacterized protein					1						1				1	1	536	536	N	N
UHOR_01153	related to DDR48 - heat shock protein	140	N	116	N									1		2	2	309	309	N	N
UHOR_01154	uncharacterized protein	197	N	197	N																N
UHOR_01156	uncharacterized protein	285	N	104	N																N
UHOR_01157	related to Dynactin 1	122	N	258	N											1		228		N	N
UHOR_01158	uncharacterized protein	213	N	201	N											9	2	230.667	295	N	N
UHOR_01160	uncharacterized protein	74	N	48	N											4	2	472	785.5	N	N
UHOR_01161	uncharacterized protein	690	N	158	N											1		119		N	N
UHOR_01163	related to ERG8 - phosphomevalonate kinase	72	N	59	N											1		173		N	N
UHOR_01164	uncharacterized protein	33	N	32	N											6	1	139.833	120	Y	Y
UHOR_01166	related to CDC28 - cyclin-dependent protein kinase	90	N	94	N																N
UHOR_01168	uncharacterized protein	179	N	55	N																N
UHOR_01169	uncharacterized protein	371	N	151	N																N
UHOR_01170	uncharacterized protein	510	N	496	N											1	1	346	346	N	N
UHOR_01171	uncharacterized protein	257	N	105	N											1		246		N	N
UHOR_01172	uncharacterized protein	128	N	91	N																N
UHOR_01173	uncharacterized protein	502	N	302	N																N
UHOR_01174	probable coatomer gamma-2 subunit	218	N	104	N																N
UHOR_01175	related to MMS21 - SUMO ligase and component of the SMC5-SMC6 complex	101	N	149	N	1															N
UHOR_01177	probable URA7 - CTP synthase 1	331	N	147	N									2							N
UHOR_01178	uncharacterized protein	429	N	126	N																N
UHOR_01179	probable 40s ribosomal protein s28	43	N	421	N	1															N
UHOR_01181	uncharacterized protein	299	N	296	N											1	1	323	323	N	N
UHOR_01182	probable Rac1 GTP binding protein	460	N	400	N																N
UHOR_01183	uncharacterized protein	339	N	92	N																N
UHOR_01184	related to RAV1 - Regulator of (H )-ATPase in vacuolar membrane	168	N	215	N																N
UHOR_01185	probable ACP1 - mitochondrial acyl-carrier protein	178	N	286.333	N	1															N
UHOR_01187	related to mitochondrial ribosomal protein YmL8	142	N	231	N																N
UHOR_01189	uncharacterized protein	167	N	73	N																N
UHOR_01190	uncharacterized protein	68	N	12	N																N
UHOR_01191	uncharacterized protein	285	N	907	N									1		5	2	285	494	N	N
UHOR_01192	related to Heme oxygenase	93	N	84	N											1		174		N	N
UHOR_01193	uncharacterized protein	1134	N			1	1									4	1	222.25	363	N	N
UHOR_01194	uncharacterized protein	513	N	364	N																N
UHOR_01196	uncharacterized protein	10	N	429	N																N
UHOR_01198	uncharacterized protein	140	N	439	N											3		210		N	N
UHOR_01200	probable FUM1 - fumarate hydratase	161	N	1294	N	1															N
UHOR_01201	uncharacterized protein					1															N
UHOR_01203	probable carnitine O-acetyltransferase, mitochondrial precursor	351	N	114	N											2	1	121.5	121	N	N
UHOR_01204	uncharacterized protein													1	1	2	1	531	595	N	N
UHOR_01205	related to coenzyme a synthetase	321	N	459	N											2	1	137	126	N	N
UHOR_01208	probable AAP1 - alanine/arginine aminopeptidase	220.75	Y	145	N	1								1							N
UHOR_01209	uncharacterized protein	26	N	157	N	1										3	2	334.667	378	Y	Y
UHOR_01210	uncharacterized protein	172	N											1		1		183		N	N
UHOR_01211	uncharacterized protein	298	N	177	N					1	1										N
UHOR_01212	uncharacterized protein	49	N	433	N											1		126		N	N
UHOR_01216	uncharacterized protein	788	N	191	N																N
UHOR_01217	related to KOG1 - Subunit of TORC1, a rapamycin-sensitive complex involved in growth control	284	N	183	N											2		133		N	N
UHOR_01218	related to RRB1 - involved in the regulation of ribosome biosynthesis	117	N	179	N			1													N
UHOR_01219	related to ATX2 - Golgi membrane protein involved in manganese homeostasis	384	N	133	N																N
UHOR_01220	uncharacterized protein	78	N	746	N	1										1	1	811	811	N	N
UHOR_01223	uncharacterized protein	226	N	133	N																N
UHOR_01225	uncharacterized protein	86	N	294	N																N
UHOR_01226	related to small nuclear ribonucleoprotein snRNP U1A	154	N	135	N																N
UHOR_01227	related to BDP1 - essential subunit of RNA polymerase III transcription factor	158	N	170	N											2		561.5		Y	N
UHOR_01228	related to ALK1 - protein kinase	123	N	59	N																N
UHOR_01229	related to 50S ribosomal protein L1	113	N	269	N																N
UHOR_01230	probable bifunctional purine biosynthetic protein ade1	416	N	98	N																N
UHOR_01231	uncharacterized protein	369	N	60	N																N
UHOR_01232	uncharacterized protein	602	N	389	N											2		171		N	N
UHOR_01233	related to multidrug resistant protein	143	N	545	N																N
UHOR_01234	probable thiamine biosynthesis protein nmt1	611	N	104	N																N
UHOR_01235	probable COP9 signalosome complex subunit 2	148	N	86	N											1		126		N	N
UHOR_01236	related to bacterial glycerol-3-phosphate acyltransferases	93	N	92	N											7	3	186.571	261.333	N	N
UHOR_01239	uncharacterized protein					1						1	1								N
UHOR_01240	probable aspartyl aminopeptidase	228	N	158	N																N
UHOR_01241	related to KAP114 - Member of the karyopherin-beta family, nuclear import	54	N	116	N																N
UHOR_01243	related to FRE4 - Ferric reductase													4	2	3		397		Y	N
UHOR_01245	related to Alpha-L-arabinofuranosidase I precursor			161	N											7	4	299.429	411	N	N
UHOR_01246	uncharacterized protein			128	N																N
UHOR_01248	uncharacterized protein	46	N	34	N											1		102		N	N
UHOR_01249	probable RPT6 - 26S proteasome regulatory subunit	205	N	93	N																N
UHOR_01250	related to ISA1 - Fe/S cluster assembly protein	176	N	84	N																N
UHOR_01255	related to FRE6 - Ferric reductase			112	N											1		121		N	N
UHOR_01256	uncharacterized protein	62	N	54	N																N
UHOR_01257	uncharacterized protein					1	1														N
UHOR_01260	related to aflatoxin efflux pump AFLT																				N
UHOR_01261	uncharacterized protein																				N
UHOR_01262	uncharacterized protein	55	N	32	N											1	1	635	635	N	N
UHOR_01264	related to BZZ1 - Myo3/5p-Bee1p-Vrp1p actin assembly complex component	80	N	55	N	1															N
UHOR_01265	related to Smad nuclear interacting protein 1	81	N	307	N	1															N
UHOR_01267	probable succinate dehydrogenase [ubiquinone] iron-sulfur protein, mitochondrial precursor	136	Y	75	N	1	1														N
UHOR_01270	uncharacterized protein	67	N	47	N											1		118		N	N
UHOR_01271	related to cyclopropane-fatty-acyl-phospholipid synthase	620	N	105	N											1		118		N	N
UHOR_01272	uncharacterized protein	428	N	184	N											1		114		N	N
UHOR_01273	uncharacterized protein					1	1									1		128		N	N
UHOR_01275	related to COP9 - signalosome complex subunit 4	217	N	118	N									1							N
UHOR_01276	uncharacterized protein	638	N	162	N																N
UHOR_01277	uncharacterized protein	181	N	273	N	1															N
UHOR_01279	related to BFR1 - Nuclear segregation protein	225	N	136	N											1		129		N	N
UHOR_01281	related to D-arabinitol 2-dehydrogenase	361	N	195	N			1													N
UHOR_01283	probable YAH1 - Ferredoxin of the mitochondrial matrix	55	N	461	N	1										1	1	305	305	N	N
UHOR_01285	probable proline-tRNA ligase	49	N	99	N											3		135		N	N
UHOR_01286	related to GIS2 - Putative zinc finger protein, proposed to be involved in the RAS/cAMP signaling pathway	81.6667	Y	190.667	N	1				2	1					3		126		N	N
UHOR_01288	uncharacterized protein	29	N	465	Y									1	1	1	1	1039	1039	N	N
UHOR_01290	probable KRE6 - glucan synthase subunit	80	N	202	N											3		150		N	N
UHOR_01291	uncharacterized protein	131	N	85	N									2	1	1		105		N	N
UHOR_01292	uncharacterized protein															2	1	466	763	N	N
UHOR_01293	uncharacterized protein	481	N	65	N																N
UHOR_01295	probable RPL14B - ribosomal protein	132.5	Y	483	N	1				1											N
UHOR_01297	probable RPL42B - ribosomal protein L36a.e	321.5	Y	309	N	1															N
UHOR_01298	probable ZUO1 - zuotin	25	N	187	N																N
UHOR_01299	probable serine-tRNA ligase, cytosolic	21	N	76	N																N
UHOR_01300	related to Endoglucanase	125	N	115	N																N
UHOR_01301	related to HOS3 - Trichostatin A-insensitive homodimeric histone deacetylase (HDAC)			24	N																N
UHOR_01303	probable RPS22A - ribosomal protein S15a.e.c10, cytosolic	444.5	Y	317	N	2								2	1						N
UHOR_01305	probable RPS17B - ribosomal protein S17.e.B	90	N	337	N	1										1		176		N	N
UHOR_01307	uncharacterized protein	106	N	89	N											3	1	417.333	921	N	N
UHOR_01308	related to YKE2 - Gim complex component	54	N	74.5	N																N
UHOR_01309	related to TRL1 - tRNA ligase	25	N	486	N																N
UHOR_01311	uncharacterized protein															3		117.667		N	N
UHOR_01312	uncharacterized protein															1		323		N	N
UHOR_01314	probable HOM3 - L-aspartate 4-P-transferase	83	N	211	N									1							N
UHOR_01315	uncharacterized protein	424	N	378	N											1	1	863	863	N	N
UHOR_01316	related to VRP1 - Proline-rich actin-associated protein involved in cytoskeletal organization and cytokinesis	199	N	46	N	1										3	2	353.667	463.5	N	N
UHOR_01318	uncharacterized protein	1	N											1							N
UHOR_01319	related to SPR1 - exo-1,3-beta-glucanase precursor	303	N	286	N																N
UHOR_01321	related to HMT1 - hnRNP arginine N-methyltransferase	167	N	62	N									1	1						N
UHOR_01323	uncharacterized protein	278	N													1		212		N	N
UHOR_01324	uncharacterized protein	191	N	39	N											1	1	1293	1293	N	N
UHOR_01325	related to tRNA dihydrouridine synthase	240	N	32	N																N
UHOR_01326	uncharacterized protein	674	Y	173	N	2		2						1	1	1		236		N	N
UHOR_01328	uncharacterized protein	88	N	225	N									1		3	2	707.667	700	N	N
UHOR_01329	related to Surfeit locus protein 1	55	N	203	N																N
UHOR_01330	related to YEA4 - uridine diphosphate-N-acetylglucosamine transporter	81	N	66	N									1	1						N
UHOR_01331	uncharacterized protein	91	N	95	N																N
UHOR_01332	related to PPN1 - vacuolar endopolyphosphatase	208	N	36	N											1	1	209	209	N	N
UHOR_01333	related to KCS1 - potential transcription factor of the BZIP type	235	N	62	N																N
UHOR_01334	related to Ral2 protein, implicated in activation of ras1	590	N	113	N									1	1	7		210.143		N	N
UHOR_01335	uncharacterized protein													2							N
UHOR_01336	uncharacterized protein	355	N	348	N											4	2	126.5	139.5	N	N
UHOR_01338	uncharacterized protein																				N
UHOR_01339	uncharacterized protein					1	1														N
UHOR_01341	probable U6 snRNA-associated Sm-like protein LSm6															2	2	1471.5	1471.5	Y	Y
UHOR_01343	uncharacterized protein																				N
UHOR_01344	related to veA protein	875	N	130	N											1	1	110	110	N	N
UHOR_01345	uncharacterized protein															2		129		N	N
UHOR_01347	related to GCD14 - translational repressor of GCN4	151	N	328	N									2	1						N
UHOR_01348	uncharacterized protein	609	N	291	N																N
UHOR_01350	probable Kinesin-7a motor protein	18	N	285	N																N
UHOR_01351	uncharacterized protein	163	N	181	N																N
UHOR_01352	probable AFG3 - protease of the SEC18/CDC48/PAS1 family of ATPases (AAA)	175	N	148	N																N
UHOR_01354	uncharacterized protein	271.5	Y	124	N	2		4													N
UHOR_01355	related to HYM1 - component of the RAM signaling network	396	N	68	N																N
UHOR_01357	uncharacterized protein																				N
UHOR_01358	related to TGS1 - trimethyl guanosine synthase	56	N	155	N											2	1	827	1086	N	N
UHOR_01359	uncharacterized protein	399	N	60	N																N
UHOR_01360	related to UBP8 - Ubiquitin-specific protease component of the SAGA complex	409	N	88	N											2	1	184.5	258	N	N
UHOR_01361	related to glucose regulated stress protein, HSP70-like	250	N	71	N																N
UHOR_01363	probable VPS21 - Rab5-like GTPase involved in vacuolar protein sorting	179	N	246	N	1															N
UHOR_01366	related to BUR6 - subunit of a heterodimeric NC2 transcription regulator complex with Ncb2p					1	1														N
UHOR_01367	related to cop9 complex subunit 3	68	N	241.5	Y	1				4											N
UHOR_01368	uncharacterized protein	46	N	1043	N																N
UHOR_01369	uncharacterized protein	254	N	77	N									1		3	1	1036	2683	N	N
UHOR_01370	probable CDC31 - spindle pole body component, centrin	102	N	179	N																N
UHOR_01371	related to MPH1 - Member of the DEAH family of helicases	117	N	428.5	N											4	1	209.5	391	N	N
UHOR_01372	related to COX18 - mitochondrial inner membrane protein required for membrane insertion of C-terminus of Cox2p	128	N	62	N																N
UHOR_01374	uncharacterized protein	73	N	173.5	N									1							N
UHOR_01375	related to TFIIH basal transcription factor complex p34 subunit	108	N	905	N									1	1	2	1	667	1107	Y	Y
UHOR_01376	related to DBP6 - ATP-dependent RNA helicase	85	N	292	N											1		122		N	N
UHOR_01377	uncharacterized protein	262	N	398.5	Y											3		138.667		N	N
UHOR_01378	probable RFC5 - DNA replication factor C, 40 KD subunit	37	N	116	N											1		110		N	N
UHOR_01379	uncharacterized protein	648	N	339	N											2	1	250.5	281	N	N
UHOR_01380	uncharacterized protein	456	N	306	N																N
UHOR_01382	uncharacterized protein	245	N	247	N	1								1	1						N
UHOR_01385	probable MDR1 - Mac1p interacting protein	111	N	154	N																N
UHOR_01386	probable MET6 - methionine synthase	190	N	283	N	1								1	1						N
UHOR_01388	uncharacterized protein	96	N	73	N																N
UHOR_01389	uncharacterized protein	42	N	160	N																N
UHOR_01390	probable translation elongation factor eEF-1 alpha chain	162	N	191	N																N
UHOR_01391	related to TAF7 - TFIID subunit (TBP-associated factor), 67 kD	204	N	174	N											3	1	232	425	N	N
UHOR_01392	probable 60S ribosomal protein L32	34	Y	218	N	2															N
UHOR_01394	probable ribosomal protein L13a	419.5	N	466	N			1													N
UHOR_01395	uncharacterized protein	250	N	116	N																N
UHOR_01396	related to DSK2 - ubiquitin-like protein	78	N	164	N											3	3	154.667	154.667	N	N
UHOR_01397	uncharacterized protein	142	N	21	N																N
UHOR_01398	uncharacterized protein	104	N	127	N											1		104		N	N
UHOR_01400	uncharacterized protein	179	N	102	N									1	1	1	1	441	441	N	N
UHOR_01402	uncharacterized protein	62	N	127	N	1															N
UHOR_01403	uncharacterized protein	19	N	76	N																N
UHOR_01404	probable ADP, ATP carrier protein (ADP/ATP translocase)	167	Y	101	N	1		1													N
UHOR_01405	probable calcineurin catalytic subunit	431	Y	133	N							1									N
UHOR_01406	uncharacterized protein	198	N	225	N											1		114		N	N
UHOR_01409	uncharacterized protein					2															N
UHOR_01410	uncharacterized protein	621	N	182	N																N
UHOR_01411	uncharacterized protein	16	N	195	N											1	1	493	493	N	N
UHOR_01412	related to QCR6 - ubiquinol--cytochrome-c reductase 17K protein	130	N	490	Y	1				1	1										N
UHOR_01414	related to Tuberin	220	N	358	N									1							N
UHOR_01415	probable CYB2 - L-lactate dehydrogenase (cytochrome b2)	213	N	855	N											1	1	720	720	N	N
UHOR_01417	related to LCB2 - serine C-palmitoyltransferase subunit	438	N	160	N																N
UHOR_01418	probable ribosomal protein L24.e.A, cytosolic	591.5	N	283	N	1										2	1	150	172	N	N
UHOR_01421	uncharacterized protein	765	Y	458	N	1										1		160		N	N
UHOR_01422	probable ARG6 - n-acetyl-gamma-glutamyl-phosphate reductase	309	N	135	N	1															N
UHOR_01423	uncharacterized protein	569	Y	669	N	2															N
UHOR_01425	related to Stress-activated map kinase interacting protein 1	191	N	163	N									1	1	6	1	205.833	449	N	N
UHOR_01426	related to SWC4 - component of the Swr1p complex	34	N	101	N																N
UHOR_01428	probable RAS GTPase-activating protein sar1	395	N	236	N																N
UHOR_01429	uncharacterized protein													2	1						N
UHOR_01433	related to Spindle pole body component alp6	241	N	228	N											3	3	636.667	636.667	Y	Y
UHOR_01434	uncharacterized protein	901	N	191	N																N
UHOR_01436	related to 4-coumarate--CoA ligase	75	N																		N
UHOR_01437	related to RTS2 - Basic zinc-finger protein, involved in UV response and DNA replication	312	N	636	N																N
UHOR_01439	uncharacterized protein	401	N	338	N																N
UHOR_01440	related to decapping enzyme	250	Y	217	N			1				1									N
UHOR_01442	probable serine hydroxymethyltransferase, cytosolic	16	N	394	N																N
UHOR_01444	uncharacterized protein			852	N									1		2	2	359.5	359.5	N	N
UHOR_01445	uncharacterized protein	219	N	101	N																N
UHOR_01446	related to PPX1 - Exopolyphosphatase	96	N	147	N																N
UHOR_01448	probable stearoyl-CoA desaturase	28	N	182	N																N
UHOR_01450	related to RAX1 - Protein involved in determination of budding patterns	247	N	135	N									2	1						N
UHOR_01451	related to serine/threonine-protein kinase	525	N	360	N											4	1	188	300	N	N
UHOR_01453	related to CYS3 - cystathionine gamma-lyase	209	N	245	N																N
UHOR_01454	uncharacterized protein	118	N	142	N							1	1			1	1	148	148	N	N
UHOR_01455	related to HST1 - silencing protein	90	N	325	N									1							N
UHOR_01457	related to NOG2 - GTPase involved in ribosomal large subunit-nucleus export	254	N	121	N			1								7	3	243.857	352	N	N
UHOR_01458	related to makorin ring zinc finger protein	145	N	55	N																N
UHOR_01459	related to carotenoid cleavage dioxygenase 1	110	N	70	N																N
UHOR_01461	related to RAD26 - DNA repair and recombination protein	87	N	6	N																N
UHOR_01462	uncharacterized protein													1		1	1	356	356	N	N
UHOR_01463	uncharacterized protein	277	N	566	N									2		2	2	892	892	N	N
UHOR_01464	related to ELF1 \FB transcription elongation factor									1	1										N
UHOR_01466	uncharacterized protein	44	N	515	N																N
UHOR_01467	uncharacterized protein (N-terminal fragment)													1		2		221		N	N
UHOR_01469	probable chaperone bip	179	Y	239	N	1															N
UHOR_01471	uncharacterized protein	231	N	34	N											3	1	284.333	614	N	N
UHOR_01472	related to nucleoside hydrolase	194	N	99	N																N
UHOR_01473	related to Nuclease Le3	44	N	769	N	1															N
UHOR_01475	uncharacterized protein	218	N	94	N																N
UHOR_01476	related to ATP20 - subunit G of mitochondrial F1F0-ATP Synthase	211	N	132	N	1															N
UHOR_01478	probable Myosin regulatory light chain cdc4	271	N	490	N	1															N
UHOR_01480	uncharacterized protein	313	N	441.5	N			1													N
UHOR_01482	probable RRP45 - Exosome complex exonuclease	213	N	574	N																N
UHOR_01483	uncharacterized protein	264	N	90	N											5	1	124.4	116	N	N
UHOR_01486	uncharacterized protein	262	N	79	N											1		111		N	N
UHOR_01487	uncharacterized protein	115	N	113	N																N
UHOR_01488	related to ALG13 - catalytic component of UDP-GlcNAc transferase	86	N	470	N																N
UHOR_01489	uncharacterized protein															1		130		N	N
UHOR_01490	uncharacterized protein	197	Y	248	N	1								1		9	2	343.444	915	Y	N
UHOR_01491	uncharacterized protein	140	N	199	N											1		110		N	N
UHOR_01494	probable Ubiquitin conjugating enzyme E2-16 kDa	527.5	Y	138	N	1								1		3	3	264.333	264.333	N	N
UHOR_01495	uncharacterized protein	67	N	138	N											1		125		N	N
UHOR_01496	related to ELC1 - Elongin C transcription elongation factor	193.75	Y	73	N	1								1							N
UHOR_01498	probable small G-protein Ras1	668	N	287	N	1															N
UHOR_01500	related to YND1 - apyrase (NDPase/NTPase)	522	N	374	N																N
UHOR_01503	uncharacterized protein	354	N	59	N											3	1	134	121	N	N
UHOR_01505	uncharacterized protein	26	N	666.333	Y											3	2	361.667	468	Y	Y
UHOR_01506	related to RKM1 - SET-domain lysine-N-methyltransferase	36.75	N	876.5	Y	1															N
UHOR_01507	uncharacterized protein	328	N	54	N											1	1	711	711	N	N
UHOR_01509	related to protein tyrosine phosphatase PPS1	1114	N	519	N																N
UHOR_01513	probable phosphoribosyl-5-aminoimidazole carboxylase	183	N	397	N																N
UHOR_01514	uncharacterized protein	313	N	309	N											1	1	309	309	N	N
UHOR_01515	uncharacterized protein	203	N	99	N											2		128.5		N	N
UHOR_01516	uncharacterized protein	261	N	82	N																N
UHOR_01518	related to GCD7 - translation initiation factor eIF2b, 43 kDa subunit	39	N	62	N																N
UHOR_01519	uncharacterized protein	160	N	1095	N											1		104		N	N
UHOR_01520	related to S-adenosylmethionine decarboxylase (spe-2)	533	N	174	N																N
UHOR_01522	related to ubiquitin-like protein activating enzyme	111	N	71	N																N
UHOR_01523	related to GGA2 - Arf-binding protein	86	N	56	N																N
UHOR_01524	uncharacterized protein	285	N	46	N									4	2	6	2	258.167	504	N	N
UHOR_01525	probable ATP citrate lyase subunit 1	286	N	425	N																N
UHOR_01527	uncharacterized protein	169	N	317	N	1										1		158		N	N
UHOR_01528	related to l-asparaginase	185	N	62	N																N
UHOR_01529	probable POL2 - DNA polymerase epsilon, calytic subunit A	285	N	269	N									2	1	17	9	1345.65	1322.33	Y	Y
UHOR_01531	probable glycogen synthase	215	N	233	N																N
UHOR_01532	uncharacterized protein	87	N	50	N																N
UHOR_01533	related to lariat-debranching enzyme	86	N	114	N																N
UHOR_01534	uncharacterized protein	747	N	291	N											5	2	930.8	1724.5	N	N
UHOR_01535	uncharacterized protein	771	N	491	N											4	3	245.75	287.667	N	N
UHOR_01537	uncharacterized protein																				N
UHOR_01538	uncharacterized protein																				N
UHOR_01539	uncharacterized protein	285	N	170	N											1	1	1066	1066	N	N
UHOR_01540	related to 6-phosphofructo-2-kinase	151	N	91	N											6	4	245.5	272.75	N	N
UHOR_01541	uncharacterized protein	39	N	173	N																N
UHOR_01542	uncharacterized protein	232	N	84	N											6	1	171.5	136	N	N
UHOR_01544	probable cyclophilin b	63	N	418.333	Y	1															N
UHOR_01545	uncharacterized protein																				N
UHOR_01546	related to CCC2 - copper resistance-associated P-type ATPase	317	N	91	N											5	1	140	118	N	N
UHOR_01548	uncharacterized protein	313	N	39	N									1	1	2	1	519.5	531	N	N
UHOR_01550	uncharacterized protein	462	N	266	N									1	1	1	1	159	159	N	N
UHOR_01551	uncharacterized protein	132	N	72	N																N
UHOR_01552	uncharacterized protein	829	N	7	N	1	1									2	1	243	156	N	N
UHOR_01553	uncharacterized protein	4	N	195	N																N
UHOR_01554	related to BEM3 - GTPase-activating protein	386	N	89	N											1		362		N	N
UHOR_01555	uncharacterized protein	242	N	309	N											3	1	556.667	1415	N	N
UHOR_01556	related to protein arginine N-methyltransferase	143	N	95	N																N
UHOR_01557	uncharacterized protein	269	N	169	N																N
UHOR_01558	uncharacterized protein	153	N	144	N																N
UHOR_01559	related to ROM2 - GDP/GTP exchange factor for Rho1p	222	N	101	N																N
UHOR_01561	related to VPS15 - ser/thr protein kinase	298	N	159	N									1	1	3	1	199	351	N	N
UHOR_01562	probable ARP3 - actin related protein	299	N	132	N																N
UHOR_01564	probable lysophospholipase (lpl)					1	1														N
UHOR_01566	related to EPT1 - sn-1,2-diacylglycerol ethanolamine- and cholinephosphotransferase	177	N	210	N																N
UHOR_01567	related to NADPH:adrenodoxin oxidoreductase precursor, mitochondrial	86	N	80	N																N
UHOR_01568	probable 4-aminobutyrate aminotransferase	238	N	73	N																N
UHOR_01570	uncharacterized protein	302	N	212	N											1		114		N	N
UHOR_01571	uncharacterized protein					1	1									1		196		N	N
UHOR_01573	uncharacterized protein	275	N	728	N									3	1	3	1	296.667	483	N	N
UHOR_01574	related to Delta-12 fatty acid desaturase	190	N	166	N																N
UHOR_01575	uncharacterized protein															1	1	702	702	N	N
UHOR_01576	uncharacterized protein																				N
UHOR_01578	uncharacterized protein																				N
UHOR_01580	probable ornithine decarboxylase	995	Y	106	N	1				1	1										N
UHOR_01582	probable acyl-CoA dehydrogenase, medium-chain specific, mitochondrial precursor	178	N	64	N																N
UHOR_01583	probable Siderophore biosynthesis regulatory protein URBS1	602	N	143	N									1	1	1		123		N	N
UHOR_01584	uncharacterized protein													2							N
UHOR_01585	uncharacterized protein																				N
UHOR_01587	related to mfs-multidrug-resistance transporter	229	N	167	N											1		112		N	N
UHOR_01588	uncharacterized protein	61	N	209	N									1							N
UHOR_01589	probable pyruvate carboxylase	354	N	105	N									1		2		141.5		N	N
UHOR_01591	uncharacterized protein	511	N	110	N									1	1	1	1	218	218	N	N
UHOR_01593	uncharacterized protein	320	N	476	N	1															N
UHOR_01594	probable ADE17 - 5-aminoimidazole-4-carboxamide ribotide transformylase	50	N	98	N																N
UHOR_01595	related to D-lactate dehydrogenase (cytochrome)	139	N	68	N											4	2	256.25	402	N	N
UHOR_01596	probable VRG4 - Golgi GDP-mannose transporter	601	N	118	N																N
UHOR_01597	uncharacterized protein	262.5	N	534	N																N
UHOR_01598	probable CDC48 - Microsomal protein of CDC48/PAS1/SEC18 family of ATPases	181	N	100	N																N
UHOR_01599	related to SHR3 - endoplasmic reticulum packaging chaperone	116	N	409	N																N
UHOR_01600	probable APS3 - AP-3 complex subunit, sigma3 subunit	428	N	117	N																N
UHOR_01602	probable MRS4 - Protein of the mitochondrial carrier family (MCF)	658	N	218	N																N
UHOR_01603	probable RPS18A - ribosomal protein S18.e.c4	33	N	326	N	1															N
UHOR_01605	uncharacterized protein	367	N	82	N	1								3		1	1	1311	1311	N	N
UHOR_01607	related to cyclopropane-fatty-acyl-phospholipid synthase (C-terminal fragment)	1	N	207	N																N
UHOR_01608	related to BXI1 - protein involved in apoptosis	77	N	185	N																N
UHOR_01610	related to 30S ribosomal protein S16	211	N	383	N																N
UHOR_01611	uncharacterized protein	115	N	208	N																N
UHOR_01612	uncharacterized protein	68	N	99	N	1				1	1										N
UHOR_01613	probable PIM1 - ATP-dependent protease, mitochondrial	280	N	126	N																N
UHOR_01614	probable KEM1 - multifunctional nuclease	447	N	99	N																N
UHOR_01615	related to alcohol dehydrogenase	126	N	104	N																N
UHOR_01619	uncharacterized protein	231	N	473	N	1															N
UHOR_01620	uncharacterized protein													1							N
UHOR_01622	probable GOR1 \FB glyoxylate reductase	199	N	126	N																N
UHOR_01623	uncharacterized protein	32	N	96	N											1		108		N	N
UHOR_01624	uncharacterized protein	62	N	80	N																N
UHOR_01625	uncharacterized protein	203	N	196	N											1		113		N	N
UHOR_01626	related to GRH1 - acetylated protein, involved in ER to Golgi transport	226	N	123	N																N
UHOR_01628	uncharacterized protein	181	N	163	N											3		114.667		N	N
UHOR_01630	uncharacterized protein	203	N	1021	Y	1															N
UHOR_01631	related to RNA-directed RNA polymerase	353	N	89	N																N
UHOR_01632	related to CHK1 - Serine/threonine kinase	1073	N	192	N																N
UHOR_01633	probable 4-aminobutyrate aminotransferase	190	N	46	N																N
UHOR_01634	related to AOS1 - Smt3p activating protein	122	N	144	N																N
UHOR_01635	uncharacterized protein	335	N	309	N																N
UHOR_01636	uncharacterized protein			274	N									1	1	1	1	644	644	N	N
UHOR_01637	uncharacterized protein	134	N	111	N											2		158.5		N	N
UHOR_01638	uncharacterized protein	86	N	232	N																N
UHOR_01639	probable RAD50 - DNA repair protein	245	N	91	N									1							N
UHOR_01641	uncharacterized protein	184	N	744.667	Y																N
UHOR_01642	probable SCF complex member Cullin 1	269	N	99	N																N
UHOR_01643	probable COQ5 - ubiquinone biosynthesis, methyltransferase	150	N	194	N																N
UHOR_01644	related to nucleoporin	241	N	251	N											12		130.25		N	N
UHOR_01645	probable POT1 - acetyl-CoA C-acyltransferase, peroxisomal	163	N	55	N											2	2	527	527	N	N
UHOR_01647	related to SAS10 - involved in silencing	66	N	111	N																N
UHOR_01648	uncharacterized protein	97	N	1263	N											1	1	242	242	N	N
UHOR_01650	related to EPL1 - Component of histone H4/H2A acetyltransferase complex	927	N	565.5	N	1										1		122		N	N
UHOR_01653	related to CKB1 - casein kinase II, beta subunit	407	N	70	N	1										1	1	335	335	N	N
UHOR_01654	probable PHO88 - involved in phosphate transport	228	N	242	N																N
UHOR_01655	related to TOM22 - mitochondrial outer membrane import receptor complex subunit	151	N	471	N	1															N
UHOR_01656	uncharacterized protein																				N
UHOR_01657	uncharacterized protein	317	N	111	N											2	1	819.5	1514	N	N
UHOR_01658	probable PRP43 - involved in spliceosome disassembly	182	N	155	N									1	1						N
UHOR_01659	probable short chain 3-hydroxyacyl-CoA dehydrogenase, mitochondrial precursor	177	N	87	N																N
UHOR_01661	uncharacterized protein	149	N	234	N																N
UHOR_01663	probable prefoldin subunit 5	56	N	120	N	1															N
UHOR_01664	uncharacterized protein	341	N	100	N											1	1	418	418	N	N
UHOR_01665	probable ATP synthase delta chain precursor, mitochondrial	232	N	314	N	1		1	1												N
UHOR_01668	related to TFA2 - TFIIE small subunit	43	N	319	N									2	1						N
UHOR_01670	related to adrenoleukodystrophy protein	316	N	37	N											1	1	2772	2772	N	N
UHOR_01671	uncharacterized protein	155	N	162	N											4		285		N	N
UHOR_01672	related to Exocyst complex component Sec3	189	N	45	N											2	1	500	872	N	N
UHOR_01674	uncharacterized protein (N-terminal fragment)																				N
UHOR_01676	related to YSC84 - protein involved in the organization of the actin cytoskeleton	105	N	167	N	1															N
UHOR_01677	related to glycogenin-2 beta	352	N	79	N											4	1	345	856	N	N
UHOR_01678	related to serine-protein kinase atr	107	N	113	N									2	1	11	2	331.818	1176.5	N	N
UHOR_01679	uncharacterized protein	43	N	78	N	1				1	1					1		122		N	N
UHOR_01681	uncharacterized protein	824	N	116	N											2		211		N	N
UHOR_01683	related to carboxyphosphonoenolpyruvate phosphonomutase	56	N	1663	N											1	1	1161	1161	N	N
UHOR_01685	uncharacterized protein	17	N	30	N											2	1	1146.5	1110	Y	Y
UHOR_01686	uncharacterized protein	242	N	278	N																N
UHOR_01687	uncharacterized protein	440	N	233	N											1	1	2465	2465	N	N
UHOR_01688	uncharacterized protein (N-terminal fragment)	67	N	213	N																N
UHOR_01689	related to OSH3 - Member of oxysterol-binding protein family	600	N	161	N																N
UHOR_01690	uncharacterized protein	218	N	305	N																N
UHOR_01691	uncharacterized protein	482	N	265	N											1		134		N	N
UHOR_01693	probable HIS3 - imidazoleglycerol-phosphate dehydratase	72	N	554	N	1								2							N
UHOR_01694	related to PGS1 - phosphatidylglycerophosphate synthase			118	N																N
UHOR_01695	probable RPN8 - 26S proteasome regulatory subunit	207	N	201	N																N
UHOR_01696	related to HCS1 - DNA helicase A	85	N	56	N																N
UHOR_01698	related to IKI3 - Subunit of RNA polymerase II elongator histone acetyltransferase complex	109	N	85	N																N
UHOR_01699	probable cAMP-dependent protein kinase catalytic subunit	638	N	248	N																N
UHOR_01700	probable MRPL38 - mitochondrial ribosomal protein, large subunit	243	N	139	N									1							N
UHOR_01701	uncharacterized protein					1	1							1							N
UHOR_01705	uncharacterized protein	245	N	89	N											1		214		N	N
UHOR_01706	uncharacterized protein	473	N	50	N									2							N
UHOR_01707	related to YAF9 - Component of a chromatin modifying complex	162	N	99	N									1							N
UHOR_01709	uncharacterized protein																				N
UHOR_01710	uncharacterized protein																				N
UHOR_01711	uncharacterized protein (N-terminal fragment)													1	1						N
UHOR_01712	uncharacterized protein																				N
UHOR_01713	uncharacterized protein																				N
UHOR_01714	related to Deoxyribodipyrimidine photo-lyase	701	N	135	N									2							N
UHOR_01716	probable RPA135 - DNA-directed RNA polymerase I, 135 KD subunit	262	N	122	N									1	1						N
UHOR_01717	related to HEM3 - porphobilinogen deaminase	224	N	134	N																N
UHOR_01718	related to UTP18 - possible U3 snoRNP protein involved in maturation of pre-18S rRNA	120	N	61	N																N
UHOR_01719	uncharacterized protein	390	N	102	N																N
UHOR_01720	related to MRM2 - mitochondrial rRNA methyl transferase	225	N	223.5	N																N
UHOR_01721	uncharacterized protein	183	N	697	N											1		125		N	N
UHOR_01722	probable GLR1 - glutathione reductase (NADPH)	380	N	114	N																N
UHOR_01723	related to Diaphanous protein homolog 1	301	N	67	N											1		284		N	N
UHOR_01724	related to RSM25 - mitochondrial ribosomal protein, small subunit	129	N	155	N											1		122		N	N
UHOR_01725	related to chitin deacetylase precursor	568	N	320	N																N
UHOR_01726	related to POP4 - protein involved in processing of tRNAs and rRNAs	128	N	81	N																N
UHOR_01728	uncharacterized protein															2	2	371.5	371.5	N	N
UHOR_01729	uncharacterized protein	866	Y	268	N			2													N
UHOR_01730	related to COX13 - cytochrome-c oxidase chain VIa	89	N	71	N	1															N
UHOR_01731	probable VAC8 - vacuolar membrane protein, required for the cytoplasm-to-vacuole targeting	495	N	251	N	1															N
UHOR_01733	uncharacterized protein	607	N	69	N																N
UHOR_01734	uncharacterized protein																				N
UHOR_01735	probable glyoxaloxidase 3	198	N	277	N											6	2	345	661.5	N	N
UHOR_01737	related to COX7 - cytochrome-c oxidase, subunit VII	124	N	423	N	1															N
UHOR_01738	uncharacterized protein	44	N	151	N					2	2										N
UHOR_01740	related to D-amino acid oxidase	62	N	56	N											1		148		N	N
UHOR_01741	related to PSY2 - subunit of protein phosphatase PP4 complex	355	N	171	N																N
UHOR_01742	related to DIP2 - Dom34p-interacting protein	91	N	106	N											2	1	171.5	217	N	N
UHOR_01743	uncharacterized protein	281	N	702.5	Y	1															N
UHOR_01745	probable KRE2 - alpha-1,2-mannosyltransferase	307	N	605	N											1		118		N	N
UHOR_01746	related to Oxidoreductase																				N
UHOR_01748	related to Betaine lipid synthase			21	N																N
UHOR_01751	uncharacterized protein	67	N	76	N																N
UHOR_01753	related to Retrovirus-related POL polyprotein			78	N	1															N
UHOR_01754	uncharacterized protein													1	1						N
UHOR_01755	uncharacterized protein			304	N											1	1	1008	1008	N	N
UHOR_01756	related to myo-inositol transporter	374	N	176	N																N
UHOR_01757	uncharacterized protein	252	N	67	N																N
UHOR_01759	related to PSF2 - part of GINS, replication multiprotein complex	137	N	61	N																N
UHOR_01760	related to BEM2 - GTPase-activating protein	10	N	100	N											2	2	2920	2920	N	N
UHOR_01761	related to SEN1 protein	88	N	556	N											2	1	2129.5	4119	N	N
UHOR_01762	uncharacterized protein	202	N	75	N	1	1														N
UHOR_01763	related to CDC50 - cell division protein	203	N	123	N																N
UHOR_01764	related to golgi-specific brefeldin a-resistance guanine nucleotide exchange factor 1	53	N	131	N											1		159		N	N
UHOR_01765	uncharacterized protein	31	N	64	N																N
UHOR_01767	uncharacterized protein	26	N	237	N																N
UHOR_01768	uncharacterized protein					1	1														N
UHOR_01770	related to Glucan 1,3-beta-glucosidase precursor															1		368		N	N
UHOR_01771	related to APG2 - required for sporulation	206	N	147	N																N
UHOR_01773	uncharacterized protein	295	N	96	N																N
UHOR_01774	related to GYP1 - cis-golgi GTPase-activating protein	319	Y	328	N											2	1	597.5	854	Y	N
UHOR_01775	probable SDH1 - succinate dehydrogenase (ubiquinone) flavoprotein precursor, mitochondrial	227	N	52	N																N
UHOR_01776	related to KTI12 - Elongator associated protein	54	N	81	N							1	1								N
UHOR_01778	related to RNA helicase	435	Y	49	N											1		115		N	N
UHOR_01779	related to TRF4 - topoisomerase I-related protein	421	N	64	N																N
UHOR_01780	uncharacterized protein	57	N	116	N																N
UHOR_01781	related to MSF1 - phenylalanine--tRNA ligase alpha chain, mitochondrial	51	N	91	N																N
UHOR_01782	related to dedicator of cytokinesis protein 3	563	N	71	N									1	1	1	1	929	929	N	N
UHOR_01783	related to 4-coumarate-CoA ligase	327	N	80	N											4	1	171.75	328	N	N
UHOR_01787	probable protein kinase CK2 alpha subunit	526	N	234	N																N
UHOR_01789	uncharacterized protein	102	N	106	N											2	2	614.5	614.5	N	N
UHOR_01790	related to PUB1 - major polyadenylated RNA-binding protein of nucleus and cytoplasm													1		3	1	380.667	763	N	N
UHOR_01791	probable SNF2 - component of SWI/SNF global transcription activator complex	510	N	229	N									1	1						N
UHOR_01793	related to Rpc19 - DNA-directed RNA polymerases I and III, 18KD subunit	63	N	128	N	1		1													N
UHOR_01795	uncharacterized protein	68	N	105	N	1															N
UHOR_01797	uncharacterized protein	357	N	189	N											1	1	353	353	N	N
UHOR_01798	uncharacterized protein	128	N	151	N																N
UHOR_01799	related to p33ING1b (ING1) protein	359	N	142	N											3	2	297.333	341.5	N	N
UHOR_01801	probable EFB1 - translation elongation factor eEF1beta	40	N	401	N	1		1								1		102		N	N
UHOR_01802	uncharacterized protein	73	N	166	N																N
UHOR_01803	uncharacterized protein	54	N	331	N																N
UHOR_01805	uncharacterized protein	104	N	196	N																N
UHOR_01807	uncharacterized protein	205	N	166	N	1															N
UHOR_01809	uncharacterized protein	137	N	73	N	1															N
UHOR_01810	related to sulfide:quinone oxidoreductase, mitochondrial precursor	79	N	111	N																N
UHOR_01812	uncharacterized protein	271	Y	348	N	1	1									4	1	212.75	262	N	N
UHOR_01813	related to 8-amino-7-oxononanoate synthase	168	N	54	N											3	3	214.667	214.667	N	N
UHOR_01814	related to Deoxyribose-phosphate aldolase	123	N	66	N																N
UHOR_01815	uncharacterized protein	71	N	39	N																N
UHOR_01816	related to histone acetyltransferase	311	N	103	N											1	1	105	105	N	N
UHOR_01819	related to TMT1 - trans-aconitate methyltransferase	30	N	220	N											1		168		N	N
UHOR_01820	related to PRY1 - strong similarity to the plant PR-1 class of pathogen related proteins													1							N
UHOR_01821	probable cation-transporting ATPase	417	Y	461	N	1								3							N
UHOR_01822	uncharacterized protein	293	N	145	N									3		1	1	740	740	N	N
UHOR_01823	related to HLJ1 - Co-chaperone for Hsp40p	225	N	65	N	1										2		166		Y	N
UHOR_01825	uncharacterized protein (C-terminal fragment)																				N
UHOR_01826	uncharacterized protein																				N
UHOR_01827	uncharacterized protein																				N
UHOR_01829	uncharacterized protein																				N
UHOR_01830	probable RAD6 - E2 ubiquitin-conjugating enzyme	211	N	330	N	1															N
UHOR_01831	probable SSC1 - mitochondrial HSP70 member	450	Y	268	N											1	1	111	111	N	N
UHOR_01833	related to mitochondrial import receptor subunit TOM20	106	N	251	N																N
UHOR_01834	uncharacterized protein	53	N	85	N																N
UHOR_01835	probable flavoprotein-ubiquinone oxidoreductase	366	N	79	N																N
UHOR_01836	uncharacterized protein	305	N	410	N											2	1	186.5	113	N	N
UHOR_01837	related to vacuolar segregation protein PEP7	394	N	89	N									1		2	1	554	986	N	N
UHOR_01838	uncharacterized protein	967	N	250	N											2	2	123.5	123.5	N	N
UHOR_01839	related to KRE33 - essential protein, required for biogenesis of the small ribosomal subunit	186	N	123	N											2	2	380.5	380.5	N	N
UHOR_01840	uncharacterized protein	339	Y	157	N											4	3	534	675.667	N	N
UHOR_01842	related to SSD1 protein	725	Y	231	N																N
UHOR_01843	probable alpha tubulin	198.667	Y	159	N	2															N
UHOR_01844	related to SAL1 - member of the Ca2 -binding subfamily of the mitochondrial carrier family	188	N	171	N																N
UHOR_01845	uncharacterized protein	189	N	207	N											2	2	1756.5	1756.5	N	N
UHOR_01846	probable MADS-box homolog Umc1	231	N	148	N																N
UHOR_01847	uncharacterized protein	180	N	164	N											1		167		N	N
UHOR_01849	uncharacterized protein	557	N	176	N																N
UHOR_01850	related to eIF3l - translation initiation factor 3 subunit L	102	N	142	N																N
UHOR_01851	uncharacterized protein	138	N	70	N																N
UHOR_01852	related to CYB2 - L-lactate dehydrogenase (cytochrome b2)					1	1							1							N
UHOR_01854	related to NTE1 - Serine esterase	157	N	89	N																N
UHOR_01856	related to dolichyl-phosphate beta-glucosyltransferase	279	N	48	N											1		401		N	N
UHOR_01857	related to LAP3 - member of the GAL regulon	139	N	61	N																N
UHOR_01858	uncharacterized protein					1				1	1	1	1								N
UHOR_01859	probable 3-phosphoglycerate dehydrogenase	53	N	95	N																N
UHOR_01860	uncharacterized protein	89	N	56	N																N
UHOR_01863	uncharacterized protein																				N
UHOR_01866	uncharacterized protein					1	1							1	1						N
UHOR_01868	related to SRP101 - signal recognition particle receptor, alpha chain																				N
UHOR_01869	uncharacterized protein	154	N	435	N											2	2	139	139	N	N
UHOR_01870	uncharacterized protein	206	N	139	N											1		114		N	N
UHOR_01872	probable LEU2 - beta-isopropyl-malate dehydrogenase	181	N	175	N	1															N
UHOR_01873	related to DCN1 - scaffold-type E3 ligase	156	N	87	N																N
UHOR_01874	related to 60s ribosomal protein l7, mitochondrial precursor	74	N	173	N																N
UHOR_01876	probable LSM3 - U6 snRNA-associated Sm-like protein	235	N	632.5	N					1	1					1	1	366	366	N	N
UHOR_01878	probable delta-1-pyrroline-5-carboxylate dehydrogenase	199	N	194	N																N
UHOR_01879	uncharacterized protein	391	N	72	N									1	1	4	1	352.75	984	N	N
UHOR_01881	probable NOG1 - nucleolar G-protein required for 60S ribosomal subunit biogenesis	337	N	117	N											1		108		N	N
UHOR_01882	uncharacterized protein	717	N	226	N	1								1		2	1	135	150	N	N
UHOR_01883	uncharacterized protein	174	N			2	1							2							N
UHOR_01885	uncharacterized protein	1485	N	248	N											3	2	277	221	N	N
UHOR_01886	uncharacterized protein	93	N	39	N																N
UHOR_01887	related to MDM31 - Mitochondrial inner membrane protein required for mitochondrial morphology and inheritance	225	N	75	N																N
UHOR_01888	related to ANT1 - peroxisomal ATP carrier	473	N	110	N																N
UHOR_01889	uncharacterized protein	891	N	116	N											4	2	150	142.5	N	N
UHOR_01892	uncharacterized protein	714	Y	61	N	1															N
UHOR_01893	uncharacterized protein											1									N
UHOR_01895	probable U5 snRNP-specific 40 kD protein (novel WD-40 repeat protein)	68	N	92	N																N
UHOR_01897	probable translation elongation factor 2 - putative	147	N	30	N											1	1	271	271	N	N
UHOR_01899	related to DNA polymerase X	265	N	572	N																N
UHOR_01900	uncharacterized protein	549	N	131	N											1		108		N	N
UHOR_01901	related to RNA-binding protein	88	N	134	N																N
UHOR_01902	uncharacterized protein	80	N	76	N											1		103		N	N
UHOR_01904	uncharacterized protein	31	N	146	N											1	1	181	181	N	N
UHOR_01905	uncharacterized protein	768	N	140	N																N
UHOR_01906	related to Glia maturation factor, beta	102	N	3234	N	1															N
UHOR_01907	uncharacterized protein	291	N	84	N																N
UHOR_01908	probable aminopeptidase P, cytoplasmic	139	N	618	N																N
UHOR_01909	related to NAM8 - meiotic recombination protein	853	N	229	N																N
UHOR_01910	related to Tubulin-specific chaperone A	33	N	199	N	1				1											N
UHOR_01911	related to ubiquitin carboxyl-terminal hydrolase 36	313	N	66	N											1	1	528	528	Y	Y
UHOR_01912	related to VAC14 - protein involved in regulated synthesis of PtdIns(3,5)P(2)	98	N	142	N											2	1	729.5	1351	N	N
UHOR_01913	probable PRE3 - 20S proteasome subunit (beta1)	198	N	236	N																N
UHOR_01914	probable CNB1 - calcineurin B, regulatory subunit	310	N	203	N																N
UHOR_01915	related to mitochondrial ribosomal protein S13	130	N	39	N																N
UHOR_01917	uncharacterized protein	784	N	275	N											1		112		N	N
UHOR_01918	probable TCP1 - component of chaperonin-containing T-complex	286	N	87	N									1	1						N
UHOR_01919	probable Small nuclear ribonucleoprotein F	334	N	148	N	1															N
UHOR_01921	related to general alpha-glucoside permease	338	N	415	N									1							N
UHOR_01923	related to Neurofibromin	359	N	198	N									1	1						N
UHOR_01924	probable human translationally-controlled tumor protein (TCTP)	38	N	132	N	1															N
UHOR_01926	probable SEC18 - vesicular-fusion protein, functional homolog of NSF	176	N	36	N											2	1	545.5	971	N	N
UHOR_01928	related to diadenosine hexaphosphate (Ap6A) hydrolase																				N
UHOR_01929	related to PTC5 - putative 2C protein phosphatase (PP2Cs)	222	N	244	N																N
UHOR_01930	uncharacterized protein			58	N									1	1						N
UHOR_01931	uncharacterized protein																				N
UHOR_01932	uncharacterized protein	50	N			1	1									1	1	3192	3192	N	N
UHOR_01935	related to AXL2 - required for axial pattern of budding													3	2						N
UHOR_01936	probable BET3 - involved in targeting and fusion of ER to golgi transport vesicles	252.333	Y	518	N																N
UHOR_01938	related to DNA Polymerase iota (POLI)	105	N	136	N											5	3	254.8	293	N	N
UHOR_01939	probable cytochrome b5	89	N	73	N	3				1	1			1							N
UHOR_01941	uncharacterized protein	247	N	199	N																N
UHOR_01942	related to RIX7 - AAA-type ATPase required for biogenesis and nuclear export of 60S ribosomal subunits	171	N	167	N	1								2	1						N
UHOR_01944	uncharacterized protein	106	N	116	N																N
UHOR_01947	uncharacterized protein			97	N																N
UHOR_01950	uncharacterized protein													1							N
UHOR_01952	uncharacterized protein	73	N	78	N																N
UHOR_01953	related to GLE1 - RNA export mediator	92	N	731	Y	1										3	1	816	1265	N	N
UHOR_01955	related to 8-oxoguanine DNA-glycosylase	77	N	54	N																N
UHOR_01956	related to NOB1 - essential nuclear protein involved in proteasome maturation and synthesis of 40S ribosomal subunits	73	N	58	N																N
UHOR_01958	uncharacterized protein	142	N	244	N																N
UHOR_01959	uncharacterized protein	28	N	40	N	1															N
UHOR_01960	related to Trophinin	177	N	96	N																N
UHOR_01961	related to TIP41 - negatively regulates the TOR signaling pathway	116	N	42	N											2	2	259.5	259.5	N	N
UHOR_01963	related to NOP14 - nuclear and nucleolar protein with possible role in ribosome biogenesis	172	N	75	N							1				3		200		N	N
UHOR_01964	related to NADH-ubiquinone oxidoreductase B16.6 subunit	187.667	Y	377	N	1				3	1										N
UHOR_01966	related to Vacuolar assembly protein VPS41	270	N	43	N											2	1	290	445	N	N
UHOR_01969	uncharacterized protein	123	N	171	N																N
UHOR_01970	probable DLD2 - D-lactate dehydrogenase	86	N	38	N											2	1	139.5	165	N	N
UHOR_01971	probable serine/threonine protein phosphatase 4 catalytic subunit	494	N	149	N											1		113		N	N
UHOR_01972	related to CLC1 - clathrin light chain	246	N	152	N																N
UHOR_01973	probable RPS11B - ribosomal protein S11B	142	N	321	N	1								1							N
UHOR_01974	probable 40S ribosomal protein S12	144	N	204	Y	1															N
UHOR_01975	uncharacterized protein	235.5	Y	191	N	1															N
UHOR_01977	related to CDC7 - protein kinase	551	N	120	N																N
UHOR_01979	probable eukaryotic translation initiation factor 3 subunit 7	170	N	114	N																N
UHOR_01981	probable VID27 - involved in Vacuole import and degradation	147	N	165	N											1		262		N	N
UHOR_01984	related to pre-mRNA splicing factor	184	N	382	N							1				3	2	468.667	605.5	N	N
UHOR_01986	probable 60S ribosomal protein L18	128	N	271	N	1										1	1	395	395	N	N
UHOR_01988	uncharacterized protein (N-terminal fragment)					1	1									1		107		N	N
UHOR_01991	related to Transformer-2 protein	113	N	709	N																N
UHOR_01993	related to Acetylcholinesterase precursor	162	N	326	N											3	2	441	606.5	N	N
UHOR_01994	probable IDH2 - isocitrate dehydrogenase (NAD) subunit 2, mitochondrial	164	N	178	N																N
UHOR_01995	probable IDH1 - isocitrate dehydrogenase [NAD] subunit 1, mitochondrial	137	N	278	N																N
UHOR_01996	uncharacterized protein					1	1														N
UHOR_01998	uncharacterized protein	160	N	319	N											3	1	407	785	N	N
UHOR_01999	related to coenzyme A diphosphatase	396	N	49	N																N
UHOR_02000	uncharacterized protein	93	N	436	N																N
UHOR_02001	uncharacterized protein	65	N	250	N											2	2	252.5	252.5	N	N
UHOR_02004	probable glutaryl-CoA dehydrogenase (N-terminal fragment)	32	N									1	1			2	1	155.5	151	N	N
UHOR_02005	uncharacterized protein	27	N	384	N											2	2	677	677	N	N
UHOR_02006	related to DBP8 - ATP-dependent RNA helicase	206	N	171	N																N
UHOR_02007	uncharacterized protein																				N
UHOR_02008	uncharacterized protein	296	N	735.5	N	1															N
UHOR_02010	related to BRE2 - subunit of COMPASS (Set1C) complex	70	N	95	N											4	1	325.5	883	N	N
UHOR_02011	uncharacterized protein	26	N	65	N																N
UHOR_02012	uncharacterized protein	106	N	231	N	1															N
UHOR_02015	probable iron inhibited ABC transporter 2	220	N	190	N									1							N
UHOR_02016	related to MOB2 - required for maintenance in ploidy	250	N	90	N																N
UHOR_02017	related to DNA-damage inducible protein 2	136	N	102	N																N
UHOR_02018	related to TIM50 - mitochondrial inner membrane import translocase subunit	104	N	317	N																N
UHOR_02020	related to NNT1 - putative nicotinamide N-methyltransferase											1	1								N
UHOR_02021	uncharacterized protein																				N
UHOR_02023	probable ARC18 - subunit of the Arp2/3 complex	36	N	329	N	1															N
UHOR_02024	uncharacterized protein	57	N	117	N											1		204		N	N
UHOR_02025	uncharacterized protein	136	N	79	N																N
UHOR_02026	related to GRR1 - required for glucose repression and for glucose and cation transport	382	N	124	N											2	1	331	548	N	N
UHOR_02028	related to SNF4 - nuclear regulatory protein	496	N	199	N											1	1	627	627	N	N
UHOR_02029	uncharacterized protein	15	N	26	N											1		103		N	N
UHOR_02031	uncharacterized protein	48	N	155	N									1		3	1	598	1414	N	N
UHOR_02032	probable histone deacetylase	170	N	153	N																N
UHOR_02033	related to coatomer epsilon subunit	21	N	108	N																N
UHOR_02035	uncharacterized protein																				N
UHOR_02037	uncharacterized protein																				N
UHOR_02038	related to eIF3m -translation initiation factor 3 subunit M	168	N	69	N									1	1	5	2	187.6	249.5	N	N
UHOR_02040	related to alcohol dehydrogenase	185	N	63	N											1		276		N	N
UHOR_02041	uncharacterized protein	526	N	130	N	1								1	1	1	1	817	817	N	N
UHOR_02042	related to TRS23 - subunit of the transport protein particle (TRAPP) complex of the cis-Golgi	80	N	153	N	1															N
UHOR_02043	uncharacterized protein	61	N	483	N																N
UHOR_02044	related to MSS1 - mitochondrial GTPase involved in expression of COX1					1	1														N
UHOR_02046	uncharacterized protein	166	N	135	N									1	1						N
UHOR_02047	uncharacterized protein	288	N													2	1	623	1122	N	N
UHOR_02048	uncharacterized protein	995	N	260	N									1		1	1	327	327	N	N
UHOR_02049	related to Rpa43 - 43 kD subunit of DNA-directed RNA polymerase I	145	N	97	N											2		118.5		N	N
UHOR_02050	probable GSP1 - GTP-binding protein of the ras superfamily	63	N	346	N									1							N
UHOR_02052	probable BMH1 - 14-3-3 protein epsilon	744.333	Y	443	N			2						1		1		199		N	N
UHOR_02053	probable alpha-adaptin C	263	N	55	N																N
UHOR_02054	related to GIS2 - Putative zinc finger protein, proposed to be involved in the RAS/cAMP signaling pathway	91	Y	232.667	Y	2										3	2	405	438.5	N	N
UHOR_02055	uncharacterized protein	609	N	124	N																N
UHOR_02057	related to Thioredoxin	117	N	276	N																N
UHOR_02058	related to RRN3 - RNA polymerase I specific transcription factor	335	N	186	N																N
UHOR_02061	related to nuclear GTPase	67	N	103	N											1		102		N	N
UHOR_02062	related to Vacuolar membrane protein	70	N	526	N																N
UHOR_02063	uncharacterized protein	139	N	138	N											2		112.5		N	N
UHOR_02064	uncharacterized protein	133	N													1		146		N	N
UHOR_02065	related to PAC2 - microtubule effector required for tubulin heterodimer formation	43	N	153	N									2							N
UHOR_02067	uncharacterized protein													1							N
UHOR_02069	uncharacterized protein																				N
UHOR_02071	uncharacterized protein	1074	N	119	N																N
UHOR_02072	related to IMP1 - protease, mitochondrial	203	N	24	N																N
UHOR_02074	related to RER2 - cis-prenyltransferase	34	N	180.5	N																N
UHOR_02075	uncharacterized protein	88	N	327	N									2		1	1	743	743	N	N
UHOR_02076	uncharacterized protein	296	N	151	N											1		112		N	N
UHOR_02077	uncharacterized protein	240	N	132	N											1		119		N	N
UHOR_02078	probable N-terminal acetyltransferase complex subunit ARD1	58	N	237.5	N																N
UHOR_02080	probable SEC14 - phosphatidylinositol(PI)/phosphatidylcholine(PC) transfer protein	241	N	291	N																N
UHOR_02081	uncharacterized protein	541	N	97	N									1							N
UHOR_02083	uncharacterized protein	147	N	140	N									1	1						N
UHOR_02084	uncharacterized protein	664.667	Y	285	N	2		3						1		3	1	286.333	642	N	N
UHOR_02085	related to phosphoprotein phosphatase 2C	476.5	Y	120	N	1															N
UHOR_02087	uncharacterized protein													1							N
UHOR_02088	probable beta-1,3 exoglucanase precursor	398	N	343	N											1		233		N	N
UHOR_02089	uncharacterized protein																				N
UHOR_02090	related to 2-hydroxyacid dehydrogenase	1	N	616	Y																N
UHOR_02092	related to REX4 - strong similarity to X.laevis XPMC2 protein	400	N	104	N											1		126		N	N
UHOR_02093	related to UAF30 - subunit of upstream activation factor of RNA polymerase I	370	N	807	N																N
UHOR_02095	related to VPS17 - vacuolar protein sorting-associated protein	209	N	282	N																N
UHOR_02096	uncharacterized protein	272	N	703	N																N
UHOR_02098	uncharacterized protein																				N
UHOR_02100	probable SEC27 - coatomer complex beta subunit	332	N	433	N																N
UHOR_02101	uncharacterized protein	281	N	85	N																N
UHOR_02102	probable ARO2 - chorismate synthase	47	N	324	N																N
UHOR_02103	uncharacterized protein	64	N	75	N																N
UHOR_02105	related to O-methyltransferase	94	N	109	N																N
UHOR_02107	related to LDB17 - protein involved in the regulation of endocytosis	260	N	319	N									2							N
UHOR_02109	uncharacterized protein																				N
UHOR_02110	related to ERG25 - C-4 methyl sterol oxidase																				N
UHOR_02112	related to ALE1 - broad-specificity lysophospholipid acyltransferase	195	N	1474	N									1	1						N
UHOR_02113	probable MCA1 - Metacaspase	151	N	187	N																N
UHOR_02114	related to RSM27 - mitochondrial ribosomal protein, small subunit	57	N	341	N	1										1	1	215	215	N	N
UHOR_02116	uncharacterized protein	846	N	156	N									1	1						N
UHOR_02117	related to NDE1 - mitochondrial cytosolically directed NADH dehydrogenase	259	N	189	N									1							N
UHOR_02118	related to SEY1 - GTPase with a role in ER morphology	169	N	122	N																N
UHOR_02119	uncharacterized protein	12	N	102	N																N
UHOR_02121	uncharacterized protein	235	Y	35	N																N
UHOR_02122	related to Ras-GTPase-activating protein binding protein 2	206	N	317	N																N
UHOR_02123	uncharacterized protein	48	N	138	N																N
UHOR_02126	related to RMT2 - protein-arginine N-methyltransferase	22	N	648	N																N
UHOR_02127	related to MDM10 - mitochondrial morphology and inheritance component	57	N	229	N											1	1	352	352	N	N
UHOR_02129	related to NUP49 - nuclear pore protein	53	N	121	N	1										3	1	214	359	N	N
UHOR_02130	uncharacterized protein	38	N	281	N																N
UHOR_02131	uncharacterized protein	83	N	279	N																N
UHOR_02133	related to PHO80 - cyclin	660	N	573	N									1	1	1	1	232	232	N	N
UHOR_02134	probable Lipase B precursor	72	N	157	N																N
UHOR_02135	related to fumarylacetoacetate hydrolase									1	1					1		248		N	N
UHOR_02138	probable Cytochrome P450 monooxygenase/Phenylacetate hydroxylase	136	N																		N
UHOR_02139	uncharacterized protein	350	N	262	N									1							N
UHOR_02140	uncharacterized protein	446	N	967.5	Y	1								2	1						N
UHOR_02141	probable homogentisate 1,2-dioxygenase	224	N	42	N											3		128.333		N	N
UHOR_02143	related to Crg1 protein (Putative arabinase)																				N
UHOR_02144	uncharacterized protein	34	N	113	N																N
UHOR_02145	uncharacterized protein															2	1	249	394	N	N
UHOR_02147	related to high-affinity nickel transport protein nic1	135	N	918	N																N
UHOR_02149	probable DNA replication licensing factor (nimQ)	197	N	192	N											1		102		N	N
UHOR_02150	probable ERG20 - farnesyl-pyrophosphate synthetase	90	N	100	N																N
UHOR_02151	related to dynactin subunit p62	56	N	651	N																N
UHOR_02153	uncharacterized protein					1	1									4	2	127	134	N	N
UHOR_02154	related to Serine/threonine-protein kinase	460	N	198	N									3	3	2		112		N	N
UHOR_02156	related to CYC3 - holocytochrome-c synthase (cytochrome c heme lyase)	100	N	165	N											2	2	810.5	810.5	N	N
UHOR_02157	related to COQ2 - para-hydroxybenzoate--polyprenyltransferase	163	N	483	N									2							N
UHOR_02158	uncharacterized protein	132	N	205.5	N	1															N
UHOR_02160	related to BRL1 - essential nuclear envelope integral membrane protein	28.5	N	69	N																N
UHOR_02161	uncharacterized protein	180	N	533	N											1	1	144	144	N	N
UHOR_02162	related to actin-interacting protein AIP3	182	N	31	N											7	2	216.571	404.5	N	N
UHOR_02164	uncharacterized protein	60	N	107	N									1							N
UHOR_02165	uncharacterized protein																				N
UHOR_02166	related to HMG-box protein Hmg3													1							N
UHOR_02167	probable DNA polymerase delta catalytic subunit	287	N	56	N																N
UHOR_02168	probable PCS60 - AMP-binding protein, peroxisomal	98	N	93	N																N
UHOR_02169	probable NOP2 - nucleolar protein	81	N	448	N											6	3	247.833	322	N	N
UHOR_02170	related to acyl-coa dehydrogenase, long-chain specific precursor	232	N	117	N																N
UHOR_02171	uncharacterized protein	201	N	60	N											1		125		N	N
UHOR_02173	uncharacterized protein	89	N	148	N																N
UHOR_02174	probable SUI2 - translation initiation factor eIF-2 alpha chain	246	N	57	N																N
UHOR_02175	uncharacterized protein	61	N	236	N																N
UHOR_02176	probable Neutral trehalase	320	N	53	N																N
UHOR_02178	related to CAT2 - Carnitine O-acetyltransferase	285	N	145.5	Y											2		130.5		N	N
UHOR_02179	probable arginyl-tRNA synthetase, cytosolic	353	N	230	N																N
UHOR_02180	uncharacterized protein	277	N	69	N											2		110		N	N
UHOR_02181	uncharacterized protein	61	N	230	N																N
UHOR_02182	related to MRPL44 - mitochondrial ribosomal protein, large subunit	46	N	195	N	1															N
UHOR_02183	related to YSH1 - component of pre-mRNA polyadenylation factor PF I	49	N	122	N																N
UHOR_02185	uncharacterized protein	22	N	53	N																N
UHOR_02186	related to ECM4 - involved in cell wall biogenesis and architecture	325	N	89	N																N
UHOR_02188	uncharacterized protein	60	N	726	N											1	1	862	862	N	N
UHOR_02189	related to gamma-tubulin complex component 2	214	N	36	N											2	1	356.5	406	N	N
UHOR_02191	uncharacterized protein	94	N	171.5	N											2		108.5		N	N
UHOR_02193	related to HXT1 - Low-affinity hexose facilitator	487	N	120	N																N
UHOR_02195	uncharacterized protein			52	N							1	1	1	1	5	2	440.6	897.5	N	N
UHOR_02196	probable SDS22 - protein phosphatase 1, regulatory subunit 7	33	N	46	N											1	1	380	380	N	N
UHOR_02197	related to SUR2 - sphingosine hydroxylase	310	N	153	N											4	1	150.5	172	N	N
UHOR_02198	probable QCR2 - 40 kDa ubiquinol cytochrome-c reductase core protein 2	231	N	119	N																N
UHOR_02200	uncharacterized protein					1	1														N
UHOR_02202	related to XPA binding protein	41	N	197	N	1								1							N
UHOR_02203	uncharacterized protein	675	N	83	N																N
UHOR_02204	related to UMP1 - proteasome maturation factor	84	N	192	Y	1								1							N
UHOR_02205	probable MTR4 - involved in nucleocytoplasmic transport of mRNA	73	N	65	N																N
UHOR_02206	related to 5`-nucleotidase precursor	119	N	38	N											5	2	237.8	225.5	Y	N
UHOR_02208	related to syntaxin family member TLG1	155	N	33	N											3	2	555	781	Y	Y
UHOR_02209	uncharacterized protein (N-terminal fragment)													1							N
UHOR_02210	related to Protein farnesyltransferase alpha subunit	165	N	45	N																N
UHOR_02211	uncharacterized protein	93	N	133	N	1								2	1						N
UHOR_02213	related to COQ1 - hexaprenyl pyrophosphate synthetase precursor	237	N	105	N											4	1	162.25	265	N	N
UHOR_02214	uncharacterized protein	168	N	982	N																N
UHOR_02215	related to serine/threonine protein kinase	537	N	52	N	1		2						2	1	2	1	819	1514	N	N
UHOR_02217	related to SUR1 - required for mannosylation of sphingolipids	505	N	92	N											2	1	925	1746	N	N
UHOR_02218	related to YIA6 - Pvruvate transporter of the mitochondrial inner membrane	648	N	397	N											3	3	304.667	304.667	N	N
UHOR_02220	related to AMD2 - acetamidase	140	N	100	N	1															N
UHOR_02221	probable ERG4 - sterol C-24 reductase	52	N	330	N									1	1						N
UHOR_02223	uncharacterized protein	645	N	192	N											1	1	119	119	N	N
UHOR_02224	probable RPL29 - 60S large subunit ribosomal protein	51	N	698	N	1															N
UHOR_02225	uncharacterized protein	522	N	163	N			1								1		110		N	N
UHOR_02226	uncharacterized protein	83	N	83	N																N
UHOR_02227	probable Peptidyl-prolyl cis-trans isomerase	55	N	382	N																N
UHOR_02229	probable Histone H2A	114	N	354	N											1	1	201	201	N	N
UHOR_02230	probable HTB2 - histone H2B.2	1454	N	269	N																N
UHOR_02231	related to VPS24 - endosomal Vps protein complex subunit	250	N	295	N	2															N
UHOR_02233	uncharacterized protein	588	N	74	N									1		1		121		N	N
UHOR_02234	related to Aquaporin 3	100	N	286	N									1		1		102		N	N
UHOR_02235	related to YPI1 - inhibitor of the type I protein phosphatase Glc7p	189	N	105	N	1															N
UHOR_02236	related to SCY1 - putative kinase	187	N	54	N									1		1		123		N	N
UHOR_02237	uncharacterized protein	363	N	237	N											2		150		N	N
UHOR_02238	uncharacterized protein	60	N	89	N											1	1	300	300	N	N
UHOR_02239	uncharacterized protein	145	N	157	N											1		121		N	N
UHOR_02240	related to UDP-glucose:glycoprotein glucosyltransferase precursor	130	N	560	N																N
UHOR_02242	uncharacterized protein	595	N	167	N																N
UHOR_02243	uncharacterized protein	491	N	518	N																N
UHOR_02245	probable dual specificity protein kinase Fuz7	727	N	66	N											1		126		N	N
UHOR_02246	related to ECM4 - protein involved in cell wall biogenesis and architecture	375	N	81	N																N
UHOR_02247	probable guanyl nucleotide exchange factor Sql2	356	N	120	N											1	1	222	222	N	N
UHOR_02248	probable KGD2 - dihydrolipoyl transsuccinylase component of the alpha-ketoglutarate dehydrogenase complex	143	N	89	N	1								1							N
UHOR_02250	uncharacterized protein	272	N	127	N											1		117		N	N
UHOR_02252	uncharacterized protein	615	N	250	N											3	1	166.667	296	N	N
UHOR_02253	uncharacterized protein	83	N	234	N	1															N
UHOR_02254	probable dihydroorotase	96	N	1088	N	1								1							N
UHOR_02256	related to HCM1 - Forkhead transcription factor													1							N
UHOR_02258	probable SMX2 - snRNP G protein	90	N	474	N									2	1						N
UHOR_02261	uncharacterized protein																				N
UHOR_02262	uncharacterized protein	262	N	79	N																N
UHOR_02263	uncharacterized protein	242	N	606	N																N
UHOR_02264	uncharacterized protein			985	Y					1	1										N
UHOR_02266	related to TAF10 - TFIID and SAGA subunit	89	N	1306	N																N
UHOR_02267	uncharacterized protein													1							N
UHOR_02269	probable FRS2 - phenylalanine--tRNA ligase beta chain, cytosolic	136	N	57	N																N
UHOR_02270	related to Importin 11	53	N	191	N																N
UHOR_02272	related to n-acetyltransferase	124	Y	151.333	N																N
UHOR_02274	uncharacterized protein	89	N	73	N									1	1						N
UHOR_02277	uncharacterized protein	301	N	109	N											1		146		N	N
UHOR_02278	related to GET4 - protein with a role in insertion of tail-anchored proteins into the ER membrane	63	N	99	N																N
UHOR_02279	probable PRP8 - U5 snRNP protein, pre-mRNA splicing factor	228	N	87	N											1	1	176	176	N	N
UHOR_02281	uncharacterized protein	182	N	143	Y																N
UHOR_02282	uncharacterized protein	126	N	594	N									1							N
UHOR_02283	uncharacterized protein	186	N	73	N											7	2	144.429	161	N	N
UHOR_02285	related to FMO1 - flavin-containing monooxygenase					1	1														N
UHOR_02286	probable RPN11 - 26S proteasome regulatory subunit	50	N	73	N									1	1						N
UHOR_02287	related to ARL1 - ADP-ribosylation factor					1	1														N
UHOR_02288	related to VPS52 - component of the Golgi-associated retrograde protein complex	86	N	108	N											3	2	220.333	231.5	N	N
UHOR_02289	related to SSK2 - MAP kinase kinase kinase of the high osmolarity signal transduction pathway	365	N	120	N																N
UHOR_02290	uncharacterized protein																				N
UHOR_02292	uncharacterized protein	392	N	298	N																N
UHOR_02293	uncharacterized protein	178	N	57	N											5	1	183.4	214	N	N
UHOR_02295	uncharacterized protein	355	N	74	N																N
UHOR_02297	related to TNA1 - high affinity nicotinic acid plasma membrane permease					1	1														N
UHOR_02298	related to mitochondrial inheritance component mdm12	141	N	51	N																N
UHOR_02299	uncharacterized protein	13	N													2	1	174	143	N	N
UHOR_02300	related to DRE2 - component of the Fe-S protein assembly machinery	146	N	82	N																N
UHOR_02302	probable BUD23 - Protein involved in bud-site selection	2	N	69	N									1							N
UHOR_02304	related to ATPase family protein	210	N	62	N																N
UHOR_02305	uncharacterized protein	97	N	377	N											1		154		N	N
UHOR_02306	uncharacterized protein	169	N	126	N																N
UHOR_02307	uncharacterized protein													1							N
UHOR_02309	uncharacterized protein																				N
UHOR_02311	uncharacterized protein	48	N	369	N	2				2	1			1							N
UHOR_02312	related to transcriptional activator Mut3p	407	N	315	N																N
UHOR_02314	uncharacterized protein	254	N	286	N																N
UHOR_02315	uncharacterized protein	54	N	32	N	1										3	2	299.333	378.5	N	N
UHOR_02317	uncharacterized protein	61	N	1102	N																N
UHOR_02319	related to kinesin	317	N	134	N											1	1	353	353	N	N
UHOR_02320	probable Pelota protein	64	N	348	N																N
UHOR_02321	probable nadh-ubiquinone oxidoreductase 10.5 kda subunit	34	N	220	N	1				1	1										N
UHOR_02322	uncharacterized protein	117	N	31	N																N
UHOR_02323	related to ATP12 - F1F0-ATPase complex assembly protein	47	N	110	N	1															N
UHOR_02324	related to integral peroxisomal membrane protein	125	N	227	N											4		160.5		N	N
UHOR_02325	related to GPI transamidase component PIG-S	76	N	56	N											1	1	136	136	N	N
UHOR_02327	uncharacterized protein	66	N	42	N																N
UHOR_02329	related to 2,5-diketo-D-gluconic acid reductase	166	N	311	N	1															N
UHOR_02333	uncharacterized protein					1	1									1	1	109	109	N	N
UHOR_02334	related to BRE4 - protein involved in endocytosis	317	N	282	N									1	1						N
UHOR_02336	uncharacterized protein	272	N	376	N																N
UHOR_02337	uncharacterized protein	238	N	155	N											2	1	232.5	338	N	N
UHOR_02338	uncharacterized protein	279	N	307	N											1		149		N	N
UHOR_02339	uncharacterized protein													1							N
UHOR_02341	related to STE14 - farnesyl cysteine carboxyl-methyltransferase	110	N	302	N	1										1		146		N	N
UHOR_02342	uncharacterized protein	252	N	636	N											1		101		N	N
UHOR_02343	uncharacterized protein	614	N	301	N											3	1	249	474	N	N
UHOR_02344	uncharacterized protein	121	N	38	N									1	1						N
UHOR_02346	related to 30s ribosomal protein s18	52	N	274	N											2		146.5		N	N
UHOR_02347	uncharacterized protein	71	N	370	N	1															N
UHOR_02348	related to cactin	70	N	46	N																N
UHOR_02350	uncharacterized protein	64	N	112	N	2															N
UHOR_02352	related to NCR1 - transmembrane glycoprotein, involved in sphingolipid metabolism	354	N	649	N																N
UHOR_02353	uncharacterized protein																				N
UHOR_02354	uncharacterized protein																				N
UHOR_02355	uncharacterized protein																				N
UHOR_02356	uncharacterized protein	223	N	211	N											3	2	169	191	N	N
UHOR_02358	uncharacterized protein	145	N	119	N	2				1	1										N
UHOR_02360	related to RPC17 - RNA polymerase III subunit C17	251	N	318	N											1		114		N	N
UHOR_02362	related to SOF1 - involved in 18S pre-rRNA production	144	N	388	N																N
UHOR_02364	related to HAP2 - subunit of the CCAAT-binding complex	193	N	166	N											2	1	123	116	N	N
UHOR_02365	uncharacterized protein	38	N	442	N									1	1	1	1	215	215	N	N
UHOR_02367	uncharacterized protein	74	N	123	N																N
UHOR_02368	related to ECI1 - delta3-cis-delta2-trans-enoyl-CoA isomerase	283	N	448	N	1															N
UHOR_02370	uncharacterized protein															1		165		N	N
UHOR_02371	uncharacterized protein																				N
UHOR_02372	probable centractin (ro-4)	173	N	33	N	1	1														N
UHOR_02375	related to EMC4 - member of a transmembrane complex required for efficient folding of proteins in the ER	15	N	153	N					4	3										N
UHOR_02376	related to 2-epi-5-epi-valiolone synthase	371	N	114	N			1								2		146		N	N
UHOR_02377	related to cell cycle checkpoint protein RAD17	89	N	308	N									1	1						N
UHOR_02378	related to NMD5 - Nam7p interacting protein (Importin-8)	68	N	293	N											1	1	138	138	N	N
UHOR_02379	related to Translin	150	N	75	N	1															N
UHOR_02380	related to UTP30 - subunit of U3-containing 90S pre-ribosome	55	N	149	N																N
UHOR_02382	related to SCS2 - required for inositol metabolism	453	Y	97	N	1															N
UHOR_02383	uncharacterized protein	59	N	459	N									1	1						N
UHOR_02384	uncharacterized protein	1313	N	332	N											4	2	545.5	926	N	N
UHOR_02385	related to IML1 - subunit of the Seh1-associated complex	358	N	178	N																N
UHOR_02388	related to AUR1 - inositol phosphorylceramide synthase	146	N	869	N											4		133.75		N	N
UHOR_02390	uncharacterized protein	191	N	302	N											6	5	420.667	484	N	N
UHOR_02391	related to MAK3 N-acetyltransferase	25	N	46	N																N
UHOR_02393	uncharacterized protein			38	N											3	1	133	118	N	N
UHOR_02394	related to BNA3 - kynurenine aminotransferase	100	N	119	N							1	1								N
UHOR_02395	uncharacterized protein	80	N	108	N																N
UHOR_02397	uncharacterized protein	837	N	110	N											3	2	337.667	415	N	N
UHOR_02398	related to GUT2 - glycerol-3-phosphate dehydrogenase, mitochondrial	81	N	123	N																N
UHOR_02399	probable VMA2 - H -ATPase V1 domain 60 KD subunit, vacuolar	133	N	151	N																N
UHOR_02400	probable IMP4 - component of the U3 small nucleolar ribonucleoprotein	252	N	88	N																N
UHOR_02402	related to MRPL24 - mitochondrial ribosomal protein, large subunit	251	N	228	N											1	1	195	195	N	N
UHOR_02403	uncharacterized protein	297	N	57	N																N
UHOR_02405	probable SEC23 - component of COPII coat of ER-golgi vesicles	187	N	156	N																N
UHOR_02406	related to Mitochondrial DnaJ chaperone	71.5	N	198	Y	1															N
UHOR_02407	related to UDP-N-acetylglucosaminyltransferase	265	N	190	N											4	2	181.75	252	N	N
UHOR_02408	uncharacterized protein	131	N	355	N											1		111		N	N
UHOR_02409	probable CIT1 - citrate (si)-synthase, mitochondrial	124	N	242	N	1															N
UHOR_02412	related to BET1 - Type II membrane protein required for vesicular transport between ER and Golgi	184	N	754	N	1								1	1						N
UHOR_02413	uncharacterized protein	53	N	219	N									2	1	1		313		N	N
UHOR_02414	uncharacterized protein	86	N	257	N									1	1						N
UHOR_02416	related to Yippee protein	349	N	1311	N																N
UHOR_02417	uncharacterized protein					1				1	1			1	1						N
UHOR_02418	related to quinate transport protein	266	N	200	N	1										3	1	563	1102	N	N
UHOR_02419	uncharacterized protein	207	N	1139	N																N
UHOR_02420	uncharacterized protein	108	N	77	N											2	2	834	834	Y	Y
UHOR_02422	probable RPL19B - 60S large subunit ribosomal protein L19.e	172.5	Y	457	N	2															N
UHOR_02425	probable 40S ribosomal protein S27	210	N	114	N	1															N
UHOR_02427	related to PFA4 - Palmitoyltransferase (N-terminal fragment)	137	N			1										2	1	656.5	1188	N	N
UHOR_02428	probable YKT6 - SNARE protein for Endoplasmic Reticulum-Golgi transport	60	N	301	N																N
UHOR_02429	uncharacterized protein	230	N	90	N	1															N
UHOR_02430	probable 1,3-beta-D-glucan synthase subunit	569	N	457	N																N
UHOR_02432	related to GAS1 - glycophospholipid-anchored surface glycoprotein (C-terminal fragment)	991	N	133	N											3	1	190	194	N	N
UHOR_02433	uncharacterized protein	449	Y	173	N	1	1														N
UHOR_02435	uncharacterized protein	135	N	75	N	1								1	1	1	1	883	883	Y	Y
UHOR_02437	probable small G-protein Ras2													1	1						N
UHOR_02439	uncharacterized protein	58	N	1326	N											1		101		N	N
UHOR_02441	probable replication licensing factor MCM4	189	N	139	N	1										6	1	159.5	157	N	N
UHOR_02442	related to CDC20 - cell division control protein	263	N	158	N																N
UHOR_02443	uncharacterized protein	553	N	135	N																N
UHOR_02445	uncharacterized protein	132	N							1											N
UHOR_02446	uncharacterized protein	82	N	81	N																N
UHOR_02447	probable probable GTP-binding protein Rab11	381	N	304.5	N	1										2	2	448	448	N	N
UHOR_02448	uncharacterized protein	204	N	105	N																N
UHOR_02449	related to VPS73 - protein involved in vacuolar protein sorting	64	N	37	N											1		104		N	N
UHOR_02451	uncharacterized protein	26	N	51	N	1															N
UHOR_02452	uncharacterized protein	164	N	163	N	1				1	1										N
UHOR_02454	uncharacterized protein																				N
UHOR_02457	related to lipase family	462	N	117	N	1								2		4	1	390	875	N	N
UHOR_02458	probable sugar transporter	233	N	192	N											1	1	629	629	N	N
UHOR_02459	uncharacterized protein	528	N	571	N																N
UHOR_02461	uncharacterized protein	70	N	28	N					2	2										N
UHOR_02463	uncharacterized protein	94	N	112	N																N
UHOR_02464	uncharacterized protein	238	N	87	N									2	1	5	1	169.4	343	N	N
UHOR_02465	related to ascospore maturation 1 protein	625	N	381	N																N
UHOR_02466	related to BCK1 ser/thr protein kinase of the MEKK family	917	N	126	N											4	2	533.5	765.5	N	N
UHOR_02467	uncharacterized protein	1005	N	375	N											2	1	172.5	242	N	N
UHOR_02469	probable MET22 - protein ser/thr phosphatase	152	N	51	N							1									N
UHOR_02470	related to TGF beta receptor associated protein-1	125	N	134	N											4	2	743.75	1274	N	N
UHOR_02471	uncharacterized protein	126	N	158	N	1															N
UHOR_02472	uncharacterized protein	48	N	347	N	1															N
UHOR_02473	probable DIC1 - Mitochondrial dicarboxylate carrier protein	328	N	104	N																N
UHOR_02474	uncharacterized protein											1	1	1	1						N
UHOR_02475	uncharacterized protein															2	1	151.5	197	N	N
UHOR_02477	probable VPS4 - vacuolar sorting protein	230	N	308	N					1	1										N
UHOR_02480	related to MTR10 - involved in nuclear protein import	222	N	86	N											1		114		N	N
UHOR_02481	related to YSC84 - protein involved in the organization of actin cytoskeleton	281	N	205	N									2	1						N
UHOR_02482	probable succinyl-coa synthetase alpha chain, gdp-forming	76	N	119	N																N
UHOR_02483	related to UTP5 - U3 snoRNP protein	66	N	67	N																N
UHOR_02485	probable PHO85 - cyclin-dependent protein kinase	258	N	204	N																N
UHOR_02486	uncharacterized protein	280	N	54	N																N
UHOR_02488	uncharacterized protein	257	N	159	N											2		154		N	N
UHOR_02489	uncharacterized protein	178	N	436	N	1															N
UHOR_02491	uncharacterized protein	561	N	141	N											5	1	237.8	468	N	N
UHOR_02492	probable MCM3 - subunit of pre-replication complex	170	N	201	N																N
UHOR_02493	uncharacterized protein	154	N	32	N																N
UHOR_02494	probable NADH-ubiquinone oxidoreductase 30.4 kDa subunit, mitochondrial precursor	193	N	378	N																N
UHOR_02497	uncharacterized protein	162	N	164	N																N
UHOR_02498	uncharacterized protein	59	N	100	N											1		102		N	N
UHOR_02499	uncharacterized protein	26	N	476	N	1															N
UHOR_02501	uncharacterized protein	461	N	103	N																N
UHOR_02502	uncharacterized protein	40	N	341	N																N
UHOR_02504	related to SKN1 - protein involved in sphingolipid biosynthesis	296	N	148	N																N
UHOR_02505	probable adenosine kinase	1109	Y	213	N	1	1														N
UHOR_02506	related to RAD5 - DNA helicase	107	N	188	N									1	1	7	2	265.143	593.5	N	N
UHOR_02507	probable GTP-binding protein (C-terminal fragment)	1	N	100	N																N
UHOR_02508	related to mRNA export factor mex67	575.5	N	307	N											1	1	109	109	N	N
UHOR_02509	uncharacterized protein															1	1	1004	1004	N	N
UHOR_02510	uncharacterized protein	620	N	71	N																N
UHOR_02511	related to ATP-dependent DNA helicase	554	N	51	N											3	1	166.333	201	N	N
UHOR_02512	related to CHA1 - L-serine/L-threonine deaminase	129	N	1246.5	N																N
UHOR_02513	related to MEF2 - translation elongation factor, mitochondrial	64	N	75	N											4	2	281.75	351.5	N	N
UHOR_02515	related to BOR1 - boron efflux transporter	351	N	341	N											3	1	393.667	974	N	N
UHOR_02516	uncharacterized protein	215	N	120	N																N
UHOR_02517	uncharacterized protein																				N
UHOR_02518	uncharacterized protein									1	1										N
UHOR_02520	uncharacterized protein																				N
UHOR_02521	probable LYS2 - L-aminoadipate-semialdehyde dehydrogenase, large subunit	47	N	68	N											5	1	361	1268	N	N
UHOR_02524	uncharacterized protein	1477	N	183	N																N
UHOR_02526	uncharacterized protein	57	N	135	N																N
UHOR_02527	related to ABC transporter protein	137	N	73	N											4	2	157.25	212.5	N	N
UHOR_02529	uncharacterized protein	58	N	134	N																N
UHOR_02530	uncharacterized protein	260	N	373	Y	1								1		1		143		N	N
UHOR_02531	uncharacterized protein			6	N											10	2	299.3	166	N	N
UHOR_02533	related to ASE1 - mitotic spindle midzone localized MAP family member	145	N	164	N									1	1	3	1	761	456	Y	Y
UHOR_02534	related to branched chain alpha-ketoacid dehydrogenase kinase	26	N	51	N																N
UHOR_02535	uncharacterized protein	60	N	69	N	1															N
UHOR_02537	uncharacterized protein	76	N	52	N																N
UHOR_02538	uncharacterized protein	17	N	89	N											2	1	488.5	602	N	N
UHOR_02540	uncharacterized protein																				N
UHOR_02542	related to RIB5 - riboflavin synthase, alpha chain	88	Y	334.333	N																N
UHOR_02545	probable HOM6 - homoserine dehydrogenase	60	N	44	N																N
UHOR_02546	uncharacterized protein	52	N	66	N																N
UHOR_02549	related to N-carbamoyl-L-amino acid hydrolase	21	N	56.5	N											3	2	230.667	294	N	N
UHOR_02550	related to Glucose dehydrogenase [acceptor] precursor	394	N	89	N									1							N
UHOR_02551	related to AIM2 - cytoplasmic protein involved in mitochondrial function or organization	443	N	69	N	1															N
UHOR_02552	uncharacterized protein	102	N	170	N									1		6	3	270.833	369.333	N	N
UHOR_02553	probable monooxygenase	56	N	145	N																N
UHOR_02555	uncharacterized protein	1564	Y	31	N					1						1		119		N	N
UHOR_02557	uncharacterized protein	42	N			2	1														N
UHOR_02559	uncharacterized protein	676	N	82	N											4	2	164	203	N	N
UHOR_02561	probable glucosamine-6-phosphate isomerase	162	N	34	N											3		171		N	N
UHOR_02562	uncharacterized protein			54	N											1		135		N	N
UHOR_02565	probable phosphomannomutase	133	N	65	N																N
UHOR_02566	uncharacterized protein	164	N	111	N											1	1	1600	1600	N	N
UHOR_02568	uncharacterized protein	127	N	11	N											2	1	297	271	N	N
UHOR_02569	related to Cytochrome P450	300	N	67	N									1							N
UHOR_02570	uncharacterized protein	103	N	709	N																N
UHOR_02571	uncharacterized protein	129	N	177	N	1															N
UHOR_02573	uncharacterized protein													1	1	1		112		N	N
UHOR_02574	probable MET14 - ATP adenosine-5`-phosphosulfate 3`-phosphotransferase	123	N	148	N																N
UHOR_02575	related to HTD2 - mitochondrial 3-hydroxyacyl-thioester dehydratase	226	N	236	N					1	1										N
UHOR_02577	related to MXR2 - Methionine-R-sulfoxide reductase	85	N	61	N											1		107		N	N
UHOR_02578	uncharacterized protein	50	N	114	N											5		221.2		N	N
UHOR_02579	uncharacterized protein	39	N	63	N											1		135		N	N
UHOR_02580	uncharacterized protein	26	N			1		1								4	1	277.25	134	Y	N
UHOR_02581	probable DBP3 - putative RNA helicase required for pre-rRNA processing	39	N	80	N																N
UHOR_02583	related to short chain dehydrogenase	202	N	216	N																N
UHOR_02584	uncharacterized protein	93	N													3		169		N	N
UHOR_02585	probable GTP-binding protein	126	N	246	N	1				1						1		103		N	N
UHOR_02586	uncharacterized protein	145	N	130	N											2	1	299.5	449	N	N
UHOR_02588	related to Adiponectin receptor 1	108	N	96	N					1	1										N
UHOR_02589	uncharacterized protein	157	N	87	N											3		117		N	N
UHOR_02590	uncharacterized protein	194	N	225	N																N
UHOR_02591	uncharacterized protein	108	N	38	N											2		141		N	N
UHOR_02592	probable cytochrome b5	352.5	N	125	N	1										2	1	266.5	354	N	N
UHOR_02593	related to RIT1 - initiator tRNA phosphoribosyl-transferase	54	N	55	N																N
UHOR_02595	related to mitotic spindle assembly checkpoint protein mad2b	94	N	48	N																N
UHOR_02597	uncharacterized protein	65	N	1223	N			1						2		1		112		N	N
UHOR_02598	probable ENA2 - Plasma membrane P-type ATPase	326	N	263	N									1	1	1		105		N	N
UHOR_02600	uncharacterized protein	594	N	127	N																N
UHOR_02601	related to Estradiol 17 beta-dehydrogenase 4	156	N	52	N											1		145		N	N
UHOR_02603	related to RVS167 - BAR adaptor protein	229	N	142	N											2	1	114.5	101	N	N
UHOR_02604	uncharacterized protein	140	N	144	N																N
UHOR_02605	uncharacterized protein	218	Y	84	N	1	1									2		193		N	N
UHOR_02607	related to NNT1 - putative nicotinamide N-methyltransferase	34	N	354	N																N
UHOR_02609	uncharacterized protein	243	N	935	N									1	1	1	1	483	483	N	N
UHOR_02612	uncharacterized protein	141	N	84	N											2	1	703.5	661	Y	Y
UHOR_02613	related to Glucose-6-phosphate 1-epimerase	40	N	57	N																N
UHOR_02614	uncharacterized protein	93	N	103	N											2		110.5		N	N
UHOR_02615	probable Purine Transporter AzgA	396	N	191	N											7	4	250.286	321.25	N	N
UHOR_02616	related to ABC transporter	234	N	133	N									2	1						N
UHOR_02617	uncharacterized protein	420	N	269	N									1		5	2	186.2	268	N	N
UHOR_02618	related to CMC2 - protein of the mitochondrial intermembrane space involved in respiratory chain complex assembly	119.167	Y	122	N	1															N
UHOR_02619	uncharacterized protein (C-terminal fragment)	2	N	177	N											1		163		N	N
UHOR_02620	uncharacterized protein	9	N	100	N									2	1	2	1	116.5	115	N	N
UHOR_02621	related to large neutral amino acid transporter 1	193	N	75	N																N
UHOR_02622	uncharacterized protein	62	N	655	N																N
UHOR_02623	related to YSA1 - sugar-nucleotide hydrolase	70	N	88	N	1															N
UHOR_02626	related to DnaJ homolog subfamily A member 2	97	N	136	N																N
UHOR_02627	related to DCS1 - non-essential hydrolase involved in mRNA decapping	76	N	245	N																N
UHOR_02628	uncharacterized protein	82	N	316	N																N
UHOR_02629	related to Endo-b-N-acetylglucosaminidase	52	N	39	N											1	1	456	456	N	N
UHOR_02631	uncharacterized protein	49	N	78	N											1		119		N	N
UHOR_02633	uncharacterized protein	76	N	94	N	1															N
UHOR_02635	uncharacterized protein	53	N	421	N	1															N
UHOR_02636	related to Aldose 1-epimerase precursor	161	N	53	N																N
UHOR_02637	uncharacterized protein			10	N																N
UHOR_02638	uncharacterized protein	57	N	157	N									1							N
UHOR_02639	uncharacterized protein	225	N	326	N																N
UHOR_02640	related to protein with NADP(H) oxidoreductase activity	58	N	322	Y	2	1														N
UHOR_02641	uncharacterized protein	73	N	126	N																N
UHOR_02643	related to mannose-P-dolichol utilization defect 1 protein	125	N	385	N																N
UHOR_02645	related to zinc transporter					2								1	1	3	1	218.333	397	N	N
UHOR_02647	uncharacterized protein	702	N	169	N											3	3	409.667	409.667	N	N
UHOR_02648	uncharacterized protein	94	N	45	N	1										3		149.667		N	N
UHOR_02650	uncharacterized protein	232	N	418	N																N
UHOR_02651	related to peroxisomal membrane protein PMP47B	162	N	121	N																N
UHOR_02652	related to Inosine-uridine preferring nucleoside hydrolase	141	N	171	N											1		102		N	N
UHOR_02654	probable GPX2 - glutathione peroxidase	111	N	438	N	1						1									N
UHOR_02656	uncharacterized protein	343	N	138	N											1		111		N	N
UHOR_02657	uncharacterized protein	257	N	402	N							1				1		106		N	N
UHOR_02658	related to homocysteine S-methyltransferase	64	N	32	N									6	2						N
UHOR_02660	related to deacetylase	888	N	310	N																N
UHOR_02662	related to ERG28 - involved in synthesis of ergosterol					1				2	2	1									N
UHOR_02663	related to DNA ligase	300	N	420.5	Y	1										1	1	678	678	N	N
UHOR_02664	uncharacterized protein	261	N	132	N											4	1	389.25	578	N	N
UHOR_02665	uncharacterized protein	172	N	141	N																N
UHOR_02667	probable AAD14 - Putative aryl-alcohol reductase	246	N	68	N																N
UHOR_02668	related to adenosine deaminase	93	N	69	N											2		153.5		N	N
UHOR_02669	uncharacterized protein	180	N	472	N																N
UHOR_02670	uncharacterized protein	531	N	75	N											2	2	635	635	N	N
UHOR_02671	related to Graves disease carrier protein	138	N	127	N																N
UHOR_02672	uncharacterized protein	100	N	88	N									1							N
UHOR_02673	related to molybdopterin synthase large subunit	17	N	481	N																N
UHOR_02675	probable ribonuclease T1	101	N	77	N	1										2	2	932.5	932.5	N	N
UHOR_02676	probable protein disulfide-isomerase precursor	95	N	142	N											1		144		N	N
UHOR_02678	related to NCA2 - control of mitochondrial synthesis of Atp6p and Atp8p															3	2	366.667	464	N	N
UHOR_02679	uncharacterized protein			51	N											2		194.5		N	N
UHOR_02680	related to kynurenine/alpha-aminoadipate aminotransferase mitochondrial precursor	437	N	432	N																N
UHOR_02681	uncharacterized protein	364	N	170	N																N
UHOR_02682	uncharacterized protein	789	N	140	N																N
UHOR_02683	related to Lactamase, beta 2	147	N	244	N																N
UHOR_02684	related to ERV2 - Flavin dependent sulfhydryl oxidase	71	N	226	N																N
UHOR_02686	uncharacterized protein	329	N	305	N																N
UHOR_02687	uncharacterized protein	134	N	492	N											3	1	241.667	378	N	N
UHOR_02688	related to complex I intermediate-associated protein CIA30 precursor, mitochondrial	78	N	186.5	N																N
UHOR_02689	uncharacterized protein	352	N	85	N											2	1	133	139	N	N
UHOR_02690	related to putative acetyl-coenzyme A transporter	104	N	81	N																N
UHOR_02691	related to OMA1 - Metalloendopeptidase of the mitochondrial inner membrane	65	N	210	N											3		144.333		N	N
UHOR_02692	related to carbonyl reductase	284	N	71	N																N
UHOR_02694	related to TRM7 - tRNA 2`-O-ribose methyltransferase	45	N	40	N									1							N
UHOR_02695	uncharacterized protein	41	N	109	N									1							N
UHOR_02696	related to TAE1 - AdoMet-dependent proline methyltransferase	33	N	193	N	1															N
UHOR_02699	uncharacterized protein									1	1			1	1						N
UHOR_02700	uncharacterized protein			11	N											2	1	168	128	N	N
UHOR_02703	related to 3-oxoacyl-(acyl carrier protein) reductase	103	N	112	N																N
UHOR_02704	related to MAP1 - methionine aminopeptidase	53	N	94	N	1										1		140		N	N
UHOR_02706	uncharacterized protein	60	N	888	N									2	1	1	1	167	167	N	N
UHOR_02707	uncharacterized protein	13	N	46	N							1				1	1	323	323	N	N
UHOR_02709	uncharacterized protein	90	N	274	N									1	1	2		122.5		N	N
UHOR_02710	uncharacterized protein	113	N	200	N																N
UHOR_02712	uncharacterized protein	484	N	154	N											1	1	117	117	N	N
UHOR_02713	uncharacterized protein															1		121		N	N
UHOR_02714	related to acid phosphatase ACP2 precursor	870	N	435	N																N
UHOR_02715	related to PPR1 - Zinc finger transcription factor	148	N	29	N											4	2	553.75	890.5	Y	Y
UHOR_02717	uncharacterized protein	76	N	109	N											1		103		N	N
UHOR_02718	related to alpha-L-arabinofuranosidase I precursor			2	N									1	1	2	1	1183.5	2032	N	N
UHOR_02719	related to alpha-aminoadipate reductase	421	N			2	1									3	1	381.667	918	N	N
UHOR_02722	uncharacterized protein	134	N	66	N																N
UHOR_02723	uncharacterized protein	230	N	66	N																N
UHOR_02725	related to Zinc finger DHHC domain containing protein 2	118	N	520	N											1		143		N	N
UHOR_02726	uncharacterized protein	251	N	236	N											3	2	334.667	441.5	N	N
UHOR_02727	related to MXR1 - protein-methionine-s-oxide reductase	198	N	134	N																N
UHOR_02728	related to Exocyst complex component Exo70	162	N	163	Y									1							N
UHOR_02731	uncharacterized protein					1	1														N
UHOR_02732	probable acetyl-CoA C-acyltransferase precursor	272	N	263	N											1	1	1616	1616	N	N
UHOR_02733	related to Sodium/nucleoside cotransporter 2	274	N	177	N											2	1	805	1412	N	N
UHOR_02734	uncharacterized protein	76	N	753	N	1				2	1										N
UHOR_02735	uncharacterized protein	88	N	37	N									1							N
UHOR_02737	related to inner mitochondrial membrane peptidase 2	71	N	51	N											1		158		N	N
UHOR_02738	uncharacterized protein	148	N	91	N																N
UHOR_02740	uncharacterized protein	171	N	99	N																N
UHOR_02741	uncharacterized protein	180	N	72	N											1	1	917	917	N	N
UHOR_02742	related to carnitine acetyl transferase FacC	115	N	58	N																N
UHOR_02743	uncharacterized protein	69	N	104	N																N
UHOR_02744	related to HOT13 - Zinc-binding mitochondrial intermembrane space protein																				N
UHOR_02746	related to TPA1 - Poly(A)-binding protein involved in translation termination efficiency	58	N	108	N																N
UHOR_02747	uncharacterized protein	214	N	109	N											1		360		N	N
UHOR_02748	uncharacterized protein	172	N	250	N									1							N
UHOR_02749	related to Epoxide hydrolase 1	106	N	325	N																N
UHOR_02750	related to antibiotic biosynthesis protein	204	N	183	N																N
UHOR_02751	uncharacterized protein	360	N	71	N											4	2	529.25	917	N	N
UHOR_02752	uncharacterized protein	390	N	93	N									1		2	2	380.5	380.5	N	N
UHOR_02753	related to alcohol dehydrogenase	91	N	159	N	1															N
UHOR_02754	related to PTH2 - aminoacyl-tRNA hydrolase	88	N	89	N																N
UHOR_02755	related to ribitol kinase	242	N	135	N																N
UHOR_02756	related to CAR1 - Arginase	216	N	82	N											5	3	323.6	425	N	N
UHOR_02758	related to SLX1 - subunit of a complex involved in DNA-dependent DNA replication	84	N	308	N											2	2	469.5	469.5	N	N
UHOR_02759	related to PET8 protein, member of the mitochondrial carrier (MCF) family	120	N	29	N																N
UHOR_02761	related to arsenite transporter ARR3	602	N	90	N											3	1	294	389	Y	Y
UHOR_02762	related to Cytochrome P450	1166	N	228	N											2		185		N	N
UHOR_02763	uncharacterized protein	84	N	127	N	1								2	1						N
UHOR_02765	related to TDA10 - ATP-binding protein of unknown function	67	N	90	N																N
UHOR_02766	related to 1-phosphatidylinositol-4,5-bisphosphate phosphodiesterase delta 1	29	N	118	N																N
UHOR_02768	uncharacterized protein	62	N	596	N	1															N
UHOR_02769	uncharacterized protein	40	N	84	N											1	1	109	109	N	N
UHOR_02770	related to GIT1 - Glycerophosphoinositol transporter also able to mediate low-affinity phosphate transport	370	N	81	N											1		140		N	N
UHOR_02772	related to NADH oxidase	303	N	353	N					2	2					3	1	127.667	161	N	N
UHOR_02774	related to glutathione-S-transferase	175.5	N	186	N											4	1	182	249	N	N
UHOR_02775	uncharacterized protein	92	N	277	N											1		124		N	N
UHOR_02776	related to SEE1 - probable lysine methyltransferase	134	N	71	N											1		157		N	N
UHOR_02778	uncharacterized protein	88	N	380	N																N
UHOR_02779	probable GAL7 - UDP-glucose--hexose-1-phosphate uridylyltransferase																				N
UHOR_02780	uncharacterized protein																				N
UHOR_02782	uncharacterized protein															1		105		N	N
UHOR_02783	uncharacterized protein																				N
UHOR_02785	uncharacterized protein	39	N	78	N							1									N
UHOR_02786	related to INP54 - Phosphatidylinositol 4,5-bisphosphate 5-phosphatase	231	N	82	N																N
UHOR_02787	uncharacterized protein	58	N	90	N											1		160		N	N
UHOR_02788	uncharacterized protein	162	N	175	N	2															N
UHOR_02789	related to Oxidoreductase, short-chain dehydrogenase	155	N	154	N																N
UHOR_02791	uncharacterized protein	224	N	75	N											1		269		N	N
UHOR_02792	uncharacterized protein	74	N	246	N																N
UHOR_02793	related to multidrug resistance proteins	414	N	120	N											3	1	170.333	220	N	N
UHOR_02794	probable Alcohol dehydrogenase	110	N	59	N																N
UHOR_02796	uncharacterized protein	35	N	108	N																N
UHOR_02798	related to carboxypeptidase	109	N	121	N									3	1						N
UHOR_02799	probable serine-type carboxypeptidase f precursor	193	N	100	N									1							N
UHOR_02801	uncharacterized protein	286	N	48	N																N
UHOR_02803	uncharacterized protein																				N
UHOR_02805	related to Quinate permease	165	N	104	N	1															N
UHOR_02808	probable GUF1 - GTP-binding protein	28	N	536	N			1						1		2	2	617.5	617.5	N	N
UHOR_02809	probable isocitrate lyase	171	N	65	N																N
UHOR_02810	related to putative S-adenosylmethionine-dependent methyltransferase of the seven beta-strand family	195	N	100	N																N
UHOR_02811	uncharacterized protein	163	N	256	N																N
UHOR_02812	uncharacterized protein	406	N	258	N											2	1	249	384	N	N
UHOR_02815	related to PET191 - involved in assembly of cytochrome oxidase	106	N	443	N																N
UHOR_02816	uncharacterized protein			65	N											2	1	421.5	612	N	N
UHOR_02819	uncharacterized protein	339	N	156	N																N
UHOR_02820	related to endo-1,3(4)-beta-glucanase	256	N	668	N									1	1						N
UHOR_02821	related to multidrug resistance protein	287	N	124	N									1		2	2	562	562	N	N
UHOR_02822	uncharacterized protein																				N
UHOR_02823	related to succinyl-coa ligase [gdp-forming] alpha-chain, mitochondrial precursor	1231	N	222	N																N
UHOR_02824	related to succinyl-coa ligase [gdp-forming] beta-chain, mitochondrial precursor	240	N																		N
UHOR_02825	probable ubiquitin thiolesterase L3	61	N	818	N																N
UHOR_02827	related to NUT2 - subunit of the RNA polymerase II mediator complex	95	N	199	N																N
UHOR_02828	uncharacterized protein	63	N	31	N											1	1	1811	1811	N	N
UHOR_02829	related to CCAAT-binding transcription factor subunit aab-1	163	N	166	N																N
UHOR_02831	related to aspartate-tRNA ligase	213	N	153	N																N
UHOR_02832	related to PMU1 - putative phosphomutase	344.5	Y	47	N	1															N
UHOR_02833	related to alcohol dehydrogenase	49	N	425	N									2							N
UHOR_02834	uncharacterized protein	58	N																		N
UHOR_02836	uncharacterized protein	103	N	41	N																N
UHOR_02837	uncharacterized protein	33	N	452	N	1										1	1	269	269	N	N
UHOR_02839	related to DELTA3,5-DELTA2,4-DIENOYL-COA ISOMERASE PRECURSOR	73	N	47	N											2	2	124	124	N	N
UHOR_02840	uncharacterized protein	90	N	93	N											2		128		N	N
UHOR_02842	uncharacterized protein	105	N	53	N																N
UHOR_02843	uncharacterized protein	83	N	129	N																N
UHOR_02844	uncharacterized protein	46	N	123	N	1				1											N
UHOR_02845	related to CDD1 - cytidine deaminase	51	N	42	N	1															N
UHOR_02847	uncharacterized protein	124	N	64	N																N
UHOR_02848	related to Na /H -exchanging protein	333	N	184	N											1	1	357	357	N	N
UHOR_02849	probable XKS1 - xylulokinase	122	N	83	N																N
UHOR_02850	uncharacterized protein	109	N	52	N																N
UHOR_02852	uncharacterized protein	149	N	47	N																N
[truncated: 5,220 more rows]
