# Supplementary material for: Transcriptome analysis of smut fungi reveals widespread intergenic transcription and conserved antisense transcript expression
Source: BMC Genomics. 2017 May 2;18:340. doi: 10.1186/s12864-017-3720-8 (PMC5414199; doi:10.1186/s12864-017-3720-8)
Supplement: Supplementary file 9 — S. reilianum RNA-seq based predicted gene models. (XLSX 644 kb) [file 12864_2017_3720_MOESM9_ESM.xlsx]

## Sheet: Additional file 9
Additional file 9: S. reilianum RNA-seq based predicted gene models
S. reilianum Id	S. reilianum Description	5'UTR Avg Length	5'UTR Intron?	3'UTR Avg Length	3'UTR Intron?	e-predicted	e-detected	i-predicted	i-detected	j-predicted	j-detected	o-predicted	o-detected	p-predicted	p-detected	x-predicted	x-detected	x-predicted Avg Length	x-detected Avg Length	x-predicted intron?	x-detected intron?
sr00093	uncharacterized protein	221	N	179	N																N
sr00094	related to 6-hydroxy-D-nicotine oxidase	157	N	114	N																N
sr00096	related to Acetyltransferase	69	N	5	N											1	1	389	389	N	N
sr00526	uncharacterized protein																				N
sr00527	uncharacterized protein																				N
sr00796	uncharacterized protein													1							N
sr00797	uncharacterized protein	48	N			1										4		118.5		N	N
sr00798	uncharacterized protein	224	N	59	N									1		2		1206		Y	N
sr00799	related to transposase			29	N	1	1														N
sr00838	uncharacterized protein	587	N	79	N											2	1	114.5	115	N	N
sr00840	related to SCJ1 protein	130	N	60	N																N
sr00841:sr00842	MERGED uncharacterized protein(s)	218	N	1666	N	1								2	1						N
sr00843	related to dehydroshikimate dehydratase	209	N	153	N																N
sr00845	related to FK506-binding protein (FKBP)	60	N	390	N									1							N
sr00846	uncharacterized protein	93	N	235	N																N
sr01840	related to transposase (C-terminal fragment)																				N
sr02163	uncharacterized protein																				N
sr02164	uncharacterized protein													1	1						N
sr02333	uncharacterized protein																				N
sr02613	related to Mig1 - Mig1 protein, induced during biotrophic phase	29	N	188	N																N
sr02614	related to Mig1 protein	45	N	176	N																N
sr02685	uncharacterized protein			224	N							1		2		2	1	401	204	N	N
sr04594	related to transposase																				N
sr05445	uncharacterized protein															1		101		N	N
sr05666	uncharacterized protein	895	N	82	N																N
sr06019	uncharacterized protein																				N
sr06028	uncharacterized protein																				N
sr06041	uncharacterized protein (N-terminal fragment)																				N
sr06400	uncharacterized protein	97	N	395	N											1	1	169	169	N	N
sr06401	related to EMI5 - protein required for transcriptional induction of TF IME1	40	N	68	N	1										1		116		N	N
sr06403	probable mfs-multidrug-resistance transporter																				N
sr06404	related to ARO80 - positive transcription regulator of ARO9 and ARO10	292	N	146	N									1		2	1	176.5	123	N	N
sr06406	uncharacterized protein	91	N	154	N											2		158.5		N	N
sr06407	uncharacterized protein	46	N	155	N																N
sr06408	related to Proline oxidase, mitochondrial precursor	333	N	402	N																N
sr06409	probable myo-inositol oxygenase	594	N	92	N									1	1	2		356		N	N
sr06410	uncharacterized protein	111	N	569	N	1															N
sr06412	uncharacterized protein																				N
sr06413	uncharacterized protein	109	N	174	N	1															N
sr06414	probable PHO84 - Inorganic phosphate permease	388	N	226	N																N
sr06417	uncharacterized protein	186	N	196	N									1		2	1	1016	964	Y	Y
sr06418	uncharacterized protein	59	N	248	N									1							N
sr06420	related to Protein phosphatase methylesterase 1	787	N	110	N									1	1						N
sr06421	uncharacterized protein	148	N	97	N																N
sr06422	related to TNA1 - High affinity nicotinic acid plasma membrane permease															4	1	397.75	940	N	N
sr06423	uncharacterized protein	289	N	173	N											1		230		N	N
sr06424	related to AFG1 - ATPase family gene	23	N	169	N									1							N
sr06425	uncharacterized protein	94	N	269	N											3	2	563	783.5	N	N
sr06426	related to PGC1 - phosphatidyl glycerol phospholipase C	66	Y	317	N	1	1														N
sr06427	probable Benzoate 4-monooxygenase cytochrome P450	135	N	415	N									1		1		114		N	N
sr06428	related to IZH3 - membrane protein involved in zinc ion homeostasis	439	N	72	N											4	1	330.5	755	N	N
sr06429	related to PHS1 - essential 3-hydroxyacyl-CoA dehydratase of the ER membrane	64	N	168	N											1	1	102	102	N	N
sr06431	uncharacterized protein	46	N	77	N											3	1	194.333	145	N	N
sr06432	related to TMA20 - Protein putative involved in cytoplasmic ribosome function	38	N	167	N	1															N
sr06433	uncharacterized protein	156	N	35	N											1	1	267	267	N	N
sr06434	probable AMD2 - amidase	68	N	36	N											2		212		N	N
sr06435	related to ZIM17 - Zinc finger Motif protein, mitochondrial	53	N	86	N																N
sr06437	uncharacterized protein	419	N	163	N																N
sr06439	related to 4-coumarate--CoA ligase 1	133	N	142	N											2		185.5		N	N
sr06440	related to PNS1 - Protein of unknown function	46	N	68	N											4	3	148	153.333	N	N
sr06441	uncharacterized protein	154	N	527	N											2	1	150.5	118	N	N
sr06443	uncharacterized protein	171	N	291	Y											2		227		Y	N
sr06444	uncharacterized protein	134.5	Y	189	N																N
sr06445	uncharacterized protein	44	N	137	N																N
sr06446	uncharacterized protein					1	1									2	2	151.5	151.5	N	N
sr06448	related to NADP( )-dependent dehydrogenase	276	N	268	N																N
sr06451	uncharacterized protein	337	N	14	N											1	1	346	346	N	N
sr06452	related to NADH-dependent flavin oxidoreductase	316	N	94	N																N
sr06453	related to l-azetidine-2-carboxylic acid acetyltransferase													1	1	1		111		N	N
sr06454	uncharacterized protein	149	N	468	N									1		1	1	170	170	N	N
sr06455	related to a retinal short-chain dehydrogenase/reductase	287	N	47	N	1								1	1	4	1	271.25	577	N	N
sr06624	related to HIS2 - histidinol-phosphatase	32	N	59	N																N
sr06625	related to RPA49 - 49 kD subunit of DNA-directed RNA polymerase I	32	N	65	N											2	1	320.5	501	N	N
sr07278	uncharacterized protein													3							N
sr07363	uncharacterized protein			32	N									1	1	2		325.5		N	N
sr07365	uncharacterized protein					1	1									2		132		N	N
sr07366	related to transposase	94	N																		N
sr07581	uncharacterized protein	757	Y	84	N									1		6		167.833		N	N
sr07938	uncharacterized protein	395	N	220	N																N
sr08832	uncharacterized protein	158	N	101	N									1		2	1	165.5	178	N	N
sr10001	uncharacterized protein	115	N	106	N																N
sr10003	related to YPK9 - vacuolar protein with a possible role in sequestering heavy metals	72	N	38	N																N
sr10005	probable general amino acid permease	18	N	34	N											5	3	369.8	466.667	N	N
sr10007	uncharacterized protein	111	N	506	N											2	1	155.5	209	N	N
sr10009	related to Malic acid transport protein	148	N	247	N									1	1	2	2	479	479	N	N
sr10011	uncharacterized protein	11	N	158	N											1	1	328	328	N	N
sr10013	related to dipeptidyl aminopeptidase	178	N	355	N									2	1	2	2	1006.5	1006.5	N	N
sr10015	related to Heat shock factor protein 4	499	N	424	N											1	1	122	122	N	N
sr10017	related to pyruvate dehydrogenase kinase isoform 2, mitochondrial	616	N	643	N											5		220		N	N
sr10019	uncharacterized protein	74	N	178	N											4		116		N	N
sr10021	probable H -transporting two-sector ATPase chain b precursor, mitochondrial	224	N	192	N	1															N
sr10023	uncharacterized protein	100	N	100	N																N
sr10025	related to Glioma tumor suppressor candidate region gene 2 protein	112	N	49	N											2	1	120.5	119	N	N
sr10027	uncharacterized protein	27	N	53	N											1		116		N	N
sr10029	probable SSL1 - TFIIH subunit (transcription initiation factor), factor B	78	N	102	N											2		477		N	N
sr10030	related to VPS60 involved in vacuolar protein sorting	98	N	499	N																N
sr10031	probable RVS161 - protein involved in cell polarity development	180	N	57	N											1	1	222	222	N	N
sr10032	uncharacterized protein	371	N	250	N																N
sr10033	related to phosphoprotein phosphatase (serine/threonine specific protein phosphatase)	237	N	154	N																N
sr10035	related to GS1 protein	85	N	109	N																N
sr10037	related to Vacuolar protein sorting-associated protein VPS5	60	N	139	N	1								1							N
sr10038	uncharacterized protein	94	N	63	N											2		181		N	N
sr10039	probable oligosaccharyltransferase	82	N	60	N																N
sr10041	related to DigA protein	166	N	123	N											6	3	194.5	275.333	N	N
sr10042	uncharacterized protein	48	N	168	N																N
sr10043	uncharacterized protein	145	N	113	N											1		120		N	N
sr10045	probable Cdk1 - cyclin-dependent kinase 1	367	N	351	N	1															N
sr10047	related to transposase	67	N																		N
sr10049	related to Prolyl endopeptidase	191	N	119	N																N
sr10050	uncharacterized protein	1438	N	252	N																N
sr10051	uncharacterized protein	281	N	161	N																N
sr10052	uncharacterized protein							1													N
sr10053	uncharacterized protein											1									N
sr10054	uncharacterized protein																				N
sr10055	uncharacterized protein																				N
sr10056	related to transposase																				N
sr10057	uncharacterized protein	42	N																		N
sr10058	uncharacterized protein																				N
sr10059	uncharacterized protein																				N
sr10060	uncharacterized protein																				N
sr10061	related to transposase															1		113		N	N
sr10062	uncharacterized protein															1		109		N	N
sr10063	uncharacterized protein																				N
sr10064	related to Retrovirus-related POL polyprotein			72	N																N
sr10065	uncharacterized protein																				N
sr10066	uncharacterized protein																				N
sr10067	uncharacterized protein			190	N																N
sr10068	uncharacterized protein																				N
sr10069	uncharacterized protein	110	N	123	N																N
sr10070	uncharacterized protein	120	N																		N
sr10071	probable tubulin beta chain	93	N	86	N																N
sr10073	uncharacterized protein	15	N	151	N																N
sr10075	uncharacterized protein																				N
sr10077	uncharacterized protein																				N
sr10079	uncharacterized protein	153	N	112	N																N
sr10081	uncharacterized protein	383	N	161	N									1	1	1	1	337	337	N	N
sr10083	related to RLM1 - MADS-box transcription factor	453	N	196	N									1	1	3		137.667		N	N
sr10085	related to VPS10 domain-containing receptor SorCS1 precursor	422	N	163	N									2							N
sr10087	uncharacterized protein	258	N	564	N											3	1	363.667	865	N	N
sr10089	uncharacterized protein	321	N	212	N											3		257.667		N	N
sr10091	uncharacterized protein	651	N	110	N																N
sr10093	uncharacterized protein	172	N	76	N											5		137.8		N	N
sr10095	related to flavin-containing monooxygenase	112	N	97	N	1															N
sr10102	uncharacterized protein	308	N	76	N											3	1	119	109	N	N
sr10104	uncharacterized protein			223	N					2	1			1	1						N
sr10105	related to 50S ribosomal protein L35																				N
sr10106	uncharacterized protein	83	N	97	N																N
sr10108	uncharacterized protein	126	N	115	N																N
sr10109	uncharacterized protein	793	N	182	N											2		149.5		N	N
sr10112	uncharacterized protein	376	N	59	N											4		276.5		N	N
sr10113	uncharacterized protein	64	N	507	N																N
sr10114	uncharacterized protein	74	N	54	N											1		275		N	N
sr10115	uncharacterized protein																				N
sr10116	probable beta-glucosidase	941	N	220	N																N
sr10118	uncharacterized protein	211	N	32	N																N
sr10119	uncharacterized protein	281	N	130	N											2		106		N	N
sr10122	related to multidrug resistance protein	167	N	303	N											3	1	189.333	325	N	N
sr10123	uncharacterized protein	117	N	32	N											3	3	249	249	N	N
sr10125	uncharacterized protein	38	N	1362	N																N
sr10126	related to phosphatidylinositol 3-kinase	125	N	237	N											2		165.5		N	N
sr10127	uncharacterized protein	504	N	84	N																N
sr10128	related to MCD4 - sporulation protein	104	N	149	N																N
sr10130	related to MIR1 - Phosphate transporter of the mitochondrial carrier (MCF) family	313	Y	94	N	1	1														N
sr10131	uncharacterized protein	114	N	322	N																N
sr10132	related to siroheme synthase	352	N	304	N																N
sr10134	related to antiviral protein SKI3	121	N	281	N											1		121		Y	N
sr10135	related to Condensin complex subunit 3	134	N	61	N											4	1	176.75	334	N	N
sr10136	related to exosome complex exonuclease	67	N	102	N									2		2	2	235	235	N	N
sr10137	uncharacterized protein	71	N	249	N																N
sr10139	probable Chs4 - Chitin Synthase 4	285	N	56	N																N
sr10141	uncharacterized protein	162	N	131	N											4	1	416	164	N	N
sr10142	uncharacterized protein	637	N	103	N											3	1	116.667	124	N	N
sr10144	uncharacterized protein	374	N	199	N									1	1						N
sr10147	uncharacterized protein	477	N	162	N									2	2	2	1	292.5	363	N	N
sr10148	related to glycinamide ribonucleotide transformylase	23	N	81	N									3	1	1	1	1511	1511	N	N
sr10150	probable histone H2A F/Z family member HTZ1	139	N	219	N			1								2	1	540.5	916	N	N
sr10151	uncharacterized protein	91	N	189	N									1	1						N
sr10152	probable IPL1 - ser/thr protein kinase	50	N	220	N																N
sr10153	related to MutS protein homolog 5			200	N	2				14	1					4	1	152.75	192	N	N
sr10156	uncharacterized protein	546	N	96	N																N
sr10158	probable Chitin Synthase 3	167	N	218	N																N
sr10159	uncharacterized protein	48	N	34	N											1	1	122	122	N	N
sr10160	related to 2-hydroxy-6-oxo-6-phenylhexa-2,4-dienoate hydrolase	186	N	37	N											1		110		N	N
sr10161	related to Monocarboxylate transporter 1	98	N	124	N											5	1	282.4	304	N	N
sr10163	uncharacterized protein	97	N	3162	N											4	1	309.5	854	N	N
sr10164	uncharacterized protein	174	N	80	N											1		124		N	N
sr10165	transmembrane mucin involved in surface sensing via MAP-kinase cascade	736	Y	67	N	1															N
sr10166	probable signal peptidase (endopeptidase SP18)	105	N	133	N	1															N
sr10168	uncharacterized protein	130	N	85	N																N
sr10169	uncharacterized protein	169	N	137	N											1	1	104	104	N	N
sr10172	probable Serine/threonine-protein kinase gad8	348	N	64	N											1	1	598	598	N	N
sr10173	related to RNA splicing endonuclease gamma subunit	108	N	143	N											1		211		N	N
sr10174	probable PGM2 - phosphoglucomutase	110	N	76	N																N
sr10176	uncharacterized protein	371	N	250	N											2		123.5		N	N
sr10177	uncharacterized protein	505	N	233	N																N
sr10178	uncharacterized protein	94	N	75	N									1		1		103		N	N
sr10179	related to Sorting nexin MVP1	207	Y	186	N											2	1	165.5	128	N	N
sr10180	related to transposase					1	1														N
sr10181	related to BRF1 - TFIIIB subunit, 70 kD	342	N	139	N									1	1	2	2	266	266	N	N
sr10182	uncharacterized protein	297	N	178	N											6	1	157.667	281	N	N
sr10183	uncharacterized protein	86	N	173	N																N
sr10185	uncharacterized protein	340	N	55	N											1		187		N	N
sr10186	uncharacterized protein	146	N	49	N																N
sr10187	uncharacterized protein	119	N	160	N					2	1			4	1	1	1	147	147	N	N
sr10188	probable Hmp1 - Mismatch base pair and cruciform DNA recognition protein	340	N	82	N	1										1	1	171	171	N	N
sr10190	related to Cobalamin synthesis protein					1	1							2	2						N
sr10193	related to CSR1 - phosphatidylinositol transfer protein	144	N	123	N									1		2	2	767.5	767.5	N	N
sr10194	uncharacterized protein	163	N	895	N									2							N
sr10195	uncharacterized protein	510	N	51	N									1	1						N
sr10196	uncharacterized protein	241	N	90	N											3	2	239	302.5	N	N
sr10197	uncharacterized protein	212	N	186	N									2	1						N
sr10199	probable UBC1 - E2 ubiquitin-conjugating enzyme	489	N	119	N											1		153		N	N
sr10200	related to GLO3 - zinc finger protein	134	N	62	N											2	1	130.5	154	N	N
sr10201	related to CDC36 - transcription factor	150	Y	73	N	1															N
sr10203	uncharacterized protein	312	N	43	N											2	2	496	496	N	N
sr10206	uncharacterized protein	226	N	553	N									2		1		467		N	N
sr10207	probable FRQ1 - regulator of phosphatidylinositol-4-OH kinase	19	N	172	N	1															N
sr10208	probable electron transfer flavoprotein beta chain	113	N	313.5	N									1		1	1	751	751	N	N
sr10209	related to TRP4 - anthranilate phosphoribosyltransferase	204	N	73	N											2		139		N	N
sr10211	related to Tripeptidyl-peptidase II	76	N	40	N																N
sr10212	related to Nucleolar protein NOP4	27	N	147	N											3		139.667		N	N
sr10213	uncharacterized protein	451	N	45	N											3	1	135.667	109	N	N
sr10215	related to Inhibitor-sensitive equilibrative nucleoside transporter 1	189	N	63	N											2	1	175	228	N	N
sr10216	related to BRO1 - cytoplasmic class E vacuolar protein sorting (VPS) factor	44	N	47	N											5	1	287	692	N	N
sr10218	uncharacterized protein	142	N	135	N																N
sr10219	related to MED6 - subunit of the RNA polymerase II mediator complex	60	N	156	N	1				1	1					2		144		N	N
sr10220	probable CUP5 - Proteolipid subunit of the vacuolar H( )-ATPase V0 sector	384	Y	337	N	1															N
sr10221	uncharacterized protein			24	N											4	2	166.25	148	N	N
sr10223	probable MSP1 - intra-mitochondrial sorting protein	128	N	303	N																N
sr10225	probable PUP3 - 20S proteasome subunit beta3	203	N	156	N																N
sr10226	probable NADH-ubiquinone oxidoreductase 21 kDa subunit, mitochondrial precursor	89	N	58	N	1				1	1										N
sr10227	uncharacterized protein	115	N	39	N																N
sr10229	related to TAF13 - TFIID subunit involved in RNA polymerase II transcription initiation	93	N	111	N																N
sr10231	uncharacterized protein	49	N	167	N																N
sr10232	related to myo-inositol transporter	304	N	25	N																N
sr10233	uncharacterized protein	300	N	58	N											1	1	225	225	N	N
sr10234	related to PSF2 - part of GINS, replication multiprotein complex	67	N	45	N																N
sr10235	related to BEM2 - GTPase-activating protein	362	N	99	N																N
sr10236	uncharacterized protein	37	N	19	N																N
sr10237	uncharacterized protein	35	N	115	N																N
sr10238	uncharacterized protein	45	N	257	N																N
sr10239	related to Glucan 1,3-beta-glucosidase precursor	322	N	101	N																N
sr10240	related to APG2 - required for sporulation	247	N	68	N											1		109		N	N
sr10241	uncharacterized protein	417	N	65	N																N
sr10242	related to GYP1 - cis-golgi GTPase-activating protein	204	N	47	N																N
sr10243	related to CDC50 - cell division protein	188	N	233	N																N
sr10244	uncharacterized protein	237	N	69	N											2		117		N	N
sr10245	related to 4-coumarate-CoA ligase	725	N	82	N											1	1	233	233	N	N
sr10247	related to golgi-specific brefeldin a-resistance guanine nucleotide exchange factor 1	40	N	55	N																N
sr10248	probable SDH1 - succinate dehydrogenase (ubiquinone) flavoprotein precursor, mitochondrial	159	N	129	N																N
sr10249	related to KTI12 - Elongator associated protein	24	N	81	N																N
sr10250	related to RNA helicase	431.5	Y	33	N											6	1	182.167	506	N	N
sr10251	related to TRF4 - topoisomerase I-related protein	373	N	54	N																N
sr10252	uncharacterized protein	52	N	77	N																N
sr10253	related to MSF1 - phenylalanine--tRNA ligase alpha chain, mitochondrial	34	N	81	N											2	2	168	168	N	N
sr10254	related to dedicator of cytokinesis protein 3	273	N	45	N									1		1	1	725	725	N	N
sr10255	uncharacterized protein	57	N	162	N											2		216.5		N	N
sr10256	probable protein kinase CK2 alpha subunit	450	N	232	N									1	1	1	1	238	238	N	N
sr10257	uncharacterized protein	54	N	808	N									1	1	1		124		N	N
sr10258	uncharacterized protein																				N
sr10259	related to PUB1 - major polyadenylated RNA-binding protein of nucleus and cytoplasm																				N
sr10260	probable SNF2 - component of SWI/SNF global transcription activator complex	547	N	85	N																N
sr10261	related to Rpc19 - DNA-directed RNA polymerases I and III, 18KD subunit	52	N	140	N	1						1									N
sr10262	uncharacterized protein	385	N	128	N	1															N
sr10263	uncharacterized protein	219	N	218	N																N
sr10264	uncharacterized protein	46	N	86	N											1	1	568	568	N	N
sr10265	related to p33ING1b (ING1) protein	336	N	125	N											2		116		N	N
sr10266	probable EFB1 - translation elongation factor eEF1beta	106	N	65	N	1															N
sr10267	uncharacterized protein	92	N	179	N																N
sr10268	uncharacterized protein	133	N	86	N																N
sr10269	uncharacterized protein	105	N	70	N											2	1	119	120	N	N
sr10270	uncharacterized protein	58	N	130	N											2		268		N	N
sr10271	uncharacterized protein	111	N	444	N	1								1							N
sr10272	related to sulfide:quinone oxidoreductase, mitochondrial precursor	128	N	90	N																N
sr10273	uncharacterized protein	195	N	34	N																N
sr10274	related to 8-amino-7-oxononanoate synthase	134	N	38	N																N
sr10275	related to Deoxyribose-phosphate aldolase	59	N	49	N											1		119		N	N
sr10276	uncharacterized protein	56	N	59	N	1															N
sr10277	related to histone acetyltransferase	328	N	101	N																N
sr10278	related to TMT1 - trans-aconitate methyltransferase	13	N	144	N	1	1									1		121		N	N
sr10279	related to PRY1 - strong similarity to the plant PR-1 class of pathogen related proteins	457	N	202	N											2	1	492.5	724	N	N
sr10280	probable Cation-transporting ATPase	298	Y	267	N	1						1				2	1	420	649	N	N
sr10281	uncharacterized protein			80	N									1	1	1	1	586	586	N	N
sr10282	uncharacterized protein	305	N	411	N									3		1		103		N	N
sr10283	related to HLJ1 - Co-chaperone for Hsp40p	92	N	70	N											1		113		N	N
sr10284	probable RAD6 - E2 ubiquitin-conjugating enzyme	263	N	182	N	1															N
sr10285	probable SSC1 - mitochondrial HSP70 member	471	N	291	N	1															N
sr10286	related to mitochondrial import receptor subunit TOM20	135	N	242	N																N
sr10287	uncharacterized protein	137	N	110	N																N
sr10288	probable flavoprotein-ubiquinone oxidoreductase	316	N	74	N																N
sr10289	uncharacterized protein	1108	N	311	N											1		292		N	N
sr10290	related to vacuolar segregation protein PEP7	355	N	386	N																N
sr10291	uncharacterized protein	1213	N	282	N																N
sr10292	uncharacterized protein													2	1						N
sr10293	related to KRE33 - essential protein, required for biogenesis of the small ribosomal subunit	151	N	111	N																N
sr10294	uncharacterized protein	383	N	223	N	1	1							2	2	7	3	329.429	601.667	N	N
sr10295	related to SSD1 protein	674	Y	274	N																N
sr10296	alpha tubulin	139	Y	388	N	1															N
sr10297	related to SAL1 - member of the Ca2 -binding subfamily of the mitochondrial carrier family	168	N	31	N											3		199.667		N	N
sr10298	uncharacterized protein	290	N	403	N											2	1	167.5	221	N	N
sr10299	probable Umc1 - MADS-box homolog Umc1	295	N	142	N											2	2	114.5	114.5	N	N
sr10300	uncharacterized protein	156	N	108	N											2		123.5		N	N
sr10301	uncharacterized protein	491	N	220	N											1		106		N	N
sr10302	related to eIF3l - translation initiation factor 3 subunit L	105	N	206	N																N
sr10303	uncharacterized protein	111	N	191	N											1		117		N	N
sr10304	related to NTE1 - Serine esterase	54	N	112	N											8	1	184.375	347	N	N
sr10305	related to dolichyl-phosphate beta-glucosyltransferase	228	N	44	N																N
sr10306	related to LAP3 - member of the GAL regulon	248	N	57	N											1		225		N	N
sr10307	probable 3-phosphoglycerate dehydrogenase	189	N	141	N																N
sr10308	uncharacterized protein	20	N	99	N																N
sr10309	uncharacterized protein																				N
sr10310	uncharacterized protein	62	N																		N
sr10311	uncharacterized protein																				N
sr10312	uncharacterized protein																				N
sr10313	uncharacterized protein																				N
sr10314	uncharacterized protein	21	N	354	N																N
sr10315	uncharacterized protein			42	N																N
sr10316	uncharacterized protein																				N
sr10317	uncharacterized protein																				N
sr10318	uncharacterized protein	60	N	68	N																N
sr10319	related to SRP101 - signal recognition particle receptor, alpha chain	102	N	66	N																N
sr10320	uncharacterized protein	69	N	143	N																N
sr10321	uncharacterized protein	263	N	132	N																N
sr10322	probable LEU2 - beta-isopropyl-malate dehydrogenase	21	N	91	N																N
sr10323	related to DCN1 - scaffold-type E3 ligase	84	N	215	N	1								1							N
sr10324	related to 60S ribosomal protein L7, mitochondrial	73	N	54	N																N
sr10325	probable LSM3 - U6 snRNA-associated Sm-like protein	159	N	114	N	1															N
sr10326	probable delta-1-pyrroline-5-carboxylate dehydrogenase	212	N	529	N																N
sr10327	uncharacterized protein	151	N	43	N									1	1	1	1	237	237	N	N
sr10328	probable NOG1 - nucleolar G-protein required for 60S ribosomal subunit biogenesis	370	N	103	N									2		3	3	838	838	N	N
sr10329	uncharacterized protein	630	N	287	N	1										1	1	515	515	N	N
sr10330	uncharacterized protein	1879	N	204	N											1		113		N	N
sr10331	uncharacterized protein	27	N	110	N	2															N
sr10332	uncharacterized protein	129	N	355	N											1		103		N	N
sr10333	related to MDM31 - Mitochondrial inner membrane protein required for mitochondrial morphology and inheritance	218	N	137	N											6	1	151.833	204	N	N
sr10334	related to ANT1 - peroxisomal ATP carrier	355	N	121	N																N
sr10335	uncharacterized protein	556	N	56	N									2	1						N
sr10336	uncharacterized protein	136	N	78	N																N
sr10337	uncharacterized protein	131	N	182	N											1	1	103	103	N	N
sr10338	probable U5 snRNP-specific 40 kD protein (novel WD-40 repeat protein)	31	N	140	N																N
sr10339	probable Tef2 - translation elongation factor 2 - putative	60	N	63	N																N
sr10340	probable DNA polymerase X - putative			3	N											1		182		N	N
sr10341	uncharacterized protein	268	N	131	N											1		123		N	N
sr10342	related to RNA-binding protein	43	N	112	N																N
sr10343	uncharacterized protein	12	N	63	N											6	1	168.833	385	N	N
sr10344	uncharacterized protein	36	N	71	N											3		134		N	N
sr10345	uncharacterized protein			77	N							1	1			3	3	151	151	N	N
sr10346	related to Glia maturation factor, beta	113	N	273	N	1															N
sr10347	uncharacterized protein	378	N	98	N																N
sr10389	probable aminopeptidase P, cytoplasmic	101	N	52	N									1	1	2	1	258	394	Y	N
sr10390	related to NAM8 - meiotic recombination protein	829	N	240	N											3		175		N	N
sr10391	related to related to Tubulin-specific chaperone A	148	N	292	N	1															N
sr10393	related to ubiquitin carboxyl-terminal hydrolase 36	253	N	61	N																N
sr10394	related to VAC14 - protein involved in regulated synthesis of PtdIns(3,5)P(2)	186	N	61	N											1		118		N	N
sr10395	probable PRE3 - 20S proteasome subunit (beta1)	206	N	110	N	1															N
sr10397	probable CNB1 - calcineurin B, regulatory subunit	196	N	193	N																N
sr10398	related to mitochondrial ribosomal protein S13	183	N	285	N											1		114		N	N
sr10400	uncharacterized protein	821	N	377	N																N
sr10401	probable TCP1 - component of chaperonin-containing T-complex	195	N	52	N											1		111		N	N
sr10403	probable Small nuclear ribonucleoprotein F	295	N	180	N	2															N
sr10404	related to general alpha-glucoside permease	298	N	190	N											3	2	177.333	189.5	N	N
sr10405	related to Neurofibromin	420	N	119	N																N
sr10407	probable human translationally-controlled tumor protein (TCTP)	146	N	130	N	1															N
sr10408	probable SEC18 - vesicular-fusion protein, functional homolog of NSF	102	N	46	N											6	2	151.5	163.5	N	N
sr10409	related to diadenosine hexaphosphate (Ap6A) hydrolase	46	N	51	N	1															N
sr10411	related to PTC5 - putative 2C protein phosphatase (PP2Cs)	44	N	353	N									2	1	4	3	268.75	321.333	N	N
sr10412	uncharacterized protein	115	N	71	N											1		110		N	N
sr10414	uncharacterized protein			56	N											5		162.6		N	N
sr10416	related to AXL2 - required for axial pattern of budding			97	N									2	2	1		128		N	N
sr10419	probable BET3 - involved in targeting and fusion of ER to golgi transport vesicles	134.5	N	218	N									1		2	1	252	389	N	N
sr10420	uncharacterized protein	268	N	337	Y	1				1	1										N
sr10421	probable 26S proteasome non-atpase regulatory subunit 8	170	N	52	N																N
sr10422	uncharacterized protein	614	N	208	N											1		118		N	N
sr10423	related to DNA Polymerase iota (POLI)	82	N	108	N																N
sr10425	probable cytochrome b5	267	N	72	N	1				3	2										N
sr10427	uncharacterized protein	188	N	147	N																N
sr10428	related to RIX7 - AAA-type ATPase required for biogenesis and nuclear export of 60S ribosomal subunits	217	N	62	N			1	1					1	1						N
sr10429	uncharacterized protein	56	N	137	N																N
sr10430	uncharacterized protein									1	1					2	1	183.5	243	N	N
sr10431	uncharacterized protein	31	N	42	N																N
sr10432	uncharacterized protein	57	N	154	N																N
sr10433	uncharacterized protein	50	N													1	1	251	251	N	N
sr10434	related to GLE1 - RNA export mediator	85	N	149	N																N
sr10436	related to 8-oxoguanine DNA-glycosylase	45	N	57	N											1		252		N	N
sr10437	related to NOB1 - essential nuclear protein involved in proteasome maturation and synthesis of 40S ribosomal subunits	99	N	48	N																N
sr10438	uncharacterized protein	195	N	140	N																N
sr10440	uncharacterized protein	52	N	91	N																N
sr10442	related to Trophinin	104	N	33	N											1	1	644	644	N	N
sr10443	related to TIP41 - negatively regulates the TOR signaling pathway	120	N	277	N																N
sr10445	related to NOP14 - nuclear and nucleolar protein with possible role in ribosome biogenesis	179	N	88	N							1	1			1		106		N	N
sr10446	related to NADH-ubiquinone oxidoreductase B16.6 subunit	43	N	218	N					1				1	1						N
sr10448	related to Vacuolar assembly protein VPS41	212	N	52	N											3	2	114.667	120.5	N	N
sr10450	uncharacterized protein	49	N	126	N																N
sr10451	probable DLD2 - D-lactate dehydrogenase	68	N	37	N																N
sr10452	probable serine/threonine protein phosphatase 4 catalytic subunit	629	N	98	N																N
sr10453	related to CLC1 - clathrin light chain	184	N	289	N											1		155		N	N
sr10454	probable RPS11B - ribosomal protein S11B	103	N	403	N	1		1													N
sr10455	probable 40S ribosomal protein S12	177	N	141	Y	1															N
sr10456	uncharacterized protein	149	N	225	N					2	2			1	1						N
sr10459	related to CDC7 - protein kinase	434	N	131	N																N
sr10460	probable eukaryotic translation initiation factor 3 subunit 7	118	N	88	N																N
sr10461	probable VID27 - involved in Vacuole import and degradation	53	N	153	N											1	1	296	296	N	N
sr10462	related to pre-mRNA splicing factor	119	N	69	N											1		148		N	N
sr10464	probable 60S ribosomal protein L18	120	N	259	N	2		1	1	1											N
sr10465	related to Transformer-2 protein	194	N	673	N																N
sr10467	related to Acetylcholinesterase precursor	170	N	332	N											3		174.333		N	N
sr10468	probable IDH2 - isocitrate dehydrogenase (NAD) subunit 2, mitochondrial	118	N	178	N																N
sr10469	probable IDH1 - isocitrate dehydrogenase [NAD] subunit 1, mitochondrial	137	N	600	N									1		1		125		N	N
sr10470	uncharacterized protein	405	N	116	N																N
sr10471	related to coenzyme A diphosphatase	226	N	70	N																N
sr10473	uncharacterized protein															1		122		N	N
sr10474	uncharacterized protein													1							N
sr10475	probable glutaryl-CoA dehydrogenase, mitochondrial	129	N	81	N											2		117.5		N	N
sr10477	uncharacterized protein	36	N	121	N																N
sr10478	related to DBP8 - ATP-dependent RNA helicase	97	N	72	N											1		104		N	N
sr10480	uncharacterized protein	182	N	567.5	N	1															N
sr10481	related to BRE2 - subunit of COMPASS (Set1C) complex	37	N	42	N									1							N
sr10482	uncharacterized protein	62	N	60	N																N
sr10483	uncharacterized protein	161	N	205	N	1															N
sr10485	probable iron inhibited ABC transporter 2	219	N	127	N																N
sr10487	related to MOB2 - required for maintenance in ploidy	252	N	197	N																N
sr10488	related to DNA-damage inducible protein 2	37	N	71	N																N
sr10489	related to TIM50 - mitochondrial inner membrane import translocase subunit	67	N	71	N											1		171		N	N
sr10491	related to NNT1 - putative nicotinamide N-methyltransferase																				N
sr10492	uncharacterized protein															2	2	373	373	N	N
sr10493	probable ARC18 - subunit of the Arp2/3 complex	201	N	89	N	1															N
sr10494	uncharacterized protein	54	N	189	N																N
sr10495	uncharacterized protein	212	N	77	N											8	4	255.75	378.25	N	N
sr10497	related to GRR1 - required for glucose repression and for glucose and cation transport	455	N	166	N																N
sr10499	related to SNF4 - nuclear regulatory protein	171	N	40	N											2		116.5		N	N
sr10500	uncharacterized protein	87	N	79	N											1		602		N	N
sr10502	uncharacterized protein	96	N	222	N									1	1	2	1	521.5	923	Y	Y
sr10504	probable Hda2 - Histone deacetylase	216	N	74	N											1	1	113	113	N	N
sr10505	related to coatomer epsilon subunit	33	N	90	N																N
sr10506	uncharacterized protein																				N
sr10507	related to eIF3m -translation initiation factor 3 subunit M	124	N	89	N																N
sr10509	related to TRS23 - subunit of the transport protein particle (TRAPP) complex of the cis-Golgi	34	N	136	N	1															N
sr10510	uncharacterized protein	825	N	417	N																N
sr10511	related to MSS1 - mitochondrial GTPase involved in expression of COX1	11	N	84	N																N
sr10513	uncharacterized protein	752	N	64	N											5	2	208.4	253	Y	N
sr10515	uncharacterized protein	914	N	311	N																N
sr10516	related to Rpa43 - 43 kD subunit of DNA-directed RNA polymerase I	232	N	327	N											2	1	112	110	N	N
sr10517	probable GSP1 - GTP-binding protein of the ras superfamily	75	N	162	N									1		1	1	637	637	N	N
sr10518	probable BMH1 - 14-3-3 protein epsilon	781	Y	442	N											1	1	420	420	N	N
sr10520	probable alpha-adaptin C	286	N	323	N											3	2	179.667	215.5	N	N
sr10521	related to GIS2 - Putative zinc finger protein, proposed to be involved in the RAS/cAMP signaling pathway	99.5	Y	67	N	2				1	1										N
sr10522	uncharacterized protein	465	N	202	N											3	1	173	166	N	N
sr10524	related to Thioredoxin	895	N	202	N							1	1			1	1	300	300	N	N
sr10525	related to RRN3 - RNA polymerase I specific transcription factor	171	N	118	N											1		137		N	N
sr10526	related to nuclear GTPase	33	N	114	N																N
sr10527	related to Vacuolar membrane protein	76	N	147.5	Y																N
sr10528	uncharacterized protein	420	N	147	N											1	1	734	734	N	N
sr10529	uncharacterized protein									1	1					1	1	240	240	N	N
sr10531	related to PAC2 - microtubule effector required for tubulin heterodimer formation	17	N	189	N							1	1	2	2						N
sr10532	uncharacterized protein	156	N	131	N									1	1	1		165		N	N
sr10533	uncharacterized protein	11	N	28	N							1	1	2	1						N
sr10534	uncharacterized protein	612	N	124	N											7	2	232.571	432.5	N	N
sr10535	related to IMP1 - protease, mitochondrial	158	N	328	N											2	1	538	917	N	N
sr10537	related to RER2 - cis-prenyltransferase	8	N	164	N											1		116		N	N
sr10538	uncharacterized protein	108	N	58	N									3	1						N
sr10541	uncharacterized protein															3		142.333		N	N
sr10542	uncharacterized protein	127	N	102	N																N
sr10545	probable N-terminal acetyltransferase complex subunit ARD1	73	N	115	N	1															N
sr10546	probable SEC14 - phosphatidylinositol(PI)/phosphatidylcholine(PC) transfer protein	226	N	251	N																N
sr10547	uncharacterized protein	773	N	96	N																N
sr10548	related to antibiotic biosynthesis protein																				N
sr10553	related to SLX1 - subunit of a complex involved in DNA-dependent DNA replication															2	1	254	407	N	N
sr10554	uncharacterized protein	27	N	62	N							1				1	1	233	233	N	N
sr10555	uncharacterized protein	179	N	86	N									1	1						N
sr10556	related to PET8 protein, member of the mitochondrial carrier (MCF) family	344	N	72	N											2	2	358	358	N	N
sr10560	related to ribitol kinase	110	N	118	N											1		144		N	N
sr10561	related to PTH2 - aminoacyl-tRNA hydrolase	82	N	324	N																N
sr10563	related to alcohol dehydrogenase (N-terminal fragment)	126	N	45	N																N
sr10565	related to Reverse transcriptase											1				6	2	142.833	131.5	N	N
sr10566	related to alcohol dehydrogenase (C-terminal fragment)																				N
sr10569	related to arsenite transporter ARR3	221	N	111	N																N
sr10570	related to Cytochrome P450	90	N	234	N											2	1	147.5	167	N	N
sr10572	uncharacterized protein	50	N	379	N	1						1	1								N
sr10573	related to TDA10 - ATP-binding protein of unknown function	71	N	163	N																N
sr10575	related to 1-phosphatidylinositol-4,5-bisphosphate phosphodiesterase delta 1	229	N	54	N																N
sr10576	uncharacterized protein	57	N	161	N																N
sr10577	uncharacterized protein	281	N	48	N											3	1	117.667	119	N	N
sr10578	related to GIT1 - Glycerophosphoinositol transporter also able to mediate low-affinity phosphate transport																				N
sr10581	uncharacterized protein															3	2	176.333	208	N	N
sr10582	related to NADH oxidase													1		2	1	715	1316	N	N
sr10584	related to glutathione-S-transferase									1	1					2	2	345	345	N	N
sr10586	uncharacterized protein	119	N	368	N									1	1	7	4	526.714	760.75	N	N
sr10587	related to gmc type oxidoreductase	125	N	42	N											2	2	1050	1050	N	N
sr10588	related to SEE1 - probable lysine methyltransferase	25	N	264	N																N
sr10590	uncharacterized protein	17	N	142	N											1	1	496	496	N	N
sr10591	probable GAL7 - UDP-glucose--hexose-1-phosphate uridylyltransferase	145	N	72	N											1	1	107	107	N	N
sr10592	uncharacterized protein	64	N	157	N					1	1					2	1	389	602	N	N
sr10593	uncharacterized protein	546	N	66	N																N
sr10594	uncharacterized protein	38	N	36	N																N
sr10595	related to INP54 - Phosphatidylinositol 4,5-bisphosphate 5-phosphatase	78	N	61	N																N
sr10597	uncharacterized protein	99	N	75	N											1	1	834	834	N	N
sr10598	uncharacterized protein	129	N	163	N	1										1	1	105	105	N	N
sr10599	related to Oxidoreductase, short-chain dehydrogenase	176	N	111	N											4	3	278.5	328	N	N
sr10601	uncharacterized protein	137	N	120	N																N
sr10602	uncharacterized protein	41	N	96	N																N
sr10603	related to multidrug resistance proteins	146	N	139	N											1		148		N	N
sr10604	probable Alcohol dehydrogenase	138	N	97	N																N
sr10605	uncharacterized protein	213	N	161	N	1										1		165		N	N
sr10606	related to carboxypeptidase	154	N	77	N																N
sr10607	probable serine-type carboxypeptidase f precursor	61	N	99	N																N
sr10608	uncharacterized protein	275	N	32	N									1	1	6	5	487.5	545	N	N
sr10610	uncharacterized protein													3	1	5		260.2		N	N
sr10611	related to Quinate permease															1		101		N	N
sr10613	uncharacterized protein																				N
sr10614	probable GUF1 - GTP-binding protein	46	N	109	N									2		1	1	484	484	N	N
sr10615	probable isocitrate lyase	177	N	48	N																N
sr10616	related to putative S-adenosylmethionine-dependent methyltransferase of the seven beta-strand family	164	N	54	N																N
sr10618	uncharacterized protein	58	N	280	N											2	2	149	149	N	N
sr10619	uncharacterized protein	460	N	164	N																N
sr10620	related to PET191 - involved in assembly of cytochrome oxidase	100	N	182	N	1				1											N
sr10621	uncharacterized protein	263	N	97	N											1	1	286	286	N	N
sr10623	uncharacterized protein	146	N	169	N											1	1	1204	1204	N	N
sr10624	related to endo-1,3(4)-beta-glucanase	273	N	71	N											2		152		N	N
sr10626	related to multidrug resistance protein	566	N	80	N																N
sr10628	uncharacterized protein	101	N	89	N																N
sr10629	uncharacterized protein	331	N	106	N																N
sr10630	related to succinyl-coa ligase [gdp-forming] alpha-chain, mitochondrial precursor	312	N	119	N																N
sr10632	related to succinyl-coa ligase [gdp-forming] beta-chain, mitochondrial precursor	155	N	52	N					1											N
sr10633	probable ubiquitin thiolesterase L3	57	N	300	N																N
sr10634	related to NUT2 - subunit of the RNA polymerase II mediator complex	79	N	142	N																N
sr10635	uncharacterized protein	79	N	84	N											2		171.5		N	N
sr10636	related to CCAAT-binding transcription factor subunit aab-1													1							N
sr10638	related to aspartate-tRNA ligase	204	N	111	N											1		159		N	N
sr10639	related to PMU1 - putative phosphomutase	530	Y	131	N											3	1	284.667	579	N	N
sr10640	related to alcohol dehydrogenase	275	N	105	N																N
sr10642	uncharacterized protein	95	N	74	N											5	2	456.8	896.5	N	N
sr10643	uncharacterized protein	41	N	42	N											1	1	187	187	N	N
sr10644	uncharacterized protein	39	N	307	N																N
sr10645	related to DELTA3,5-DELTA2,4-DIENOYL-COA ISOMERASE PRECURSOR	50	N	73	N	1															N
sr10646	uncharacterized protein	29	N	27	N											2	1	205	302	N	N
sr10647	uncharacterized protein	47	N	84	N											2	1	133	103	N	N
sr10649	uncharacterized protein	58	N	76	N											1	1	439	439	N	N
sr10650	uncharacterized protein	26	N	56	N	2										1		177		N	N
sr10651	related to CDD1 - cytidine deaminase	98	N	251	N																N
sr10652	uncharacterized protein	464	N	102	N																N
sr10653	related to Na /H -exchanging protein	335	N	172	N											1		103		N	N
sr10654	probable XKS1 - xylulokinase	104	N	27	N											5		161.2		N	N
sr10656	uncharacterized protein	163	N	33	N																N
sr10658	uncharacterized protein	87	N	44	N											1	1	113	113	N	N
sr10661	uncharacterized protein	153	N	167	N	1															N
sr10662	related to transcriptional regulator rds2	233	N	74	N	1										4	1	243.75	326	Y	Y
sr10663	uncharacterized protein	28	N	1293	N																N
sr10665	related to DAL2 - allantoinase	116	N	55	N	1				1	1										N
sr10666	related to platelet-activating factor acetylhydrolase precursor			73	N																N
sr10668	uncharacterized protein																				N
sr10669	uncharacterized protein	212	N	139	N											4		108.25		N	N
sr10670	uncharacterized protein	171	N	88	N																N
sr10671	uncharacterized protein	409	N	1010	N											3	1	237.333	464	N	N
sr10673	related to channel protein	523	N	100	N											4	2	387.75	576.5	N	N
sr10674	probable catalytic subunit of DNA polymerase zeta UPR-1	77	N	189	N																N
sr10676	related to PMS1 - DNA mismatch repair protein	63	N	325	N											1		116		N	N
sr10677	uncharacterized protein	123	N	224	N											2	2	220.5	220.5	N	N
sr10678	C-8 sterol isomerase	72	N	154	N	1															N
sr10679	uncharacterized protein	24	N	26	N																N
sr10680	probable methylglutaconyl-coa hydratase, mitochondrial precursor	79	N	771	N	1								2							N
sr10682	related to 4-coumarate-CoA ligase	444	N	137	N											1	1	119	119	N	N
sr10683	related to acid sphingomyelinase	313	N	97	N											1	1	400	400	N	N
sr10684	related to Epoxide hydrolase 1	30	N	34	N																N
sr10686	related to MRPL37 - mitochondrial ribosomal protein of the large subunit	107	N	311	N																N
sr10687	uncharacterized protein	267	N	105	N																N
sr10689	uncharacterized protein	91	N	34	N									2	1	2	2	376.5	376.5	N	N
sr10691	uncharacterized protein															2	2	309	309	N	N
sr10692	related to Microsomal dipeptidase precursor																				N
sr10693	related to alpha-glucosidase	164	N	58	N																N
sr10694	related to allantoate permease	132	N	103	N									1							N
sr10695	related to UV-endonuclease UVE-1	286	N	32	N																N
sr10696	uncharacterized protein	282	N	266	N																N
sr10697	uncharacterized protein	98	N	41	N																N
sr10698	uncharacterized protein	304	N	55	N											2	2	376	376	N	N
sr10699	uncharacterized protein	100	N	161	N									1	1						N
sr10700	related to cytochrome-c peroxidase precursor	407	N	117	N									1	1						N
sr10701	uncharacterized protein	180	N	96	N											1	1	292	292	N	N
sr10702	probable SUC2 - invertase (sucrose hydrolyzing enzyme)	1691	Y	160	N	1										1		121		N	N
sr10703	uncharacterized protein															1		101		N	N
sr10705	related to FMP25 - mitochondrial inner membrane protein involved in assembly of cytochrome bc1 complex	34	N	46	N											5	2	231.6	412.5	N	N
sr10707	uncharacterized protein	36	N	50	N																N
sr10708	uncharacterized protein	357	N	784	N																N
sr10710	related to protein involved in intramitochondrial protein sorting					1	1														N
sr10711	related to Mannosyl-oligosaccharide alpha-1,2-mannosidase precursor															4	1	273.5	168	N	N
sr10712	uncharacterized protein																				N
sr10714	uncharacterized protein	626	N													1		114		N	N
sr10715	uncharacterized protein	62	N	349	N																N
sr10716	uncharacterized protein	230	N	197	N																N
sr10717	uncharacterized protein	243	N	190	N																N
sr10720	related to GAL1 - galactokinase	57	N	82	N									5	1	1		525		N	N
sr10721	uncharacterized protein			31	N											3	1	221.667	233	N	N
sr10722	related to multidrug resistance protein															3	2	173.333	163	N	N
sr10723	related to ferroportin 1	20	N	615	N											1		205		N	N
sr10724	related to Acyl-coenzyme A oxidase	34	N	209	N											3	1	205.667	125	N	N
sr10725	related to ALY2 - alpha arrestin	201	N	95	N											1		107		N	N
sr10727	uncharacterized protein	39	N	136	N									2	2						N
sr10728	uncharacterized protein	356	N	166	N											1	1	164	164	N	N
sr10731	uncharacterized protein	219	N	110	N					1						1		123		N	N
sr10733	probable Cyanate hydratase	167	N	66	N	1															N
sr10734	uncharacterized protein	202	N	341	N											1		115		N	N
sr10735	uncharacterized protein	207	N	108	N																N
sr10736	related to methylglyoxal reductase (NADPH-dependent)	701	N	149	N											4	2	352	366.5	N	N
sr10737	probable glucokinase	264	N	227	N																N
sr10739	related to 3-phytase A precursor											1	1			3	2	218	268.5	N	N
sr10741	related to ACN9 - protein of gluconeogenesis in mitochondrial intermembrane space	119	N																		N
sr10742	related to DRAP deaminase RIB2			229	N											4	2	408.5	539.5	N	N
sr10744	related to aspartic protease	753	N	78	N											1	1	116	116	N	N
sr10745	uncharacterized protein	153	N	113	N											3	1	159	129	N	N
sr10746	uncharacterized protein	52	N	177	N									1		3	2	285	375.5	N	N
sr10747	uncharacterized protein	85	N	228	N											1		122		N	N
sr10748	probable NADPH-dependent beta-ketoacyl reductase (rhlG)	54	N	43	N	1															N
sr10749	uncharacterized protein	89	N	195	N																N
sr10751	uncharacterized protein	24	N	115	N																N
sr10752	uncharacterized protein			48	N																N
sr10754	uncharacterized protein													1		2	1	267.5	423	N	N
sr10755	related to Acid phosphatase precursor					1	1									1		111		N	N
sr10756	uncharacterized protein	258	N	179	N											1	1	137	137	N	N
sr10757	uncharacterized protein	114	N	27	N									1		3	1	299.667	234	N	N
sr10758	probable peptidylprolyl isomerase (cyclophilin)-like protein	91	N	738	N																N
sr10759	uncharacterized protein	134	N	78	N																N
sr10761	uncharacterized protein	75	N	161	N											3		141		N	N
sr10762	probable 3-hydroxyisobutyrate dehydrogenase, mitochondrial precursor	77	N	139	N									2	1						N
sr10763	uncharacterized protein	33	N	130	N																N
sr10765	uncharacterized protein	192	N	86	N																N
sr10766	uncharacterized protein	30	N	52	N																N
sr10767	uncharacterized protein	95	N	103	N									1							N
sr10769	related to Benzoate 4-monooxygenase																				N
sr10770	uncharacterized protein			247	N																N
sr10772	uncharacterized protein	500	N	66	N									1							N
sr10773	uncharacterized protein					1	1														N
sr10775	uncharacterized protein	202	N	27	N											1	1	196	196	N	N
sr10776	uncharacterized protein	15	N	215	N											3	2	293	325	N	N
sr10777	related to VPS71 - nucleosome-binding component of the SWR1 complex	33	N	111	N																N
sr10778	related to putative acyltransferase	74	N	41	N											1	1	241	241	N	N
sr10779	related to 26S proteasome non-ATPase regulatory subunit 9																				N
sr10780	related to Na /H -exchanging protein	215	N	46	N											1		228		N	N
sr10781	related to beta-galactosidase	249	N	62	N									1	1						N
sr10783	uncharacterized protein	127	N	73	N																N
sr10784	uncharacterized protein					1	1														N
sr10786	probable monosaccharide transporter	702	N	132	N							1	1								N
sr10788	uncharacterized protein			185	N											1		158		N	N
sr10792	uncharacterized protein	21	N																		N
sr10793	uncharacterized protein	217	N	199	N																N
sr10795	probable acyl-CoA oxidase	189	N	56	N									1		1	1	105	105	N	N
sr10796	uncharacterized protein	138	N	176	N																N
sr10797	related to lincomycin-condensing protein lmbA	157	N	170	N											4	1	223.25	454	N	N
sr10798	related to bifunctional polynucleotide phosphatase/kinase	179	N	229	N											1	1	1203	1203	N	N
sr10799	related to trehalase precursor	32	N	47	N																N
sr10800	uncharacterized protein	563	N	47	N									1	1	2	1	135	144	N	N
sr10801	related to dibenzothiophene desulfurizing enzyme	88	N													2		166		N	N
sr10803	related to Carrier protein YMC1, mitochondrial precursor	37	N	92	N																N
sr10805	related to glutamate carboxypeptidase II	35	N	87	N											1		166		N	N
sr10806	related to cysteine synthase	41	N	127	N											1	1	1108	1108	N	N
sr10807	uncharacterized protein	79	N	55	N											1		124		N	N
sr10808	uncharacterized protein	24	N	68	N											1	1	127	127	N	N
sr10810	related to DNA repair protein MUS-42	125	N	77	N																N
sr10811	uncharacterized protein (N-terminal fragment)																				N
sr10812	related to KAR4 - transcription factor required for gene regulation in response to pheromones	119	N	101	N																N
sr10814	probable Cla4 - p21-activated kinase	224	N	130	N									1							N
sr10815	related to thymidylate synthase	51	N	93	N																N
sr10817	probable CPC2 protein, guanine nucleotide-binding protein beta subunit-like	221.333	N	253.333	N	1															N
sr10818	probable 60S ribosomal protein L12	57	N	408	N	1															N
sr10821	uncharacterized protein	112	N	264	N											1		306		N	N
sr10822	probable Glo1 - Glyoxaloxidase 1	428	N	368	N									1	1						N
sr10824:sr10825	MERGED related to glycine-rich RNA-binding protein(s)	384.75	Y	577.25	N	1															N
sr10826	uncharacterized protein	359	N	224	N											2	1	217.5	320	N	N
sr10827	related to tRNA dihydrouridine synthase	35	N	375	N									1		2	1	302	467	N	N
sr10828	related to anti-silencing protein 1	205	N	48	N											1	1	254	254	N	N
sr10829	uncharacterized protein	525	Y	113	N	1										2	1	172	224	N	N
sr10831	probable Don1 - cytokinesis protein Don1	204	N	175	N							1		1		1		134		N	N
sr10832	uncharacterized protein	421	N	42	N																N
sr10833	related to HRP1 - subunit of cleavage factor I	531.5	N	57	N																N
sr10835	related to PEX6 - peroxisomal assembly protein	95	N	254	N									1	1	3	1	116	119	N	N
sr10836	related to CDC24 - GTP/GDP exchange factor for Cdc42p	767	N	37	N											4		181		N	N
sr10838	uncharacterized protein	447	N	385	N	1				1	1					1		157		N	N
sr10840	probable 26S proteasome regulatory subunit Rpn10	256	N	336	N											4	2	232	297.5	N	N
sr10841	probable CCR4-NOT transcription complex, subunit 7	364	N	105	N																N
sr10842	probable ubiquitin-conjugating enzyme E2	299	N	159	N	1															N
sr10844	related to negative regulator of mitosis			42	N																N
sr10845	uncharacterized protein	138	N	47	N											2	2	1146.5	1146.5	N	N
sr10846	uncharacterized protein	338	N	76	N																N
sr10848	uncharacterized protein	112	N	126	N											1		104		N	N
sr10850	uncharacterized protein	262	N	125	N																N
sr10851	related to glutamyl-tRNA synthetase	35	N	46	N											2	1	182.5	229	N	N
sr10852	related to nuclear division protein Rft1	96	N	60	N																N
sr10855	uncharacterized protein															7	3	356.286	576	N	N
sr10856	related to mitochondrial intermediate peptidase precursor	38	N	307	N																N
sr10858	probable NEO1 - P-type ATPase, a proposed aminophospholipid translocase	134	N	37	N																N
sr10860	probable NADH2 dehydrogenase (ubiquinone)	109.5	Y	340.75	N	1								2		2		145.5		N	N
sr10863	related to clp1, essential for A-regulated sexual development	333	N	117	N																N
sr10864	related to REI1 - cytoplasmic pre-60S factor	179	N	94	N											2	1	118.5	113	N	N
sr10865	probable RPL40A - Ubiquitin	368.333	Y	284	N	1															N
sr10867	uncharacterized protein	54	N	197	N	1															N
sr10869	related to translation elongation factor eEF1, gamma chain	109	N	56	N	1										1	1	119	119	N	N
sr10870	probable proteine disulfate isomerase	320	N	126	N											2		160		N	N
sr10871	probable adenylosuccinate lyase	161	N	89	N																N
sr10872	probable adapter-related protein complex 1 beta 1 subunit	302	N	69	N																N
sr10873	probable rRNA (adenine-N6,N6-)-dimethyltransferase	17	N	147	N	1															N
sr10874	probable serine/threonine protein phosphatase ppe1	338	N	204	N	1															N
sr10877	probable DNA-directed RNA polymerase III, 130 KD subunit	357	N	100	N																N
sr10878	related to transcription activator amyR	608	N	76	N											5		120.2		N	N
sr10880	related to EMC1 - member of a transmembrane complex required for efficient folding of proteins in the ER	88	N	56	N											1		125		N	N
sr10882	related to centromere binding factor 1	356	N	94	N																N
sr10884	probable HYP2 - translation initiation factor eIF5A.1	152	N	358	N	3								3		2	2	147.5	147.5	N	N
sr10885	uncharacterized protein	40	N	56	N																N
sr10887	probable SOD2 - superoxide dismutase (Mn) precursor, mitochondrial	29	N	65	N																N
sr10889	uncharacterized protein	164	N	194	N											4	1	128.75	120	N	N
sr10890	uncharacterized protein	53	N	1581	N																N
sr10892	uncharacterized protein	408	N	42	N																N
sr10893	related to OXA1 - cytochrome oxidase biogenesis protein, mitochondrial	80	N	115	N																N
sr10894	uncharacterized protein	198	N	88	N											1		109		N	N
sr10896	related to neutral amino acid permease	346	N	173	N																N
sr10897	uncharacterized protein	202	N	28	N									2	2	5	4	613.6	738.75	N	N
sr10898	probable LPD1 - dihydrolipoamide dehydrogenase precursor	90	N	109	N																N
sr10900	uncharacterized protein	795	N	73	N																N
sr10901	uncharacterized protein	150	N	92	N																N
sr10902	related to ABC1 - ubiquinol--cytochrome-c reductase complex assembly protein	57	N	50	N																N
sr10904	related to Calcium influx promoting protein ehs1	150	N	144	N																N
sr10906	uncharacterized protein	614	N	149	N											1	1	132	132	N	N
sr10908	uncharacterized protein	751	N	153	N											4		127.25		N	N
sr10909	uncharacterized protein	31	N	106	N																N
sr10910	related to pre-mRNA splicing factor	132	N	198	N																N
sr10912	related to Transformer-2 protein homolog	161	N	111	N					1	1										N
sr10913	related to Exportin 4	91	N	106	N																N
sr10914	uncharacterized protein	548	N	104	N											1		111		N	N
sr10916	uncharacterized protein	183	N	261.5	N																N
sr10918	uncharacterized protein	40	N													1	1	448	448	N	N
sr10919	related to coatomer delta subunit (delta-coat protein)	263	N	70	N																N
sr10921	probable cytochrome-c oxidase chain VI precursor	93	N	82	N			1								1		107		N	N
sr10922	uncharacterized protein	284	N	147	N									1							N
sr10923	probable 60S large subunit ribosomal protein L20	414	Y	81	N	1								1							N
sr10924	related to E2 ubiquitin-conjugating enzyme	108	N	116	N											3	2	581.333	604	N	N
sr10926	uncharacterized protein	513	N	167	N																N
sr10927	uncharacterized protein	56	N	243	N																N
sr10928	uncharacterized protein	422	N	52	N											3		134.333		N	N
sr10929	probable GTP-binding protein ypt5	328	N	239	N	1				1						2	2	571.5	571.5	N	N
sr10930	related to Ngg1p-interacting factor 3	70	N	165.5	N	1															N
sr10932	uncharacterized protein	77	N	114	N																N
sr10933	probable Rpc40 - 40 kD subunit of DNA-directed RNA polymerases I and III	318	N	100	N																N
sr10935	uncharacterized protein	933	N	91	N																N
sr10937	probable FLR1 - Putative H+antiporter involved in multidrug resistance			49	N									1	1	4	2	763.75	1202	N	N
sr10939	uncharacterized protein	319	N	303	N									1	1	1	1	269	269	N	N
sr10940	probable Gapd - Glyceraldehyde 3-phosphate dehydrogenase	54	N	114.5	N	2	2			1	1										N
sr10941	uncharacterized protein															1		102		N	N
sr10942	related to transposase																				N
sr10944	related to RPO41 - DNA-directed RNA polymerase, mitochondrial	240	N	38	N																N
sr10945	probable Rho2 - GTP binding protein Rho2	304	N	38	N											2	1	252.5	400	N	N
sr10946	related to 26S proteasome regulatory particle chain RPN9	118	N	186	N									1	1	1	1	134	134	N	N
sr10948	uncharacterized protein	85	N	626	N											3	1	263.667	315	N	N
sr10950	uncharacterized protein	15	N	1408	N																N
sr10951	related to delta-6 fatty acid desaturase	56	N	58	N																N
sr10952	uncharacterized protein	83	N	169	N																N
sr10954	related to SET2 - Histone methyltransferase	550	N	114	N																N
sr10955	probable Iad1 - indole-3-acetaldehyde dehydrogenase	163	N	71	N																N
sr10956	uncharacterized protein	374	N	147	N											4	2	530.75	955	N	N
sr10957	probable PGU1 - Endo-polygalacturonase	325	N	606	N											1	1	126	126	N	N
sr10958	uncharacterized protein	192	N	361	N																N
sr10959	uncharacterized protein	175	N	53	N											1	1	103	103	N	N
sr10960	probable 6-phosphofructokinase	239	N	110	N																N
sr10962	probable Crk1 - cdk-related kinase 1	780	N	183	N																N
sr10963	related to UPF3 - Nonsense-mediated mRNA decay protein	68	N	53	N																N
sr10965	probable 40S RIBOSOMAL PROTEIN S24	100	N	437	N	2															N
sr10967	uncharacterized protein	989	N	155	N	1										1		157		N	N
sr10969	probable Gpa2 - Guanine nucleotide-binding protein alpha-2 subunit	845	N	151	N																N
sr10970	related to Amidase family protein	24	N	54	N											4		213.5		N	N
sr10972	probable RPL43B - 60S large subunit ribosomal protein	43	N	407	N	1				2	2			1		1	1	590	590	N	N
sr10973	related to ALG6 - glucosyltransferase	230	N	33	N											5	1	213	339	N	N
sr10974	uncharacterized protein	76	N	75	N											2	1	143	171	N	N
sr10976	uncharacterized protein	41	N	41	N																N
sr10978	uncharacterized protein	163	N	118	N											1		152		N	N
sr10980	uncharacterized protein													1							N
sr10982	related to Endoglucanase 1 precursor	316	N	100	N																N
sr10983	related to nucleoporin	171	N	79	N																N
sr10984	related to POP5 - subunit of both RNase MRP and nuclear RNase P	47	N	73	N																N
sr10985	related to ring finger protein 14	162	N	132	N											1	1	103	103	N	N
sr10987	probable Ugt53a1 - UDP-glucose:sterol glucosyltransferase Ugt53A1	197	N	107	N											5	2	262.4	303.5	N	N
sr10988	related to PEX5 - peroxisomal targeting signal receptor	155	N	76	N																N
sr10989	uncharacterized protein	1423	N	111	N											1	1	276	276	N	N
sr10990	uncharacterized protein	34	N	257	N																N
sr10991	related to nucleotide diphosphatase	70	N	50	N											1		125		N	N
sr10992	related to AIM2 - cytoplasmic protein involved in mitochondrial function or organization	62	N	81	N																N
sr10994	uncharacterized protein	86	N	133	N	1															N
sr10995	uncharacterized protein	102	Y			1				2	2										N
sr10996	uncharacterized protein			86	N									1		3	1	404.667	455	Y	N
sr10997	uncharacterized protein	229.5	Y	231	N					1						1		150		N	N
sr10998	uncharacterized protein	283	Y	23	N	1															N
sr11000	uncharacterized protein																				N
sr11002	uncharacterized protein																				N
sr11003	uncharacterized protein																				N
sr11004	uncharacterized protein	146	N																		N
sr11005	uncharacterized protein																				N
sr11006	uncharacterized protein	161	N	278	N	1				2											N
sr11008	uncharacterized protein	127	N	180	N					1	1			1		3		236.667		N	N
sr11009	uncharacterized protein	102	N	180	N									1		1		113		N	N
sr11010	uncharacterized protein	35	N	564	N									1							N
sr11011	uncharacterized protein	296	N	73	N																N
sr11012	uncharacterized protein	196	N	26	N											5	3	412	568	N	N
sr11013	related to VMA21 - ATPase assembly integral membrane protein																				N
sr11014	uncharacterized protein	24	N	82	N											3	1	209.667	138	N	N
sr11015	uncharacterized protein	27	N	74	N											4	2	184.75	230	N	N
sr11017	related to YCS4 - subunit of condensin protein complex	120	N	41	N											1		105		N	N
sr11019	related to translocation protein sec62	305.5	N	113	N																N
sr11020	related to Sorting nexin 9	153	N	314	N											4	1	122.25	124	N	N
sr11022	b-induced zinc finger protein	502	N	121	N											5	2	435.4	489.5	N	N
sr11023	uncharacterized protein	224	N	29	N																N
sr11024	uncharacterized protein			31	N											3	3	374.667	374.667	N	N
sr11025	uncharacterized protein	327	N	116	N											2	2	441	441	N	N
sr11026	related to MRPS5 - mitochondrial ribosomal protein, small subunit	31	N	167	N																N
sr11027	uncharacterized protein									2	2										N
sr11029	related to SEC8 - protein transport protein	201	N	921	N									1							N
sr11031	uncharacterized protein	57	N	754	N																N
sr11032	related to VPS13 - involved in regulating membrane traffic (N-terminal fragment)	234	N	70	N									3	1	3	1	588.333	799	Y	Y
sr11033	uncharacterized protein	557	N	75	N																N
sr11034	related to DNA polymerase alpha 70 kDa subunit	22	N	105	N																N
sr11035	uncharacterized protein	64	N	95	N											2		130		N	N
sr11036	probable YRB1 - ran-specific GTPase-activating protein	54	N	311	N	1										1	1	144	144	N	N
sr11037	uncharacterized protein	266	N	245	N																N
sr11038	related to EMP24 protein precursor	145	N	119	N	1															N
sr11039	probable NOP58 - required for pre-18S rRNA processing	163	N	118	N											1	1	209	209	N	N
sr11041	probable RPT2 - 26S proteasome regulatory subunit	109	N	73	N																N
sr11042	related to Tim22, mitochondrial import inner membrane translocase subunit	143	N	355.5	Y	1								1	1						N
sr11043	related to RRP7 - essential protein involved in rRNA processing and ribosome biogenesis	27	N	57	N											3	2	293	366	N	N
sr11044	probable Inosine 5`-monophosphate dehydrogenase	93	N	134	N							1				1		149		N	N
sr11045	related to histone acetyltransferase subunit HAT1	147	N	55	N																N
sr11046	probable YCF1 - Vacuolar ABC transporter responsible for vacuolar sequestration of glutathione-S-conjugates	208	N	84	N																N
sr11048	probable Csh5 - chitin synthase 5	760	N	420	N											2	1	246	374	N	N
sr11050	related to UFD1 - ubiquitin fusion degradation protein	278	N	1315	N																N
sr11051	uncharacterized protein	36	Y	24	N																N
sr11054	related to c-module-binding factor	989	N	101	N																N
sr11056	related to toxD gene	506	N	64	N																N
sr11057	related to ATP-binding cassette (ABC) transporter	34	N	181	N									1	1	1	1	1636	1636	N	N
sr11058	uncharacterized protein	119	N	36	N	1								1	1						N
sr11059	related to HUT1 - involved in UDP-galactose transport to the Golgi lumen	10	N	100	N																N
sr11061	uncharacterized protein	16	N	1000	N																N
sr11062	related to molybdenum cofactor sulfurase	486	N	62	N											4	3	586.75	743.333	Y	Y
sr11063	related to ATP-binding cassette protein (ABC) transporter	88	N	96	N																N
sr11064	related to Adapter-related protein complex 3 delta 1 subunit	83	N	37	N											1	1	132	132	N	N
sr11066	related to TIM54 (component of the mitochondrial TIM22 translocase)	49	N	55	N																N
sr11067	related to RRP46 - Exosome non-catalytic core component	43	N	63	N	1															N
sr11068	probable clathrin-associated adaptor complex medium chain	321	N	40	N											2	1	306.5	494	N	N
sr11069	uncharacterized protein	15	N	82	N																N
sr11070	probable small nuclear ribonucleoprotein SNRPD1	209	N	123	N	1															N
sr11071	related to EXO1 - exonuclease which interacts with Msh2p	176	N	239	N									1	1	3	1	138	188	N	N
sr11072	uncharacterized protein	48	N	47	N																N
sr11073	uncharacterized protein	185	N	94	N																N
sr11075	uncharacterized protein	126	N	228	N											2	1	127.5	149	N	N
sr11076	uncharacterized protein	370	N	37	N																N
sr11078	uncharacterized protein	252	N	114	N																N
sr11080	uncharacterized protein	186	Y	16	N																N
sr11081	probable delta(24)-sterol c-methyltransferase (erg6)	77	Y	226	N	1															N
sr11082	related to Dihydrofolate reductase	240	N	31	N																N
sr11084	related to RAD1 - component of the nucleotide excision repairosome	322	N	168	N																N
sr11085	probable ATP2 - F1F0-ATPase complex, F1 beta subunit	170	N	157	N	1	1									1		129		N	N
sr11087	uncharacterized protein	67	N	265	N									1							N
sr11089	uncharacterized protein	214	N	61	N	1															N
sr11090	uncharacterized protein																				N
sr11091	related to C-type cyclin															1	1	272	272	N	N
sr11093	related to triose phosphate/3-phosphoglycerate/phosphate translocator	197	N	318	N																N
sr11094	related to CHL1 - protein of the DEAH box family	74	N	119	N											4	1	115.5	103	N	N
sr11096	related to lipoamide acyltransferase component of branched-chain alpha-keto acid dehydrogenase complex, mitochondrial precursor	71	N	116	N																N
sr11097	probable GFA1 - glucosamine--fructose-6-phosphate transaminase	219	N	134	N																N
sr11099	probable Brh2 - Rad51-associated protein Brh2	288	N	120	N																N
sr11100	uncharacterized protein	89	N	121	N																N
sr11101	uncharacterized protein	14	N	49	N											3		167.667		N	N
sr11102	uncharacterized protein	44	N	131	N																N
sr11104	uncharacterized protein	24	N	170	N											1		145		N	N
sr11106	probable Chs8 - Chitin Synthase 8	473	Y	141	N											1	1	751	751	N	N
sr11107	related to TFG1 - TFIIF subunit (transcription initiation factor), 105 kD	31	N	242	N									2	1	3	1	192	357	N	N
sr11108	related to thymidylate kinase	259	Y	84	N											2	1	111	114	N	N
sr11109	related to glomerulosclerosis protein Mpv17	123	N	460	N																N
sr11111	related to SNU71 - component of U1 snRNP required for mRNA splicing via spliceosome	93	N	375	N																N
sr11112	probable SEC24 - COPII coated vesicle component	249	N	83	N											6	1	152.833	297	N	N
sr11114	probable CKS1 - cyclin-dependent kinases regulatory subunit	709.4	Y	125.2	N	1								1		2	2	277	277	N	N
sr11115	related to peroxiredoxin q	94	N	68	N									1		2		117		N	N
sr11116	uncharacterized protein	234	N	383	N	2								1							N
sr11117	related to SKT5 - protoplast regeneration and killer toxin resistance protein	418	N	104	N											1		106		N	N
sr11118	related to LSM8 - Component of small nuclear ribonucleoprotein complexes involved in RNA processing and splicing	435	N	178	N							1	1								N
sr11120	related to dihydroorotate dehydrogenase, mitochondrial precursor	59	N	59	N											1		102		N	N
sr11121	probable TOR1 - 1-phosphatidylinositol 3-kinase	392	N	78	N																N
sr11123	probable CDC10 - septin	139	N	254	N																N
sr11124	related to Secretory carrier-associated membrane protein 2	254	N	183	N							1				1	1	166	166	N	N
sr11125	related to RSC1 - component of the RSC chromatin remodeling complex	503	N	18	N											2		147		N	N
sr11126	related to CTR2 - Protein involved in copper transport	141	N	153	N																N
sr11127	uncharacterized protein	11	N	115	N											1		167		N	N
sr11128	uncharacterized protein	85	N	1185	N																N
sr11130	uncharacterized protein					1															N
sr11132	related to Mig1 protein	92	N	51	N											1	1	125	125	N	N
sr11133	related to Mig1 protein	82	N	238	N	1															N
sr11134	probable sterol delta 5,6-desaturase	415	N	121	N																N
sr11136	uncharacterized protein	90	N	201	N									1							N
sr11137	related to PEX7 - peroxisomal import protein, peroxin	261	N	68	N											3	1	147.333	154	N	N
sr11138	uncharacterized protein	230	N	86	N																N
sr11139	related to ENT2 - clathrin binding protein, required for endocytosis	368	N	96	N																N
sr11141	uncharacterized protein	145	N	430	N									1		1		241		N	N
sr11142	uncharacterized protein			117	N											2		103.5		N	N
sr11143	probable CDC12 - septin	201	N	251	N	1															N
sr11146	uncharacterized protein	230	N	543.5	Y	1				3	2					1	1	263	263	N	N
sr11147	probable Ras-related protein Rab-18	243	N	330	N																N
sr11149	uncharacterized protein	82	N	160	N	1	1	1	1							1	1	1388	1388	N	N
sr11151	related to Sucrose-6-phosphate hydrolase	860	N	137	N									1	1	4	1	265	304	N	N
sr11152	uncharacterized protein																				N
sr11154	uncharacterized protein	70	N	122	N																N
sr11155	probable ARO1 - Pentafunctional AROM polypeptide	363	N	275	N																N
sr11156	related to RRP14 - protein involved in Ribosomal RNA Processing	178	N	120	N																N
sr11157	probable RSA4 - WD-repeat protein involved in ribosome biogenesis	26	N	36	N											6	2	206.833	244.5	N	N
sr11158	related to YSR3 - dihydrosphingosine-1-phosphate phosphatase	94	N	124	N	1								1		1		116		N	N
sr11161	related to LAG1 - longevity-assurance protein	528	N	57	N																N
sr11162	uncharacterized protein	101	N	399	N											4	2	405.5	414	N	N
sr11163	uncharacterized protein	66	N	117	N											1		118		N	N
sr11165	related to Glucose oxidase	15	N	289	N											1	1	209	209	N	N
sr11167	related to DCR2 - dosage-dependent cell cycle regulator	17	N	61	N											3	2	180.333	220	N	N
sr11168	related to URB1 - nucleolar protein required for the normal accumulation of 25S and 5.8S rRNAs	59	N	77	N			1	1							8	1	127	114	N	N
sr11170	related to THI21 - Hydroxymethylpyrimidine phosphate kinase, involved in the last steps in thiamine biosynthesis	65	N	421	N									2	2						N
sr11172	related to multidrug resistant protein	54	N	138	N							1									N
sr11176	related to RKM4 - ribosomal lysine methyltransferase	11	N	37	N									1	1						N
sr11177	related to TSC13 - Enoyl reductase involved in very long chain fatty acid elongation	27	N	105	N																N
sr11178	uncharacterized protein																				N
sr11180	related to Transcriptional coactivator MMS19	56	N	255	N									1		6		273.333		N	N
sr11181	uncharacterized protein	65	N	70	N											2	1	391.5	463	N	N
sr11183	uncharacterized protein	34	N	623	N																N
sr11184	related to molybdenum cofactor sulfurase HxB protein	157	N	22	N											1		176		N	N
sr11186	related to Signal peptide peptidase	55	N	79	N																N
sr11187	related to MIA40 - mitochondrial intermembrane space protein, involved in import and assembly of intermembrane space proteins	84	N	214	N											1	1	112	112	N	N
sr11189	related to KIC1 - ser/thr protein kinase that interacts with Cdc31p	462	N	273	N																N
sr11191	related to conserved oligomeric Golgi complex component 2	94	N	277	N											3		207		N	N
sr11192	related to 3-ketosphinganine reductase	144	N	181	N					1	1										N
sr11193	related to LHP1 - RNA binding protein	44	N	146	N											2		156.5		N	N
sr11195	uncharacterized protein	254	N	182	N	1								1		2	1	287.5	467	N	N
sr11196	probable CPR1 - cyclophilin (peptidylprolyl isomerase)	41	Y	261	N	2															N
sr11197	related to HOS4 - subunit of the Set3 complex	173	N									1	1			4		194.5		N	N
sr11198	related to BNA2 - putative tryptophan 2,3-dioxygenase or indoleamine 2,3-dioxygenase			306	N											6	3	313.667	437.333	N	N
sr11199	related to para-aminobenzoic acid synthetase	184	N	234	N																N
sr11200	uncharacterized protein	167	N	148	N											1		151		N	N
sr11202	uncharacterized protein																				N
sr11204	probable aminopeptidase P, cytoplasmic	20	N	79	N																N
sr11205	probable adenosylhomocysteinase	95	N	430	N																N
sr11206	probable cell division control protein CDC3	321	N	276	N	1															N
sr11207	uncharacterized protein	119.667	Y	116.333	N					1											N
sr11209	related to Chromo domain protein MRG15	92	N	137	N	1															N
sr11211	related to long-chain-fatty-acid-CoA ligase	257	N	103	N																N
sr11212	probable ATP dependent RNA helicase	289	N	282	N																N
sr11214	uncharacterized protein	336	N	191	N											1		118		N	N
sr11216	related to PDS5 - precocious dissociation of sister chromatids	209	N	64	N											1	1	222	222	N	N
sr11218	uncharacterized protein	100	N	80	N											3		124.333		N	N
sr11219	uncharacterized protein			67	N									1							N
sr11220	probable alt1 - alanine aminotransferase	348	N	70	N																N
sr11221	related to COX19 - Cytochrome c oxidase assembly protein	29	N	26	N	1				1						1	1	126	126	N	N
sr11224	related to ARP6 - Actin-related protein	31	N	51	N																N
sr11226	uncharacterized protein															3	1	274.667	249	N	N
sr11227	uncharacterized protein																				N
sr11228	uncharacterized protein	86	N	98	N											1		223		N	N
sr11229	related to thermoresistant gluconokinase	116	N	59	N																N
sr11230	uncharacterized protein	78	N	83	N																N
sr11231	uncharacterized protein	142	N	60	N																N
sr11232	uncharacterized protein	192	N	169	N																N
sr11233	uncharacterized protein	141	N	213	N																N
sr11234	uncharacterized protein													1	1						N
sr11235	uncharacterized protein																				N
sr11236	uncharacterized protein																				N
sr11237	uncharacterized protein																				N
sr11238	uncharacterized protein	101	N	62	N																N
sr11239	uncharacterized protein					1															N
sr11240	uncharacterized protein																				N
sr11241	related to NTA1 - Amidase																				N
sr11242	uncharacterized protein	83	N	192	N	1															N
sr11243	related to DNA helicase Fdhp	425	N	120	N																N
sr11244	probable Clb1 - B-type cyclin 1	798.5	Y	92	N	1		1													N
sr11245	probable COP9 signalosome subunit 5 CSN5	125	N	257	N																N
sr11246	related to Phosphatidylinositol-3,4,5-trisphosphate 3-phosphatase PTEN																				N
sr11248	uncharacterized protein (fragment)	167	N	117	N											1		118		N	N
sr11250	uncharacterized protein	129	N	77	N											2	1	192.5	103	N	N
sr11252	related to calmodulin-dependent protein kinase	330	N	107	N																N
sr11253	uncharacterized protein	162	N	146	N											2	2	257	257	N	N
sr11254	uncharacterized protein	81	N	108	N																N
sr11256	uncharacterized protein	612	N	188	N																N
sr11257	related to 4-coumarate--CoA ligase 1	739	N	149	N	1								1							N
sr11259	uncharacterized protein	196	N	125	N																N
sr11261	uncharacterized protein	72	N	196	N																N
sr11262	probable RPO31 - DNA-directed RNA polymerase III, 160 KD subunit	543	N	123	N																N
sr11263	related to Spherulin 4 precursor																				N
sr11265	probable glutaminase A															2	2	239.5	239.5	N	N
sr11267	probable HEM12 - uroporphyrinogen decarboxylase	90	N	360	N									1							N
sr11268	related to NHP6B - nonhistone chromosomal protein	633.5	Y	227	N											4	2	239.5	257	N	N
sr11269	uncharacterized protein	564	Y	76	N	1										1	1	109	109	N	N
sr11271	uncharacterized protein	201	N	212	N									3	1	1	1	606	606	N	N
sr11273	uncharacterized protein	522	N	451	N																N
sr11274	uncharacterized protein	31	N	287	N																N
sr11276	related to dna exoribonuclease Dhp1p	280	N	90	N																N
sr11277	uncharacterized protein	362	N	68	N																N
sr11279	uncharacterized protein	137	N	51	N											1		103		N	N
sr11280	probable PMI40 - mannose-6-phosphate isomerase	6	N	58	N									1	1	2	1	550.5	968	N	N
sr11282	uncharacterized protein	390	N	78	N											5	4	269.8	312	N	N
sr11283	related to CGI121 - component of the EKC/KEOPS complex	66	N	133	N																N
sr11284	uncharacterized protein	47	N	168	N	1				1	1										N
sr11286	uncharacterized protein	30	N	362	N	1															N
sr11287	uncharacterized protein	64	N	23	N											4	2	519.25	825.5	N	N
sr11288	related to TLG2 - member of the syntaxin family of t-SNAREs	64	N	41	N																N
sr11289	related to dolichyl-phosphate-mannose-protein mannosyltransferase	220	N	143	N											2		220		N	N
sr11290	related to YEH1 - steryl ester hydrolase	209	N	144	N											7	2	182.429	222.5	N	N
sr11291	related to SEC63 - ER protein-translocation complex subunit	79	N	48	N																N
sr11292	uncharacterized protein	88	N	57	N											3	1	272.667	368	N	N
sr11293	uncharacterized protein	237	N	595	N									1		1		135		N	N
sr11294	probable Mrb1 - Mitochondrial p32 Family Protein	50	N	65	N																N
sr11295	related to RNA-binding protein rnp24	18	N	103	N											1		107		N	N
sr11296	related to prolyl-tRNA synthetase	42	N	74	N											1		122		N	N
sr11298	probable acyl-CoA dehydrogenase short-branched chain precursor	41	N	174	N																N
sr11299	related to oxidoreductase, short-chain dehydrogenase/reductase	170	N	401	N	1															N
sr11301	related to CDC14 - dual specificity phosphatase	137	N	26	N									1		7	4	294.286	405.5	N	N
sr11302	probable UBA1 - ubiquitin-protein ligase, E1-like (ubiquitin-activating) enzyme	132	N	61	N																N
sr11303	uncharacterized protein																				N
sr11305	related to Chitinase	1050	N	139	N											1		112		N	N
sr11306	uncharacterized protein																				N
sr11307	uncharacterized protein	344	N	121	N									1							N
sr11309	related to NSR1 - nuclear localization sequence binding protein	99	N	314	N																N
sr11311	related to NPY1 - NADH diphosphatase	65	N	166	N											2		248.5		N	N
sr11312	related to EMG1 - Protein required for ribosome biogenesis	172	N	83	N																N
sr11315	related to MBP1 - transcription factor, subunit of the MBF factor	93	N	107	N																N
sr11316	uncharacterized protein	43	N	338	N	1															N
sr11317	uncharacterized protein	68	N	55	N																N
sr11318	related to Gephyrin	26	N	145	N											2	1	350	260	N	N
sr11320	uncharacterized protein	71	N	156	N	1										1		148		N	N
sr11321	uncharacterized protein	80	N	47	N																N
sr11322	uncharacterized protein	121	N	40	N																N
sr11323	related to Peroxisomal assembly protein PEX3	67	N	57	N																N
sr11324	probable RVB1 - RUVB-like protein	148	N	87	N	1															N
sr11325	uncharacterized protein																				N
sr11327	related to Alpha-1,3-mannosyltransferase	138	N	96	N																N
sr11329	uncharacterized protein	92	N	56	N																N
sr11330	probable GOT1 - Membrane protein required for ER to Golgi transport	27	N	100	N	1															N
sr11331	uncharacterized protein	159	N	227	N											2		162		N	N
sr11332	related to Arsenite-resistance protein 2 (ASR2)	21	N	63	N											1		125		N	N
sr11333	related to 80 kDa nuclear cap binding protein	37	N	64	N																N
sr11334	related to SSN8 - DNA-directed RNA polymerase II holoenzyme and SRB subcomplex subunit, cyclin C homolog	83	N	228	N											2	1	171	235	N	N
sr11335	related to CAAX prenyl protease 2	57	N	57	N					2	2										N
sr11337	uncharacterized protein	14	N	1040	N											3	1	252	491	N	N
sr11339	uncharacterized protein	239	N	63	N																N
sr11340	related to protein ste16	364	N	489	N											1	1	136	136	N	N
sr11342	probable Pig2 - related to protein disulfide isomerase	33	N	118	N																N
sr11343	probable bifunctional protein related to glutathione S-transferase/ probable histidinol dehydrogenase	19	N	40	N																N
sr11345	probable Actin	794.333	Y	1138	N							1				3	1	433.333	829	N	N
sr11346	uncharacterized protein	306	N	154	N																N
sr11347	related to dna excision repair protein ercc-1	333.333	Y	249.333	Y	1										1	1	159	159	N	N
sr11349	probable RPL2A - ribosomal protein L8.e	61	N	331	N	1										1		119		N	N
sr11351	uncharacterized protein	256	N			1	1									1	1	869	869	N	N
sr11352	uncharacterized protein	45	N	349	N																N
sr11354	uncharacterized protein			212	N																N
sr11355	uncharacterized protein	48	N	122	N									1		1		409		Y	N
sr11356	probable GTPase/general translation initiation factor eIF2	212	N	150	N																N
sr11357	related to CGR1 - protein involved in processing of the pre-rRNA for the 60S ribosome subunit	58	N	114	N					1											N
sr11359	uncharacterized protein	314	Y	293	N	1										1	1	232	232	N	N
sr11361	related to Protein esc1	914	N	34	N											1	1	671	671	N	N
sr11362	probable arginine-specific carbamoyl-phosphate synthetase, ammonia chain	273	N	48	N									1	1	4	3	450	559.333	N	N
sr11363	uncharacterized protein	77	N	284	N											1		121		N	N
sr11364	related to DBP7 - RNA helicase required for 60S ribosomal subunit assembly	59	N	56	N											1	1	377	377	N	N
sr11365	related to SDA1 - required for normal organization of the actin cytoskeleton and required for passage through Start	29	N	145	N											2	1	123.5	130	N	N
sr11366	probable VTC4 - Vacuolar Transporter Chaperone	665	N	137	N											1	1	133	133	N	N
sr11368	uncharacterized protein	160	N	345	N																N
sr11369	uncharacterized protein	77	N	94	N									1							N
sr11370	uncharacterized protein	95	N	78	N											1		124		N	N
sr11371	uncharacterized protein	91	N	45	N											1		128		N	N
sr11372	related to L-serine dehydratase 1	128	N	119	N											6	3	257.333	285.333	N	N
sr11373	uncharacterized protein					1	1									4	2	248.25	319.5	N	N
sr11374	uncharacterized protein	33	N	455	N											1	1	381	381	N	N
sr11375	related to quinone reductase	39	N	56	N																N
sr11376	related to flavin oxidoreductase	452	N	82	N							1	1								N
sr11377	uncharacterized protein	2	N	121	N											1		157		N	N
sr11378	uncharacterized protein	36	N	43	N											2		185.5		N	N
sr11379	uncharacterized protein	94	N	272	N	1															N
sr11380	uncharacterized protein	409	Y	421	N	1	1									3	2	141.667	125.5	N	N
sr11381	uncharacterized protein	484	N	181	N									2	2						N
sr11382	related to L-gulonolactone oxidase	151	N	87	N																N
sr11383	related to O-methyltransferase	76	N																		N
sr11384	probable 3-dehydroquinate dehydratase	235	N	80	N											5	2	890.4	1288	Y	N
sr11385	uncharacterized protein	94	N	73	N											1		105		N	N
sr11386	uncharacterized protein	149	N	46	N											3	2	232	221.5	N	N
sr11387	probable neutral amino acid permease	46	N	143	N																N
sr11388	uncharacterized protein	49	N	333	N																N
sr11389	uncharacterized protein	406	N	81	N											4		217.75		N	N
sr11390	related to DAL5 - Allantoate and ureidosuccinate permease	36	N	85	N	1								1		5	2	301.8	414	Y	Y
sr11391	related to 3-mercaptopyruvate sulfurtransferase	956	N	636	N									1		3	1	180.333	235	N	N
sr11392	related to quinate transport protein	602	N	138	N									1							N
sr11393	uncharacterized protein															2	2	910	910	N	N
sr11394	related to pepsin precursor (aspartate protease)	100	N	193	N																N
sr11395	related to HMF1 - Heat-shock induceable Inhibitor of cell Growth	285	Y	163	Y	1								2	1	3	2	241	186	N	N
sr11396	related to RKM3 - ribosomal lysine methyltransferase	55	N	409	N											2		148.5		N	N
sr11397	related to ubiquitin-protein ligase e3 component	233	N	44	N											5	2	493	686.5	N	N
sr11398	uncharacterized protein	512	N	105	N																N
sr11399	uncharacterized protein	233	N	69	N																N
sr11400	uncharacterized protein	131	N	130	N																N
sr11401	uncharacterized protein	85	N	100	N											1		104		N	N
sr11402	uncharacterized protein	283	N	144	N																N
sr11403	related to ICE2 - integral ER membrane protein with type-III transmembrane domains	188	N	107	N																N
sr11404	probable deoxyhypusine synthase	28	N	173	N																N
sr11405	uncharacterized protein	198	N	106	N											3	1	274.333	489	N	N
sr11406	related to ERD1 protein, required for retention of luminal ER	63	N	33	N											4	3	357.75	432.333	N	N
sr11407	uncharacterized protein	99	N	105	N											2	1	205	204	N	N
sr11408	related to NOP16 - nucleolar protein involved in 60S ribosomal subunit biogenesis	58	N	73	N																N
sr11409	related to Molybdopterin biosynthesis CNX2 protein	44	N	31	N					2	2										N
sr11410	probable purine permease	208	N	70	N																N
sr11411	uncharacterized protein			61	N																N
sr11412	uncharacterized protein	59	N	68	N											3	1	400	636	N	N
sr11413	probable Pal1 - Phenylalanine ammonia-lyase	156	N	420	N									1		3	2	145.333	163.5	N	N
sr11414	uncharacterized protein	69	N	167	N									1		2	2	535	535	N	N
sr11415	related to 5-oxoprolinase	67	N	85	N																N
sr11416	uncharacterized protein	185	N	262	N																N
sr11417	uncharacterized protein	252	Y	99	N	1															N
sr11418	related to formate/nitrite transporter	1050	N	84	N																N
sr11419	uncharacterized protein	58	N	345	N											4	1	366.5	1130	N	N
sr11420	uncharacterized protein	41	N	65	N	1										1		239		N	N
sr11421	uncharacterized protein	23	N	31	N																N
sr11422	uncharacterized protein	23	N	202	N																N
sr11423	uncharacterized protein	79	N	29	N											3	1	399.333	971	N	N
sr11424	uncharacterized protein	79	N	209	N																N
sr11425	uncharacterized protein	25	N	683	N											1	1	340	340	N	N
sr11426	uncharacterized protein	66	N	94	N																N
sr11427	related to levodione reductase	13	N	58	N	1	1														N
sr11428	probable uracil phosphoribosyltransferase	231	N	322	N					1						3	2	136.333	152.5	N	N
sr11429	related to PHO84 - high-affinity inorganic phosphate transporter	37	N	176	N																N
sr11430	related to NonF protein, involved in nonactin biosynthesis	25	N	160	N																N
sr11431	related to Protein dltE	96	N	232	N																N
sr11432	probable ZRT2 - Zinc transporter II	604	N	173	N											1		137		N	N
sr11433	uncharacterized protein											1	1								N
sr11434	uncharacterized protein																				N
sr11435	uncharacterized protein	61	N	77	N																N
sr11436	uncharacterized protein	177	N	233	N									2	1	3		172.667		N	N
sr11437	related to YTP1	29	N	213	N																N
sr11438	related to choline-phosphate cytidylyltransferase	211	N	75	N									1							N
sr11439	uncharacterized protein	34	N	146	N																N
sr11440	related to DNA polymerase eta	183	N	664	N									4	2	1	1	494	494	N	N
sr11441	uncharacterized protein	77	N	194	N											3		182.333		N	N
sr11442	related to ESBP6 - similarity to Monocarboxylate transporter	218	N	78	N											1		126		N	N
sr11443	uncharacterized protein			248	Y	1															N
sr11444	uncharacterized protein															2		122.5		N	N
sr11445	probable Fer1 - Iron transport multicopper oxidase	632	N	79	N																N
sr11446	probable Fer2 - High-affinity iron permease	380	N	97	N											3	2	206.667	159	N	N
sr11447	uncharacterized protein	86	N	186	N																N
sr11448	related to D-arabinitol 2-dehydrogenase	83	N	95	N																N
sr11449	probable DAK2 - dihydroxyacetone kinase	207	N	89	N											2	1	146.5	150	N	N
sr11450	uncharacterized protein	442	N	31	N											2	1	554.5	1004	N	N
sr11451	related to membrane protein, peroxisomal	306	Y	323	N																N
sr11452	probable PRP19 - non-snRNP spliceosome component required for DNA	856	Y	315	N	1	1							1	1	2		149.5		N	N
sr11453	related to transcriptional activator acu-15	520	N									1	1			1		116		N	N
sr11454	related to SPT3 - general transcriptional adaptor or co-activator	47	N	45	N											2	1	135	138	N	N
sr11455	related to Zinc-binding oxidoreductase	45	N	262	N																N
sr11456	probable BAT2 - branched-chain-amino-acid transaminase (cytosolic)	32	N	78	N																N
sr11457	related to nicotinamide mononucleotide permease	37	N													3		260.333		N	N
sr11458	related to amidase (acetamidase)	131	N	65	N																N
sr11459	probable UDP-glucose 6-dehydrogenase	328	N	285	N																N
sr11460	related to protein FR, involved in hyphal branching	133	N	13	N											4	1	272.75	128	N	N
sr11461	related to PTC7 - type 2C protein phosphatase	94	N	63	N											1		142		N	N
sr11462	uncharacterized protein	90	N	161	N	1															N
sr11463	uncharacterized protein	49	N	27	N											4	2	243.5	306	N	N
sr11464	related to L-lactate dehydrogenase (cytochrome b2)	129	N	70	N											2	1	181.5	259	N	N
sr11465	uncharacterized protein	310	N	170	N																N
sr11466	uncharacterized protein	162	N	97	N																N
sr11467	uncharacterized protein	22	N											1		3	2	208	244	N	N
sr11468	related to Chitin deacetylase 1	105	N	68	N							1				2		125.5		N	N
sr11469	uncharacterized protein	408	N	72	N											1	1	152	152	N	N
sr11470	related to Glucan 1,3-beta-glucosidase precursor	91	N	71	N																N
sr11471	related to Serine protease	29	N	187	N																N
sr11472	uncharacterized protein	98	N	94	N																N
sr11473	related to lysophospholipase	141	N	132	N	2				1				1							N
sr11474	related to NADPH quinone oxidoreductase homolog PIG3	153	Y	227	N	1										1		117		N	N
sr11475	uncharacterized protein															2	1	206	172	N	N
sr11476	related to acetylhydrolase	143	N	449.5	N					1	1					1	1	483	483	N	N
sr11477	probable transposase																				N
sr11478	related to embryonic protein DC-8	114	N	58	N											1		131		N	N
sr11479	related to N-acetyltransferase	19	N	63	N																N
sr11480	related to Zinc finger protein	84	N	40	N									1							N
sr11481	uncharacterized protein	109	N	97	N																N
sr11482	probable TUF1 - translation elongation factor TU, mitochondrial	89	N	258	N																N
sr11483	related to SPT5 - transcription elongation protein	231	N	154	N																N
sr11484	related to tRNA dihydrouridine synthase	200	N	126	N																N
sr11485	uncharacterized protein	131	N	87	N																N
sr11486	related to MRP10 - mitochondrial ribosomal protein of the small subunit	55	N	474	N	1															N
sr11487	probable protein transport protein sec61 beta subunit	112	N	103	N	2								2		2	2	344	344	N	N
sr11488	uncharacterized protein	147	N	230	N																N
sr11489	uncharacterized protein	98	N	86	N											1		102		N	N
sr11490	probable mitochondrial import receptor subunit tom7	107	N	124	N	1															N
sr11491	uncharacterized protein	145	N	122	N											3	1	143.333	189	N	N
sr11492	uncharacterized protein	252	N	77	N	1															N
sr11493:sr11494	MERGED related to p53-related protein kinase(s)	223	N	907.5	N	1		1													N
sr11495	uncharacterized protein	436	N	123	N											7	2	235.714	469	N	N
sr11496	probable multifunctional beta-oxidation protein	294	N	50	N									1		7	4	212.286	290	N	N
sr11497	related to MMT1 - Mitochondrial iron transport protein	183	N	308	N																N
sr11498	related to tandem ph domain-containing protein-2 (tapp2)	354	N	160	N											1		108		N	N
sr11499	uncharacterized protein	57	N	964	N	1															N
sr11500	related to Para-nitrobenzyl esterase															5		217		N	N
sr11501	uncharacterized protein	121	N	272	Y	1															N
sr11502	uncharacterized protein	73	N	168	N																N
sr11503	probable pyruvate kinase	144	N	114	N									1	1	1	1	717	717	N	N
sr11504	related to SUR4 - elongase, involved in fatty acid and sphingolipid biosynthesis	129	N	538	N											1		210		N	N
sr11505	uncharacterized protein	142	N	184	N									1	1	2	1	277.5	365	Y	N
sr11506	probable SEC17 - transport vesicle fusion protein	91	N	124	N																N
sr11507	uncharacterized protein	199	N	73	N											1		602		Y	N
sr11508	uncharacterized protein	43	N	171	N																N
sr11509	related to Tubulin-specific chaperone B	48	N	111	N											2	1	414.5	637	N	N
sr11510	related to RNA-binding region containing protein 2	88	N	619.5	Y											1		106		N	N
sr11511	related to wd-repeat protein 8	42	N	553	N									1		1	1	588	588	N	N
sr11512	uncharacterized protein	51	N	112	N	1															N
sr11513	uncharacterized protein	245	N	127	N																N
sr11514	related to Cell division control protein 15	400	N	48	N											1		121		N	N
sr11515	related to AUT1 - essential for autophagocytosis	96	N	94	N											1	1	126	126	N	N
sr11516	related to tRNA isopentenylpyrophosphate transferase	174	N	81	N											2	1	386	575	N	N
sr11517	related to leukotriene-A4 hydrolase					1										2		237.5		N	N
sr11518	uncharacterized protein	112	N	449	N																N
sr11519	related to meiotic recombination protein rec8			150	N											3	2	293	382	N	N
sr11520	uncharacterized protein	95	N	58	N											1		773		N	N
sr11521	uncharacterized protein	35	N	774	N											1		270		N	N
sr11522	related to transcriptional regulator protein SPT6	210	N	109	N																N
sr11523	related to translation initiation factor 3 (47 kDa subunit)	212	N	145	N																N
sr11524	probable SAC1 - recessive suppressor of secretory defect	131	N	76	N											1	1	176	176	N	N
sr11525	uncharacterized protein	63	N	115	N											3	1	148	216	N	N
sr11526	related to UTP7 - nucleolar protein, component of the small subunit processome	197	N	39	N											1	1	113	113	N	N
sr11527	uncharacterized protein	37	N	80	N																N
sr11528	uncharacterized protein	299	N	171	N											2		157.5		N	N
sr11529	uncharacterized protein	327	N	103	N											1		122		N	N
sr11530	related to Lipase 2 precursor	635	N	65	N											1	1	118	118	N	N
sr11531	related to SWD1 - subunit of the COMPASS complex	45	N	647	N											4		154		N	N
sr11532	related to RPF1 - involved in the assembly of the large ribosomal subunit	140	N	126	N																N
sr11533	related to COX8 - cytochrome-c oxidase chain VIII	75	N	170	N	1				1	1										N
sr11534	related to MNR2 - Manganese resistance protein	361	N	120	N											1		119		N	N
sr11535	uncharacterized protein			204	N																N
sr11536	related to ESF1 - 18S rRNA factor, nucleolar protein involved in pre-rRNA processing	34	N	68	N											5	3	229.8	291	N	N
sr11537	probable U6 snRNA-associated Sm-like protein LSm5	18	N	76	N	2				1	1										N
sr11538	related to BUD13 - subunit of the RES complex, required for pre-mRNA retention and splicing	77	N	155	N																N
sr11539	uncharacterized protein	690	N	172	N							1									N
sr11540	uncharacterized protein	805	N	1041	N									1		4	1	302.5	292	N	N
sr11541	uncharacterized protein	710	N	105	N											5	4	139.6	148	N	N
sr11542	probable FUN34 - transmembrane protein involved in ammonia production	277	N	264	N																N
sr11543	related to TAD2 - tRNA-specific adenosine deaminase 2	597	N	118	N																N
sr11544	probable 60S ribosomal protein L31	374	N	575	N	1								1		1	1	650	650	N	N
sr11545	related to translation initiation factor eIF3 p40 subunit	100	N	325	N											1		102		N	N
sr11546	uncharacterized protein	272	N	123	N									1							N
sr11547	related to carbonic anhydrase	99	N	369	N																N
sr11548	related to Cytochrome P450 4F8	131	N	60	N											3	1	192.333	356	N	N
sr11549	uncharacterized protein	51	N	428	N					1				1							N
sr11550	related to Ca2 -transporting ATPase	156	N	185	N									1	1	5	3	290	408	N	N
sr11551	related to HSP12 - heat shock protein					1															N
sr11552	uncharacterized protein					1	1	1								3	1	135.333	134	N	N
sr11553	related to mitochondrial carrier family protein	224	N	34	N											2	1	164	179	N	N
sr11554	related to SRC1 - involved in sister chromatid segregation	79	N	89	N											6	2	138	133.5	N	N
sr11555	uncharacterized protein	155	N	180	N									1							N
sr11556	uncharacterized protein	194	N	51	N											2	1	191	253	N	N
sr11557	uncharacterized protein	83	N	52	N											5	2	258.4	395.5	N	N
sr11558	uncharacterized protein	16	N	101	N																N
sr11559	uncharacterized protein	124	N	71	N																N
sr11560	uncharacterized protein	387	N	57	N											2		105.5		N	N
sr11561	related to GPI1 - required for N-acetylglucosaminyl phosphatidylinositol synthesis	188	Y	15	N	1	1									1		109		N	N
sr11562	uncharacterized protein	104	Y	314	N	1										2	1	197.5	277	N	N
sr11563	probable methylmalonate-semialdehyde dehydrogenase (acylating), mitochondrial precursor	99	N	46	N											1	1	435	435	N	N
sr11564	probable PRO1 - glutamate 5-kinase	127	N	105	N											1	1	106	106	N	N
sr11565	probable RFC2 - DNA replication factor C, 41 KD subunit	50	N	85	N																N
sr11566	uncharacterized protein	216	N	75	N																N
sr11567	related to PFS2 - polyadenylation factor I subunit 2	126	N	76	N											1		102		N	N
sr11568	uncharacterized protein	122	N	79	N																N
sr11569	uncharacterized protein					1								1		1	1	145	145	N	N
sr11570	uncharacterized protein	322	N	77	N																N
sr11571	related to monocarboxylate transporter	109	N	214	N	1								1							N
sr11572	uncharacterized protein													2		1	1	117	117	N	N
sr11573	related to aquaporin	29	N	75	N																N
sr11574	uncharacterized protein																				N
sr11575	uncharacterized protein			21	N																N
sr11576	uncharacterized protein	106	N	60	N																N
sr11577	uncharacterized protein	207	N	110	N																N
sr11578	uncharacterized protein	169	N	71	N																N
sr11579	probable CCC2 - P-type ATPase, Cu(2 )-transporting ATPase	372	N	248	N																N
sr11580	uncharacterized protein	127	N	119	N											2	1	356.5	595	N	N
sr11581	uncharacterized protein	1062	N	91	N											1	1	204	204	N	N
sr11582	related to FMO1 - flavin-containing monooxygenase	91	N	209	N											1		103		N	N
sr11583	related to Formyltetrahydrofolate deformylase	111	N	53	N											1	1	131	131	N	N
sr11584	related to GTR1 - GTP-binding protein	126	N	68	N																N
sr11585	uncharacterized protein	97	N	73.5	N											1		106		N	N
sr11586	related to SYF2 - pre-mRNA-splicing factor	95	N	104	N											1		123		N	N
sr11587	probable EXG1 - exo-beta-1,3-glucanase (I/II), major isoform	591	N	230	N																N
sr11588	probable NAM7 - nonsense-mediated mRNA decay protein	204	N	525	N									2	1						N
sr11589	uncharacterized protein	31	N	414	N											3	1	116.667	111	N	N
sr11590	related to SSK1 - two-component signal transducer	246	N	208	N											2	1	131.5	152	N	N
sr11591	uncharacterized protein	79	N	196	N	1				1											N
sr11592	related to UTP4 - U3 snoRNP protein	51	N	86	N											5		155.2		N	N
sr11593	uncharacterized protein	251	N	150	N											1		119		N	N
sr11594	related to MAK5 - ATP-dependent RNA helicase	33	N	59	N									1	1	2	2	111.5	111.5	N	N
sr11595	uncharacterized protein	36	N	200	N											1	1	828	828	N	N
sr11596	uncharacterized protein	364	N	109	Y	1	1														N
sr11597	related to mitochondrial uncoupling protein 3	19	N	117.5	N																N
sr11598	probable RPP1A - 60S large subunit acidic ribosomal protein a1	88	N	284	N	1		1		1	1										N
sr11599	uncharacterized protein	110	N	115	N	1										3	1	161.333	221	N	N
sr11600	probable adenylyl-cyclase-associated protein CAP	52	N	67	N																N
sr11601	related to kinetochore associated 2 (HEC)	110	N	161	N																N
sr11602	uncharacterized protein	96	N	166	N																N
sr11603	uncharacterized protein	283	N	442	N																N
sr11604	uncharacterized protein	312	N	95	N																N
sr11605	uncharacterized protein	143	N	340	N																N
sr11606	uncharacterized protein	139	N	213	N																N
sr11607	related to 3-oxoacyl-[acyl-carrier protein] reductase	118	N	65	N					1											N
sr11608	uncharacterized protein	252	N	166	N									1	1						N
sr11609	uncharacterized protein	140	N	133	N																N
sr11610	probable ELP3 - subunit of elongator/RNAPII holoenzyme with histone	112	N	146	N											1		107		N	N
sr11611	probable Glycine cleavage system H protein, mitochondrial precursor	200	N	98	N	1								3	2	1	1	909	909	N	N
sr11612	uncharacterized protein	794	N	214	N											1		109		N	N
sr11613	related to carnitine/acylcarnitine translocase	237	N	57	N	1										1	1	111	111	N	N
sr11614	uncharacterized protein	57	N	307	N											1		179		N	N
sr11615	related to ZAP1 - metalloregulatory protein involved in zinc-responsive transcriptional regulation	507	N	32	N																N
sr11616	related to pyruvate dehydrogenase complex protein X precursor, dihydrolipoamide acetyltransferase component	52	N	178	N																N
sr11617	related to Rpa34 - 34 kD subunit of DNA-directed RNA polymerase I	111	N	97	N	1										4	1	158.5	209	N	N
sr11618	uncharacterized protein	44	N	55	N											2	1	161	201	N	N
sr11619	uncharacterized protein	34	N	158	N																N
sr11620	uncharacterized protein	130	N	90	N																N
sr11621	related to JSN1 - RNA-binding protein (pumilio family)	565	N	54	N																N
sr11622	uncharacterized protein	695	N	406	N																N
sr11623	related to Lipase, required for intravacuolar lysis of autophagic bodies	203	N	232	N									1	1						N
sr11624	uncharacterized protein	267	N	27	N																N
sr11625	uncharacterized protein	129	N	76	N											2	1	197	292	N	N
sr11626	probable casein kinase I	731	N	385	N																N
sr11627	related to DNA polymerase V	165	N	52	N											3	2	495.333	621	N	N
sr11628	related to M-phase inducer phosphatase	366	N	211	N																N
sr11629	uncharacterized protein	66	N	378.429	Y																N
sr11630	related to NTG2 - DNA N-glycosylase and apurinic/apyrimidinic (AP) lyase involved in base excision repair			71	N											3	1	262	398	N	N
sr11631	related to NPR2 - nitrogen permease regulator	209	N	142	N									1	1	8	5	421	570.6	N	N
sr11632	related to Glutaminyl-peptide cyclotransferase precursor	126	N	150.5	N											1	1	209	209	N	N
sr11633	uncharacterized protein	19	N	210	N																N
sr11634	probable RNA helicase	228	N													5	1	227.6	639	N	N
sr11635	uncharacterized protein																				N
sr11636	related to vesicle-associated membrane protein 7	97	N	1391	N											1	1	108	108	N	N
sr11637	related to Acetoacetyl-CoA synthetase	34	N	60	N									3	2	2	1	351.5	559	N	N
sr11638	uncharacterized protein	698	N	209	N																N
sr11639	related to muconate cycloisomerase / uncharacterized protein			134	N	2	1	1	1												N
sr11640	related to trna methyltransferase	93	N	77	N																N
sr11641	related to inner kinetochore protein MIF2	208	N	58	N											1		106		N	N
sr11642	related to DNA topoisomerase II binding protein	211	N	253	N																N
sr11643	uncharacterized protein	281	N	161	N																N
sr11644	related to WD repeat protein PWP1	53	N	35	N											4	1	262.25	673	N	N
sr11645	related to protein RPF2 involved in ribosomal large subunit assembly and maintenance	158	N	166	N																N
sr11646	uncharacterized protein	246	N	198	N																N
sr11647	GTP binding protein Cdc42	491	Y	435	N	2								1							N
sr11648	uncharacterized protein	601	N																		N
sr11649	related to Peroxisome assembly protein 12															1	1	367	367	N	N
sr11650	related to ubiquitin-specific processing protease	95	N	426	N											2		163		N	N
sr11651	uncharacterized protein	172	N	127	N																N
sr11652	uncharacterized protein	233	N	89	N																N
sr11653	related to met-10 protein	197	N	55	N											4	1	205	290	N	N
sr11654	related to N-acetylglucosaminyl-phosphatidylinositol de-N-acetylase	79	N	33	N																N
sr11655	uncharacterized protein	399	Y	196	N											1		127		N	N
sr11656	probable TRP2 - anthranilate synthase component I	404	N	219	N	1	1														N
sr11657	related to Splicing factor 3 subunit 1	55	N	822	N																N
sr11658	uncharacterized protein	118	N	88	N									1	1						N
sr11659	uncharacterized protein	32	N	55	N											3	2	152.333	157.5	N	N
sr11660	related to APN1 - AP endonuclease	119	N	295	N											2	1	792	789	Y	Y
sr11661	uncharacterized protein			88	N																N
sr11662	related to WD-repeat protein crb3	120	N	117	N																N
sr11663	probable asparagine synthase	183	N	222	N																N
sr11664	uncharacterized protein	318	N	138	N																N
sr11665	probable RNA helicase dbp2 (DEAD box protein)	103	N	1944	Y																N
sr11666	probable biotin synthase	159	N	275	N																N
sr11667	uncharacterized protein	1367	N	181	N																N
sr11668	uncharacterized protein	477	N											2	1	2	1	250.5	300	N	N
sr11669	related to MRT4 - mRNA turnover 4	109	N	118	N									1							N
sr11670	related to LIA1 - deoxyhypusine hydroxylase	41	N	178	N																N
sr11671	uncharacterized protein	348	N	171	N			1				1									N
sr11672	related to MPE1 - subunit of CPF involved 3` end formation of mRNA	518	N	74	N																N
sr11673	probable LRO1 - a lecithin cholesterol acyltransferase-like gene, mediates diacylglycerol esterification	54	N	198	N																N
sr11674	related to TAO3 - Transcriptional Activator of OCH1	251	N	41	N											9	2	236.778	488	N	N
sr11675	related to magnesium-dependent acid phosphatase	8	N	389	N											1		107		N	N
sr11676	related to peroxisome assembly protein car1	49	N	102	N											1		128		N	N
sr11677	uncharacterized protein	45	N	110	N							1	1								N
sr11678	related to ERJ5 - Type I membrane protein preserves the folding capacity of the endoplasmic reticulum	32	N	63	N											1		107		N	N
sr11679	uncharacterized protein	32	N	113	N											2		122		N	N
sr11680	related to exocyst complex 100 kDa component	163	N	126	N																N
sr11681	related to UTR2 - cell wall protein	419	N	135	N																N
sr11682	related to PSF3 - subunit of the GINS complex	194.5	Y	91	N																N
sr11683	uncharacterized protein	1	N	247	N																N
sr11684	related to transcription factor TFIIIC subunit	59	N	22	N											5	1	240.4	236	N	N
sr11685	uncharacterized protein	21	N	136	N																N
sr11686	probable peroxisomal acyl-coenzyme A thioester hydrolase 1	243	N	70	N	1										2	1	241	381	N	N
sr11687	related to SLY1 protein	22	N	50	N									1	1	2	1	374	643	N	N
sr11688	uncharacterized protein	50	N	229	N											1		187		N	N
sr11689	uncharacterized protein	841	N	59	N									3	2	8	3	431.625	926	N	N
sr11690	probable QRI8 - E2 ubiquitin-conjugating enzyme	99	N	1120	N											1		114		N	N
sr11691	related to syntaxin 18	118	N	111	N									1	1						N
sr11692	related to ALG12 - alpha-1,6-mannosyltransferase	78	N	23	N																N
sr11693	related to xap-5 protein	132	N	115	N																N
sr11694	uncharacterized protein	56	N	105	N	1															N
sr11695	uncharacterized protein	193	N	155	N											2		136		N	N
sr11696	uncharacterized protein													3	1	1		128		N	N
sr11697	probable GAP1 - amino acid transport protein	99	N	199	N											1	1	124	124	N	N
sr11698	uncharacterized protein	100	N	162	N									3	1	4	4	537.25	537.25	N	N
sr11699	uncharacterized protein	37	N	130	N	1										2	1	124	116	N	N
sr11700	uncharacterized protein	63	N	168	N																N
sr11701	related to Tubulin-folding cofactor D	72	N	223	N																N
sr11702	uncharacterized protein	349	N	79	N											2	1	125.5	146	N	N
sr11703	uncharacterized protein	98	N	107	N																N
sr11704	probable ERG5 - C-22 sterol desaturase	363	N	153	N									1	1	2	1	146.5	158	N	N
sr11705	uncharacterized protein	322	N	726	N																N
sr11706	related to GPI14 - Glycosylphosphatidylinositol-alpha 1,4 mannosyltransferase I	36	N	49	N																N
sr11707	uncharacterized protein	130	N	78	N											3	1	439	1062	N	N
sr11708	uncharacterized protein	61	N	607	N											1		145		N	N
sr11709	related to Sentrin-specific protease 1	185	N	79	N																N
sr11710	related to SGT1 protein	48	N	259	N											5	2	183	203.5	N	N
sr11711	uncharacterized protein	227	N	138	N											4	2	291.25	440.5	N	N
sr11712	uncharacterized protein	582	N	174	N																N
sr11713	uncharacterized protein	326	N	129	N											3		153		N	N
sr11714	related to PUN1 - plasma membrane protein with a role in cell wall integrity	229	N	289	N	1										4	3	393	387	N	N
sr11715	related to MNR2 - Manganese resistance protein	163	N	65	N																N
sr11716	uncharacterized protein	53	N	196	N																N
sr11717	related to acetyl coenzyme A synthetase / uncharacterized protein	41	N	119	N	1	1									2	1	115.5	127	N	N
sr11718	related to U4/U6 snRNP-associated 61 kDa protein	74	N	142	N											1		102		N	N
sr11719	uncharacterized protein	117	N	233	N																N
sr11720	probable MCM6 - involved in replication	199	N	131	N											1	1	349	349	N	N
sr11721	related to neutral ceramidase	323	N	123	N									1							N
sr11722	probable beta-succinyl CoA synthetase precursor	122	N	125	N																N
sr11723	uncharacterized protein	70	N	173	N											1	1	119	119	N	N
sr11726	probable SPO14 - phospholipase D	198	N	33	N									3	1	5	4	389.2	449.5	N	N
sr11727	probable ubiquitin-conjugating enzyme E2	58	N	95	N																N
sr11728	related to Opsin-1	148	N	230	N											1	1	179	179	N	N
sr11729	probable SPF1 - P-type ATPase	212	N	558	N									1							N
sr11730	related to DAD4 - outer kinetochore protein (part of Dam1 complex)					2				1	1			1							N
sr11731	probable DAL5 - Allantoate and ureidosuccinate permease																				N
sr11732	uncharacterized protein	664	N	64	N																N
sr11733	related to deubiquitinating enzyme ubh1	527	N	67	N											3	2	877.333	1078	N	N
sr11734	uncharacterized protein	300	Y	60	N	1										2	2	494	494	N	N
sr11735	uncharacterized protein			648	N											2	2	383	383	N	N
sr11736	uncharacterized protein	187	N	75	N											1		111		N	N
sr11737	related to eukaryotic initiation factor 3e subunit	170	N	312	N																N
sr11738	related to MAG1 - 3-methyl-adenine DNA glycosylase	84	N	83	N																N
sr11739	probable NADH2 dehydrogenase (ubiquinone) 40K chain	117	N	69	N									1	1	1		181		N	N
sr11740	related to Ferric reductase transmembrane component 1 precursor	298	N	144	N											4	1	318.25	704	N	N
sr11741	related to THG1 - protein required for tRNA-His guanylylation at 5` end	35	N	116	N																N
sr11742	uncharacterized protein	501	N	82	N																N
sr11743	uncharacterized protein	38	N	80	N									2	2						N
sr11744	uncharacterized protein	272	N	195	N																N
sr11745	uncharacterized protein	378	N	7	N											1		117		N	N
sr11746	probable ADP-ribosylation factor	272	Y	282	N	1				1	1										N
sr11747	uncharacterized protein															4	1	216.75	245	N	N
sr11748	related to Hsk1-interacting molecule 1	604	N	290	N																N
sr11749	uncharacterized protein	111	N	111	N																N
sr11750	uncharacterized protein	58	N	89	N																N
sr11751	uncharacterized protein	77	N	84	N					1						2	2	114	114	N	N
sr11752	probable SKI2 - antiviral protein and putative helicase	86	N	239	N																N
sr11753	uncharacterized protein	92	N	79	N											2	1	471.5	637	N	N
sr11754	probable Rds1 protein	29	N	205	N											2	1	317.5	401	N	N
sr11755	uncharacterized protein	115	N	21	N																N
sr11756	uncharacterized protein	144	N	880	N																N
sr11757	uncharacterized protein	105	N	84	N	1															N
sr11758	uncharacterized protein	446	N	292	N																N
sr11764	uncharacterized protein	783	N	79	N									1	1						N
sr11765	uncharacterized protein	383	N	35	N									1	1						N
sr11766	probable MDH1 - malate dehydrogenase precursor, mitochondrial	141	N	156	N																N
sr11767	probable RPL8B - 60s large subunit ribosomal protein L7a.e.B	98	N	310	N					1	1			2		1		159		N	N
sr11768	uncharacterized protein	886.5	Y	401	N	2	1														N
sr11769	uncharacterized protein	214	N	76	N					1	1					1		119		N	N
sr11770	probable Tartrate dehydrogenase	35	N	136	N																N
sr11771	probable MRPL23 - mitochondrial ribosomal protein, large subunit	98	N	294	N	1															N
sr11772	uncharacterized protein	62	N	89	N																N
sr11773	uncharacterized protein	361	N	52	N											7	2	394.429	1000	N	N
sr11774	uncharacterized protein	51	N	290	N																N
sr11775	related to metalloprotease															1		151		N	N
sr11776	related to sorbitol dehydrogenase	204.5	Y	149	N											1		102		N	N
sr11777	uncharacterized protein	427	N	33	N																N
sr11778	probable GCY1 - galactose-induced protein of aldo/keto reductase family	224	N	183	N	1															N
sr11779	uncharacterized protein	371	N	131	N																N
sr11780	uncharacterized protein	165	N	104	N																N
sr11781	uncharacterized protein	28	N	53	N											2	1	341.5	579	N	N
sr11782	related to ubiquitin protein ligase e3	86	N	95	N																N
sr11783	uncharacterized protein	58	N	78	N											2	1	328	519	N	N
sr11784	probable xylitol dehydrogenase	35	N	105	N																N
sr11785	related to atp-dependent rna helicase	1008	N	173	N																N
sr11786	probable mitogen-activated protein kinase MpkA	841	N	32	N																N
sr11787	uncharacterized protein	56	N	84	N	1	1														N
sr11788	related to CAP1 - F-actin capping protein alpha subunit	71	N	144	N											1	1	115	115	N	N
sr11789	related to Choline dehydrogenase	82	N	49	N											2		123.5		N	N
sr11790:sr11791	MERGED uncharacterized protein(s)	91	N	336	N	1	1							1	1	1	1	121	121	N	N
sr11792	probable 60S ribosomal protein L36	100	N	234	N	1															N
sr11793	uncharacterized protein	260	N	99	N											1		105		N	N
sr11794	uncharacterized protein	18	N													3	1	115.667	127	N	N
sr11795	probable TPS1 - alpha,alpha-trehalose-phosphate synthase, 56 KD subunit	442	N	251	N																N
sr11796	probable GCV1 - glycine decarboxylase, subunit T, mitochondrial	283	N	77	N									1		4	1	211.5	360	N	N
sr11797	uncharacterized protein	39	N	637	N											3	3	145.333	145.333	N	N
sr11798	probable proline iminopeptidase	45	N	67	N																N
sr11799	uncharacterized protein					1	1									2	2	302	302	N	N
sr11800	related to SNF2 family helicase/ATPase	499	N	132	N											2		125		N	N
sr11801	related to 50S ribosomal protein L4	59	N	126	N																N
sr11802	probable 40S ribosomal protein S16	316	Y	543	N	1		1	1							2	2	140.5	140.5	N	N
sr11803	uncharacterized protein	562	N	96	N											1	1	127	127	N	N
sr11804	related to DNA polymerase delta subunit 4	92	N	143	N																N
sr11805	uncharacterized protein	528	N	168	N											4		121		N	N
sr11806	uncharacterized protein	185	N	40	N																N
sr11807	uncharacterized protein	204	N	51	N											2		107		N	N
sr11808	uncharacterized protein	133	N	36	N																N
sr11809	related to PPR1 - transcription factor regulating pyrimidine pathway	634	N	177	N									1	1	3	1	172.667	263	N	N
sr11810	uncharacterized protein	407	N	77	N											1		145		N	N
sr11811	uncharacterized protein	317	N	185	N																N
sr11812	uncharacterized protein	184	N	79	N																N
sr11813	uncharacterized protein	100	N	92	N																N
sr11814	uncharacterized protein																				N
sr11815	uncharacterized protein	204	N	327	N									2	1						N
sr11816	related to UGO1 - outer membrane component of the mitochondrial fusion machinery	78	N	102	N									1		1		454		N	N
sr11817	uncharacterized protein	181	N	151	N											3	1	216	244	N	N
sr11818	related to MON2 - peripheral membrane protein with a role in endocytosis and vacuole integrity	119	N	78	N											1	1	508	508	N	N
sr11819	uncharacterized protein	367	N	382	N																N
sr11820	uncharacterized protein	26	N	126	N																N
sr11821	related to HRD1 - ubiquitin-protein ligase	174	N	70	N											2		176.5		N	N
sr11822	uncharacterized protein	956	N	59	N																N
sr11823	uncharacterized protein	389	N	248	N																N
sr11824	related to MIC17 - mitochondrial intermembrane space protein, required for normal oxygen consumption	78	N	102	N	1															N
sr11825	probable RPT3 - 26S proteasome regulatory subunit	279	N	58	N									1	1						N
sr11826	probable PRO3 - delta 1-pyrroline-5-carboxylate reductase	31	N	91	N																N
sr11827	related to GDA1 - guanosine diphosphatase	68	N	86	N											2	1	123	132	N	N
sr11828	related to UTR1 (associated with ferric reductase activity)	118	N	59	N									1	1	1	1	2404	2404	N	N
sr11829	related to putative C2H2 zinc finger protein flbC	1174	N	70	N																N
sr11830	uncharacterized protein	288	N	364	N																N
sr11831	uncharacterized protein	308	N	58	N											1		107		N	N
sr11832	related to GTPase activating protein sec2	98	N	110	N											1		103		N	N
sr11833	uncharacterized protein	399	N	92	N																N
sr11834	probable glycerol-3-phosphate dehydrogenase (NAD)	318	N	157	N																N
sr11835	related to GDP/GTP exchange factor for Gsp1p/Gsp2p	112	N	49	N									1		4	2	239.25	351	N	N
sr11836	uncharacterized protein	171	N	202	N	1								1		2	2	145.5	145.5	N	N
sr11837	probable AMS1 - alpha-mannosidase	109	N	47	N									1	1	1	1	156	156	N	N
sr11838	probable glycogen synthase kinase 3 alpha	517	N	565	N																N
sr11839	related to cell cycle arrest protein BUB2	28	N	134	N											3	1	237	437	N	N
sr11840	uncharacterized protein	773	N	219	N											8	1	135.25	107	N	N
sr11841	related to MRPL33 - mitochondrial ribosomal protein, large subunit	714.667	Y	145	N	1				2	1										N
sr11842	related to adenosine deaminase	8	N	99	N											3		268		N	N
sr11843	probable CCT7 - component of chaperonin-containing T-complex	183	N	80	N									1	1						N
sr11844	probable FAB1 - phosphatidylinositol 3-phosphate 5-kinase	150	N	29	N											1		147		N	N
sr11845	related to B2-aldehyde-forming enzyme	603	N	197	N											2		130.5		N	N
sr11846	related to FCP1 - TFIIF interacting component of CTD phosphatase	241	N	163	N																N
sr11847	related to GTP-binding protein	14	N	69	N									1							N
sr11848	related to MEU1 - multiple enhancer of UAS2	48	N	158	N																N
sr11849	related to RAD16 - nucleotide excision repair protein	731	N	63	N																N
sr11850	uncharacterized protein	81	N	194	N									1	1	3	1	441.333	283	N	N
sr11851	uncharacterized protein	55	N	119	N																N
sr11852	probable DNA/RNA helicase (DEAD/H box family II)	151	N	211	N									1		1		127		N	N
sr11853	related to IES1 - Subunit 1 of the INO80 chromatin remodeling complex	38	N	102	N											1	1	2722	2722	N	N
sr11854	related to nuclear regulator	34	N	74	N											4	3	199.5	198.667	N	N
sr11855	homeodomain transcription factor bE2	55	N	169	N	1								1		2	1	130.5	136	N	N
sr11856	homeodomain transcription factor bW2	75	N	183	N			1								1	1	118	118	N	N
sr11857	related to n-terminal acetyltransferase 1	63	N	70	N																N
sr11858	uncharacterized protein	383	N	47	N																N
sr11859	uncharacterized protein	535	N	58	N																N
sr11860	related to cytoskeleton assembly control protein	301	N	66	N																N
sr11861	probable RPN5 - 26S proteasome regulatory subunit	181	N	65	N											1	1	118	118	N	N
sr11862	probable casein kinase-1 hhp1	626	N	487	N									1	1						N
sr11863	uncharacterized protein	113	N	46	N									1	1	3	3	437.333	437.333	N	N
sr11864	uncharacterized protein	83	N	137	N											2		178.5		N	N
sr11865	uncharacterized protein	585	N	191	N																N
sr11866	uncharacterized protein	368	N	161	N											8	2	314.75	761	N	N
sr11867	related to GLO4 - glyoxalase II (hydroxyacylglutathione hydrolase)	95	N	49	N																N
sr11868	uncharacterized protein	179	N	76	N											1	1	109	109	N	N
sr11869	probable 40S ribosomal protein S5	277	N	509	N	2															N
sr11870	related to Nuclear receptor co-repressor/HDAC3 complex subunit TBLR1	1046	N	253	N											1	1	209	209	N	N
sr11871	uncharacterized protein			77	N									1		4	1	471.5	894	N	N
sr11872	probable dihydrolipoamide acetyltransferase component of pyruvate dehydrogenase complex, mitochondrial precursor	99	N	236	N									2	1						N
sr11873	probable aspartate aminotransferase, mitochondrial precursor	157	Y	91	N	2	2									3	3	337.333	337.333	N	N
sr11874	uncharacterized protein	24	N	65	N											2		370		N	N
sr11875	probable ATP-binding cassette transporter protein, mitochondrial	125	N	30	N											2	1	103.5	101	N	N
sr11876	uncharacterized protein	347	N	65	N											5	1	273.4	817	N	N
sr11877	related to DNA polymerase mu	106	N	110	N											3	1	590	1206	N	N
sr11878	probable syntaxin, vesicular transport protein	181	N	416	N					2											N
sr11879	related to Splicing factor U2AF-associated protein 2	32	N	89	N																N
sr11880	probable SCH9 - serine/threonine protein kinase involved in stress response and nutrient-sensing signaling pathway	552	N	243	N																N
sr11881	uncharacterized protein	304	N	43	N											2	1	115	129	N	N
sr11882	related to SGT1 - subunit of SCF ubiquitin ligase complex	47	N	103	N																N
sr11883	related to glucosyltransferase					1	1							1		4		135.75		N	N
sr11884	related to PUF3 - transcript-specific regulator of mRNA degradation	535	N	54	N																N
sr11885	uncharacterized protein	134	N	112	N											1	1	113	113	N	N
sr11886	related to phosducin homolog, likely to be involved in regulation of pheromone response	27	N	64	N									1							N
sr11887	uncharacterized protein	95	N	83	N																N
sr11888	uncharacterized protein	224	N	66	N																N
sr11889	uncharacterized protein	92	N	234	N											1	1	890	890	N	N
sr11890	uncharacterized protein	105	N	98	N											3	2	219.333	236	N	N
sr11891	related to RKR1 - RING domain E3 ubiquitin ligase	180	N	62	N											2	1	216	122	N	N
sr11892	related to BYE1 - negative regulator of transcription elongation	133	N	279	N																N
sr11893	probable TOM40 - mitochondrial import receptor (MOM38)	176	N	262	N																N
sr11894	probable FCF1 - putative PINc domain nuclease	169	N	64	N																N
sr11895	uncharacterized protein	340	N	95	N																N
sr11896	related to O-sialoglycoprotein endopeptidase	130	N	93	N																N
sr11897	related to APN2 - AP endonuclease, exonuclease III homolog	132	N	87	N											4	1	230	455	N	N
sr11898	related to SGF73 - SAGA complex subunit	455.5	N	219	N											1		444		N	N
sr11899	uncharacterized protein	141	N	239	N					1						1		220		N	N
sr11900	probable TFP1p - H -ATPase V1 domain 69 KD catalytic subunit, vacuolar	212	N	122	N																N
sr11901	probable RPT1 - 26S proteasome regulatory subunit	228	N	105	N									1							N
sr11902	uncharacterized protein	49	N	159	N											1		304		N	N
sr11903	related to CDP diacylglycerol-inositol 3-phosphatidyltransferase	347	N	276	N																N
sr11904	uncharacterized protein	160	N	24	N											3		148		N	N
sr11905	uncharacterized protein	748	N	238	N																N
sr11906	uncharacterized protein	250	N	136	N	1								1							N
sr11907	uncharacterized protein	1025	N	164	N																N
sr11908	uncharacterized protein	133	Y	576	N																N
sr11909	probable Vacuolar (H )-ATPase, 98 KD subunit	124	N	121	N																N
sr11910	uncharacterized protein	36	N	43	N																N
sr11911	uncharacterized protein	51	N	53	N											1		104		N	N
sr11912	probable NADH-ubiquinone oxidoreductase 23 kDa subunit precursor	158	N	137	N																N
sr11913	probable NADH-ubiquinone oxidoreductase 24 kDa subunit, mitochondrial precursor	75	N	76	N																N
sr11914	related to FCJ1 - mitochondrial inner membrane protein involved in formation of crista junctions	98	N	71	N																N
sr11915	uncharacterized protein	785	N	309	N											1	1	116	116	N	N
sr11916	related to CPS1 - Gly-X carboxypeptidase YSCS precursor	103	N	63	N																N
sr11917	related to triacylglycerol lipase	882	Y	124	N	1															N
sr11918	related to CDA2 - sporulation-specific chitin deacetylase	182	N	147	N																N
sr11919	related to nuclear pore complex protein Nup160	205	N	68	N											4	2	258.5	246	N	N
sr11920	related to Phenol 2-monooxygenase	289	N	37	N											2		150		N	N
sr11921	probable Hgl1p, required for dimorphism and teliospore formation	916	N	190	N																N
sr11922	related to COP9 signalosome complex subunit 6	79	N	537.5	N									1		2	1	400.5	432	N	N
sr11923	uncharacterized protein	56	N	622	N																N
sr11924	uncharacterized protein			57	N											6	1	582.667	2056	N	N
sr11925	uncharacterized protein	273	N	71	N									3	1	1		106		N	N
sr11926	related to cytochrome-b5 reductase	395	N	294	N																N
sr11927	uncharacterized protein	69	N	610	N																N
sr11928	probable UBC5 - E2 ubiquitin-conjugating enzyme	151	N	156	N	1															N
sr11929	uncharacterized protein	31	N	166	N																N
sr11930	uncharacterized protein	31	N	48	N											1	1	1245	1245	N	N
sr11931	related to Progesterone 5-beta-reductase															2		127		N	N
sr11932	related to CDC23 - cell division control protein															1		129		N	N
sr11933	related to RNA helicase	142	N	232	N																N
sr11934	related to GPI - transamidase subunit	67	N	27	N																N
sr11935	probable ARL1 - ADP-ribosylation factor	20	N	670	N																N
sr11936	probable Family 9 glycosyl hydrolase	280	N	138	N																N
sr11937	probable RPS6B - 40s ribosomal protein S6	119	N	731	N	1															N
sr11938	probable 40s ribosomal protein S13.e	435	Y	153	N																N
sr11939	uncharacterized protein	300	N	224	N																N
sr11940	related to RAD7 - nucleotide excision repair protein	98	N	97	N											2	1	117	125	N	N
sr11941	uncharacterized protein	39	N	52	N																N
sr11942	uncharacterized protein	93	N																		N
sr11943	probable HOS2 - putative histone deacetylase	96	N	183	N																N
sr11944	uncharacterized protein	689	N	105	N																N
sr11945	golgi adaptor HA1/AP1 adaptin gamma subunit	214	N	46	N																N
sr11946	probable ubiquitin-protein ligase	462	N	127	N																N
sr11947	uncharacterized protein	362	N	143	N											1	1	353	353	N	N
sr11948	related to MZM1 - protein required for assembly of the cytochrome bc1 complex	103	N	79	N																N
sr11949	related to NADH:ubiquinone oxidoreductase 14 kda	103	Y	378	N	2															N
sr11950	uncharacterized protein	171	N	94	N																N
sr11951	related to Cell cycle control protein cwf5	112	N	78	N																N
sr11952	related to SIP2 - subunit of the Snf1 serine/threonine protein kinase complex	462	N	188	N																N
sr11953	uncharacterized protein																				N
sr11954	related to TFB3 - TFIIH subunit (transcription/repair factor)	57	N	128	N											1	1	167	167	N	N
sr11955	uncharacterized protein	1047	Y	516	N	1								4	1	1	1	1029	1029	N	N
sr11956	uncharacterized protein	738	N	252	N																N
sr11957	uncharacterized protein	242	N	140	N																N
sr11958	probable urate oxidase (uricase)	506	N	305	N											1	1	219	219	N	N
sr11959	probable het-c2 protein	242	N	640	N					2				1	1	1	1	863	863	N	N
sr11960	probable FBA1 - fructose-bisphosphate aldolase	260	Y	94	N	2	1														N
sr11961	uncharacterized protein	38	N	89	N									1		1		107		N	N
sr11962	uncharacterized protein	190	N	30	N																N
sr11963	related to TRM44 - tRNA(Ser) Um(44) 2`-O-methyltransferase	4	N	73	N											3	2	203.333	192	N	N
sr11964	related to TOM5 - mitochondrial outer membrane protein	493	N	120	N																N
sr11965	related to RRP5 - processing of pre-ribosomal RNA	17	N	49	N																N
sr11966	related to VBA1 - Vacuolar Basic Amino acid transporter	81	N	61	N											4	2	183.25	217	N	N
sr11967	related to anaphase promoting complex subunit 10	84	N	147	N																N
sr11968	related to TIM13 - Translocase of the inner membrane	39	N	79	N	1															N
sr11969	related to TAZ1 - Lyso-phosphatidylcholine acyltransferase	178	N	45	N											3	1	158.667	229	N	N
sr11970	related to CYC2 - cytochrome-c mitochondrial import factor	31	N	96	N											4		125		N	N
sr11971	uncharacterized protein	30	N	49	N																N
sr11972	probable CBF5 - Centromere Binding Factor / putative rRNA pseuduridine synthase	40	N	468	N											1	1	205	205	N	N
sr11973	probable ribosomal protein L22	58	N	161	N	1															N
sr11974	uncharacterized protein	202	N	123	N	1															N
sr11975	related to bacterial leucyl aminopeptidase precursor	184	N	27	N											1	1	216	216	N	N
sr11976	related to LTV1 - low-temperature viability protein	131	N	219	N											1	1	183	183	N	N
sr11977	related to CSL4 - exosome core component	39	N	134	N																N
sr11978	related to HRK1 - Protein kinase with a role in ion homeostasis	838	N	107	N											2		198		N	N
sr11979	uncharacterized protein	346	Y	161	N	1								1	1						N
sr11980	related to NOP7 - component of several different pre-ribosomal particles	175	N	135	N									3	2	4	2	152.5	159	N	N
sr11981	uncharacterized protein																				N
sr11982	related to Acyl-CoA dehydrogenase	49	N	288.5	Y											4	2	398.75	682.5	N	N
sr11983	related to exochitinase	502	N	160	N											5	1	123.4	176	N	N
sr11984	uncharacterized protein			32	N									2	1						N
sr11985	related to SAD1 - protein required for assembly of U4 snRNA into the U4/U6 particle	57	N	85	N											1		105		N	N
sr11986	uncharacterized protein					1	1														N
sr11987	related to protein DGCR14, probably involved in pre-mRNA splicing	32	N	114	N									1		1		109		N	N
sr11988	related to Zinc-binding oxidoreductase	65	N	31	N											2	1	428	476	N	N
sr11989	uncharacterized protein			184	N					1						5	1	194	381	N	N
sr11990	uncharacterized protein	244	N	117	N									2							N
sr11991	G-protein beta subunit Bpp1	541	Y	445	N	1	1									1		407		N	N
sr11992	uncharacterized protein	35	N	47	N																N
sr11993	uncharacterized protein	158	N	73	N											2		121.5		N	N
sr11994	uncharacterized protein	556	N	75	N									3		4	2	377.25	475	N	N
sr11995	uncharacterized protein	315	Y	311	N											1		102		N	N
sr11996	related to monooxygenase	45	N	182	N																N
sr11997	probable TIM17 - mitochondrial inner membrane import translocase subunit	453	N	163	N																N
sr11998	related to Exocyst complex component Sec5	133	N	140	N											3		231		N	N
sr11999	related to Proteasome activator complex subunit 3	53	N	114	N																N
sr12000	probable YOR1 - ABC transporter	372	N	116	N																N
sr12001	probable NPL4 - nuclear protein localization factor and ER translocation component	165	N	261	N																N
sr12002	uncharacterized protein	139	N	106	N											1	1	167	167	N	N
sr12003	related to NOP6 - protein with possible role in rRNA processing	143	N	133	N											1	1	200	200	N	N
sr12004	probable TIM8 - Translocase of the mitochondrial inner Membrane	120	N	300	N					2						1		124		N	N
sr12005	uncharacterized protein									1				1							N
sr12006	probable NADH2 dehydrogenase (ubiquinone) flavoprotein 1	35	N	45	N	1	1									2	1	745	715	Y	Y
sr12007	uncharacterized protein	453	N	80	N																N
sr12008	related to sugar transport protein	165	N	276	N																N
sr12009	related to MAPKK kinase	256	N	38	N											1		120		N	N
sr12010	related to aflatoxin aldehyde reductase	312	N	91	N											1		101		N	N
sr12011	uncharacterized protein			39	N																N
sr12012	related to stress response protein rds1p	12	N	80	N																N
sr12013	probable FEN2 - Pantothenate permease	454	N	104	N											1		146		N	N
sr12014	related to UTP11 - subunit of U3-containing small subunit processome complex	236	N	373	N											1	1	136	136	N	N
sr12015	probable COX11 - cytochrome-c oxidase assembly protein	57	N	70	N	1															N
sr12016	uncharacterized protein			115	N											5	1	149.6	118	N	N
sr12017	related to Origin recognition complex subunit 4	119	N	183	N																N
sr12018	related to helicase-dna-binding protein	205	N	57	N											7	4	361.429	465.75	N	N
sr12019	probable RFC4 - DNA replication factor C, 37 kDa subunit	232	N	158	N																N
sr12020	uncharacterized protein	262	N	159	N	1				1						1		305		N	N
sr12021	uncharacterized protein	144	N	436	N											2	2	415.5	415.5	N	N
sr12022	related to KEL1 - involved in cell fusion and morphology	260	N	271	N									1	1	12	2	213.917	274.5	N	N
sr12023	uncharacterized protein	427	N	111	N									1							N
sr12024	uncharacterized protein	784	Y	166	N	1		1								1	1	380	380	N	N
sr12025	uncharacterized protein	22	N	79	N											2		191		N	N
sr12026	uncharacterized protein	285	N	360	N																N
sr12027	uncharacterized protein	1211	N	216	N											3		125.333		N	N
sr12028	probable splicing factor 3B subunit 3	279	N	68	N											4	1	465.75	1469	N	N
sr12029	uncharacterized protein	834	N	577	N											2	1	146.5	158	N	N
sr12030	related to DNA repair protein rad18	351	N	153	N											1	1	137	137	N	N
sr12031	related to 2-dehydropantoate 2-reductase	388	N	114	N																N
sr12032	related to TAF1 - TFIID subunit (TBP-associated factor), 145 kD	183	N	152	N											2	2	158.5	158.5	N	N
sr12033	uncharacterized protein	53	N	166	N											1		101		N	N
sr12034	related to UTP25 - nucleolar protein required for 35S pre-RNA processing and 40S ribosomal subunit biogenesis	37	N	30	N											6	1	160.5	308	N	N
sr12035	probable LSG1 - Large-Subunit GTPase involved in 60S ribosomal subunit biogenesis	47	N	43	N											3	1	267.667	494	N	N
sr12036	related to IMG2 - mitochondrial ribosomal protein of the large subunit	33	N	135	N																N
sr12037	related to SSS1 - ER protein-translocase complex subunit	48	N	226	N	1															N
sr12038	probable ribosomal protein L35	254	N	189	N	1				1				1		1	1	409	409	N	N
sr12039	uncharacterized protein	145	N	429	N											1	1	101	101	N	N
sr12040	probable Splicing factor 3B subunit 5	110	N	125	N	1								1	1						N
sr12041	related to lipase	237	N	241	N																N
sr12042	uncharacterized protein	464	N	125	N											2		138		N	N
sr12043	related to INO80 - ATPase with chromatin remodeling and helicase activity	288	N	90	N									1	1	2	1	118	113	N	N
sr12044	related to DDR48 - heat shock protein	893	N									1	1			2	1	683.5	583	Y	Y
sr12045	uncharacterized protein	176	N	171	N	1				1	1			1							N
sr12046	uncharacterized protein	91	N	470	N											1		124		N	N
sr12047	probable GDI1 - GDP dissociation inhibitor	83	N	151	N																N
sr12048	uncharacterized protein	132	N	156	N											1	1	142	142	N	N
sr12049	uncharacterized protein	55	N	129	N											1	1	405	405	N	N
sr12050	uncharacterized protein	476	N	47	N											1	1	140	140	N	N
sr12051	related to ERG8 - phosphomevalonate kinase	66	N	65	N																N
sr12052	uncharacterized protein	34	N	37	N																N
sr12053	related to CDC28 - cyclin-dependent protein kinase					2	2									1		168		N	N
sr12054	uncharacterized protein	285	N	91	N	1										2		109		N	N
sr12055	uncharacterized protein	281	N	274	N																N
sr12056	uncharacterized protein	467	N	526	N									1	1	1	1	171	171	N	N
sr12057	uncharacterized protein	169	N	31	N																N
sr12058	uncharacterized protein	188	N	101	N											4	2	153	174.5	N	N
sr12059	uncharacterized protein	514	N	269	N											3	1	217.667	437	N	N
sr12060	probable coatomer gamma-2 subunit	167	N	79	N																N
sr12061	related to MMS21 - SUMO ligase and component of the SMC5-SMC6 complex	67	N	46	N					1											N
sr12062	probable URA7 - CTP synthase 1	319	N	140	N											3	1	140.667	150	N	N
sr12063	uncharacterized protein	225	N													2	2	249.5	249.5	N	N
sr12064	probable 40s ribosomal protein s28	54	N	505	N	1															N
sr12065	uncharacterized protein	387	N	244	N																N
sr12066	GTP binding protein Rac1	817	N	426	N																N
sr12067	uncharacterized protein	380	N	122	N																N
sr12068	related to RAV1 - Regulator of (H )-ATPase in vacuolar membrane	285	N	31	N																N
sr12069	probable ACP1 - mitochondrial acyl-carrier protein	69	N	189	N					1	1										N
sr12070	related to mitochondrial ribosomal protein YmL8	50	N	258	N																N
sr12071	uncharacterized protein	194	N	149	N																N
sr12072	uncharacterized protein	428	N																		N
sr12073	uncharacterized protein	147	N	36	N									1	1	1		168		N	N
sr12074	related to Heme oxygenase	106	N	92	N																N
sr12075	uncharacterized protein	131	N									1		1		1	1	1114	1114	N	N
sr12076	uncharacterized protein	341	N	133	N											1	1	105	105	N	N
sr12077	uncharacterized protein	42	N	98	N											2		129.5		N	N
sr12078	uncharacterized protein	38	N	54	N									1							N
sr12079	probable FUM1 - fumarate hydratase	89	N	82	N	1	1	1								1		117		N	N
sr12080	uncharacterized protein	128	N	113	N																N
sr12081	probable carnitine O-acetyltransferase, mitochondrial precursor	280	N	66	N																N
sr12082	related to coenzyme a synthetase	457	N	185	N											2		115		N	N
sr12083	probable AAP1 - alanine/arginine aminopeptidase	573.5	Y	59	N	2						1				2	1	495.5	885	N	N
sr12084	uncharacterized protein	112	N	127	N																N
sr12085	uncharacterized protein	38	N	143	N																N
sr12086	uncharacterized protein	62	N	24	N									1	1						N
sr12087	uncharacterized protein	17	N	81	N	1								1							N
sr12088	uncharacterized protein	210	N	131	N											2		120		N	N
sr12089	related to SKN1 - protein involved in sphingolipid biosynthesis	323	N	122	N									1							N
sr12090	probable adenosine kinase	37	N	483	N									1							N
sr12091	related to RAD5 - DNA helicase	87	N	101	N											3	1	117	115	N	N
sr12092	uncharacterized protein	502	N	150	N																N
sr12093	probable PHO84 - Inorganic phosphate permease	1743	N	124	N											1	1	107	107	N	N
sr12094	related to KOG1 - Subunit of TORC1, a rapamycin-sensitive complex involved in growth control	278	N	41	N											3		141.333		N	N
sr12095	related to RRB1 - involved in the regulation of ribosome biosynthesis	111	N	59	N			1													N
sr12096	related to ATX2 - Golgi membrane protein involved in manganese homeostasis	227	N	62	N											1		104		N	N
sr12097	uncharacterized protein	85	N	59	N	1															N
sr12098	uncharacterized protein	86	N	67	N									1		3	1	191	267	N	N
sr12099	uncharacterized protein	43	N	175	N																N
sr12100	related to small nuclear ribonucleoprotein snRNP U1A	25	N	81	N																N
sr12101	related to BDP1 - essential subunit of RNA polymerase III transcription factor	161	N	68	N									1	1	1		168		N	N
sr12102	uncharacterized protein																				N
sr12103	uncharacterized protein					1	1														N
sr12104	related to ALK1 - protein kinase	53	N	60	N											1		127		N	N
sr12105	related to 50S ribosomal protein L1	85	N	99	N																N
sr12106	probable bifunctional purine biosynthetic protein ade1	204	N	117	N																N
sr12107	uncharacterized protein	299	N	61	N											1		147		N	N
sr12108	uncharacterized protein	383	N	113	N																N
sr12109	related to multidrug resistant protein	259	N	431	N			1						1		2	1	132	141	N	N
sr12110	probable thiamine biosynthesis protein nmt1	1541	N	95	N	1										2		325.5		Y	N
sr12111	probable COP9 signalosome complex subunit 2	77	N	102	N																N
sr12112	related to bacterial glycerol-3-phosphate acyltransferases	47	N	131	N											2	1	289.5	470	N	N
sr12113	probable aspartyl aminopeptidase	206	N	93	N											3	1	130.333	158	N	N
sr12114	related to KAP114 - Member of the karyopherin-beta family, nuclear import	53	N	105	N																N
sr12115	related to carbon source-regulated protein (putative arabinase)					1										2		173		N	N
sr12116	uncharacterized protein	489	N	528.5	Y																N
sr12117	related to Enoyl-CoA hydratase (C-terminal fragment)			140	N									3	2	3	1	375.667	667	N	N
sr12118	uncharacterized protein	192.25	Y	169	N											4	1	213.75	413	N	N
sr12119	uncharacterized protein	11	N	23	N											3	1	207	213	N	N
sr12120	probable RPT6 - 26S proteasome regulatory subunit	146	N	104	N																N
sr12121	related to ISA1 - Fe/S cluster assembly protein	95	N	76	N																N
sr12122	related to RRP3 - protein involved in rRNA processing	86	N	309	N											3		135.667		N	N
sr12123	uncharacterized protein	59	N	71	N																N
sr12124	related to Alpha-L-arabinofuranosidase I precursor			170	N									3	2	2	2	274	274	N	N
sr12125	related to FRE4 - Ferric reductase	129	N	136	N																N
sr12126	related to FRE6 - Ferric reductase	444	N	135	N																N
sr12127	uncharacterized protein	63	N	91	N											1		176		N	N
sr12128	uncharacterized protein	335	N	311	N																N
sr12129	probable aflatoxin efflux pump AFLT	59	N	95	N									1	1						N
sr12130	uncharacterized protein																				N
sr12131	uncharacterized protein	69	N	11	N																N
sr12132	related to BZZ1 - Myo3/5p-Bee1p-Vrp1p actin assembly complex component	141	N	39	N							1	1			3	1	342.333	431	N	N
sr12133	related to Smad nuclear interacting protein 1	24	N	425	N											3	1	204.667	389	N	N
sr12134	Succinate dehydrogenase [ubiquinone] iron-sulfur protein, mitochondrial precursor	136	N	38	N											1		268		N	N
sr12135	uncharacterized protein					1	1														N
sr12136	related to cyclopropane-fatty-acyl-phospholipid synthase					1	1														N
sr12137	uncharacterized protein									1	1					2		110.5		N	N
sr12138	related to COP9 - signalosome complex subunit 4	150	N	99	N											3		151.667		N	N
sr12139	uncharacterized protein	383	N	105	N																N
sr12140	uncharacterized protein	46	N	198	N																N
sr12141	related to BFR1 - Nuclear segregation protein	137	N	113	N									2							N
sr12142	related to D-arabinitol 2-dehydrogenase	369	N	124	N			1								1	1	299	299	N	N
sr12143	probable YAH1 - Ferredoxin of the mitochondrial matrix	46	N	243	N											2		173.5		N	N
sr12144	probable proline-tRNA ligase	38	N	135	N											4	1	162.25	243	N	N
sr12145	related to GIS2 - Putative zinc finger protein, proposed to be involved in the RAS/cAMP signaling pathway	529	Y	131	N	1				1	1										N
sr12146	uncharacterized protein	28	N	256	Y	1										2	2	353	353	N	N
sr12147	probable KRE6 - glucan synthase subunit	115	N	73	N									1	1	7	2	340.571	894.5	N	N
sr12148	uncharacterized protein	57	N	26	N									3	1	4	1	281.5	116	Y	N
sr12149	uncharacterized protein	129	N	61	N																N
sr12150	uncharacterized protein	402	N	54	N											1		143		N	N
sr12151	probable RPL14B - ribosomal protein	445	Y	434	N	1										1	1	146	146	N	N
sr12152	probable RPL42B - ribosomal protein L36a.e	274.5	Y	312	N	1								1							N
sr12153	probable ZUO1 - zuotin	39	N	193	N																N
sr12154	probable serine-tRNA ligase, cytosolic	29	N	52	N																N
sr12155	related to Endoglucanase	38	N	117	N											1		202		N	N
sr12156	probable RPS22A - ribosomal protein S15a.e.c10, cytosolic	742.667	Y	399	N	1										1	1	349	349	N	N
sr12157	probable RPS17B - ribosomal protein S17.e.B	161	N	307	N	1						1				1		216		N	N
sr12158	uncharacterized protein	81	N	130	N											4		216.25		N	N
sr12159	related to YKE2 - Gim complex component	110	N	409	N	1				1	1										N
sr12160	related to TRL1 - tRNA ligase	45	N	126	N											1		120		N	N
sr12161	uncharacterized protein	359	N	144	N																N
sr12162	probable HOM3 - L-aspartate 4-P-transferase	45	N	190	N											1	1	768	768	N	N
sr12163	uncharacterized protein			44	N											5	3	325.6	450.667	N	N
sr12164	related to VRP1 - Proline-rich actin-associated protein involved in cytoskeletal organization and cytokinesis	214	N	201	N	1															N
sr12165	related to SPR1 - exo-1,3-beta-glucanase precursor	349	N	316	N											1	1	214	214	N	N
sr12166	related to HMT1 - hnRNP arginine N-methyltransferase	166	N	80	N											3	1	205.667	261	N	N
sr12167	uncharacterized protein	200	N	146	N																N
sr12168	uncharacterized protein	236	N	169	N																N
sr12169	related to tRNA dihydrouridine synthase	187	N	69	N											3	1	128	128	N	N
sr12170	uncharacterized protein	1022.5	Y	528	N	2	2	1	1												N
sr12171	uncharacterized protein			157	N											2	2	268	268	N	N
sr12172	related to Surfeit locus protein 1	40	N	283	N	1										2	1	245.5	374	N	N
sr12173	related to YEA4 - uridine diphosphate-N-acetylglucosamine	56	N	58	N									1		5	2	222.2	360.5	N	N
sr12174	uncharacterized protein	5	N	389	N																N
sr12175	related to PPN1 - vacuolar endopolyphosphatase	159	N	56	N											6	2	212.667	270	N	N
sr12176	related to KCS1 - potential transcription factor of the BZIP type	337	N	86	N																N
sr12177	related to Ral2 protein, implicated in activation of ras1	313	N	62	N									1	1	3	2	208	242.5	N	N
sr12178	uncharacterized protein													2	1	1		268		N	N
sr12179	related to 4-coumarate--CoA ligase 1			48	N											4		116.75		N	N
sr12180	probable exosome complex exonuclease rrp41	48	N	171	N																N
sr12181	related to component of the anaphase promoting complex	23	N	69	N																N
sr12182	probable PRE7 - 20S proteasome subunit(beta6)	68	N	100	N																N
sr12183	uncharacterized protein	92	N	74	N																N
sr12184	uncharacterized protein	31	N	93	N									1							N
sr12185	uncharacterized protein	474	N	98	N									1	1						N
sr12186	uncharacterized protein	617	N	117	N											1		104		N	N
sr12187	related to cell wall protein UTR2	343	N	113	N									3	2	3	3	1099.67	1099.67	N	N
sr12188	uncharacterized protein			795	N	1	1														N
sr12189	probable U6 snRNA-associated Sm-like protein LSm6	184	N	16	N	1						1	1								N
sr12190	related to velvet A protein	724	N	178	N											2		104		N	N
sr12191	related to GCD14 - translational repressor of GCN4	138	N	876	N									3	1	3	1	1105.67	2849	N	N
sr12192	uncharacterized protein	563	N	139	N											1		114		N	N
sr12193	probable kinesin motor protein 1	243	N	76	N											4	1	148	199	N	N
sr12194	uncharacterized protein	173	N	206	N																N
sr12195	probable AFG3 - protease of the SEC18/CDC48/PAS1 family of ATPases (AAA)	258	N	132	N																N
sr12196	uncharacterized protein	458	Y	47	N	2		3								1		111		N	N
sr12197	related to HYM1 - component of the RAM signaling network	460	N	47	N											1	1	139	139	N	N
sr12198	related to TGS1 - trimethyl guanosine synthase	74	N	165	N							1	1			2	1	396.5	680	N	N
sr12199	uncharacterized protein	307	Y	321	N	1										3	2	252.333	309.5	N	N
sr12200	related to UBP8 - Ubiquitin-specific protease component of the SAGA complex	398	N	56	N	1										7	4	153.714	171.5	N	N
sr12201	related to glucose regulated stress protein, HSP70-like	202	N	355	N											1		181		N	N
sr12202	probable VPS21 - Rab5-like GTPase involved in vacuolar protein sorting	302	N	170	N					1	1										N
sr12203	related to BUR6 - subunit of a heterodimeric NC2 transcription regulator complex with Ncb2p	85	N	134	N	1															N
sr12204	related to cop9 complex subunit 3	69	N	50	N																N
sr12205	uncharacterized protein	30	N	772	N																N
sr12206	uncharacterized protein	175	N	95	N											2	1	173	228	N	N
sr12207	probable CDC31 - spindle pole body component, centrin	103	N	100	N																N
sr12208	related to MPH1 - Member of the DEAH family of helicases	366	N	132	N											1		162		N	N
sr12209	related to COX18 - mitochondrial inner membrane protein required for membrane insertion of C-terminus of Cox2p	41	N	155	N	1															N
sr12210	uncharacterized protein	65	N	354	N	1															N
sr12211	Glyoxaloxidase 2	247	N	223	N											6	2	297.5	447	N	N
sr12212	uncharacterized protein	92	N	80	N									2							N
sr12213	uncharacterized protein													1	1						N
sr12214	uncharacterized protein	139	N	98	N	1								1		4	4	141.75	141.75	N	N
sr12215	probable ADP, ATP carrier protein (ADP/ATP translocase)	83	Y	115	N	2															N
sr12216	probable RFC5 - DNA replication factor C, 40 KD subunit	34	N	41	N																N
sr12217	uncharacterized protein	323	N	290	Y	1															N
sr12218	related to DBP6 - ATP-dependent RNA helicase	77	N	70	N																N
sr12219	related to DSK2 - ubiquitin-like protein	69	N	72	N																N
sr12220	related to TFIIH basal transcription factor complex p34 subunit	66	N	68	N																N
sr12221	probable translation elongation factor eEF-1 alpha chain													2	2	1	1	301	301	N	N
sr12222	related to TAF7 - TFIID subunit (TBP-associated factor), 67 kD	197	N	105	N									2							N
sr12223	probable 60S ribosomal protein L32	162	Y	221	N	1								1							N
sr12224	probable ribosomal protein L13a	279	Y	402	N	1															N
sr12225	uncharacterized protein	101	N	99	N											1		123		N	N
sr12226	uncharacterized protein	20	N	108	N											1		107		N	N
sr12227	uncharacterized protein	45	N	69	N																N
sr12228	uncharacterized protein	38	N	172	N											1	1	124	124	N	N
sr12229	uncharacterized protein	234	N	116	N											1		118		N	N
sr12230	uncharacterized protein	103	N	17	N											1	1	109	109	N	N
sr12231	uncharacterized protein	41	N	88	N																N
sr12232	probable MET6 - methionine synthase	328	N	288	N																N
sr12233	probable MDR1 - Mac1p interacting protein	80	N	117	N																N
sr12234	calcineurin catalytic subunit	528	Y	110	N	1															N
sr12235	uncharacterized protein	122	N	168	N	1															N
sr12237	related to Tuberin	291	N	42	N											4		144.25		N	N
sr12238	related to QCR6 - ubiquinol--cytochrome-c reductase 17K protein	457.5	N	339	N	1				1	1										N
sr12239	related to LCB2 - serine C-palmitoyltransferase subunit	477	N	154	N									1							N
sr12240	probable ribosomal protein L24.e.A, cytosolic	62	N	264	N	1		1		2	1			1	1						N
sr12241	uncharacterized protein	485	Y	425	N	2	1							1	1						N
sr12242	probable ARG6 - n-acetyl-gamma-glutamyl-phosphate reductase	139	N	397	N	1										1		116		N	N
sr12243	uncharacterized protein	76	N	793	N																N
sr12244	related to Stress-activated map kinase interacting protein 1	184	N	1246	N									2	1	2	2	1316	1316	N	N
sr12245	related to SWC4 - component of the Swr1p complex	38	N	181	N											1	1	170	170	N	N
sr12246	probable RAS GTPase-activating protein sar1	415	N	128	N																N
sr12247	related to Spindle pole body component alp6	160	N	48	N											4	2	402	686	N	N
sr12248	uncharacterized protein	885	N	210	N																N
sr12249	related to RTS2 - Basic zinc-finger protein, involved in UV response and DNA replication	86	N	430	N																N
sr12250	related to serine/threonine-protein kinase	579	N	76	N																N
sr12251	related to RAX1 - Protein involved in determination of budding patterns	269	N	126	N																N
sr12252	probable serine hydroxymethyltransferase, cytosolic	217	N	264	N									1							N
sr12253	probable stearoyl-CoA desaturase	28	N	243	N											1	1	148	148	N	N
sr12254	uncharacterized protein	179	N	86	N																N
sr12255	related to PPX1 - Exopolyphosphatase	95	N	96	N											2	1	114	101	N	N
sr12256	related to decapping enzyme	332	Y	211	N	2		1	1												N
sr12257	uncharacterized protein	375	N	360	N											1		443		N	N
sr12258	related to CYS3 - cystathionine gamma-lyase																				N
sr12259	uncharacterized protein																				N
sr12260	related to HST1 - silencing protein	31	N	1529	N																N
sr12261	related to NOG2 - GTPase involved in ribosomal large subunit-nucleus export	260	N	63	N			1	1							5	2	238.8	401	N	N
sr12262	related to makorin ring zinc finger protein	80	N	88	N																N
sr12263	related to carotenoid cleavage dioxygenase 1	266	N	65	N											5	2	158.2	131	N	N
sr12264	related to RAD26 - DNA repair and recombination protein	108	N	215	N									1	1						N
sr12265	uncharacterized protein	87	N	324	N											1	1	237	237	N	N
sr12266	uncharacterized protein	44	N	915	N																N
sr12267	uncharacterized protein			239	N									1		1		127		N	N
sr12268	probable chaperone bip	207	Y	398	N	1	1														N
sr12269	uncharacterized protein	49	N	44	N									1	1						N
sr12270	related to nucleoside hydrolase	58	N	65	N											1		273		N	N
sr12271	related to Nuclease Le3	66	N	1146	N	1										2	2	390	390	N	N
sr12272	uncharacterized protein	137	N	120	N																N
sr12273	related to ATP20 - subunit G of mitochondrial F1F0-ATP Synthase	187	N	222	N	1															N
sr12274	probable Myosin regulatory light chain cdc4					1	1														N
sr12275	uncharacterized protein	216	N	239.5	N											5	3	323.6	464.667	N	N
sr12276	probable RRP45 - Exosome complex exonuclease	54	N	99	N																N
sr12277	uncharacterized protein	258	N	120	N											2		148		N	N
sr12278	related to ELC1 - Elongin C transcription elongation factor	125	N	213	N	1				2						2	2	192.5	192.5	N	N
sr12279	uncharacterized protein	215	N	112	N											3	1	123.333	124	N	N
sr12280	probable Ubiquitin conjugating enzyme E2-16 kDa	228	Y	106.5	N	2															N
sr12281	uncharacterized protein	418	N	191	N	1								1		3	3	187.333	187.333	N	N
sr12282	related to Transposase																				N
sr12283	uncharacterized protein	320	Y	57	N			1						2		3	1	561.667	1455	N	N
sr12284	related to ALG13 - catalytic component of UDP-GlcNAc transferase	78	N	299	N									2	1						N
sr12285	uncharacterized protein	44	N	138	N																N
sr12286	uncharacterized protein	107	N	81	N											2		110.5		N	N
sr12287	small G-protein Ras1	585	N	277	N									1		4	3	204	233	Y	Y
sr12288	related to YND1 - apyrase (NDPase/NTPase)	336	N	201	N																N
sr12289	uncharacterized protein	306	N	57	N																N
sr12290	uncharacterized protein	32	N	264.333	Y											3	2	257.333	316	N	N
sr12291	related to RKM1 - SET-domain lysine-N-methyltransferase	5	N	115	N											1		208		N	N
sr12292	uncharacterized protein	186	N	81	N											1		194		N	N
sr12293	related to protein tyrosine phosphatase PPS1	965	N	391	N											1	1	473	473	N	N
sr12294	probable phosphoribosyl-5-aminoimidazole carboxylase	81	N	60	N							1	1	1	1						N
sr12295	uncharacterized protein	246	N	219	N											1	1	390	390	N	N
sr12296	uncharacterized protein	184	N	89	N											1	1	145	145	N	N
sr12297	uncharacterized protein	159	N	133	N											1		116		N	N
sr12298	related to GCD7 - translation initiation factor eIF2b, 43 kDa subunit	30	N	140	N											1	1	104	104	N	N
sr12299	uncharacterized protein	53	N	68	N											1		123		N	N
sr12300	related to S-adenosylmethionine decarboxylase (spe-2)	483	N	171	N																N
sr12301	uncharacterized protein	460	N	99	N																N
sr12302	related to ubiquitin-like protein activating enzyme	106	N	106	N																N
sr12303	related to GGA2 - Arf-binding protein	79	N	71	N																N
sr12304	uncharacterized protein	68	N	143	N									1	1	3	2	341.333	459.5	N	N
sr12305	uncharacterized protein	23	N	964	N																N
sr12306	probable ATP citrate lyase subunit 1	288	N	240	N											1		118		N	N
sr12307	uncharacterized protein	162	N	114	N																N
sr12308	related to l-asparaginase	343	N	66	N											2	1	439	526	N	N
sr12309	uncharacterized protein	93	N	60	N											1	1	173	173	N	N
sr12310	probable CDC48 - Microsomal protein of CDC48/PAS1/SEC18 family of ATPases	65	N	220	N									1		1	1	408	408	N	N
sr12311	probable VRG4 - Golgi GDP-mannose transporter	493	N	78	N																N
sr12312	uncharacterized protein	230.333	N	170.667	N	1															N
sr12313	related to D-lactate dehydrogenase (cytochrome)	168	N	74	N																N
sr12314	probable ADE17 - 5-aminoimidazole-4-carboxamide ribotide transformylase	136	N	165	N																N
sr12315	uncharacterized protein	333	N	470	N											1	1	246	246	N	N
sr12316	uncharacterized protein	255	N	184	N											1		183		N	N
sr12317	related to CCC2 - copper resistance-associated P-type ATPase	83	N	406	N											1	1	606	606	N	N
sr12318	probable cyclophilin b	99	N	524	N	1															N
sr12319	uncharacterized protein	462	N	171	N																N
[truncated: 4,781 more rows]
