# Supplementary material for: Transcriptome analysis of smut fungi reveals widespread intergenic transcription and conserved antisense transcript expression
Source: BMC Genomics. 2017 May 2;18:340. doi: 10.1186/s12864-017-3720-8 (PMC5414199; doi:10.1186/s12864-017-3720-8)
Supplement: Supplementary file 10 — Trinotate results for U. maydis intergenic transcripts. (XLSX 251 kb) [file 12864_2017_3720_MOESM10_ESM.xlsx]

## Sheet: Additional file 16
Additional file 16: Trinotate results for U. maydis intergenic transcripts
aOnly peptides with a "complete" open reading frame (methionine-stop codon) and a transcript FPKM>=1 are reported.
Transcript IDa	Transcript Length	ORF Start	ORF Stop	Amino Acids	Max FPKM	SignalP	BLASTp Hit	BLASTp e-value
p1-UMAG_01371	638	498	633	45	2.7873		hypothetical protein UM01369.1 [Ustilago maydis 521]	2e-07
p1-UMAG_01498	1917	88	778	230	15.0038		hypothetical protein UM01497.1 [Ustilago maydis 521]	3e-129
p1-UMAG_01649-A	1141	72	381	103	1.61546
p1-UMAG_02337	660	207	366	53	7.35266		hypothetical protein UM02335.1 [Ustilago maydis 521]	6e-19
p1-UMAG_02765	842	354	639	95	3.84117
p1-UMAG_02900	267	133	244	37	2.01271
p1-UMAG_02936	626	2	107	35	2.13519
p1-UMAG_03802	1319	106	1174	356	155.066		hypothetical protein UM03801.1 [Ustilago maydis 521]	0
p1-UMAG_03816	769	351	549	66	3.77566		hypothetical protein UM03732.1 [Ustilago maydis 521]	6e-25
p1-UMAG_04191	573	332	566	78	2.1005
p1-UMAG_04419	1236	676	1144	156	28.4122		hypothetical protein UM04418.1 [Ustilago maydis 521]	2e-92
p1-UMAG_05517	1738	808	1027	73	2.47416		hypothetical protein UM05516.1 [Ustilago maydis 521]	7e-44
p1-UMAG_06090	2032	588	1950	454	3.89777		hypothetical protein UM06091.1 [Ustilago maydis 521]	0
p1-UMAG_06105	503	294	468	58	1.9214
p1-UMAG_10648	744	141	453	104	2.02245
p1-UMAG_10676	373	121	373	84	1.64771
p1-UMAG_11237	924	59	455	132	9.38136
p1-UMAG_11244	683	270	360	30	3.65454
p1-UMAG_11269	1546	643	988	115	1.62536
p1-UMAG_11411-A	874	486	624	46	1.45965
p1-UMAG_11462	1112	912	1095	61	1.25595
p1-UMAG_11576	797	432	621	63	1.83016
p1-UMAG_11683	703	433	643	70	1.47881
p1-UMAG_11982	3056	523	2290	589	11.5068		hypothetical protein UM04491.1 [Ustilago maydis 521]	0
p2-UMAG_03182-A	2211	177	1320	381	57.4832		hypothetical protein UM03184.1 [Ustilago maydis 521]	0
p2-UMAG_04365	936	577	775	66	2.94419
p2-UMAG_05032	718	168	267	33	1.40881
p2-UMAG_12138	726	81	225	48	19.9792		hypothetical protein PHSY_003263 [Pseudozyma hubeiensis SY62]	8e-16
p2-UMAG_15077	1297	285	513	76	3.51713
p3-UMAG_02166-A	482	76	334	86	1.56089
p3-UMAG_04911	528	122	344	74	1.75721
p3-UMAG_10960	1034	540	840	100	15.213		hypothetical protein UM03440.1 [Ustilago maydis 521]	6e-30
u1-align_113875	787	193	373	60	6.12603
u1-align_114021	699	359	521	54	1.27203
u1-align_114325	363	35	173	46	3.7645
u1-align_114347	1091	878	1037	53	4.85729
u1-align_115558	666	393	633	80	2.92479
u1-align_115580	506	208	367	53	1.5172
u1-align_115594	973	638	905	89	1.46069
u1-align_115748	967	583	805	74	1.15163	1^18^0.487^YES
u1-align_115749	1048	583	805	74	1.03922	1^18^0.487^YES
u1-align_115899	911	431	551	40	3.87801
u1-align_115940	734	471	690	73	3.87263
u1-align_116009	410	164	392	76	1.12052
u1-align_116950	697	114	387	91	1.22022
u1-align_116962	288	44	179	45	3.46533	1^22^0.461^YES
u1-align_116966	1084	208	505	99	1.15757
u1-align_117102	1739	629	1223	198	19.9616		hypothetical protein UM01135.1 [Ustilago maydis 521]	1e-94
u1-align_117222	968	251	407	52	1.87702
u1-align_118052	863	2	170	56	4.58317
u1-align_118152	534	301	526	75	1.88226	1^21^0.499^YES
u1-align_118180	708	269	368	33	5.53008
u1-align_118182	490	173	329	52	1.69208
u1-align_118183	323	33	162	43	1.07286
u1-align_118369	589	226	346	40	2.95355
u1-align_118389	680	189	330	47	1.81062
u1-align_118398	872	206	365	53	1.58055		hypothetical protein UM01263.1 [Ustilago maydis 521]	2e-11
u1-align_118529	809	170	470	100	2.88053
u1-align_119220	600	338	485	49	2.62405
u1-align_119241	5441	928	4273	1115	36.1282		hypothetical protein UM01496.1 [Ustilago maydis 521]	0
u1-align_119310	1911	606	1860	418	2.10506		hypothetical protein UM01581.1 [Ustilago maydis 521]	0
u1-align_119311	1768	470	1724	418	22.279		hypothetical protein UM01581.1 [Ustilago maydis 521]	0
u1-align_119330	1703	694	964	90	4.49894		40S ribosomal protein SA/Laminin receptor 1 [Pseudozyma antarctica T-34]	2e-16
u1-align_119377	729	72	381	103	106.774
u1-align_119378	854	72	381	103	97.9804
u1-align_119622	2729	1356	1653	99	94.1842
u1-align_120312	982	216	678	154	1.38479		hypothetical protein UM04888.1 [Ustilago maydis 521]	3e-103
u1-align_120331	1704	1491	1701	70	6.98323
u1-align_120390	476	208	382	58	2.60924	1^24^0.482^YES
u1-align_120413	1873	717	1053	112	1.17648		hypothetical protein UM01587.1 [Ustilago maydis 521]	6e-62
u1-align_120450	1090	843	1083	80	1.35229
u1-align_120556	755	66	156	30	4.92145
u1-align_120616	737	424	646	74	1.39583
u1-align_120647	1912	204	660	152	11.8121
u1-align_121166	618	3	147	48	1.78413
u1-align_121295	653	489	636	49	1.66036
u1-align_121328	440	72	309	79	1.62883		hypothetical protein UM06355.1 [Ustilago maydis 521]	2e-26
u1-align_121632	325	180	324	48	167.141
u1-align_121646	438	97	361	88	1.3563
u1-align_121755	1362	589	904	105	4.0207
u1-align_121803	653	309	468	53	1.88181
u1-align_121807	615	214	514	100	1.74833		hypothetical protein UM06310.1 [Ustilago maydis 521]	3e-66
u1-align_121854	1101	64	295	77	1.68539
u1-align_122582	1078	174	312	46	1.74549
u1-align_122638	1402	472	856	128	40.8921		hypothetical protein UM04730.1 [Ustilago maydis 521]	1e-78
u1-align_122659	1154	428	683	85	2.19623
u1-align_122681	1005	131	296	55	4.07693
u1-align_122683	1109	131	245	38	2.23985
u1-align_122754	1801	645	735	30	5.5891
u1-align_122779	436	124	304	60	1.14498
u1-align_123424	805	425	533	36	5.34174
u1-align_123548	654	163	274	37	3.12874
u1-align_123608	563	270	480	70	4.80686	1^21^0.55^YES
u1-align_123756	1107	904	1030	42	2.78787
u1-align_124200	1049	141	321	60	3.02709
u1-align_124229	1076	463	595	44	2.37995
u1-align_124305	1603	1190	1403	71	17.9481
u1-align_124352	1147	94	256	54	7.15556
u1-align_124387	728	342	606	88	2.071
u1-align_125059	1189	344	644	100	6.82785
u1-align_125155	837	244	676	144	5.26238
u1-align_125669	1096	681	774	31	14.9198
u1-align_126196	1133	611	866	85	3.77456
u1-align_126836	5936	1091	3185	698	71.3387		hobase [Ustilago maydis]	0
u1-align_126841	689	233	359	42	2.11704
u1-align_126863	850	121	235	38	4.42738
u1-align_126883	284	122	233	37	4.4634
u1-align_126924	641	0	159	53	2.32215
u1-align_127363	512	233	401	56	1.65101
u1-align_127378	892	282	384	34	1.37705
u1-align_127379	838	228	330	34	1.52075
u1-align_127380	726	116	218	34	1.83995
u1-align_127438	1251	657	810	51	2.3022
u1-align_127855	898	250	463	71	4.90491
u1-align_128352	447	215	413	66	1.1511
u1-align_128878	954	270	429	53	24.3348
u1-align_129271	421	12	105	31	2.4793
u1-align_129275	1302	502	838	112	6.87202
u1-align_129324	1332	251	647	132	4.85625
u1-align_129367	603	54	357	101	10.1936
u1-align_129412	545	198	405	69	3.05013
u1-align_129413	438	101	308	69	2.22282
u1-align_129750	739	119	392	91	1.27279
u1-align_129756	618	90	183	31	6.56822
u1-align_129758	651	228	336	36	1.19977
u1-align_130191	1493	1297	1483	62	2.33039		hypothetical protein PHSY_000477 [Pseudozyma hubeiensis SY62]	2e-10
u1-align_130209	762	248	605	119	10.1974
u1-align_130336	658	222	366	48	2.23257
u1-align_130379	584	316	484	56	2.17056
u1-align_130796	501	221	425	68	1.43051
u1-align_130807	794	553	787	78	5.69251
u1-align_130815	426	218	356	46	1.12157
u1-align_131131	850	281	413	44	1.29547
u1-align_131217	333	86	215	43	1.16092
u1-align_131935	355	185	281	32	1.9116
u1-align_132004	859	655	838	61	1.1334
u1-align_132348	346	158	299	47	2.68152
u1-align_132389	1538	169	292	41	6.87745
u1-align_132394	941	695	920	75	24.9371		hypothetical protein UM04408.1 [Ustilago maydis 521]	4e-42
u1-align_132742	935	440	689	83	5.87655
u1-align_132789	1804	247	373	42	6.9181
u1-align_132805	842	664	784	40	1.77866
u1-align_132809	1860	1662	1758	32	1.89939
u1-align_133102	596	125	215	30	2.6594
u1-align_133112	1043	330	564	78	1.4976
u1-align_133542	686	312	438	42	2.03447
u1-align_133908	666	136	262	42	1.78742
u1-align_134299	1190	922	1171	83	3.67095
u1-align_134339	1286	543	1284	247	1.8606		hypothetical protein UM05735.1 [Ustilago maydis 521]	1e-177
u1-align_134632	1171	279	510	77	3.52086		hypothetical protein UM04763.1 [Ustilago maydis 521]	2e-44
u1-align_134640	944	228	468	80	3.34826
u1-align_134999	2909	547	1252	235	50.619		hypothetical protein UM06203.1 [Ustilago maydis 521]	3e-124
u1-align_135125	855	94	466	124	82.9199
u1-align_135397	588	108	567	153	3.61603
u1-align_135410	891	680	821	47	3.9263
u1-align_135413	1420	808	1105	99	5.19986		hypothetical protein UM05516.1 [Ustilago maydis 521]	1e-43
u1-align_135844	600	92	188	32	3.00806
u1-align_136589	218	1	172	57	1.3382
u1-align_136896	1156	170	323	51	3.69946
u1-align_137260	1512	872	1151	93	2.40103		hypothetical protein PHSY_003584 [Pseudozyma hubeiensis SY62]	1e-37
u1-align_137290	1311	955	1150	65	8.06828
u1-align_137346	517	86	416	110	2.15401		hypothetical protein UM05903.1 [Ustilago maydis 521]	4e-68
u1-align_137354	1168	734	956	74	1.41281		hypothetical protein UM05904.1 [Ustilago maydis 521]	1e-42
u1-align_137752	1402	1014	1230	72	3.08834		hypothetical protein UM02029.1 [Ustilago maydis 521]	4e-35
u1-align_137753	1374	986	1202	72	2.45086		hypothetical protein UM02029.1 [Ustilago maydis 521]	4e-35
u1-align_137983	1269	445	655	70	2.73076		hypothetical protein UM06011.1 [Ustilago maydis 521]	3e-20
u1-align_138199	1660	626	989	121	3.35426
u1-align_138538	1728	346	601	85	5.82521
u1-align_138550	1246	1	382	127	4.98394
u1-align_138778	2417	1270	1948	226	81.1774
u1-align_138829	509	341	476	45	1.13199
u1-align_138882	789	575	782	69	4.35908		hypothetical protein UM06468.1 [Ustilago maydis 521]	4e-42
u1-align_139119	596	486	588	34	4.10333
