# Supplementary material for: Transcriptome analysis of smut fungi reveals widespread intergenic transcription and conserved antisense transcript expression
Source: BMC Genomics. 2017 May 2;18:340. doi: 10.1186/s12864-017-3720-8 (PMC5414199; doi:10.1186/s12864-017-3720-8)
Supplement: Supplementary file 11 — Trinotate results for U. hordei intergenic transcripts. (XLSX 247 kb) [file 12864_2017_3720_MOESM11_ESM.xlsx]

## Sheet: Additional file 17
Additional file 17: Trinotate results for U. hordei intergenic transcripts
aOnly peptides with a "complete" open reading frame (methionine-stop codon) and a transcript FPKM>=1 are reported.
Transcript IDa	Transcript Length	ORF Start	ORF Stop	Amino Acids	Max FPKM	SignalP	BLASTp Hit	BLASTp e-value
p1-UHOR_00354	2034	685	835	50	3.3796
p1-UHOR_00528	588	246	483	79	8.0605		uncharacterized protein UHOR_16344 [Ustilago hordei]	2e-27
p1-UHOR_00599	628	369	525	52	1.27279
p1-UHOR_00731	862	267	564	99	6.74385
p1-UHOR_00815	555	52	295	81	3.29938
p1-UHOR_01866	349	235	343	36	1.31424
p1-UHOR_01930	311	76	241	55	6.35527
p1-UHOR_02506	718	286	502	72	33.6607
p1-UHOR_03315	636	220	337	39	2.21161
p1-UHOR_03951	796	633	756	41	1.11402
p1-UHOR_03952	1408	422	569	49	2.80153
p1-UHOR_04195	1252	899	998	33	38.9673
p1-UHOR_04314	1248	575	695	40	2.34065
p1-UHOR_04586	440	115	349	78	1.77213
p1-UHOR_04983	1151	440	575	45	1.71719
p1-UHOR_05170	370	76	193	39	1.80681
p1-UHOR_05544	643	220	352	44	1.30776
p1-UHOR_06180	519	140	284	48	4.09473
p1-UHOR_07299	835	364	487	41	5.43029
p1-UHOR_07450	1142	786	957	57	1.60347
p1-UHOR_07836	1111	630	807	59	3.13944
p1-UHOR_08442	1286	56	236	60	11.3419
p1-UHOR_08587	273	135	252	39	28.8978
p1-UHOR_15429	1006	737	827	30	6.6742
p2-UHOR_03086-A	276	49	175	42	14.2365
p2-UHOR_03765	811	172	442	90	3.24254
p2-UHOR_03962	538	0	261	87	1.07989
p2-UHOR_06375	769	116	533	139	1.31219
p2-UHOR_07260	928	255	567	104	13.5464
p2-UHOR_08609	537	303	453	50	4.58384
p3-UHOR_03800	810	490	760	90	5.03969		uncharacterized protein UHOR_04285 [Ustilago hordei]	3e-52
u1-align_100016	658	331	526	65	2.69532
u1-align_100667	1301	881	1094	71	3.3847
u1-align_100799	1267	158	269	37	1.36498
u1-align_101872	660	85	187	34	6.1435
u1-align_102613	448	108	228	40	2.72494
u1-align_102854	1388	377	518	47	3.26047
u1-align_103582	2097	1080	1389	103	3.1934
u1-align_103712	842	595	745	50	6.39158
u1-align_103727	450	184	364	60	3.06808
u1-align_104064	621	436	571	45	1.47719
u1-align_104065	540	355	490	45	2.34143
u1-align_104203	556	279	426	49	5.93344
u1-align_104675	284	55	223	56	1.93804
u1-align_104686	1188	778	1075	99	1.0553		hypothetical protein PaG_06600 [Pseudozyma aphidis DSM 70725]	1e-15
u1-align_104687	1045	635	932	99	1.5437		hypothetical protein PaG_06600 [Pseudozyma aphidis DSM 70725]	1e-15
u1-align_104819	569	70	337	89	1.71127
u1-align_104942	785	148	427	93	20.3139		hypothetical protein PFL1_02076 [Pseudozyma flocculosa PF-1]	3e-29
u1-align_105516	307	42	234	64	1.74304
u1-align_105996	581	164	518	118	3.73671
u1-align_106038	660	352	502	50	1.73738
u1-align_106154	1558	365	587	74	3.67523
u1-align_106323	1278	457	613	52	1.93804
u1-align_106333	748	52	145	31	1.53298
u1-align_106700	447	142	433	97	28.3182		uncharacterized protein (N-terminal fragment), partial [Ustilago hordei]	2e-38
u1-align_107684	639	348	513	55	1.2054
u1-align_107838	331	77	182	35	2.59047
u1-align_108354	648	294	504	70	58.5841
u1-align_108489	872	559	733	58	16.5338		uncharacterized protein UHOR_02261 [Ustilago hordei]	6e-11
u1-align_108499	288	71	173	34	21.9779
u1-align_108688	848	2	530	176	4.4713
u1-align_109382	366	53	266	71	2.02509
u1-align_110104	735	403	685	94	1.5601
u1-align_110271	922	221	494	91	2.42742
u1-align_110272	835	134	407	91	5.16922
u1-align_110284	862	478	688	70	4.04631
u1-align_110655	1063	311	452	47	1.77732
u1-align_110974	557	51	150	33	3.13099
u1-align_111121	670	190	532	114	17.4111
u1-align_111143	965	488	941	151	5.12043
u1-align_111388	844	320	665	115	1.68468
u1-align_111791	755	110	716	202	76.1298		hypothetical protein PHSY_004861 [Pseudozyma hubeiensis SY62]	8e-62
u1-align_111808	781	544	769	75	3.51695
u1-align_112274	2152	1420	1588	56	5.1792
u1-align_91685	1661	375	672	99	10.9812
u1-align_91785	723	288	510	74	1.32666
u1-align_91800	621	132	237	35	23.2904
u1-align_91996	294	83	194	37	1.35208
u1-align_92233	1757	226	1624	466	29.6202		uncharacterized protein UHOR_01223 [Ustilago hordei]	0
u1-align_92234	3331	158	3161	1001	19.5417		uncharacterized protein UHOR_01227 [Ustilago hordei]	0
u1-align_92236	2808	369	2748	793	35.3284		uncharacterized protein UHOR_01231 [Ustilago hordei]	0
u1-align_92241	983	731	848	39	19.7814
u1-align_92242	1183	154	1048	298	22.6042		related to small nuclear ribonucleoprotein snRNP U1A [Ustilago hordei]	0
u1-align_92244	2789	123	2730	869	2.25108		uncharacterized protein UHOR_01228 [Ustilago hordei]	0
u1-align_92245	3004	416	2906	830	22.8011		probable bifunctional purine biosynthetic protein ade1 [Ustilago hordei]	0
u1-align_92246	5116	602	4727	1375	4.96981		uncharacterized protein UHOR_01232 [Ustilago hordei]	0
u1-align_92247	2521	143	1976	611	23.0245		related to multidrug resistant protein [Ustilago hordei]	0
u1-align_92312	494	70	307	79	5.75657		uncharacterized protein UHOR_05792 [Ustilago hordei]	4e-14
u1-align_92379	749	238	337	33	1.71465
u1-align_92397	679	286	571	95	10.3593
u1-align_93312	1058	386	509	41	3.22803
u1-align_93321	460	268	433	55	2.42629
u1-align_93483	1054	52	322	90	2.03079
u1-align_93631	1696	923	1166	81	6.13
u1-align_93974	1188	211	511	100	3.22956
u1-align_94008	899	511	814	101	5.05988
u1-align_94011	758	258	693	145	2.30074
u1-align_94019	543	153	378	75	1.57676		related to monocarboxylate permease [Ustilago hordei]	5e-18
u1-align_95458	804	27	381	118	1.15686
u1-align_95833	1337	74	470	132	8.25022
u1-align_96678	483	147	309	54	2.24744
u1-align_97271	1150	534	864	110	19.3352
u1-align_97583	317	162	300	46	1.92921
u1-align_97894	188	87	180	31	4.56089
u1-align_98273	780	288	648	120	1.78371		uncharacterized protein UHOR_05792 [Ustilago hordei]	2e-27
u1-align_98391	547	358	517	53	1.17392
u1-align_98408	1117	789	879	30	1.752
u1-align_98413	927	368	641	91	12.4009
u1-align_98874	769	140	263	41	1.45136
u1-align_99568	655	118	253	45	6.0689
u1-align_99581	391	45	186	47	2.58074
u1-align_99595	835	309	636	109	33.3302
u1-align_94831	1688	471	993	174	7.94337	1^19^0.544^YES
u1-align_109793	1236	48	534	162	6.35803	1^27^0.584^YES
u1-align_109650	2200	1056	1446	130	1.79681	1^30^0.474^YES	hypothetical protein PaG_01765 [Pseudozyma aphidis DSM 70725]	7e-31
