# Supplementary material for: Transcriptome analysis of smut fungi reveals widespread intergenic transcription and conserved antisense transcript expression
Source: BMC Genomics. 2017 May 2;18:340. doi: 10.1186/s12864-017-3720-8 (PMC5414199; doi:10.1186/s12864-017-3720-8)
Supplement: Supplementary file 12 — Trinotate results for S. reilianum intergenic transcripts. (XLSX 242 kb) [file 12864_2017_3720_MOESM12_ESM.xlsx]

## Sheet: Additional file 18
Additional file 18: Trinotate results for S. reilianum intergenic transcripts
aOnly peptides with a "complete" open reading frame (methionine-stop codon) and a transcript FPKM>=1 are reported.
Transcript IDa	Transcript Length	ORF Start	ORF Stop	Amino Acids	Max FPKM	SignalP	BLASTp Hit	BLASTp e-value
p1-sr02164	552	30	183	51	1.34961
p1-sr10939	1165	239	371	44	5.26287
p1-sr11058	800	129	408	93	77.6852		hypothetical protein PSEUBRA_SCAF7g04650 [Pseudozyma brasiliensis GHG001]	5e-45
p1-sr11234-A	770	66	543	159	21.0222	1^22^0.846^YES	hypothetical protein UM03748.1 [Ustilago maydis 521]	1e-09
p1-sr13117	1633	155	1430	425	2.3225		hypothetical protein PHSY_000560 [Pseudozyma hubeiensis SY62]	3e-18
p1-sr13767	997	526	688	54	3.40388
p1-sr13932-A	1847	1220	1313	31	1.21919
p1-sr14727	496	115	289	58	2.60713
p1-sr15982	2127	204	372	56	1.01095
p1-sr16125-A	877	292	703	137	2.68355
p1-sr16385	1817	650	953	101	2.4388
p1-sr16503	237	11	224	71	1.83443
p2-sr10292	532	311	503	64	2.76886
p4-sr14639-A	644	179	425	82	35.9968	1^33^0.61^YES
u1-align_107360	460	147	360	71	1.91399
u1-align_108951	886	280	424	48	2.75547
u1-align_109006	1160	900	1005	35	11.3703
u1-align_109124	550	87	270	61	5.47963
u1-align_109948	738	411	657	82	4.04822
u1-align_111121	842	615	798	61	3.80053
u1-align_111279	596	345	483	46	13.8598
u1-align_113734	494	251	389	46	4.58094
u1-align_114195	1343	80	635	185	4.49031
u1-align_114266	546	226	394	56	1.05434
u1-align_114641	770	271	361	30	1.93502
u1-align_114694	690	308	593	95	1.38943
u1-align_115680	2211	1308	1410	34	11.1639
u1-align_116406	861	131	275	48	1.55352
u1-align_117488	755	120	315	65	1.57988
u1-align_118766	466	168	267	33	1.74401
u1-align_119590	1172	751	877	42	30.7135
u1-align_120753	694	251	350	33	1.79906
u1-align_120860	1122	348	501	51	6.19077
u1-align_121462	824	62	440	126	2.39459		hypothetical protein PHSY_003067 [Pseudozyma hubeiensis SY62]	1e-05
u1-align_122479	1899	880	1135	85	3.82487
u1-align_122880	445	189	288	33	1.75357
u1-align_123158	761	177	303	42	2.33614
u1-align_123845	1720	204	372	56	2.29954
u1-align_123872	622	80	362	94	4.46267
u1-align_124815	448	270	438	56	1.51788
u1-align_125104	758	533	680	49	3.35314
u1-align_125491	1170	517	688	57	2.34435
u1-align_125513	1161	640	940	100	6.08756
u1-align_127484	621	275	395	40	2.04486
u1-align_127508	195	2	122	40	1.99704
