# Supplementary material for: Transcriptome analysis of smut fungi reveals widespread intergenic transcription and conserved antisense transcript expression
Source: BMC Genomics. 2017 May 2;18:340. doi: 10.1186/s12864-017-3720-8 (PMC5414199; doi:10.1186/s12864-017-3720-8)
Supplement: Supplementary file 13 — BLASTn results find intergenic transcripts with similar sequences in smuts. (XLSX 285 kb) [file 12864_2017_3720_MOESM13_ESM.xlsx]

## Sheet: Additional file 19
Additional file 19: BLASTn results find intergenic transcripts with similar sequences in smuts
BLASTn results of U. maydis (UM) intergenic transcripts to S. reilianum (SR) transcriptome database
UM Query	SR Hit	BLASTn evalue	UM Query Chr	UM Query Length	UM Query Contains ORF	UM Query Max FPKM	SR Hit Chr	SR Hit Length	SR Hit Contains ORF	SR Hit Max FPKM	Similar transcript predicted in all three fungi?
p1-UMAG_01649-A	u1-align_113212	5.06e-108	chr03	1141	Y	1.62	chr03	549		752.85
p1-UMAG_10459	p1-sr11825	1.89e-31	chr01	832		274.16	chr01	542		339.88
p1-UMAG_11022	p1-sr16488	7.9e-40	chr20	760		1.31	chr20	567		172.27
p1-UMAG_11766	u1-align_119627	6.4e-18	chr13	369		1196.22	chr10	6318		50921.3
u1-align_114138	u1-align_108944	9.64e-12	chr01	423		2.27	chr01	271		1.17
u1-align_115787	u1-align_108962	2.06e-86	chr01	977		173.61	chr01	444		300.76	Y
u1-align_116945	u1-align_109972	5.98e-45	chr02	585		158.26	chr02	556		150.88
u1-align_117059	u1-align_111160	7.5e-55	chr02	737		363.9	chr02	578		215.49	Y
u1-align_117169	u1-align_110185	1.72e-06	chr02	733		2.41	chr02	586		3.29
u1-align_118465	p2-sr10533	4.71e-10	chr02	1538		2.67	chr02	933		3.01
u1-align_118466	p2-sr10533	2.56e-10	chr02	846		0.09	chr02	933		3.01
u1-align_118467	p2-sr10533	2.62e-10	chr02	864		0.09	chr02	933		3.01
u1-align_119224	u1-align_113104	1.86e-30	chr03	638		204.04	chr03	202		163.9	Y
u1-align_119262	u1-align_113142	2.59e-128	chr03	612		1006.76	chr03	587		1589.88	Y
u1-align_119377	u1-align_113212	3.19e-108	chr03	729	Y	106.77	chr03	549		752.85
u1-align_119378	u1-align_113212	3.76e-108	chr03	854	Y	97.98	chr03	549		752.85
u1-align_124197	u1-align_115638	2.44e-46	chr06	319		422.41	chr06	323		535.33
u1-align_124361	u1-align_115761	4.06e-75	chr06	420		0.48	chr06	374		0.09
u1-align_124362	u1-align_115762	8.59e-76	chr06	325		639.46	chr06	267		760.42
u1-align_128809	u1-align_119954	5.45e-35	chr10	528		442.85	chr10	436		188.73
u1-align_128959	u1-align_120045	2.55e-38	chr10	534		47.2	chr10	581		529.3	Y
u1-align_136926	p1-sr16488	7.13e-40	chr20	688		93.83	chr20	567		172.27
u1-align_136929	p1-sr16488	6.68e-40	chr20	646		4.99	chr20	567		172.27
BLASTn results of U. maydis (UM) intergenic transcripts to U. hordei (UH) transcriptome database
UM Query	UH Hit	BLASTn evalue	UM Query Chr	UM Query Length	UM Query Contains ORF	UM Query Max FPKM	UH Hit Chr	UH Hit Length	UH Hit Contains ORF	UH Hit Max FPKM	Similar transcript predicted in all three fungi?
p1-UMAG_01649-A	u1-align_108355	7.78e-37	chr03	1141	Y	1.62	UHOR_scaffold_5.00052	787		0.16
p1-UMAG_11022	p1-UHOR_08365	3.07e-39	chr20	760		1.31	UHOR_scaffold_5.00035	523		17.74
u1-align_115728	u1-align_92016	8.81e-18	chr01	464		84.25	UHOR_scaffold_4.00626	332		12.52
u1-align_115787	u1-align_92044	3.07e-40	chr01	977		173.61	UHOR_scaffold_4.00776	454		36.81	Y
u1-align_116968	u1-align_112324	1.11e-41	chr02	468		340.98	UHOR_scaffold_5.00065	422		334.26
u1-align_117059	u1-align_111973	1.75e-51	chr02	737		363.9	UHOR_scaffold_5.00064	561		161.01	Y
u1-align_117173	u1-align_111276	3.15e-07	chr02	142		0.82	UHOR_scaffold_5.00062	256		1.08
u1-align_119224	u1-align_108499	9.4e-24	chr03	638		204.04	UHOR_scaffold_5.00053	288	Y	21.98	Y
u1-align_119262	u1-align_108522	1.31e-121	chr03	612		1006.76	UHOR_scaffold_5.00053	593		145.15	Y
u1-align_119377	u1-align_108355	1.7e-66	chr03	729	Y	106.77	UHOR_scaffold_5.00052	787		0.16
u1-align_119378	u1-align_108355	2e-66	chr03	854	Y	97.98	UHOR_scaffold_5.00052	787		0.16
u1-align_124361	u1-align_106833	9.36e-82	chr06	420		0.48	UHOR_scaffold_5.00048	379		91.9
u1-align_124362	u1-align_106833	1.19e-79	chr06	325		639.46	UHOR_scaffold_5.00048	379		91.9
u1-align_128959	u1-align_99595	5.95e-35	chr10	534		47.2	UHOR_scaffold_5.00025	835	Y	33.33	Y
u1-align_136926	p1-UHOR_08365	2.77e-39	chr20	688		93.83	UHOR_scaffold_5.00035	523		17.74
u1-align_136929	p1-UHOR_08365	3.35e-38	chr20	646		4.99	UHOR_scaffold_5.00035	523		17.74
BLASTn results of S. reilianum (SR) intergenic transcripts to U. hordei (UH) transcriptome database
SR Query	UH Hit	BLASTn evalue	SR Query Chr	SR Query Length	SR Query Contains ORF	SR Query Max FPKM	UH Hit Chr	UH Hit Length	UH Hit Contains ORF	UH Hit Max FPKM	Similar transcript predicted in all three fungi?
p1-sr16488	p1-UHOR_08365	4.83e-46	chr20	567		172.27	UHOR_scaffold_5.00035	523		17.74
u1-align_108962	u1-align_92044	1.05e-41	chr01	444		300.76	UHOR_scaffold_4.00776	454		36.81	Y
u1-align_111159	u1-align_111974	6.13e-79	chr02	455		122.61	UHOR_scaffold_5.00064	647		68.74
u1-align_111160	u1-align_111973	6.24e-60	chr02	578		215.49	UHOR_scaffold_5.00064	561		161.01	Y
u1-align_113104	u1-align_108499	7.52e-40	chr03	202		163.9	UHOR_scaffold_5.00053	288	Y	21.98	Y
u1-align_113142	u1-align_108522	4.47e-126	chr03	587		1589.88	UHOR_scaffold_5.00053	593		145.15	Y
u1-align_113211	u1-align_108354	1.12e-68	chr03	805		0.95	UHOR_scaffold_5.00052	648	Y	58.58
u1-align_113212	u1-align_108354	7.55e-69	chr03	549		752.85	UHOR_scaffold_5.00052	648	Y	58.58
u1-align_114195	u1-align_96861	9.58e-07	chr04	1343	Y	4.49	UHOR_scaffold_5.00015	1335		2.5
u1-align_115761	u1-align_106833	4.94e-84	chr06	374		0.09	UHOR_scaffold_5.00048	379		91.9
u1-align_115762	u1-align_106833	3.46e-79	chr06	267		760.42	UHOR_scaffold_5.00048	379		91.9
u1-align_120045	u1-align_99595	3e-38	chr10	581		529.3	UHOR_scaffold_5.00025	835	Y	33.33	Y
u1-align_121886	u1-align_93025	7.81e-39	chr13	545		1248.39	UHOR_scaffold_5.00002	531		9.14
u1-align_128692	u1-align_93148	4.05e-09	chr23	955		0.12	UHOR_scaffold_5.00003	715		0.04
u1-align_128998	u1-align_92398	0	sr_contig_mito	5567		210.18	UHOR_scaffold_4.01085	1324		888.83
u1-align_128999	u1-align_92045	6.47e-29	sr_contig_mito	1556		1515.69	UHOR_scaffold_4.00778	597		92.37
u1-align_129000	u1-align_91876	2.15e-132	sr_contig_mito	4587		1083.14	UHOR_scaffold_4.00477	741		507.07
