# Supplementary material for: Transcriptome analysis of smut fungi reveals widespread intergenic transcription and conserved antisense transcript expression
Source: BMC Genomics. 2017 May 2;18:340. doi: 10.1186/s12864-017-3720-8 (PMC5414199; doi:10.1186/s12864-017-3720-8)
Supplement: Supplementary file 14 — U. maydis predicted antisense and putative orthologs with predicted antisense. (XLSX 436 kb) [file 12864_2017_3720_MOESM14_ESM.xlsx]

## Sheet: Additional file 10
Additional file 10: U. maydis predicted antisense and putative orthologs with predicted antisense
U. maydis Ida	U. maydis Description	UM Antisense Predicted (#)	SR Antisense Predicted (#)	UH Antisense Predicted (#)	UM Antisense Avg Length (bp)	SR Antisense Avg Length (bp)	UH Antisense Avg Length (bp)
UMAG_00027	uncharacterized protein	1	0	0	601	0	0
UMAG_00037	uncharacterized protein	1	0	0	107	0	0
UMAG_00038	related to transaldolase	1	0	0	1025	0	0
UMAG_00039	uncharacterized protein	2	0	0	161.5	0	0
UMAG_00049	uncharacterized protein	1	0	0	101	0	0
UMAG_00057	uncharacterized protein	1	0	0	230	0	0
UMAG_00060	uncharacterized protein	5	0	0	498	0	0
UMAG_00062	uncharacterized protein	1	0	0	160	0	0
UMAG_00064	related to pepsin precursor (aspartate protease)	1	0	0	112	0	0
UMAG_00068	uncharacterized protein	4	0	0	205	0	0
UMAG_00071	probable deoxyhypusine synthase	1	0	0	106	0	0
UMAG_00076	probable purine permease	1	0	0	307	0	0
UMAG_00091	uncharacterized protein	2	0	0	125	0	0
UMAG_00099	related to choline-phosphate cytidylyltransferase	4	0	0	179.25	0	0
UMAG_00108	related to D-arabinitol 2-dehydrogenase	2	0	0	157.5	0	0
UMAG_00115	probable BAT2 - branched-chain-amino-acid transaminase (cytosolic)	1	0	0	505	0	0
UMAG_00117	related to amidase (acetamidase)	4	0	0	263.5	0	0
UMAG_00138	probable TUF1 - translation elongation factor TU, mitochondrial	1	0	0	123	0	0
UMAG_00140	related to tRNA dihydrouridine synthase	3	0	0	125.667	0	0
UMAG_00146	uncharacterized protein	1	0	0	159	0	0
UMAG_00153	uncharacterized protein	1	0	0	125	0	0
UMAG_00184	related to RPF1 - involved in the assembly of the large ribosomal subunit	1	0	0	298	0	0
UMAG_00188	uncharacterized protein	3	0	0	305	0	0
UMAG_00192	uncharacterized protein	4	0	0	129	0	0
UMAG_00194	uncharacterized protein	1	0	0	465	0	0
UMAG_00197	related to TAD2 - tRNA-specific adenosine deaminase 2	2	0	0	337.5	0	0
UMAG_00203	uncharacterized protein	4	0	0	447.75	0	0
UMAG_00209	uncharacterized protein	1	0	0	364	0	0
UMAG_00223	related to aquaporin	5	0	0	385	0	0
UMAG_00224	uncharacterized protein	2	0	0	213.5	0	0
UMAG_00236	uncharacterized protein	3	0	0	154.333	0	0
UMAG_00245	related to mitochondrial uncoupling protein 3	1	0	0	117	0	0
UMAG_00270	uncharacterized protein	1	0	0	539	0	0
UMAG_00276	uncharacterized protein	2	0	0	417	0	0
UMAG_00278	uncharacterized protein	1	0	0	1237	0	0
UMAG_00300	uncharacterized protein	1	0	0	122	0	0
UMAG_00311	probable asparagine synthase	4	0	0	171	0	0
UMAG_00315	probable biotin synthase	1	0	0	103	0	0
UMAG_00319	related to LIA1 - deoxyhypusine hydroxylase	1	0	0	103	0	0
UMAG_00322	probable LRO1 - a lecithin cholesterol acyltransferase-like gene, mediates diacylglycerol esterification	1	0	0	168	0	0
UMAG_00329	related to exocyst complex 100 kDa component	1	0	0	135	0	0
UMAG_00347	related to Tubulin-folding cofactor D	2	0	0	198.5	0	0
UMAG_00357	uncharacterized protein	1	0	0	632	0	0
UMAG_00365	uncharacterized protein	2	0	0	543	0	0
UMAG_00375	uncharacterized protein	3	0	0	109.667	0	0
UMAG_00387	probable ADP-ribosylation factor	1	0	0	176	0	0
UMAG_00399	uncharacterized protein	10	0	0	241.1	0	0
UMAG_00400	uncharacterized protein	4	0	0	186	0	0
UMAG_00414	uncharacterized protein	1	0	0	378	0	0
UMAG_00418	probable xylitol dehydrogenase	1	0	0	110	0	0
UMAG_00420	uncharacterized protein	1	0	0	802	0	0
UMAG_00440	uncharacterized protein	1	0	0	104	0	0
UMAG_00458	related to siroheme synthase	1	0	0	342	0	0
UMAG_00513	uncharacterized protein	1	0	0	861	0	0
UMAG_00535	uncharacterized protein	1	0	0	272	0	0
UMAG_00540	uncharacterized protein	1	0	0	114	0	0
UMAG_00551	related to putative C2H2 zinc finger protein flbC	1	0	0	114	0	0
UMAG_00558	uncharacterized protein	3	0	0	971.667	0	0
UMAG_00560	probable glycogen synthase kinase 3 alpha	1	0	0	102	0	0
UMAG_00573	uncharacterized protein	2	0	0	263.5	0	0
UMAG_00579	related to n-terminal acetyltransferase 1	2	0	0	221.5	0	0
UMAG_00581	uncharacterized protein	2	0	0	111.5	0	0
UMAG_00582	related to cytoskeleton assembly control protein	1	0	0	154	0	0
UMAG_00589	related to GLO4 - glyoxalase II (hydroxyacylglutathione hydrolase)	1	0	0	182	0	0
UMAG_00594	probable dihydrolipoamide acetyltransferase component of pyruvate dehydrogenase complex, mitochondrial precursor	2	0	0	572	0	0
UMAG_00617	related to O-sialoglycoprotein endopeptidase	1	0	0	173	0	0
UMAG_00622	probable RPT1 - 26S proteasome regulatory subunit	2	0	0	218.5	0	0
UMAG_00627	uncharacterized protein	1	0	0	282	0	0
UMAG_00628	uncharacterized protein	3	0	0	243.333	0	0
UMAG_00634	probable NADH-ubiquinone oxidoreductase 24 kDa subunit, mitochondrial precursor	2	0	0	115.5	0	0
UMAG_00637	related to triacylglycerol lipase	3	0	0	267	0	0
UMAG_00647	uncharacterized protein	3	0	0	725	0	0
UMAG_00652	related to RNA helicase	1	0	0	218	0	0
UMAG_00654	probable ARL1 - ADP-ribosylation factor	1	0	0	467	0	0
UMAG_00660	golgi adaptor HA1/AP1 adaptin gamma subunit	7	0	0	261.429	0	0
UMAG_00666	uncharacterized protein	1	0	0	185	0	0
UMAG_00667	related to Pre-mRNA-splicing factor RBM22	3	0	0	278	0	0
UMAG_00687	uncharacterized protein	2	0	0	102.5	0	0
UMAG_00693	uncharacterized protein	4	0	0	539.25	0	0
UMAG_00696	uncharacterized protein	4	0	0	297.75	0	0
UMAG_00722	uncharacterized protein	1	0	0	170	0	0
UMAG_00723	related to stress response protein rds1p	1	0	0	101	0	0
UMAG_00749	related to lipase	1	0	0	235	0	0
UMAG_00763	uncharacterized protein	1	0	0	478	0	0
UMAG_00768	probable coatomer gamma-2 subunit	3	0	0	250.333	0	0
UMAG_00775	uncharacterized protein	6	0	0	126.667	0	0
UMAG_00776	uncharacterized protein	2	0	0	322.5	0	0
UMAG_00777	related to RAV1 - Regulator of (H )-ATPase in vacuolar membrane	1	0	0	233	0	0
UMAG_00779	related to mitochondrial ribosomal protein YmL8	1	0	0	109	0	0
UMAG_00781	uncharacterized protein	1	0	0	1261	0	0
UMAG_00788	uncharacterized protein	2	0	0	108.5	0	0
UMAG_00812	probable bifunctional purine biosynthetic protein ade1	4	0	0	456.75	0	0
UMAG_00823	uncharacterized protein	2	0	0	458.5	0	0
UMAG_00824	uncharacterized protein	4	0	0	396.5	0	0
UMAG_00825	uncharacterized protein	1	0	0	479	0	0
UMAG_00827	uncharacterized protein	3	0	0	705.333	0	0
UMAG_00829	uncharacterized protein	2	0	0	484	0	0
UMAG_00830	uncharacterized protein	1	0	0	417	0	0
UMAG_00842	probable aflatoxin efflux pump AFLT	1	0	0	319	0	0
UMAG_00874	uncharacterized protein	1	0	0	281	0	0
UMAG_00875	uncharacterized protein	1	0	0	1037	0	0
UMAG_00883	related to KCS1 - potential transcription factor of the BZIP type	1	0	0	121	0	0
UMAG_00887	uncharacterized protein	2	0	0	306.5	0	0
UMAG_00898	probable AFG3 - protease of the SEC18/CDC48/PAS1 family of ATPases (AAA)	1	0	0	120	0	0
UMAG_00907	related to cop9 complex subunit 3	2	0	0	232	0	0
UMAG_00935	probable MDR1 - Mac1p interacting protein	3	0	0	368.333	0	0
UMAG_00952	related to RTS2 - Basic zinc-finger protein, involved in UV response and DNA replication	1	0	0	302	0	0
UMAG_00956	related to RAX1 - Protein involved in determination of budding patterns	2	0	0	183.5	0	0
UMAG_00958	uncharacterized protein	2	0	0	223.5	0	0
UMAG_00963	related to HST1 - silencing protein	1	0	0	174	0	0
UMAG_00966	related to RAD26 - DNA repair and recombination protein	2	0	0	875	0	0
UMAG_00968	uncharacterized protein	2	0	0	754.5	0	0
UMAG_01009	probable glycogen synthase	1	0	0	113	0	0
UMAG_01011	related to lariat-debranching enzyme	1	0	0	646	0	0
UMAG_01016	uncharacterized protein	2	0	0	107	0	0
UMAG_01023	probable ADE17 - 5-aminoimidazole-4-carboxamide ribotide transformylase	1	0	0	149	0	0
UMAG_01030	uncharacterized protein	3	0	0	352.667	0	0
UMAG_01041	uncharacterized protein	1	0	0	173	0	0
UMAG_01047	uncharacterized protein	1	0	0	616	0	0
UMAG_01052	uncharacterized protein	1	0	0	126	0	0
UMAG_01060	probable RPS18A - ribosomal protein S18.e.c4	1	0	0	178	0	0
UMAG_01067	probable KEM1 - 5`-3` exonuclease component of cytoplasmic processing (P) bodies	2	0	0	192	0	0
UMAG_01076	related to GRH1 - acetylated protein, involved in ER to Golgi transport	1	0	0	107	0	0
UMAG_01079	related to CHK1 - Serine/threonine kinase	7	0	0	166.286	0	0
UMAG_01080	4-aminobutyrate aminotransferase	1	0	0	229	0	0
UMAG_01084	uncharacterized protein	2	0	0	348.5	0	0
UMAG_01085	probable RAD50 - DNA repair protein	1	0	0	246	0	0
UMAG_01091	related to SAS10 - involved in silencing	2	0	0	154.5	0	0
UMAG_01096	related to TOM22 - mitochondrial outer membrane import receptor complex subunit	2	0	0	240.5	0	0
UMAG_01101	probable prefoldin subunit 5	2	0	0	391	0	0
UMAG_01118	uncharacterized protein	1	0	0	119	0	0
UMAG_01123	related to IKI3 - Subunit of RNA polymerase II elongator histone acetyltransferase complex	4	0	0	546.25	0	0
UMAG_01125	uncharacterized protein	2	0	0	201	0	0
UMAG_01129	uncharacterized protein	1	0	0	109	0	0
UMAG_01132	uncharacterized protein	1	0	0	133	0	0
UMAG_01133	probable RPA135 - DNA-directed RNA polymerase I, 135 KD subunit	2	0	0	177.5	0	0
UMAG_01139	related to MRM2 - mitochondrial rRNA methyl transferase	3	0	0	270.333	0	0
UMAG_01143	related to chitin deacetylase precursor	1	0	0	847	0	0
UMAG_01145	uncharacterized protein	2	0	0	118.5	0	0
UMAG_01146	uncharacterized protein	4	0	0	205	0	0
UMAG_01156	related to myo-inositol transporter	1	0	0	124	0	0
UMAG_01163	uncharacterized protein	1	0	0	988	0	0
UMAG_01167	uncharacterized protein	4	0	0	584	0	0
UMAG_01172	probable SDH1 - succinate dehydrogenase (ubiquinone) flavoprotein precursor, mitochondrial	1	0	0	432	0	0
UMAG_01175	related to TRF4 - topoisomerase I-related protein	2	0	0	351	0	0
UMAG_01184	related to Rpc19 - DNA-directed RNA polymerases I and III, 18KD subunit	1	0	0	245	0	0
UMAG_01194	uncharacterized protein	1	0	0	118	0	0
UMAG_01208	probable RAD6 - E2 ubiquitin-conjugating enzyme	2	0	0	132.5	0	0
UMAG_01214	uncharacterized protein	2	0	0	509	0	0
UMAG_01217	uncharacterized protein	1	0	0	724	0	0
UMAG_01221	alpha tubulin	2	0	0	192	0	0
UMAG_01235	uncharacterized protein	1	0	0	173	0	0
UMAG_01236	uncharacterized protein	1	0	0	192	0	0
UMAG_01237	uncharacterized protein	1	0	0	191	0	0
UMAG_01238	uncharacterized protein	1	0	0	131	0	0
UMAG_01240	uncharacterized protein	1	0	0	121	0	0
UMAG_01241	uncharacterized protein	3	0	0	162.333	0	0
UMAG_01242	related to SRP101 - signal recognition particle receptor, alpha chain	1	0	0	149	0	0
UMAG_01257	related to ANT1 - peroxisomal ATP carrier	1	0	0	126	0	0
UMAG_01285	related to diadenosine hexaphosphate (Ap6A) hydrolase	1	0	0	124	0	0
UMAG_01295	uncharacterized protein	1	0	0	127	0	0
UMAG_01307	uncharacterized protein	1	0	0	118	0	0
UMAG_01330	uncharacterized protein	2	0	0	244	0	0
UMAG_01361	uncharacterized protein	2	0	0	432	0	0
UMAG_01373	related to Vacuolar membrane protein	1	0	0	137	0	0
UMAG_01392	uncharacterized protein	2	0	0	619	0	0
UMAG_01406	related to ERG25 - C-4 methyl sterol oxidase	4	0	0	240.25	0	0
UMAG_01407	related to ALE1 - broad-specificity lysophospholipid acyltransferase	1	0	0	321	0	0
UMAG_01411	uncharacterized protein	1	0	0	460	0	0
UMAG_01414	related to Ras-GTPase-activating protein binding protein 2	1	0	0	123	0	0
UMAG_01427	related to Crg1 protein (Putative arabinase)	4	0	0	1036	0	0
UMAG_01428	uncharacterized protein	1	0	0	128	0	0
UMAG_01429	related to high-affinity nickel transport protein nic1	2	0	0	569.5	0	0
UMAG_01431	related to ATP-binding cassette transporter protein	2	0	0	127.5	0	0
UMAG_01432	related to N6-hydroxylysine acetyl transferase	1	0	0	183	0	0
UMAG_01435	related to MCH4 - monocarboxylate transporter	2	0	0	351.5	0	0
UMAG_01439	related to FRE3 - Ferric reductase, reduces siderophore-bound iron prior to uptake	5	0	0	1003	0	0
UMAG_01441	uncharacterized protein	2	0	0	178.5	0	0
UMAG_01442	uncharacterized protein	1	0	0	403	0	0
UMAG_01454	uncharacterized protein	5	0	0	280.2	0	0
UMAG_01458	probable DNA polymerase delta catalytic subunit	2	0	0	433	0	0
UMAG_01463	probable SUI2 - translation initiation factor eIF-2 alpha chain	3	0	0	195	0	0
UMAG_01476	related to HXT1 - Low-affinity hexose facilitator	1	0	0	118	0	0
UMAG_01478	probable QCR2 - 40 kDa ubiquinol cytochrome-c reductase core protein 2	2	0	0	120.5	0	0
UMAG_01498	probable ERG4 - sterol C-24 reductase	4	0	0	231	0	0
UMAG_01513	uncharacterized protein	1	0	0	3109	0	0
UMAG_01528	uncharacterized protein	1	0	0	135	0	0
UMAG_01535	related to GET4 - protein with a role in insertion of tail-anchored proteins into the ER membrane	1	0	0	7470	0	0
UMAG_01554	uncharacterized protein	1	0	0	339	0	0
UMAG_01556	related to transcriptional activator Mut3p	3	0	0	490.333	0	0
UMAG_01578	related to cactin	4	0	0	267.75	0	0
UMAG_01584	uncharacterized protein	1	0	0	809	0	0
UMAG_01605	related to cell cycle checkpoint protein RAD17	2	0	0	434.5	0	0
UMAG_01610	uncharacterized protein	2	0	0	179	0	0
UMAG_01615	uncharacterized protein	5	0	0	221	0	0
UMAG_01632	uncharacterized protein	2	0	0	863	0	0
UMAG_01634	probable RPL19B - 60S large subunit ribosomal protein L19.e	1	0	0	465	0	0
UMAG_01657	uncharacterized protein	1	0	0	720	0	0
UMAG_01661	uncharacterized protein	3	0	0	155.333	0	0
UMAG_01671	related to YSC84 - protein involved in the organization of actin cytoskeleton	4	0	0	117	0	0
UMAG_01672	probable succinyl-coa synthetase alpha chain, gdp-forming	1	0	0	135	0	0
UMAG_01680	uncharacterized protein	2	0	0	108	0	0
UMAG_01690	uncharacterized protein	1	0	0	212	0	0
UMAG_01695	uncharacterized protein	8	0	0	327.75	0	0
UMAG_01698	uncharacterized protein	1	0	0	139	0	0
UMAG_01699	uncharacterized protein	1	0	0	104	0	0
UMAG_01709	uncharacterized protein	2	0	0	417	0	0
UMAG_01720	probable phosphomannomutase	1	0	0	226	0	0
UMAG_01725	uncharacterized protein	1	0	0	383	0	0
UMAG_01732	probable DBP3 - putative RNA helicase required for pre-rRNA processing	1	0	0	577	0	0
UMAG_01739	uncharacterized protein	3	0	0	138	0	0
UMAG_01752	related to NNT1 - putative nicotinamide N-methyltransferase	1	0	0	206	0	0
UMAG_01757	uncharacterized protein	2	0	0	131.5	0	0
UMAG_01763	uncharacterized protein	3	0	0	126.667	0	0
UMAG_01773	uncharacterized protein	2	0	0	912.5	0	0
UMAG_01796	effector family protein Eff1-1	3	0	0	997	0	0
UMAG_01804	tryptophan amino transferase (transaminase)	1	0	0	144	0	0
UMAG_01808	related to ERV2 - Flavin dependent sulfhydryl oxidase	1	0	0	121	0	0
UMAG_01827	related to acid phosphatase ACP2 precursor	4	0	0	173.75	0	0
UMAG_01831	uncharacterized protein	2	0	0	114	0	0
UMAG_01847	uncharacterized protein	1	0	0	289	0	0
UMAG_01852	related to Epoxide hydrolase 1	3	0	0	236.333	0	0
UMAG_01893	related to putative S-adenosylmethionine-dependent methyltransferase of the seven beta-strand family	4	0	0	143.5	0	0
UMAG_01896	related to PET191 - involved in assembly of cytochrome oxidase	1	0	0	143	0	0
UMAG_01900	uncharacterized protein	1	0	0	105	0	0
UMAG_01911	related to alcohol dehydrogenase	3	0	0	281.333	0	0
UMAG_01935	probable methylglutaconyl-coa hydratase, mitochondrial precursor	3	0	0	295.667	0	0
UMAG_01954	uncharacterized protein	2	0	0	201	0	0
UMAG_01961	uncharacterized protein	3	0	0	172.333	0	0
UMAG_01983	uncharacterized protein	1	0	0	154	0	0
UMAG_01985	uncharacterized protein	5	0	0	340.6	0	0
UMAG_01991	uncharacterized protein	3	0	0	174.667	0	0
UMAG_01994	uncharacterized protein	1	0	0	579	0	0
UMAG_02003	uncharacterized protein	2	0	0	158.5	0	0
UMAG_02008	related to TNA1 - high affinity nicotinic acid plasma membrane permease	2	0	0	242	0	0
UMAG_02011	uncharacterized protein	1	0	0	717	0	0
UMAG_02014	uncharacterized protein	1	0	0	109	0	0
UMAG_02017	uncharacterized protein	1	0	0	101	0	0
UMAG_02020	uncharacterized protein	1	0	0	129	0	0
UMAG_02023	related to long chain fatty alcohol oxidase	1	0	0	119	0	0
UMAG_02028	related to acyl-coenzyme A oxidase 1, peroxisomal	3	0	0	425	0	0
UMAG_02035	related to yellowish-green 1 (ayg1)	2	0	0	173	0	0
UMAG_02062	related to multidrug resistance proteins	4	0	0	132.75	0	0
UMAG_02064	probable VMA7 - H -ATPase V1 domain 14 kDa subunit, vacuolar	1	0	0	109	0	0
UMAG_02070	uncharacterized protein	2	0	0	171.5	0	0
UMAG_02093	uncharacterized protein	1	0	0	988	0	0
UMAG_02101	uncharacterized protein	1	0	0	121	0	0
UMAG_02112	uncharacterized protein	2	0	0	179	0	0
UMAG_02119	uncharacterized protein	2	0	0	938	0	0
UMAG_02138	effector family protein Eff1-8	2	0	0	133.5	0	0
UMAG_02140	effector family protein Eff1-10	3	0	0	181.667	0	0
UMAG_02141	effector family protein Eff1-11	2	0	0	181	0	0
UMAG_02149	uncharacterized protein	1	0	0	1159	0	0
UMAG_02182	probable NADPH-dependent beta-ketoacyl reductase (rhlG)	1	0	0	209	0	0
UMAG_02192	uncharacterized protein	1	0	0	207	0	0
UMAG_02194	uncharacterized protein	2	0	0	437.5	0	0
UMAG_02207	uncharacterized protein	8	0	0	213.75	0	0
UMAG_02216	related to Carrier protein YMC1, mitochondrial precursor	3	0	0	123	0	0
UMAG_02225	uncharacterized protein	3	0	0	757.333	0	0
UMAG_02229	uncharacterized protein	3	0	0	513.667	0	0
UMAG_02231	uncharacterized protein	1	0	0	418	0	0
UMAG_02232	uncharacterized protein	1	0	0	179	0	0
UMAG_02237	uncharacterized protein	1	0	0	108	0	0
UMAG_02244	related to ser/thr protein kinase	5	0	0	749.6	0	0
UMAG_02249	probable vacuolar protein sorting protein VpsB	5	0	0	249.2	0	0
UMAG_02253	related to amino acid vacuolar transport protein AVT2	1	0	0	122	0	0
UMAG_02256	related to Cingulin	8	0	0	164.875	0	0
UMAG_02280	uncharacterized protein	5	0	0	127	0	0
UMAG_02297	uncharacterized protein	1	0	0	553	0	0
UMAG_02300	probable alpha-amylase	2	0	0	140.5	0	0
UMAG_02304	uncharacterized protein	3	0	0	196.667	0	0
UMAG_02313	uncharacterized protein	1	0	0	638	0	0
UMAG_02325	uncharacterized protein	1	0	0	173	0	0
UMAG_02326	uncharacterized protein	1	0	0	103	0	0
UMAG_02338	related to PEP12 syntaxin (T-SNARE), vacuolar	1	0	0	241	0	0
UMAG_02350	probable CCT6 - component of chaperonin-containing T-complex (zeta subunit)	1	0	0	154	0	0
UMAG_02370	uncharacterized protein	2	0	0	832.5	0	0
UMAG_02382	a1-specific pheromone [mating factor a1]	1	0	0	135	0	0
UMAG_02404	related to CAC2 - component of the chromatin assembly complex	1	0	0	158	0	0
UMAG_02419	uncharacterized protein	1	0	0	315	0	0
UMAG_02429	uncharacterized protein	3	0	0	139.333	0	0
UMAG_02438	protein required for clamp formation and pathogenic development	4	0	0	281.75	0	0
UMAG_02453	probable SOD2 - superoxide dismutase (Mn) precursor, mitochondrial	1	0	0	284	0	0
UMAG_02456	uncharacterized protein	6	0	0	193.333	0	0
UMAG_02469	related to pre-mRNA splicing factor	1	0	0	136	0	0
UMAG_02473	uncharacterized protein	2	0	0	432	0	0
UMAG_02476	related to coatomer delta subunit (delta-coat protein)	1	0	0	252	0	0
UMAG_02481	uncharacterized protein	1	0	0	107	0	0
UMAG_02489	uncharacterized protein	1	0	0	148	0	0
UMAG_02501	related to Pab1 dependent poly(A)-specific ribonuclease PAN3	1	0	0	178	0	0
UMAG_02523	related to Endoglucanase 1 precursor	4	0	0	231.5	0	0
UMAG_02526	related to POP5 - subunit of both RNase MRP and nuclear RNase P	1	0	0	124	0	0
UMAG_02533	uncharacterized protein	2	0	0	373	0	0
UMAG_02537	uncharacterized protein	1	0	0	441	0	0
UMAG_02538	uncharacterized protein	2	0	0	124.5	0	0
UMAG_02546	related to translocation protein sec62	1	0	0	1044	0	0
UMAG_02555	uncharacterized protein	5	0	0	413.4	0	0
UMAG_02556	uncharacterized protein	6	0	0	549.833	0	0
UMAG_02557	related to DNA polymerase alpha 70 kDa subunit	1	0	0	111	0	0
UMAG_02568	probable YCF1 - Vacuolar ABC transporter responsible for vacuolar sequestration of glutathione-S-conjugates	1	0	0	541	0	0
UMAG_02573	uncharacterized protein	5	0	0	192.4	0	0
UMAG_02578	related to Het-c heterokaryon incompatibility protein	2	0	0	206	0	0
UMAG_02591	related to Double-strand-break repair protein rad21	3	0	0	135.333	0	0
UMAG_02597	related to extracellular aspartic proteinase	2	0	0	133.5	0	0
UMAG_02604	uncharacterized protein	1	0	0	282	0	0
UMAG_02609	uncharacterized protein	1	0	0	107	0	0
UMAG_02620	uncharacterized protein	1	0	0	115	0	0
UMAG_02622	uncharacterized protein	1	0	0	140	0	0
UMAG_02652	uncharacterized protein	1	0	0	127	0	0
UMAG_02655	related to RNA binding motif protein	2	0	0	214	0	0
UMAG_02657	related to NMT1 - N-myristoyltransferase	3	0	0	164	0	0
UMAG_02690	uncharacterized protein	1	0	0	125	0	0
UMAG_02694	uncharacterized protein	2	0	0	115.5	0	0
UMAG_02711	related to ADAM protease ADM-B	1	0	0	117	0	0
UMAG_02722	uncharacterized protein	1	0	0	1222	0	0
UMAG_02741	related to CBK1 - Serine/threonine protein kinase involved in cell wall biosynthesis	6	0	0	476.833	0	0
UMAG_02745	uncharacterized protein	1	0	0	191	0	0
UMAG_02750	related to quinic acid utilisation protein QUTG (inositol-1(or 4)-monophosphatase)	1	0	0	246	0	0
UMAG_02753	uncharacterized protein	5	0	0	360.8	0	0
UMAG_02760	related to DNA polymerase epsilon subunit B	2	0	0	389	0	0
UMAG_02777	related to THO complex subunit 3	1	0	0	122	0	0
UMAG_02789	uncharacterized protein	2	0	0	438.5	0	0
UMAG_02794	related to 26S proteasome non-ATPase regulatory subunit 9	3	0	0	602	0	0
UMAG_02803	related to beta-1,3-glucan binding protein	2	0	0	120	0	0
UMAG_02804	uncharacterized protein	1	0	0	103	0	0
UMAG_02809	probable galactose oxidase precursor	1	0	0	128	0	0
UMAG_02810	uncharacterized protein	1	0	0	341	0	0
UMAG_02811	related to 2,3-diaminopropionate ammonia-lyase	1	0	0	122	0	0
UMAG_02813	uncharacterized protein	1	0	0	194	0	0
UMAG_02814	uncharacterized protein	2	0	0	518	0	0
UMAG_02816	uncharacterized protein	1	0	0	260	0	0
UMAG_02820	uncharacterized protein	3	0	0	162.667	0	0
UMAG_02833	related to SEC66 - ER protein-translocation complex chain	3	0	0	581.333	0	0
UMAG_02836	uncharacterized protein	1	0	0	1124	0	0
UMAG_02844	uncharacterized protein	4	0	0	409.25	0	0
UMAG_02845	uncharacterized protein	11	0	0	189.091	0	0
UMAG_02849	probable GUK1 - guanylate kinase	1	0	0	118	0	0
UMAG_02852	uncharacterized protein	1	0	0	1114	0	0
UMAG_02853	uncharacterized protein	1	0	0	176	0	0
UMAG_02854	uncharacterized protein	2	0	0	885	0	0
UMAG_02859	probable CRM1 - nuclear export factor, exportin	1	0	0	118	0	0
UMAG_02862	uncharacterized protein	1	0	0	611	0	0
UMAG_02874	related to SGS1 - DNA helicase	4	0	0	284.5	0	0
UMAG_02878	uncharacterized protein	1	0	0	249	0	0
UMAG_02888	related to ADH6 - NADPH-dependent alcohol dehydrogenase	1	0	0	326	0	0
UMAG_02890	uncharacterized protein	1	0	0	139	0	0
UMAG_02891	uncharacterized protein	4	0	0	429.25	0	0
UMAG_02899	probable aconitase	2	0	0	435	0	0
UMAG_02911	related to UBP2 - ubiquitin-specific proteinase	2	0	0	189.5	0	0
UMAG_02913	related to TAN1 - putative tRNA acetyltransferase	2	0	0	178	0	0
UMAG_02921	uncharacterized protein	1	0	0	235	0	0
UMAG_02937	uncharacterized protein	2	0	0	123	0	0
UMAG_02962	related to OSH6 - member of an oxysterol-binding protein family	1	0	0	126	0	0
UMAG_02966	related to RPC37 - RNA polymerase III subunit C37	1	0	0	153	0	0
UMAG_02974	related to AUT4 - breakdown of autophagic vesicles inside the vacuole	3	0	0	295	0	0
UMAG_02983	uncharacterized protein	1	0	0	105	0	0
UMAG_03006	probable Aldo-keto reductase yakc [NADP ]	1	0	0	128	0	0
UMAG_03007	probable RBG1 - ribosome interacting GTPase	1	0	0	115	0	0
UMAG_03010	uncharacterized protein	2	0	0	150.5	0	0
UMAG_03023	related to Ribonuclease Trv	1	0	0	111	0	0
UMAG_03032	uncharacterized protein	7	0	0	232.857	0	0
UMAG_03034	related to HXT5 - Hexose transporter with moderate affinity for glucose	1	0	0	421	0	0
UMAG_03036	uncharacterized protein	2	0	0	329	0	0
UMAG_03037	related to BOI1 - BEM1 protein-binding protein	1	0	0	119	0	0
UMAG_03046	uncharacterized protein	1	0	0	167	0	0
UMAG_03047	uncharacterized protein	2	0	0	237.5	0	0
UMAG_03049	related to neutral amino acid permease	1	0	0	604	0	0
UMAG_03057	related to tRNA pseudouridine synthase B	1	0	0	136	0	0
UMAG_03063	related to TRM2 - tRNA(m5U54)methyltransferase	4	0	0	224	0	0
UMAG_03073	related to GTT1 - glutathione S-transferase	1	0	0	116	0	0
UMAG_03076	uncharacterized protein	1	0	0	165	0	0
UMAG_03079	related to TAF5 - TFIID and SAGA subunit	1	0	0	125	0	0
UMAG_03080	probable serine/threonine protein phosphatase PP1	2	0	0	383.5	0	0
UMAG_03090	uncharacterized protein	3	0	0	1023.67	0	0
UMAG_03097	related to Mimitin, mitochondrial precursor	2	0	0	190.5	0	0
UMAG_03099	uncharacterized protein	1	0	0	123	0	0
UMAG_03112	uncharacterized protein	2	0	0	151	0	0
UMAG_03113	uncharacterized protein	4	0	0	726.75	0	0
UMAG_03122	related to beta-1,3-glucan binding protein	4	0	0	388	0	0
UMAG_03145	related to RRP46 - Exosome non-catalytic core component	1	0	0	150	0	0
UMAG_03146	related to TIM54 (component of the mitochondrial TIM22 translocase)	6	0	0	310.167	0	0
UMAG_03148	related to ATP-binding cassette protein (ABC) transporter	1	0	0	292	0	0
UMAG_03152	uncharacterized protein	1	0	0	130	0	0
UMAG_03165	related to peroxisomal membrane protein pex13	2	0	0	464.5	0	0
UMAG_03171	related to GCN3 - translation initiation factor eIF2B, 34 KD, alpha subunit	1	0	0	101	0	0
UMAG_03172	zinc-finger transcription factor	1	0	0	178	0	0
UMAG_03194	uncharacterized protein	2	0	0	195	0	0
UMAG_03202	uncharacterized protein	1	0	0	767	0	0
UMAG_03226	related to component of the anaphase promoting complex	1	0	0	180	0	0
UMAG_03231	uncharacterized protein	1	0	0	109	0	0
UMAG_03252	probable 26S proteasome non-ATPase regulatory subunit p58	1	0	0	211	0	0
UMAG_03264	probable xanthine dehydrogenase	2	0	0	976.5	0	0
UMAG_03273	related to Tip elongation aberrant protein 1	1	0	0	143	0	0
UMAG_03309	related to DOA1 - involved in ubiquitin-dependent proteolysis	4	0	0	201.25	0	0
UMAG_03313	effector family protein Eff1-3	3	0	0	439.667	0	0
UMAG_03314	effector family protein Eff1-4	4	0	0	570.5	0	0
UMAG_03315	serine/threonine protein kinase B-related Ukb1	8	0	0	143.75	0	0
UMAG_03327	uncharacterized protein	2	0	0	657	0	0
UMAG_03340	probable NHP2 - nucleolar rRNA processing protein	2	0	0	156	0	0
UMAG_03348	uncharacterized protein	1	0	0	3222	0	0
UMAG_03352	uncharacterized protein	2	0	0	272	0	0
UMAG_03356	probable ENO1 - enolase I (2-phosphoglycerate dehydratase)	1	0	0	1513	0	0
UMAG_03358	related to SNF1-related protein kinase KIN10	1	0	0	102	0	0
UMAG_03361	probable SEC26 - coatomer complex beta chain of secretory pathway vesicles	5	0	0	244.2	0	0
UMAG_03371	uncharacterized protein	2	0	0	124	0	0
UMAG_03373	related to YSP2 - protein involved in programmed cell death	5	0	0	111	0	0
UMAG_03381	uncharacterized protein	1	0	0	644	0	0
UMAG_03382	related to 3-phytase A precursor	1	0	0	104	0	0
UMAG_03386	uncharacterized protein	1	0	0	116	0	0
UMAG_03395	uncharacterized protein	2	0	0	407.5	0	0
UMAG_03398	related to transesterase	2	0	0	193	0	0
UMAG_03400	related to HNM1 - choline permease	6	0	0	792.167	0	0
UMAG_03403	uncharacterized protein	1	0	0	123	0	0
UMAG_03407	uncharacterized protein	1	0	0	123	0	0
UMAG_03413	related to Acetate kinase	4	0	0	288	0	0
UMAG_03421	related to NOC3 protein, required for maturation and intranuclear transport of pre-ribosomes	2	0	0	112	0	0
UMAG_03437	related to BDF1 - sporulation protein	1	0	0	117	0	0
UMAG_03446	probable protein kinase DBF2	1	0	0	111	0	0
UMAG_03483	uncharacterized protein	2	0	0	242	0	0
UMAG_03494	mRNA polyadenylate-binding protein PAB1	1	0	0	117	0	0
UMAG_03498	related to CAF4 - CCR4 associated factor	1	0	0	419	0	0
UMAG_03522	related to UGA4 - GABA permease - also involved in delta-aminolevulinate transport	7	0	0	287.286	0	0
UMAG_03528	related to TGL2 - triacylglycerol lipase	3	0	0	107.333	0	0
UMAG_03532	uncharacterized protein	4	0	0	145.75	0	0
UMAG_03535	uncharacterized protein	3	0	0	130.667	0	0
UMAG_03542	uncharacterized protein	2	0	0	792.5	0	0
UMAG_03546	uncharacterized protein	1	0	0	442	0	0
UMAG_03558	uncharacterized protein	5	0	0	317.2	0	0
UMAG_03560	related to beta-1,3-glucan binding protein	4	0	0	171.25	0	0
UMAG_03565	related to AFG2 - ATPase of the CDC48/PAS1/SEC18 (AAA) family	1	0	0	183	0	0
UMAG_03572	uncharacterized protein	1	0	0	101	0	0
UMAG_03583	related to HIS2 - histidinol-phosphatase	1	0	0	124	0	0
UMAG_03586	uncharacterized protein	2	0	0	679.5	0	0
UMAG_03604	uncharacterized protein	3	0	0	129	0	0
UMAG_03608	related to RRP14 - protein involved in Ribosomal RNA Processing	1	0	0	109	0	0
UMAG_03612	uncharacterized protein	2	0	0	494	0	0
UMAG_03630	related to metalloprotease MEP1	4	0	0	429	0	0
UMAG_03635	uncharacterized protein	1	0	0	117	0	0
UMAG_03636	uncharacterized protein	1	0	0	224	0	0
UMAG_03647	probable SCS7 - required for hydroxylation of ceramide	1	0	0	167	0	0
UMAG_03655	related to VTC1 \FB subunit of the vacuolar transporter chaperone complex	1	0	0	579	0	0
UMAG_03676	related to RAD54 - DNA-dependent ATPase of the Snf2p family	1	0	0	662	0	0
UMAG_03678	uncharacterized protein	1	0	0	233	0	0
UMAG_03682	uncharacterized protein	6	0	0	224.333	0	0
UMAG_03688	probable fatty alcohol oxidase	3	0	0	222	0	0
UMAG_03689	related to TAD2 - subunit of tRNA-specific adenosine-34 deaminase	1	0	0	111	0	0
UMAG_03690	probable purine permease	1	0	0	135	0	0
UMAG_03729	related to para-aminobenzoic acid synthetase	1	0	0	140	0	0
UMAG_03737	related to long-chain-fatty-acid-CoA ligase	1	0	0	223	0	0
UMAG_03745	uncharacterized protein	2	0	0	412	0	0
UMAG_03749	uncharacterized protein	2	0	0	648.5	0	0
UMAG_03750	uncharacterized protein	2	0	0	980	0	0
UMAG_03751	uncharacterized protein	1	0	0	441	0	0
UMAG_03752	uncharacterized protein	2	0	0	181.5	0	0
UMAG_03757	uncharacterized protein	1	0	0	187	0	0
UMAG_03758	b-type cyclin 1	3	0	0	243.333	0	0
UMAG_03760	related to Phosphatidylinositol-3,4,5-trisphosphate 3-phosphatase PTEN	6	0	0	172.333	0	0
UMAG_03770	uncharacterized protein	2	0	0	256	0	0
UMAG_03797	uncharacterized protein	1	0	0	308	0	0
UMAG_03817	uncharacterized protein	2	0	0	498	0	0
UMAG_03819	uncharacterized protein	1	0	0	422	0	0
UMAG_03823	uncharacterized protein	1	0	0	644	0	0
UMAG_03843	uncharacterized protein	1	0	0	145	0	0
UMAG_03845	related to succinate dehydrogenase [ubiquinone] cytochrome b small subunit, mitochondrial precursor	2	0	0	202.5	0	0
UMAG_03860	related to pepsinogen precursor	4	0	0	339	0	0
UMAG_03864	related to GTPase-activating protein beta-chimerin	4	0	0	148.75	0	0
UMAG_03869	uncharacterized protein	1	0	0	113	0	0
UMAG_03874	uncharacterized protein	3	0	0	484.667	0	0
UMAG_03881	related to Heat shock protein Hsp20	2	0	0	251.5	0	0
UMAG_03890	uncharacterized protein	4	0	0	401.25	0	0
UMAG_03893	related to splicing factor U2AF 35 kd subunit	1	0	0	864	0	0
UMAG_03897	related to OCA1 - Putative protein tyrosine phosphatase, required for cell cycle arrest in response to oxidative damage of DNA	4	0	0	666.75	0	0
UMAG_03906	uncharacterized protein	1	0	0	2059	0	0
UMAG_03908	related to TPO1 - Vacuolar polyamine-H+ antiporter	3	0	0	117.667	0	0
UMAG_03939	related to NOP15 - protein involved in 60S ribosomal subunit biogenesis	2	0	0	124	0	0
UMAG_03941	related to Cyclophilin-16	1	0	0	112	0	0
UMAG_03943	related to RKM5 - protein lysine methyltransferase	2	0	0	202.5	0	0
UMAG_03947	probable carboxypeptidase 2	6	0	0	171.167	0	0
UMAG_03948	uncharacterized protein	3	0	0	504	0	0
UMAG_03969	related to nuclear envelope protein NEM1	4	0	0	235.75	0	0
UMAG_03997	related to MET1 - siroheme synthase	1	0	0	117	0	0
UMAG_04027	uncharacterized protein	2	0	0	1009	0	0
UMAG_04033	uncharacterized protein	1	0	0	181	0	0
UMAG_04056	probable SNQ2 - ABC transporter involved in multidrug resistance	6	0	0	192.667	0	0
UMAG_04082	uncharacterized protein	2	0	0	437	0	0
UMAG_04084	related to Per-hexamer repeat protein 5	1	0	0	113	0	0
UMAG_04085	uncharacterized protein	1	0	0	176	0	0
UMAG_04093	uncharacterized protein	2	0	0	119.5	0	0
UMAG_04094	uncharacterized protein	1	0	0	125	0	0
UMAG_04095	related to polyketide synthase	1	0	0	1760	0	0
UMAG_04096	uncharacterized protein	1	0	0	148	0	0
UMAG_04098	uncharacterized protein	1	0	0	688	0	0
UMAG_04100	uncharacterized protein	1	0	0	242	0	0
UMAG_04104	uncharacterized protein	1	0	0	126	0	0
UMAG_04105	related to Polyketide synthase	1	0	0	222	0	0
UMAG_04107	related to Phenol 2-monooxygenase	1	0	0	155	0	0
UMAG_04114	probable PHO8 - repressible alkaline phosphatase vacuolar	3	0	0	117.333	0	0
UMAG_04118	uncharacterized protein	1	0	0	119	0	0
UMAG_04126	related to HEM4 - Uroporphyrinogen III synthase	2	0	0	748	0	0
UMAG_04129	related to proliferation associated SNF2-like protein	2	0	0	126.5	0	0
UMAG_04135	uncharacterized protein	1	0	0	551	0	0
UMAG_04145	uncharacterized protein	1	0	0	227	0	0
UMAG_04148	related to MRPS28 - mitochondrial ribosomal protein, small subunit	5	0	0	276	0	0
UMAG_04152	probable YEF3 - translation elongation factor eEF3	3	0	0	2004	0	0
UMAG_04157	uncharacterized protein	1	0	0	104	0	0
UMAG_04160	Dkh6, novel virulence factor	1	0	0	151	0	0
UMAG_04166	related to SHE9 - mitochondrial inner membrane protein	1	0	0	390	0	0
UMAG_04183	uncharacterized protein	1	0	0	138	0	0
UMAG_04185	uncharacterized protein	3	0	0	695.333	0	0
UMAG_04194	uncharacterized protein	1	0	0	270	0	0
UMAG_04203	uncharacterized protein	5	0	0	244.8	0	0
UMAG_04205	uncharacterized protein	1	0	0	180	0	0
UMAG_04218	Kinesin-1 motor protein	2	0	0	125	0	0
UMAG_04220	chorismate mutase	1	0	0	741	0	0
UMAG_04224	related to Myosin-like protein NUF2	1	0	0	120	0	0
UMAG_04228	related to SSO1 - syntaxin-related protein	1	0	0	107	0	0
UMAG_04257	uncharacterized protein	3	0	0	174	0	0
UMAG_04278	uncharacterized protein	1	0	0	179	0	0
UMAG_04292	uncharacterized protein	2	0	0	133	0	0
UMAG_04299	related to PRT1 - translation initiation factor eIF3 subunit	6	0	0	198.833	0	0
UMAG_04304	related to allantoate permease	1	0	0	114	0	0
UMAG_04305	probable AMS1 - alpha-mannosidase	1	0	0	415	0	0
UMAG_04308	uncharacterized protein	1	0	0	110	0	0
UMAG_04322	uncharacterized protein	1	0	0	218	0	0
UMAG_04330	related to MRPS8 - mitochondrial ribosomal protein, small subunit	1	0	0	135	0	0
UMAG_04335	uncharacterized protein	4	0	0	236.5	0	0
UMAG_04343	related to fruiting body protein SC7 precursor	3	0	0	605.333	0	0
UMAG_04353	related to glycosyl transferase, group 2 family protein	2	0	0	237	0	0
UMAG_04365	related to SRM1 \FB nucleotide exchange factor	3	0	0	367.667	0	0
UMAG_04367	uncharacterized protein	3	0	0	594.333	0	0
UMAG_04401	probable CCT8 - component of chaperonin-containing T-complex	1	0	0	113	0	0
UMAG_04402	related to MTO1 protein involved in mitochondrial tRNA modification	2	0	0	239.5	0	0
UMAG_04405	alpha-glucosidase II precursor	1	0	0	334	0	0
UMAG_04428	related to YFH1 - mitochondrial matrix iron chaperone	2	0	0	182.5	0	0
UMAG_04429	probable histidinol-phosphate transaminase	1	0	0	139	0	0
UMAG_04451	uncharacterized protein	3	0	0	157.667	0	0
UMAG_04468	related to SPA2 protein	3	0	0	227.667	0	0
UMAG_04479	related to 4-coumarate--CoA ligase	2	0	0	118.5	0	0
UMAG_04480	related to ADH2 - alcohol dehydrogenase II	2	0	0	522.5	0	0
UMAG_04486	uncharacterized protein	1	0	0	121	0	0
UMAG_04496	related to Ceramide glucosyltransferase	1	0	0	122	0	0
UMAG_04499	uncharacterized protein	1	0	0	112	0	0
UMAG_04506	uncharacterized protein	1	0	0	104	0	0
UMAG_04518	related to UFD4 - Ubiquitin-protein ligase (E3)	1	0	0	126	0	0
UMAG_04523	low affinity ammonium transporter	6	0	0	208.833	0	0
UMAG_04528	uncharacterized protein	1	0	0	110	0	0
UMAG_04539	related to POS5 - Mitochondrial NADH kinase	3	0	0	202	0	0
UMAG_04549	related to SKI6 - Exosome non-catalytic core component	1	0	0	115	0	0
UMAG_04559	uncharacterized protein	1	0	0	372	0	0
UMAG_04560	uncharacterized protein	3	0	0	287.333	0	0
UMAG_04573	probable nucleolar rRNA processing protein GAR1	1	0	0	242	0	0
UMAG_04584	probable tryptophan synthase	1	0	0	120	0	0
UMAG_04611	probable negative regulator sulfur controller-3	1	0	0	125	0	0
UMAG_04613	related to APP1 - Actin Patch Protein	1	0	0	576	0	0
UMAG_04614	uncharacterized protein	5	0	0	1728.4	0	0
UMAG_04622	probable AMD1 - AMP deaminase	1	0	0	193	0	0
UMAG_04628	uncharacterized protein	7	0	0	196.429	0	0
UMAG_04632	probable ribosomal protein P2	1	0	0	113	0	0
UMAG_04681	uncharacterized protein	1	0	0	2217	0	0
UMAG_04689	uncharacterized protein	3	0	0	378.333	0	0
UMAG_04693	uncharacterized protein	1	0	0	744	0	0
UMAG_04697	related to LYS2 \FB alpha aminoadipate reductase	2	0	0	167	0	0
UMAG_04698	uncharacterized protein	3	0	0	757	0	0
UMAG_04703	probable phosphomannomutase	4	0	0	196.25	0	0
UMAG_04722	related to Rpb4 - 16 kD subunit of DNA-directed RNA polymerase II	2	0	0	378	0	0
UMAG_04731	uncharacterized protein	3	0	0	148.667	0	0
UMAG_04740	related to COQ3 - O-methyltransferase involved in ubiquinone biosynthesis	1	0	0	125	0	0
UMAG_04750	uncharacterized protein	3	0	0	341.333	0	0
UMAG_04767	related to GIM4 - Gim complex component (prefoldin subunit 2)	1	0	0	111	0	0
UMAG_04772	uncharacterized protein	2	0	0	508.5	0	0
UMAG_04790	uncharacterized protein	3	0	0	216.667	0	0
UMAG_04798	uncharacterized protein	6	0	0	307.167	0	0
UMAG_04801	related to Glutathione S-transferase II	2	0	0	346	0	0
UMAG_04802	probable COX4 - cytochrome-c oxidase chain IV	1	0	0	305	0	0
UMAG_04815	uncharacterized protein	1	0	0	544	0	0
UMAG_04818	related to CBP3 - mitochondrial protein required for assembly of cytochrome bc1 complex	1	0	0	181	0	0
UMAG_04831	probable MGM101 - mitochondrial genome maintenance protein	1	0	0	115	0	0
UMAG_04834	uncharacterized protein	2	0	0	117.5	0	0
UMAG_04836	uncharacterized protein	1	0	0	198	0	0
UMAG_04841	uncharacterized protein	1	0	0	111	0	0
UMAG_04847	uncharacterized protein	1	0	0	235	0	0
UMAG_04856	related to KEI1 - component of inositol phosphorylceramide synthase	2	0	0	150.5	0	0
UMAG_04865	related to DID4 - class E vacuolar-protein sorting and endocytosis factor	2	0	0	209	0	0
UMAG_04877	uncharacterized protein	2	0	0	120.5	0	0
UMAG_04878	related to MDN1 - Huge dynein-related AAA-type ATPase (midasin)	10	0	0	915.6	0	0
UMAG_04886	related to HOL1 protein (member of major facilitator superfamily)	2	0	0	500	0	0
UMAG_04887	uncharacterized protein	1	0	0	129	0	0
UMAG_04888	uncharacterized protein	2	0	0	435.5	0	0
UMAG_04889	related to beta-1,3-glucan binding protein	6	0	0	1799.17	0	0
UMAG_04897	related to Endo-1,4-beta-xylanase	3	0	0	221	0	0
UMAG_04899	aspartate semialdehyde dehydrogenase	1	0	0	124	0	0
UMAG_04909	related to carbon repressor protein 1	1	0	0	104	0	0
UMAG_04911	uncharacterized protein	1	0	0	763	0	0
UMAG_04912	uncharacterized protein	2	0	0	116.5	0	0
UMAG_04929	uncharacterized protein	2	0	0	935.5	0	0
UMAG_04947	uncharacterized protein	3	0	0	139.667	0	0
UMAG_04950	related to cyclin dependent kinase C	3	0	0	447.667	0	0
UMAG_04968	uncharacterized protein	1	0	0	225	0	0
UMAG_04974	uncharacterized protein	1	0	0	219	0	0
UMAG_04980	uncharacterized protein	2	0	0	327.5	0	0
UMAG_04984	uncharacterized protein	5	0	0	760	0	0
UMAG_04985	probable ORM1 - unfolded protein response protein	2	0	0	264.5	0	0
UMAG_04990	uncharacterized protein	2	0	0	441.5	0	0
UMAG_04991	related to Serine/threonine protein kinase	5	0	0	459.8	0	0
UMAG_04998	uncharacterized protein	4	0	0	218	0	0
UMAG_05002	related to 7alpha-cephem-methoxylase P8 chain	1	0	0	137	0	0
UMAG_05009	uncharacterized protein	4	0	0	412	0	0
UMAG_05019	probable SAM2 - S-adenosylmethionine synthetase 2	2	0	0	307	0	0
UMAG_05028	related to DNA2 - DNA helicase	1	0	0	147	0	0
UMAG_05036	related to endo-1,3(4)-beta-glucanase	1	0	0	114	0	0
UMAG_05058	uncharacterized protein	2	0	0	209	0	0
UMAG_05065	related to SPT23 - suppressor of TY retrotransposon	1	0	0	919	0	0
UMAG_05068	probable Arylsulfatase	1	0	0	117	0	0
UMAG_05069	related to short-chain dehydrogenase/reductase	1	0	0	1330	0	0
UMAG_05070	uncharacterized protein	4	0	0	462	0	0
UMAG_05074	probable Cytochrome P450 monooxygenase/Phenylacetate hydroxylase	2	0	0	164	0	0
UMAG_05079	probable CTP1 - Mitochondrial citrate transporter - member of the mitochondrial carrier (MCF) family	1	0	0	146	0	0
UMAG_05088	uncharacterized protein	2	0	0	139	0	0
UMAG_05091	MERGED probable SUI3 - translation initiation factor eIF2 beta subunit	2	0	0	141.5	0	0
UMAG_05095	uncharacterized protein	3	0	0	182	0	0
UMAG_05101	DNA topoisomerase I	1	0	0	207	0	0
UMAG_05103	probable sulfate adenylyltransferase	2	0	0	168.5	0	0
UMAG_05104	uncharacterized protein	2	0	0	663.5	0	0
UMAG_05124	uncharacterized protein	3	0	0	316.333	0	0
UMAG_05125	probable glutamine-tRNA ligase	3	0	0	150.667	0	0
UMAG_05128	uncharacterized protein	1	0	0	126	0	0
UMAG_05137	probable 40S ribosomal protein s0	1	0	0	107	0	0
UMAG_05167	uncharacterized protein	1	0	0	277	0	0
UMAG_05173	related to DnaJ homolog subfamily C member 3	1	0	0	145	0	0
UMAG_05174	uncharacterized protein	1	0	0	150	0	0
UMAG_05199	related to VPS53 - subunit of VP51-54 complex, required for protein sorting	3	0	0	212.667	0	0
UMAG_05210	uncharacterized protein	3	0	0	703.667	0	0
UMAG_05212	related to YPT31 - GTP-binding protein of the rab family	3	0	0	162.333	0	0
UMAG_05216	related to IKS1 - putative serine/threonine kinase	7	0	0	159.571	0	0
UMAG_05222	uncharacterized protein	2	0	0	391.5	0	0
UMAG_05239	related to NAD-dependent deacetylase sirtuin type 4	1	0	0	101	0	0
UMAG_05243	uncharacterized protein	1	0	0	129	0	0
UMAG_05248	related to TPO3 - Polyamine transport protein	1	0	0	120	0	0
UMAG_05252	probable nadp-dependent mannitol dehydrogenase	5	0	0	447.2	0	0
UMAG_05265	uncharacterized protein	1	0	0	553	0	0
UMAG_05285	related to phosphoprotein phosphatase (serine/threonine specific protein phosphatase)	1	0	0	385	0	0
UMAG_05299	uncharacterized protein	3	0	0	384.333	0	0
UMAG_05300	uncharacterized protein	2	0	0	140	0	0
UMAG_05302	uncharacterized protein	1	0	0	733	0	0
UMAG_05308	uncharacterized protein	1	0	0	133	0	0
UMAG_05311	uncharacterized protein	1	0	0	250	0	0
UMAG_05312	uncharacterized protein	1	0	0	764	0	0
UMAG_05319	uncharacterized protein	3	0	0	215.333	0	0
UMAG_05327	uncharacterized protein	6	0	0	355.5	0	0
UMAG_05338	related to transcription factor MBP1	5	0	0	539.2	0	0
UMAG_05345	uncharacterized protein	1	0	0	104	0	0
UMAG_05350	uncharacterized protein	5	0	0	619.6	0	0
UMAG_05361	related to Laccase I precursor	4	0	0	281	0	0
UMAG_05377	uncharacterized protein	4	0	0	124.25	0	0
UMAG_05382	uncharacterized protein	1	0	0	278	0	0
UMAG_05384	uncharacterized protein	1	0	0	794	0	0
UMAG_05389	uncharacterized protein	2	0	0	425.5	0	0
UMAG_05399	uncharacterized protein	2	0	0	735.5	0	0
UMAG_05414	probable aflatoxin efflux pump AFLT	2	0	0	116.5	0	0
UMAG_05417	related to F-box/WD40 repeat protein 7	5	0	0	324.8	0	0
UMAG_05422	uncharacterized protein	1	0	0	125	0	0
UMAG_05426	uncharacterized protein	4	0	0	308.5	0	0
UMAG_05429	related to Cleavage and polyadenylation specificity factor	2	0	0	454.5	0	0
UMAG_05433	probable PMT4 - dolichyl-phosphate-mannose--protein O-mannosyltransferase	1	0	0	105	0	0
UMAG_05437	uncharacterized protein	1	0	0	199	0	0
UMAG_05444	uncharacterized protein	1	0	0	272	0	0
UMAG_05458	related to CCH1 - Calcium channel (alpha subunit)	1	0	0	110	0	0
UMAG_05459	uncharacterized protein	1	0	0	714	0	0
UMAG_05466	uncharacterized protein	3	0	0	1700	0	0
UMAG_05470	related to Hsp90 co-chaperone Cdc37	1	0	0	149	0	0
UMAG_05475	uncharacterized protein	3	0	0	472	0	0
UMAG_05478	uncharacterized protein	2	0	0	700	0	0
UMAG_05486	uncharacterized protein	3	0	0	249.667	0	0
UMAG_05493	uncharacterized protein	7	0	0	147.571	0	0
UMAG_05503	related to vacuolar ATP synthase subunit H	1	0	0	224	0	0
UMAG_05509	related to RRP1 - involved in processing rRNA precursor species to mature rRNAs	1	0	0	1123	0	0
UMAG_05517	uncharacterized protein	1	0	0	186	0	0
UMAG_05546	related to YMC2 \FB mitochondrial carrier protein	1	0	0	104	0	0
UMAG_05547	related to Alpha-1,2 glucosyltransferase ALG10	2	0	0	106.5	0	0
UMAG_05549	probable myo-inositol 1-phosphate synthase (MIPS)	1	0	0	556	0	0
UMAG_05567	probable ATG8 - essential for autophagy	1	0	0	447	0	0
UMAG_05572	related to PCH2 - putative ATPase	2	0	0	307	0	0
UMAG_05584	probable UTP-glucose-1-phosphate uridylyltransferase	1	0	0	170	0	0
UMAG_05595	probable VTC1 - protein controls Sec18p/NSF-dependent priming of SNAREs and HOPS	1	0	0	697	0	0
UMAG_05601	uncharacterized protein	2	0	0	247	0	0
UMAG_05606	probable BNA1 - 3-hydroxyanthranilic acid dioxygenase	1	0	0	150	0	0
UMAG_05614	related to Acetyltransferase, GNAT family	2	0	0	193.5	0	0
UMAG_05617	related to Lipase/esterase	1	0	0	496	0	0
UMAG_05619	related to ERG25 - C-4 methyl sterol oxidase	2	0	0	192	0	0
UMAG_05621	uncharacterized protein	1	0	0	117	0	0
UMAG_05626	uncharacterized protein	2	0	0	466.5	0	0
UMAG_05631	uncharacterized protein	1	0	0	102	0	0
UMAG_05635	uncharacterized protein	4	0	0	503.5	0	0
UMAG_05640	probable RET3 - coatomer complex zeta chain	1	0	0	314	0	0
UMAG_05647	related to cation diffusion facilitator 10	1	0	0	101	0	0
UMAG_05648	uncharacterized protein	1	0	0	833	0	0
UMAG_05665	related to curved dna-binding protein	1	0	0	120	0	0
UMAG_05680	uncharacterized protein	1	0	0	279	0	0
UMAG_05683	probable NIP7 - required for efficient 60S ribosome subunit biogenesis	1	0	0	110	0	0
UMAG_05688	related to SRP102 \FB signal recognition particle receptor beta subunit	1	0	0	1111	0	0
UMAG_05691	uncharacterized protein	3	0	0	154.667	0	0
UMAG_05709	probable GPI8 - GPI-anchor transamidase	1	0	0	335	0	0
UMAG_05715	related to ACT1 - actin	1	0	0	106	0	0
UMAG_05724	uncharacterized protein	1	0	0	142	0	0
UMAG_05728	uncharacterized protein	1	0	0	230	0	0
UMAG_05732	related to phytochrome	3	0	0	637.667	0	0
UMAG_05737	related to ASI1 - putative integral membrane E3 ubiquitin ligase	1	0	0	103	0	0
UMAG_05748	uncharacterized protein	1	0	0	207	0	0
UMAG_05750	uncharacterized protein	4	0	0	645.75	0	0
UMAG_05753	uncharacterized protein	1	0	0	166	0	0
UMAG_05766	probable YHM2 - Protein of the mitochondrial carrier family (MCF)	1	0	0	115	0	0
UMAG_05781	uncharacterized protein	1	0	0	124	0	0
UMAG_05783	related to UDP-galactose transporter	1	0	0	241	0	0
UMAG_05792	related to Chitin deacetylase precursor	3	0	0	562.333	0	0
UMAG_05804	Cys(2)His(2) zinc finger transcriptional activator	6	0	0	552.667	0	0
UMAG_05818	probable chimeric spermidine synthase/saccharopine reductase	1	0	0	205	0	0
UMAG_05824	uncharacterized protein	1	0	0	248	0	0
UMAG_05841	related to calcium-binding mitochondrial carrier protein	1	0	0	143	0	0
UMAG_05849	uncharacterized protein	2	0	0	240	0	0
UMAG_05856	uncharacterized protein	4	0	0	401.75	0	0
UMAG_05862	uncharacterized protein	2	0	0	106	0	0
UMAG_05869	probable carnitine/acyl carnitine carrier	1	0	0	216	0	0
UMAG_05901	related to BOS1 - vesicle specific SNAP receptor	1	0	0	127	0	0
UMAG_05911	uncharacterized protein	4	0	0	171.25	0	0
UMAG_05926	uncharacterized protein	6	0	0	390.5	0	0
UMAG_05931	uncharacterized protein	2	0	0	220.5	0	0
UMAG_05932	uncharacterized protein	1	0	0	119	0	0
UMAG_05936	uncharacterized protein	3	0	0	255.333	0	0
UMAG_05938	related to Pirin	1	0	0	114	0	0
UMAG_05940	uncharacterized protein	3	0	0	116	0	0
UMAG_05944	uncharacterized protein	1	0	0	238	0	0
UMAG_05947	related to DCG1 - involved in nitrogen-catabolite metabolism	1	0	0	128	0	0
UMAG_05948	uncharacterized protein	8	0	0	404.5	0	0
UMAG_05952	uncharacterized protein	1	0	0	120	0	0
UMAG_05953	uncharacterized protein	2	0	0	442	0	0
UMAG_05966	uncharacterized protein	1	0	0	201	0	0
UMAG_05974	uncharacterized protein	1	0	0	216	0	0
UMAG_05976	uncharacterized protein	2	0	0	141	0	0
UMAG_05981	related to TPO1 - Vacuolar polyamine-H+ antiporter	2	0	0	458.5	0	0
UMAG_05984	probable glutamate dehydrogenase, NAD( )-specific	1	0	0	456	0	0
UMAG_05989	related to 3-oxoadipate enol-lactone hydrolase	2	0	0	339	0	0
UMAG_05992	related to ENT3 - cytoskeletal adaptor	2	0	0	123.5	0	0
UMAG_06008	GTP-binding protein, required for biogenesis of mitochondria	1	0	0	110	0	0
UMAG_06038	uncharacterized protein	2	0	0	151.5	0	0
UMAG_06046	uncharacterized protein	1	0	0	121	0	0
UMAG_06064	uncharacterized protein	1	0	0	480	0	0
UMAG_06075	related to beta-glucosidase	3	0	0	418.667	0	0
UMAG_06077	uncharacterized protein	2	0	0	3055	0	0
UMAG_06080	related to ribose-phosphate diphosphokinase catalytic chain I	1	0	0	119	0	0
UMAG_06084	uncharacterized protein	1	0	0	2559	0	0
UMAG_06105	probable PDB1 - pyruvate dehydrogenase (lipoamide) beta chain precursor	1	0	0	112	0	0
UMAG_06107	related to casein kinase II beta subunit (regulator of circadian clock protein FRQ)	3	0	0	228	0	0
UMAG_06112	uncharacterized protein	1	0	0	112	0	0
UMAG_06121	uncharacterized protein	4	0	0	199.5	0	0
UMAG_06127	uncharacterized protein	2	0	0	183	0	0
UMAG_06139	related to zinc transporter	1	0	0	117	0	0
UMAG_06146	uncharacterized protein	1	0	0	1283	0	0
UMAG_06153	related to 4-coumarate--CoA ligase 1	2	0	0	150	0	0
UMAG_06156	probable RPO31 - DNA-directed RNA polymerase III, 160 KD subunit	6	0	0	188.333	0	0
UMAG_06159	probable HEM12 - uroporphyrinogen decarboxylase	3	0	0	283	0	0
UMAG_06165	uncharacterized protein	2	0	0	204.5	0	0
UMAG_06179	Mig2-2	1	0	0	125	0	0
UMAG_06180	Mig2-4	1	0	0	895	0	0
UMAG_06181	Mig2-5	3	0	0	313	0	0
UMAG_06185	probable acyl-CoA dehydrogenase short-branched chain precursor	1	0	0	624	0	0
UMAG_06186	related to oxidoreductase, short-chain dehydrogenase/reductase	2	0	0	128	0	0
UMAG_06195	related to EMG1 - Protein required for ribosome biogenesis	3	0	0	274.667	0	0
UMAG_06218	uncharacterized protein	1	0	0	200	0	0
UMAG_06222	uncharacterized protein	2	0	0	383.5	0	0
UMAG_06223	uncharacterized protein	1	0	0	661	0	0
UMAG_06243	related to ULS1 \FB ubiquitin ligase for SUMO conjugates	1	0	0	104	0	0
UMAG_06248	uncharacterized protein	1	0	0	869	0	0
UMAG_06259	probable U-snRNP-associated cyclophilin	1	0	0	173	0	0
UMAG_06266	uncharacterized protein	2	0	0	116	0	0
UMAG_06275	related to AGE2 - ADP-ribosylation factor and GTPase activating protein effector	4	0	0	387.75	0	0
UMAG_06279	uncharacterized protein	1	0	0	219	0	0
UMAG_06290	uncharacterized protein	2	0	0	134.5	0	0
UMAG_06292	probable PEP8 - vacuolar protein sorting/targeting protein	1	0	0	108	0	0
UMAG_06298	related to CCC1 - Proposed vacuolar iron transport protein	1	0	0	135	0	0
UMAG_06315	uncharacterized protein	1	0	0	648	0	0
UMAG_06323	probable translation initiation factor eIF3	6	0	0	323.833	0	0
UMAG_06336	uncharacterized protein	1	0	0	106	0	0
UMAG_06348	related to SCP160 - involved in control of mitotic chromsome transmission	2	0	0	141	0	0
UMAG_06351	uncharacterized protein	1	0	0	370	0	0
UMAG_06358	uncharacterized protein	2	0	0	131	0	0
UMAG_06366	uncharacterized protein	1	0	0	106	0	0
UMAG_06374	related to GRE2 - methylglyoxal reductase (NADPH-dependent)	1	0	0	451	0	0
UMAG_06378	uncharacterized protein	3	0	0	193.667	0	0
UMAG_06384	uncharacterized protein	2	0	0	107.5	0	0
UMAG_06393	related to YOP1 - Ypt-interacting protein	2	0	0	213	0	0
UMAG_06406	related to Peripheral-type benzodiazepine receptor	1	0	0	154	0	0
UMAG_06425	uncharacterized protein	4	0	0	518.75	0	0
UMAG_06429	uncharacterized protein	2	0	0	376.5	0	0
UMAG_06430	probable heat shock protein HSP104 (endopeptidase Clp ATP-binding chain HSP104)	1	0	0	127	0	0
UMAG_06433	K, P-type ATPase	1	0	0	222	0	0
UMAG_06434	uncharacterized protein	1	0	0	142	0	0
UMAG_06440	uncharacterized protein	1	0	0	149	0	0
UMAG_06450	cAMP-dependent protein kinase type II regulatory chain	3	0	0	236	0	0
UMAG_06453	related to Transaldolase B	4	0	0	215.5	0	0
UMAG_06459	Cytochrome P450 monooxygenase involved in Ustilagic Acid production	1	0	0	143	0	0
UMAG_06467	Ustilagic Acid glycosyl transferase	1	0	0	121	0	0
UMAG_06474	uncharacterized protein	1	0	0	202	0	0
UMAG_06478	uncharacterized protein	1	0	0	321	0	0
UMAG_06487	uncharacterized protein	1	0	0	176	0	0
UMAG_06489	uncharacterized protein	1	0	0	1132	0	0
UMAG_06493	uncharacterized protein	1	0	0	427	0	0
UMAG_06500	uncharacterized protein	1	0	0	337	0	0
UMAG_06505	uncharacterized protein	1	0	0	188	0	0
UMAG_06506	uncharacterized protein	2	0	0	115.5	0	0
UMAG_10012	uncharacterized protein	1	0	0	784	0	0
UMAG_10017	related to ICE2 - integral ER membrane protein with type-III transmembrane domains	2	0	0	719	0	0
UMAG_10032	related to N-acetyltransferase	1	0	0	228	0	0
UMAG_10033	related to SPT5 - transcription elongation protein	5	0	0	302.2	0	0
UMAG_10045	uncharacterized protein	2	0	0	188	0	0
UMAG_10048	related to COX8 - cytochrome-c oxidase chain VIII	1	0	0	126	0	0
UMAG_10053	related to carbonic anhydrase	1	0	0	127	0	0
UMAG_10057	probable G10 protein	1	0	0	107	0	0
UMAG_10060	related to YIH1	2	0	0	117.5	0	0
UMAG_10075	related to ubiquitin related modifier URM1	2	0	0	417	0	0
UMAG_10104	probable GCY1 - galactose-induced protein of aldo/keto reductase family	4	0	0	122.25	0	0
UMAG_10115	uncharacterized protein	2	0	0	413.5	0	0
UMAG_10116	uncharacterized protein	4	0	0	217.25	0	0
UMAG_10117	Chitin synthase 4	1	0	0	145	0	0
UMAG_10127	probable 60s ribosomal protein L21-A	1	0	0	272	0	0
UMAG_10145	p21-activated kinase	2	0	0	142	0	0
UMAG_10148	uncharacterized protein	2	0	0	1831.5	0	0
UMAG_10157	probable adenylosuccinate lyase	1	0	0	251	0	0
UMAG_10162	related to Transformer-2 protein homolog	1	0	0	118	0	0
UMAG_10175	probable sphingosine-1-phosphate lyase	1	0	0	217	0	0
UMAG_10176	probable lysyl-tRNA synthetase, cytosolic	1	0	0	207	0	0
UMAG_10177	guanine nucleotide-binding protein alpha-1 subunit	2	0	0	382	0	0
UMAG_10180	related to ATP17 - ATP synthase complex, subunit f	2	0	0	197.5	0	0
UMAG_10182	probable 60S ribosomal protein L39	1	0	0	120	0	0
UMAG_10201	uncharacterized protein	1	0	0	789	0	0
UMAG_10202	uncharacterized protein	2	0	0	305	0	0
UMAG_10208	uncharacterized protein	2	0	0	305	0	0
UMAG_10214	uncharacterized protein	3	0	0	241.667	0	0
UMAG_10215	related to SAF1 - protein involved in proteasome-dependent degradation	1	0	0	382	0	0
UMAG_10225	related to Glia maturation factor, beta	2	0	0	226	0	0
UMAG_10230	uncharacterized protein	1	0	0	148	0	0
UMAG_10236	probable RPS11B - ribosomal protein S11B	1	0	0	113	0	0
UMAG_10237	related to CDC7 - protein kinase	1	0	0	122	0	0
UMAG_10239	related to Transformer-2 protein	1	0	0	113	0	0
UMAG_10243	related to DNA-damage inducible protein 2	4	0	0	158.25	0	0
UMAG_10251	uncharacterized protein	1	0	0	196	0	0
UMAG_10258	uncharacterized protein	1	0	0	108	0	0
UMAG_10262	uncharacterized protein	1	0	0	591	0	0
UMAG_10269	uncharacterized protein	1	0	0	122	0	0
UMAG_10283	related to MTD1 - methylenetetrahydrofolate dehydrogenase (NAD )	4	0	0	269.25	0	0
UMAG_10302	uncharacterized protein	2	0	0	143.5	0	0
UMAG_10312	probable small nuclear ribonucleoprotein E	1	0	0	118	0	0
UMAG_10320	related to CWH43 - putative sensor/transporter protein	3	0	0	164.667	0	0
UMAG_10325	uncharacterized protein	2	0	0	672	0	0
UMAG_10328	uncharacterized protein	2	0	0	300	0	0
UMAG_10334	probable 40S ribosomal protein S3	1	0	0	144	0	0
UMAG_10353	related to OCA1 - putative protein tyrosine phosphatase	1	0	0	522	0	0
UMAG_10358	uncharacterized protein	1	0	0	123	0	0
UMAG_10363	uncharacterized protein	1	0	0	106	0	0
UMAG_10371	related to LST8 - required for transport of permeases from the golgi to the plasma membrane	1	0	0	437	0	0
UMAG_10377	uncharacterized protein	1	0	0	229	0	0
UMAG_10384	related to TATA-binding protein-associated phosphoprotein Dr1 protein	1	0	0	129	0	0
UMAG_10385	probable 3-deoxy-D-arabino-heptulosonate 7-phosphate (DAHP) synthase isoenzyme	1	0	0	127	0	0
UMAG_10386	uncharacterized protein	8	0	0	290.5	0	0
UMAG_10392	uncharacterized protein	1	0	0	139	0	0
UMAG_10394	related to Dihydrofolate reductase	1	0	0	124	0	0
UMAG_10403	uncharacterized protein	1	0	0	527	0	0
UMAG_10410	probable HAS1 - helicase associated with Set1p	1	0	0	141	0	0
UMAG_10414	uncharacterized protein	1	0	0	128	0	0
UMAG_10418	uncharacterized protein	1	0	0	172	0	0
UMAG_10433	probable Rpo26 - 18kD subunit of DNA-directed RNA polymerases I, II, III	1	0	0	267	0	0
UMAG_10434	probable EFT2 - translation elongation factor eEF2	1	0	0	544	0	0
UMAG_10459	probable RPT3 - 26S proteasome regulatory subunit	1	0	0	128	0	0
UMAG_10479	uncharacterized protein	1	0	0	118	0	0
UMAG_10483	related to SPS19 \FB peroxisomal 2,4-dienoyl-CoA reductase	2	0	0	189	0	0
UMAG_10486	uncharacterized protein	1	0	0	362	0	0
UMAG_10488	uncharacterized protein	2	0	0	286.5	0	0
UMAG_10493	related to aminopeptidase	4	0	0	260.25	0	0
UMAG_10497	related to 3-ketosphinganine reductase	2	0	0	115	0	0
UMAG_10501	uncharacterized protein	1	0	0	209	0	0
UMAG_10515	uncharacterized protein	1	0	0	209	0	0
UMAG_10536	related to FPR2 - FK506/rapamycin-binding protein of the ER	2	0	0	141.5	0	0
UMAG_10543	related to nonribosomal peptide synthetase (N-terminal fragment)	2	0	0	313	0	0
UMAG_10545	uncharacterized protein	3	0	0	136.667	0	0
UMAG_10554	uncharacterized protein	1	0	0	142	0	0
UMAG_10575	uncharacterized protein	1	0	0	176	0	0
UMAG_10581	related to Alcohol dehydrogenase class III chi chain	1	0	0	543	0	0
UMAG_10583	uncharacterized protein	2	0	0	229	0	0
UMAG_10598	probable nucleoside-diphosphate kinase	1	0	0	146	0	0
UMAG_10605	probable ADH3 - alcohol dehydrogenase III	4	0	0	544	0	0
UMAG_10617	uncharacterized protein	1	0	0	152	0	0
UMAG_10618	uncharacterized protein	1	0	0	188	0	0
UMAG_10629	uncharacterized protein	2	0	0	124	0	0
UMAG_10635	uncharacterized protein	1	0	0	118	0	0
UMAG_10637	uncharacterized protein (N-terminal fragment)	2	0	0	142	0	0
UMAG_10639	related to SNU71 - component of U1 snRNP required for mRNA splicing via spliceosome	1	0	0	353	0	0
UMAG_10640	uncharacterized protein	2	0	0	464.5	0	0
UMAG_10646	related to CTR2 - Protein involved in copper transport	1	0	0	128	0	0
UMAG_10665	related to acyl-CoA dehydrogenase	3	0	0	175.333	0	0
UMAG_10675	uncharacterized protein	1	0	0	999	0	0
UMAG_10696	related to AHA1 - stress-regulated cochaperone	2	0	0	180	0	0
UMAG_10697	uncharacterized protein	4	0	0	180.25	0	0
UMAG_10705	cyclin-dependent kinase 1	1	0	0	116	0	0
UMAG_10724	probable MRPL19 - mitochondrial ribosomal protein, large subunit	1	0	0	276	0	0
UMAG_10739	uncharacterized protein	2	0	0	315	0	0
UMAG_10766	related to TRM112 - subunit of tRNA methyltransferase complex	1	0	0	167	0	0
UMAG_10790	probable phosphoribosyl-5-aminoimidazole carboxylase	6	0	0	228.667	0	0
UMAG_10793	uncharacterized protein	1	0	0	304	0	0
UMAG_10804	probable KGD2 - dihydrolipoyl transsuccinylase component of the alpha-ketoglutarate dehydrogenase complex	1	0	0	461	0	0
UMAG_10809	uncharacterized protein	1	0	0	236	0	0
UMAG_10811	related to ARL1 - ADP-ribosylation factor	1	0	0	149	0	0
UMAG_10813	uncharacterized protein	2	0	0	150	0	0
UMAG_10821	uncharacterized protein	3	0	0	137.333	0	0
UMAG_10823	uncharacterized protein	1	0	0	107	0	0
UMAG_10824	related to Beta3 protein (Ruby)	1	0	0	159	0	0
UMAG_10835	related to Cytochrome b561	1	0	0	137	0	0
UMAG_10838	uncharacterized protein	7	0	0	162	0	0
UMAG_10850	related to KIC1 - ser/thr protein kinase that interacts with Cdc31p	1	0	0	322	0	0
UMAG_10852	related to MET30 - involved in regulation of sulfur assimilation genes and cell cycle progression	4	0	0	311.5	0	0
UMAG_10853	uncharacterized protein	1	0	0	101	0	0
UMAG_10854	related to YVC1 - vacuolar cation channel	1	0	0	116	0	0
UMAG_10855	related to MKK1 - MAP kinase kinase	1	0	0	1297	0	0
UMAG_10859	related to UV-induced protein uvi15	1	0	0	167	0	0
UMAG_10870	related to Glucose-6-phosphate 1-epimerase	2	0	0	523	0	0
UMAG_10879	uncharacterized protein	2	0	0	135	0	0
UMAG_10901	probable polyubiquitin	2	0	0	682	0	0
UMAG_10908	probable OPT1 - High-affinity glutathione transporter	1	0	0	111	0	0
UMAG_10929	uncharacterized protein	1	0	0	1161	0	0
UMAG_10934	related to Protein scd2/ral3	3	0	0	191.667	0	0
UMAG_10940	related to ROT1 - molecular chaperone in the endoplasmic reticulum	2	0	0	127	0	0
UMAG_10945	uncharacterized protein	3	0	0	285.333	0	0
UMAG_10949	uncharacterized protein (N-terminal fragment)	2	0	0	205.5	0	0
UMAG_10950	uncharacterized protein	2	0	0	194.5	0	0
UMAG_10951	uncharacterized protein	1	0	0	1879	0	0
UMAG_10966	related to JSN1 - RNA-binding protein (pumilio family)	1	0	0	472	0	0
UMAG_10973	probable glutathione-dependent formaldehyde dehydrogenase	1	0	0	112	0	0
UMAG_11022	related to SRY1 - 3-hydroxyaspartate dehydratase	1	0	0	380	0	0
UMAG_11023	related to FMC1 - mitochondrial matrix protein, required for assembly of F1F0 ATP synthase	1	0	0	104	0	0
UMAG_11031	uncharacterized protein	4	0	0	180.75	0	0
UMAG_11034	uncharacterized protein	1	0	0	101	0	0
UMAG_11059	uncharacterized protein	1	0	0	110	0	0
UMAG_11065	uncharacterized protein	1	0	0	122	0	0
UMAG_11072	uncharacterized protein	1	0	0	963	0	0
UMAG_11074	related to SMC5 - Structural maintenance of chromosomes, required for cell viability	1	0	0	123	0	0
UMAG_11082	uncharacterized protein	3	0	0	265.333	0	0
UMAG_11087	related to checkpoint kinase chk1	1	0	0	140	0	0
UMAG_11093	uncharacterized protein	3	0	0	348	0	0
UMAG_11094	uncharacterized protein	1	0	0	119	0	0
UMAG_11110	related to HAP1 - heme activator protein	1	0	0	115	0	0
UMAG_11111	related to Ascorbate oxidase precursor	5	0	0	318.2	0	0
UMAG_11112	related to Versicolorin B synthase	1	0	0	117	0	0
UMAG_11115	myosin I	1	0	0	153	0	0
UMAG_11125	probable URA6 - uridine-monophosphate kinase	1	0	0	136	0	0
UMAG_11133	uncharacterized protein	2	0	0	158	0	0
UMAG_11134	related to Yippee protein	1	0	0	437	0	0
UMAG_11146	uncharacterized protein	2	0	0	117.5	0	0
UMAG_11150	related to Uracil permease	1	0	0	1108	0	0
UMAG_11189	uncharacterized protein	1	0	0	113	0	0
UMAG_11206	uncharacterized protein	6	0	0	143	0	0
UMAG_11218	uncharacterized protein	2	0	0	360.5	0	0
UMAG_11230	related to protein disulfide isomerase	1	0	0	124	0	0
UMAG_11237	uncharacterized protein	3	0	0	408.333	0	0
UMAG_11242	uncharacterized protein	1	0	0	228	0	0
UMAG_11250	Mig2-3	1	0	0	191	0	0
UMAG_11251	uncharacterized protein	1	0	0	355	0	0
UMAG_11255	uncharacterized protein	1	0	0	192	0	0
UMAG_11262	related to YKE2 - Gim complex component	1	0	0	311	0	0
UMAG_11270	related to Delta-12 fatty acid desaturase	1	0	0	164	0	0
UMAG_11273	probable PIM1 - ATP-dependent protease, mitochondrial	4	0	0	114.75	0	0
UMAG_11274	uncharacterized protein	1	0	0	462	0	0
UMAG_11278	probable PHO88 - involved in phosphate transport	1	0	0	444	0	0
UMAG_11290	related to SNX4 - Sorting NeXin	1	0	0	147	0	0
UMAG_11296	related to calmodulin-dependent protein kinase	1	0	0	323	0	0
UMAG_11301	probable SNF2 - component of SWI/SNF global transcription activator complex	1	0	0	120	0	0
UMAG_11304	uncharacterized protein	2	0	0	169.5	0	0
UMAG_11305	uncharacterized protein	2	0	0	311	0	0
UMAG_11310	uncharacterized protein	1	0	0	389	0	0
UMAG_11313	related to MSS1 - mitochondrial GTPase involved in expression of COX1	3	0	0	266.333	0	0
UMAG_11318	probable N-terminal acetyltransferase complex subunit ARD1	1	0	0	152	0	0
UMAG_11325	related to VPS17 - vacuolar protein sorting-associated protein	4	0	0	463	0	0
UMAG_11326	uncharacterized protein	4	0	0	1038	0	0
UMAG_11327	probable SEC27 - coatomer complex beta subunit	2	0	0	230.5	0	0
UMAG_11330	related to O-methyltransferase	1	0	0	136	0	0
UMAG_11335	uncharacterized protein	4	0	0	185.5	0	0
UMAG_11353	probable beta-succinyl CoA synthetase precursor	1	0	0	121	0	0
UMAG_11355	related to DAD4 - outer kinetochore protein (part of Dam1 complex)	4	0	0	499.75	0	0
UMAG_11376	uncharacterized protein	3	0	0	367.333	0	0
UMAG_11381	uncharacterized protein	1	0	0	177	0	0
UMAG_11397	uncharacterized protein	1	0	0	128	0	0
UMAG_11398	related to UBP1 - ubiquitin-specific protease	1	0	0	102	0	0
UMAG_11403	uncharacterized protein	1	0	0	177	0	0
UMAG_11415	uncharacterized protein	3	0	0	215.333	0	0
UMAG_11416	uncharacterized protein	1	0	0	144	0	0
UMAG_11417	uncharacterized protein	2	0	0	143	0	0
UMAG_11420	uncharacterized protein	2	0	0	339	0	0
UMAG_11423	uncharacterized protein	3	0	0	370	0	0
UMAG_11428	probable NAM7 - nonsense-mediated mRNA decay protein, ATP-dependent RNA helicase	1	0	0	122	0	0
UMAG_11431	uncharacterized protein	1	0	0	103	0	0
UMAG_11435	related to TAF13 - TFIID subunit involved in RNA polymerase II transcription initiation	1	0	0	170	0	0
UMAG_11441	uncharacterized protein	2	0	0	151.5	0	0
UMAG_11443	uncharacterized protein	3	0	0	1126	0	0
UMAG_11459	uncharacterized protein	3	0	0	136	0	0
UMAG_11461	probable porphobilinogen synthase	3	0	0	417.333	0	0
UMAG_11467	uncharacterized protein	1	0	0	127	0	0
UMAG_11476	related to Guanyl nucleotide exchange factor Sql2	14	0	0	192.857	0	0
UMAG_11478	uncharacterized protein	1	0	0	198	0	0
UMAG_11488	probable ERV14 - ER-derived vesicles	2	0	0	269.5	0	0
UMAG_11489	uncharacterized protein	1	0	0	711	0	0
UMAG_11497	probable UDP-N-acetylglucosamine pyrophosphorylase	1	0	0	205	0	0
UMAG_11498	probable RPL4A - ribosomal protein L4-A	1	0	0	251	0	0
UMAG_11499	probable RPS29B - ribosomal protein S29.e.B	1	0	0	360	0	0
UMAG_11513	uncharacterized protein	4	0	0	248.5	0	0
UMAG_11514	probable High-affinity glucose transporter	1	0	0	464	0	0
UMAG_11515	uncharacterized protein	1	0	0	106	0	0
UMAG_11517	uncharacterized protein	1	0	0	148	0	0
UMAG_11519	probable 50s ribosomal protein L33	2	0	0	182	0	0
UMAG_11525	Protein phosphatase 2A	1	0	0	144	0	0
UMAG_11528	related to AIF1 - mitochondrial cell death effector	3	0	0	200.667	0	0
UMAG_11534	probable CYT1 - cytochrome c1, heme protein	1	0	0	106	0	0
UMAG_11537	probable RPL15A 60S large subunit ribosomal protein L15.e	1	0	0	512	0	0
UMAG_11567	related to Histidine triad protein	1	0	0	245	0	0
UMAG_11569	related to MKC7 - aspartyl protease of the periplasmic space	1	0	0	112	0	0
UMAG_11572	related to Rab geranylgeranyltransferase alpha subunit	1	0	0	108	0	0
UMAG_11574	related to Carboxymuconolactone decarboxylase	1	0	0	211	0	0
UMAG_11578	probable PRE6 - 20S proteasome subunit (alpha4)	1	0	0	195	0	0
UMAG_11583	related to NADH2 dehydrogenase (ubiquinone) complex I 13K-A chain precursor	3	0	0	277	0	0
UMAG_11588	related to copper transport protein	1	0	0	507	0	0
UMAG_11591	related to SSP120 - secretory protein	4	0	0	182.5	0	0
UMAG_11597	uncharacterized protein	1	0	0	486	0	0
UMAG_11603	related to RPS0B - 40S ribosomal protein p40 homolog B	1	0	0	1968	0	0
UMAG_11608	uncharacterized protein	1	0	0	300	0	0
UMAG_11616	related to TIM13 - Translocase of the inner membrane	2	0	0	121	0	0
UMAG_11620	related to CSL4 - exosome core component	1	0	0	125	0	0
UMAG_11624	related to SSS1 - ER protein-translocase complex subunit	2	0	0	107	0	0
UMAG_11628	uncharacterized protein	1	0	0	130	0	0
UMAG_11634	related to KAP114 - Member of the karyopherin-beta family, nuclear import	1	0	0	230	0	0
UMAG_11635	probable UBC6 - E2 ubiquitin-conjugating enzyme	3	0	0	310	0	0
UMAG_11636	related to vacuolar protein sorting 16	5	0	0	220.6	0	0
UMAG_11637	uncharacterized protein	2	0	0	342.5	0	0
UMAG_11639	uncharacterized protein	1	0	0	1313	0	0
UMAG_11641	uncharacterized protein	1	0	0	1619	0	0
UMAG_11645	related to COX13 - cytochrome-c oxidase chain VIa	1	0	0	188	0	0
UMAG_11655	related to BRL1 - essential nuclear envelope integral membrane protein	1	0	0	107	0	0
UMAG_11658	HMG-box protein Hmg3	2	0	0	222.5	0	0
UMAG_11665	related to XPA binding protein	2	0	0	601	0	0
UMAG_11689	related to SOF1 - involved in 18S pre-rRNA production	1	0	0	112	0	0
UMAG_11691	uncharacterized protein	2	0	0	148.5	0	0
UMAG_11692	probable centractin (ro-4)	1	0	0	421	0	0
UMAG_11708	related to DTD1 - D-Tyr-tRNA(Tyr) deacylase activity	2	0	0	138	0	0
UMAG_11719	probable ribosomal protein S4.e, cytosolic	3	0	0	486.333	0	0
UMAG_11734	probable NOP1 - fibrillarin	1	0	0	127	0	0
UMAG_11738	related to syntaxin binding protein 1	3	0	0	122.667	0	0
UMAG_11750	probable RNR1 - ribonucleoside-diphosphate reductase large subunit	6	0	0	176.333	0	0
UMAG_11753	uncharacterized protein	1	0	0	110	0	0
UMAG_11754	uncharacterized protein (C-terminal fragment)	2	0	0	584.5	0	0
UMAG_11757	uncharacterized protein	1	0	0	103	0	0
UMAG_11758	uncharacterized protein	1	0	0	173	0	0
UMAG_11760	probable RPT5 - 26S proteasome regulatory subunit	1	0	0	159	0	0
UMAG_11766	uncharacterized protein	1	0	0	131	0	0
UMAG_11773	uncharacterized protein	1	0	0	498	0	0
UMAG_11774	uncharacterized protein	4	0	0	154	0	0
UMAG_11777	related to QDR2 \FB multidrug transporter of the major facilitator superfamily	1	0	0	406	0	0
UMAG_11778	uncharacterized protein	1	0	0	121	0	0
UMAG_11787	probable NSA2 - involved in biogenesis of ribosomal large subunit	1	0	0	121	0	0
UMAG_11789	uncharacterized protein	1	0	0	519	0	0
UMAG_11809	uncharacterized protein	2	0	0	379.5	0	0
UMAG_11812	Cytochrome P450 enzyme invovled in Glycolipid production	1	0	0	125	0	0
UMAG_11825	uncharacterized protein	7	0	0	160.571	0	0
UMAG_11828	probable HOS2 - putative histone deacetylase	1	0	0	110	0	0
UMAG_11835	uncharacterized protein	1	0	0	153	0	0
UMAG_11842	uncharacterized protein	1	0	0	101	0	0
UMAG_11843	uncharacterized protein	1	0	0	703	0	0
UMAG_11858	uncharacterized protein	4	0	0	448.25	0	0
UMAG_11859	probable HIS3 - imidazoleglycerol-phosphate dehydratase	1	0	0	247	0	0
UMAG_11860	cAMP-dependent protein kinase catalytic subunit	1	0	0	102	0	0
UMAG_11865	uncharacterized protein	1	0	0	178	0	0
UMAG_11866	probable U5 snRNP-specific 40 kD protein (novel WD-40 repeat protein)	2	0	0	132.5	0	0
UMAG_11870	uncharacterized protein	1	0	0	202	0	0
UMAG_11874	uncharacterized protein (C-terminal fragment)	1	0	0	433	0	0
UMAG_11890	probable DIC1 - Mitochondrial dicarboxylate carrier protein	2	0	0	122.5	0	0
UMAG_11893	uncharacterized protein	1	0	0	124	0	0
UMAG_11901	related to Lactamase, beta 2	2	0	0	182	0	0
UMAG_11908	related to cathepsin d (lysosomal aspartyl protease)	3	0	0	113.333	0	0
UMAG_11911	probable Polyubiquitin protein	1	0	0	114	0	0
UMAG_11916	probable MRPL31 - mitochondrial ribosomal protein, large subunit	1	0	0	157	0	0
UMAG_11931	uncharacterized protein	1	0	0	149	0	0
UMAG_11935	uncharacterized protein	1	0	0	108	0	0
UMAG_11945	probable hexokinase	1	0	0	111	0	0
UMAG_11954	related to neutral amino acid permease	4	0	0	240.25	0	0
UMAG_11961	uncharacterized protein	4	0	0	277.25	0	0
UMAG_11962	probable ERG24 - C-14 sterol reductase	1	0	0	348	0	0
UMAG_11967	uncharacterized protein	4	0	0	225.25	0	0
UMAG_11976	uncharacterized protein	2	0	0	191	0	0
UMAG_11978	uncharacterized protein	2	0	0	112.5	0	0
UMAG_11979	uncharacterized protein (C-terminal fragment)	1	0	0	129	0	0
UMAG_11983	probable Pre-mRNA splicing factor ini1	1	0	0	126	0	0
UMAG_11985	related to TPM2 - tropomyosin, isoform 2	1	0	0	110	0	0
UMAG_12021	uncharacterized protein	2	0	0	122	0	0
UMAG_12022	uncharacterized protein	2	0	0	512.5	0	0
UMAG_12025	uncharacterized protein	6	0	0	570.833	0	0
UMAG_12030	uncharacterized protein	1	0	0	1336	0	0
UMAG_12032	related to ATP-dependent DNA helicase RecQ	4	0	0	239	0	0
UMAG_12043	uncharacterized protein	1	0	0	682	0	0
UMAG_12048	probable FOL2 - GTP cyclohydrolase I	1	0	0	232	0	0
UMAG_12068	related to N-acetylglucosaminyltransferase (C-terminal fragment)	1	0	0	141	0	0
UMAG_12074	probable NMA2 - nicotinate-nucleotide adenylyltransferase	1	0	0	109	0	0
UMAG_12092	uncharacterized protein	2	0	0	150	0	0
UMAG_12093	uncharacterized protein	1	0	0	172	0	0
UMAG_12096	uncharacterized protein	1	0	0	266	0	0
UMAG_12098	uncharacterized protein	1	0	0	106	0	0
UMAG_12101	uncharacterized protein	1	0	0	151	0	0
UMAG_12106	related to Tripeptidyl-peptidase II	2	0	0	131	0	0
UMAG_12120	uncharacterized protein	2	0	0	113.5	0	0
UMAG_12126	uncharacterized protein	3	0	0	163.333	0	0
UMAG_12128	uncharacterized protein	2	0	0	169	0	0
UMAG_12129	related to Tubulin-specific chaperone A	1	0	0	177	0	0
UMAG_12136	related to SEY1 - GTPase with a role in ER morphology	1	0	0	134	0	0
UMAG_12140	related to MRPL44 - mitochondrial ribosomal protein, large subunit	1	0	0	117	0	0
UMAG_12143	uncharacterized protein	1	0	0	123	0	0
UMAG_12144	uncharacterized protein	1	0	0	514	0	0
UMAG_12159	uncharacterized protein	3	0	0	318	0	0
UMAG_12166	related to SPC1 - signal peptidase 10.8 kDa subunit	2	0	0	208	0	0
UMAG_12183	uncharacterized protein	5	0	0	129	0	0
UMAG_12187	uncharacterized protein	3	0	0	704	0	0
UMAG_12188	uncharacterized protein	3	0	0	141.667	0	0
UMAG_12195	uncharacterized protein	1	0	0	161	0	0
UMAG_12210	related to HUT1 - involved in UDP-galactose transport to the Golgi lumen	2	0	0	450.5	0	0
UMAG_12214	uncharacterized protein	3	0	0	264.333	0	0
UMAG_12219	uncharacterized protein	1	0	0	163	0	0
UMAG_12233	uncharacterized protein	3	0	0	180.667	0	0
UMAG_12235	uncharacterized protein	1	0	0	281	0	0
UMAG_12238	uncharacterized protein	1	0	0	153	0	0
UMAG_12249	uncharacterized protein	1	0	0	118	0	0
UMAG_12253	uncharacterized protein	1	0	0	251	0	0
UMAG_12261	related to lipase/esterase	1	0	0	2649	0	0
UMAG_12264	uncharacterized protein	3	0	0	1531.33	0	0
UMAG_12275	uncharacterized protein	2	0	0	1272.5	0	0
UMAG_12278	probable Dynein light chain 1, cytoplasmic	2	0	0	234	0	0
UMAG_12280	uncharacterized protein	3	0	0	149.667	0	0
UMAG_12281	uncharacterized protein	2	0	0	480.5	0	0
UMAG_12287	uncharacterized protein (N-terminal fragment)	1	0	0	116	0	0
UMAG_12300	related to methylcrotonyl-coa carboxylase alpha chain, mitochondrial precursor	5	0	0	533	0	0
UMAG_12302	uncharacterized protein	2	0	0	363	0	0
UMAG_12303	uncharacterized protein	4	0	0	152.5	0	0
UMAG_12304	uncharacterized protein	2	0	0	1152	0	0
UMAG_12310	uncharacterized protein	2	0	0	176.5	0	0
UMAG_12318	uncharacterized protein	2	0	0	385	0	0
UMAG_12320	uncharacterized protein	2	0	0	778.5	0	0
UMAG_12323	uncharacterized protein	2	0	0	225.5	0	0
UMAG_12324	uncharacterized protein	1	0	0	408	0	0
UMAG_12325	uncharacterized protein	3	0	0	2526	0	0
UMAG_12331	uncharacterized protein	2	0	0	233.5	0	0
UMAG_12334	uncharacterized protein	2	0	0	369	0	0
UMAG_12338	uncharacterized protein	1	0	0	1830	0	0
UMAG_12339	uncharacterized protein	3	0	0	408.667	0	0
UMAG_12341	related to Cytochrome P450	2	0	0	113.5	0	0
UMAG_12353	related to ELF1 \FB transcription elongation factor	1	0	0	553	0	0
UMAG_12354	uncharacterized protein	2	0	0	129.5	0	0
UMAG_15002	probable 3-hydroxy-3-methylglutaryl-coenzyme A reductase	1	0	0	118	0	0
UMAG_15018	uncharacterized protein	2	0	0	114.5	0	0
UMAG_15032	related to ABC transporter	2	0	0	2818	0	0
UMAG_15048	related to 4-coumarate-CoA ligase 1	1	0	0	231	0	0
UMAG_15081	uncharacterized protein	5	0	0	140.4	0	0
UMAG_15090	uncharacterized protein	1	0	0	118	0	0
UMAG_15098	uncharacterized protein	1	0	0	179	0	0
UMAG_16004	SeC tRNA predicted by tRNAscan-SE	1	0	0	361	0	0
UMAG_16009	Trp tRNA predicted by tRNAscan-SE	2	0	0	434.5	0	0
UMAG_16018	Pro tRNA predicted by tRNAscan-SE	1	0	0	131	0	0
UMAG_16033	Ile tRNA predicted by tRNAscan-SE	1	0	0	180	0	0
UMAG_16036	Gly tRNA predicted by tRNAscan-SE	1	0	0	126	0	0
UMAG_16049	Glu tRNA predicted by tRNAscan-SE	1	0	0	102	0	0
UMAG_16060	Ser tRNA predicted by tRNAscan-SE	1	0	0	124	0	0
UMAG_16062	Arg tRNA predicted by tRNAscan-SE	2	0	0	820.5	0	0
UMAG_16069	Glu tRNA predicted by tRNAscan-SE	1	0	0	108	0	0
UMAG_16093	Trp tRNA predicted by tRNAscan-SE	1	0	0	123	0	0
UMAG_16098	Tyr tRNA predicted by tRNAscan-SE	1	0	0	315	0	0
UMAG_16111	Leu tRNA predicted by tRNAscan-SE	1	0	0	168	0	0
UMAG_16204	8S rRNA predicted by RNAmmer	1	0	0	182	0	0
UMAG_16214	8S rRNA predicted by RNAmmer	1	0	0	467	0	0
UMAG_16216	8S rRNA predicted by RNAmmer	1	0	0	494	0	0
UMAG_16219	8S rRNA predicted by RNAmmer	1	0	0	197	0	0
UMAG_00026	related to FK506-binding protein (FKBP)	2	0	2	164.5	0	457.5
UMAG_00080	related to 5-oxoprolinase	2	0	1	176.5	0	456
UMAG_00081	uncharacterized protein	1	0	1	110	0	118
UMAG_00083	related to formate/nitrite transporter	5	0	4	234.4	0	170.75
UMAG_00124	uncharacterized protein	1	0	4	407	0	357.75
UMAG_00141	uncharacterized protein	9	0	5	278.444	0	820
UMAG_00144	uncharacterized protein	2	0	3	137	0	709.333
UMAG_00145	MERGED related to p53-related protein kinase	1	0	1	142	0	126
UMAG_00167	uncharacterized protein	1	0	2	127	0	617.5
UMAG_00174	related to transcriptional regulator protein SPT6	4	0	12	127.75	0	144.333
UMAG_00179	uncharacterized protein	2	0	2	224	0	859
UMAG_00196	probable FUN34 - transmembrane protein involved in ammonia production	1	0	5	335	0	560.2
UMAG_00221	uncharacterized protein	2	0	2	259	0	201.5
UMAG_00222	related to monocarboxylate transporter	1	0	1	168	0	112
UMAG_00225	uncharacterized protein	4	0	1	181.75	0	283
UMAG_00227	probable CCC2 - P-type ATPase, Cu(2 )-transporting ATPase	3	0	2	112	0	128.5
UMAG_00235	probable EXG1 - exo-beta-1,3-glucanase (I/II), major isoform	6	0	1	277.333	0	280
UMAG_00264	related to ZAP1 - metalloregulatory protein involved in zinc-responsive transcriptional regulation	1	0	1	449	0	430
UMAG_00271	related to Lipase, required for intravacuolar lysis of autophagic bodies	1	0	1	505	0	189
UMAG_00290	related to DNA topoisomerase II binding protein	1	0	2	453	0	808.5
UMAG_00291	uncharacterized protein	2	0	1	145.5	0	103
UMAG_00309	uncharacterized protein	2	0	1	260	0	1171
UMAG_00326	uncharacterized protein	1	0	1	132	0	391
UMAG_00330	related to UTR2 - cell wall protein	1	0	1	103	0	217
UMAG_00384	uncharacterized protein	3	0	4	729.333	0	1592.5
UMAG_00393	probable SKI2 - putative RNA helicase, involved in exosome mediated 3` to 5` mRNA degradation	1	0	5	106	0	309.8
UMAG_00407	probable Tartrate dehydrogenase	2	0	1	417.5	0	373
UMAG_00415	uncharacterized protein	12	0	10	312.333	0	184.1
UMAG_00443	uncharacterized protein	2	0	1	116	0	2158
UMAG_00445	uncharacterized protein	1	0	1	441	0	114
UMAG_00447	uncharacterized protein	2	0	2	284	0	151
UMAG_00494	uncharacterized protein	7	0	2	586.143	0	109.5
UMAG_00543	uncharacterized protein	1	0	1	139	0	125
UMAG_00545	uncharacterized protein	1	0	1	103	0	104
UMAG_00563	related to MRPL33 - mitochondrial ribosomal protein, large subunit	3	0	2	477.667	0	122.5
UMAG_00569	related to GTP-binding protein	3	0	5	183.667	0	328.2
UMAG_00601	related to Splicing factor U2AF-associated protein 2	4	0	1	117.75	0	381
UMAG_00607	related to phosducin homolog, likely to be involved in regulation of pheromone response	3	0	5	238.333	0	232.8
UMAG_00656	related to YSC84 - protein involved in the organization of the actin cytoskeleton	2	0	1	290	0	232
UMAG_00671	uncharacterized protein	7	0	3	316.714	0	432
UMAG_00678	related to RRP5 - processing of pre-ribosomal RNA	4	0	4	311.75	0	882
UMAG_00692	uncharacterized protein	3	0	1	1272.67	0	317
UMAG_00702	uncharacterized protein	3	0	1	139.667	0	105
UMAG_00708	related to monooxygenase	1	0	2	135	0	270.5
UMAG_00735	uncharacterized protein	2	0	1	149.5	0	113
UMAG_00756	probable GDI1 - GDP dissociation inhibitor	1	0	1	198	0	228
UMAG_00760	related to ERG8 - phosphomevalonate kinase	1	0	1	112	0	173
UMAG_00773	uncharacterized protein	1	0	1	101	0	323
UMAG_00783	related to Heme oxygenase	1	0	1	128	0	174
UMAG_00786	uncharacterized protein	1	0	3	653	0	210
UMAG_00836	uncharacterized protein	1	0	1	104	0	155
UMAG_00879	uncharacterized protein	2	0	1	512	0	1293
UMAG_00957	related to serine/threonine-protein kinase	1	0	4	107	0	188
UMAG_00971	uncharacterized protein	1	0	3	262	0	284.333
UMAG_00982	probable Ubiquitin conjugating enzyme E2-16 kDa	1	0	3	137	0	264.333
UMAG_00988	uncharacterized protein	1	0	3	102	0	134
UMAG_01006	uncharacterized protein	1	0	1	104	0	158
UMAG_01013	uncharacterized protein	2	0	4	119.5	0	245.75
UMAG_01026	uncharacterized protein	7	0	1	139.143	0	159
UMAG_01051	related to mfs-multidrug-resistance transporter	5	0	1	152.8	0	112
UMAG_01083	uncharacterized protein	2	0	2	331.5	0	158.5
UMAG_01090	probable POT1 - acetyl-CoA C-acyltransferase, peroxisomal	1	0	2	514	0	527
UMAG_01112	related to carboxyphosphonoenolpyruvate phosphonomutase	4	0	1	297	0	1161
UMAG_01154	probable KRE2 - alpha-1,2-mannosyltransferase	1	0	1	318	0	118
UMAG_01161	related to BEM2 - GTPase-activating protein	5	0	2	220	0	2920
UMAG_01162	related to golgi-specific brefeldin a-resistance guanine nucleotide exchange factor 1	2	0	1	123	0	159
UMAG_01165	related to Glucan 1,3-beta-glucosidase precursor	1	0	1	103	0	368
UMAG_01168	related to GYP1 - cis-golgi GTPase-activating protein	3	0	2	198.333	0	597.5
UMAG_01182	related to PUB1 - major polyadenylated RNA-binding protein of nucleus and cytoplasm	3	0	3	333.333	0	380.667
UMAG_01189	probable EFB1 - translation elongation factor eEF1beta	1	0	1	224	0	102
UMAG_01200	related to histone acetyltransferase	2	0	1	116.5	0	105
UMAG_01258	uncharacterized protein	1	0	4	108	0	150
UMAG_01273	related to ubiquitin carboxyl-terminal hydrolase 36	4	0	1	231.5	0	528
UMAG_01334	uncharacterized protein	1	0	2	183	0	252.5
UMAG_01338	related to BRE2 - subunit of COMPASS (Set1C) complex	3	0	4	257.667	0	325.5
UMAG_01355	related to eIF3m -translation initiation factor 3 subunit M	1	0	5	194	0	187.6
UMAG_01362	uncharacterized protein	1	0	1	191	0	327
UMAG_01372	related to nuclear GTPase	2	0	1	151.5	0	102
UMAG_01381	uncharacterized protein	3	0	1	150.333	0	743
UMAG_01425	probable homogentisate 1,2-dioxygenase	2	0	3	332	0	128.333
UMAG_01467	probable NOP2 - nucleolar protein	1	0	6	118	0	247.833
UMAG_01475	uncharacterized protein	1	0	2	219	0	108.5
UMAG_01495	related to YIA6 - Pvruvate transporter of the mitochondrial inner membrane	2	0	3	232	0	304.667
UMAG_01519	uncharacterized protein	1	0	3	147	0	166.667
UMAG_01553	uncharacterized protein	1	0	1	251	0	154
UMAG_01564	related to integral peroxisomal membrane protein	1	0	4	102	0	160.5
UMAG_01640	related to GAS1 - glycophospholipid-anchored surface glycoprotein	1	0	3	126	0	190
UMAG_01656	probable sugar transporter	1	0	1	105	0	629
UMAG_01670	related to MTR10 - involved in nuclear protein import	2	0	1	167	0	114
UMAG_01677	uncharacterized protein	1	0	5	108	0	237.8
UMAG_01683	uncharacterized protein	4	0	1	162	0	102
UMAG_01689	uncharacterized protein	1	0	1	102	0	1004
UMAG_01736	uncharacterized protein	3	0	2	269.333	0	299.5
UMAG_01747	related to Estradiol 17 beta-dehydrogenase 4	1	0	1	107	0	145
UMAG_01756	probable Purine Transporter AzgA	2	0	7	122	0	250.286
UMAG_01759	uncharacterized protein	5	0	5	228.6	0	186.2
UMAG_01761	uncharacterized protein	1	0	2	122	0	116.5
UMAG_01783	related to Inosine-uridine preferring nucleoside hydrolase	3	0	1	522.333	0	102
UMAG_01794	related to adenosine deaminase	1	0	2	250	0	153.5
UMAG_01797	uncharacterized protein	1	0	2	110	0	635
UMAG_01820	uncharacterized protein	1	0	2	392	0	168
UMAG_01834	uncharacterized protein	2	0	3	206.5	0	334.667
UMAG_01841	uncharacterized protein	4	0	2	249.5	0	616
UMAG_01855	uncharacterized protein	3	0	2	376	0	380.5
UMAG_01877	uncharacterized protein	1	0	1	116	0	105
UMAG_01927	related to platelet-activating factor acetylhydrolase precursor	5	0	4	201.2	0	134.5
UMAG_01928	uncharacterized protein	1	0	1	239	0	125
UMAG_01952	related to UV-endonuclease UVE-1	2	0	3	129	0	929.667
UMAG_01978	uncharacterized protein	1	0	2	106	0	181.5
UMAG_02019	probable Chitin deacetylase	6	0	1	198.667	0	161
UMAG_02040	uncharacterized protein	1	0	1	817	0	562
UMAG_02056	uncharacterized protein	1	0	1	447	0	592
UMAG_02059	related to RPC31 - DNA-directed RNA polymerase III	3	0	1	243.667	0	199
UMAG_02088	probable ADK1 - adenylate kinase, cytosolic	1	0	1	174	0	124
UMAG_02117	uncharacterized protein	3	0	1	369	0	151
UMAG_02125	related to glutamic acid decarboxylase	5	0	3	123.4	0	588.333
UMAG_02136	effector family protein Eff1-6	2	0	4	202.5	0	276
UMAG_02154	related to amino-acid permease 2	3	0	1	291	0	170
UMAG_02157	uncharacterized protein	1	0	1	198	0	102
UMAG_02163	uncharacterized protein	2	0	3	122	0	124
UMAG_02168	related to Prk1p	5	0	1	220.6	0	522
UMAG_02198	uncharacterized protein	1	0	1	263	0	114
UMAG_02204	related to beta-galactosidase	3	0	5	689.667	0	279.8
UMAG_02206	uncharacterized protein	1	0	3	115	0	223
UMAG_02220	related to DNA repair protein MUS-42	9	0	2	176	0	223.5
UMAG_02245	probable SEC13 - protein transport protein	1	0	2	328	0	105.5
UMAG_02252	related to GCD1 - gamma subunit of the translation initiation factor eIF2B	1	0	1	101	0	120
UMAG_02258:UMAG_11394	MERGED probable ATP-binding cassette (ABC) transporter AND uncharacterized protein	1	0	1	217	0	111
UMAG_02281	probable pre-mRNA splicing factor prp1	1	0	2	119	0	113.5
UMAG_02285	related to Na /H+ antiporter AnNHA1	3	0	8	156.333	0	165.625
UMAG_02291	related to gamma-glutamyltransferase	1	0	4	119	0	132.25
UMAG_02292	uncharacterized protein	2	0	8	119	0	333.5
UMAG_02310	uncharacterized protein	3	0	1	142.667	0	158
UMAG_02337	uncharacterized protein	1	0	1	161	0	142
UMAG_02342	uncharacterized protein	2	0	5	148.5	0	147.4
UMAG_02343	related to excision repair protein RAD4	2	0	1	243.5	0	302
UMAG_02344	related to translation initiation factor IF-2, mitochondrial	4	0	1	129.5	0	171
UMAG_02378	related to Protein transport protein Sec24C	2	0	1	132	0	117
UMAG_02403	related to tRNA splicing endonuclease beta subunit	2	0	1	615	0	935
UMAG_02405	related to KAR4 - transcription factor required for gene regulation in response to pheromones	1	0	1	169	0	103
UMAG_02427	related to negative regulator of mitosis	2	0	2	326.5	0	284
UMAG_02435	related to mitochondrial intermediate peptidase precursor	1	0	3	335	0	137
UMAG_02449	related to centromere binding factor 1	1	0	1	129	0	106
UMAG_02452	uncharacterized protein	2	0	3	106	0	187.333
UMAG_02459	related to neutral amino acid permease	1	0	4	105	0	301.75
UMAG_02464	related to ABC1 - ubiquinol--cytochrome-c reductase complex assembly protein	6	0	1	118.333	0	142
UMAG_02478	uncharacterized protein	4	0	1	136.5	0	117
UMAG_02491	MERGED glyceraldehyde 3-phosphate dehydrogenase	3	0	1	238.333	0	120
UMAG_02517	Guanine nucleotide-binding protein alpha-2 subunit	1	0	1	915	0	967
UMAG_02528	related to PEX5 - peroxisomal targeting signal receptor	2	0	1	248.5	0	127
UMAG_02553	related to MRPS5 - mitochondrial ribosomal protein, small subunit	3	0	3	293	0	184.333
UMAG_02565	uncharacterized protein	2	0	3	137	0	217
UMAG_02567	related to histone acetyltransferase subunit HAT1	2	0	1	434.5	0	262
UMAG_02586	related to cleft lip and palate transmembrane protein 1 (CLPTM1)	3	0	6	170.667	0	901.167
UMAG_02598	related to mfs1 - putative multidrug transporter	1	0	4	221	0	362.75
UMAG_02628	related to DNA-directed RNA polymerase I	1	0	1	107	0	439
UMAG_02630	uncharacterized protein / related to thiamin pyrophosphokinase	1	0	2	157	0	233.5
UMAG_02645	probable DIB1 - 17-kDa component of the U4/U6aU5 tri-snRNP	2	0	1	430.5	0	588
UMAG_02667	probable Succinyl-CoA:3-ketoacid-coenzyme A transferase, mitochondrial precursor	1	0	1	192	0	1251
UMAG_02688	uncharacterized protein	5	0	8	192.4	0	236.25
UMAG_02696	related to MOT2 - transcriptional repressor	1	0	1	125	0	120
UMAG_02700	uncharacterized protein	3	0	3	561.667	0	695.667
UMAG_02721	uncharacterized protein	5	0	4	184	0	118.5
UMAG_02730	uncharacterized protein	1	0	5	119	0	251.2
UMAG_02736	related to SEC16 - COPII vesicle coat protein required for ER transport vesicle budding	1	0	6	114	0	132.833
UMAG_02740	probable Alpha-glucosidase precursor	6	0	1	214.5	0	108
UMAG_02772	related to MRPL6 - mitochondrial ribosomal protein, large subunit	2	0	2	301	0	226
UMAG_02774	related to alternative oxidase precursor, mitochondrial	3	0	3	785	0	851.333
UMAG_02778	related to GCY1 - putative NADP( ) coupled glycerol dehydrogenase / uncharacterized protein	2	0	1	106.5	0	113
UMAG_02779	uncharacterized protein	2	0	2	950	0	1154.5
UMAG_02792	related to CYS4 - cystathionine beta-synthase	1	0	5	294	0	317.8
UMAG_02850	uncharacterized protein	1	0	6	191	0	129.667
UMAG_02855	uncharacterized protein	1	0	2	494	0	758.5
UMAG_02868	probable ribosomal elongation factor EF-2	4	0	5	524	0	130.4
UMAG_02896	uncharacterized protein	7	0	3	272	0	132.333
UMAG_02904	related to SAM50 - essential component of the SAM or TOB complex of the mitochondrial outer membrane	3	0	2	179.333	0	563.5
UMAG_02917	uncharacterized protein	2	0	1	246.5	0	134
UMAG_02938	uncharacterized protein	1	0	2	280	0	213
UMAG_02954	uncharacterized protein	2	0	2	162.5	0	137
UMAG_03001	uncharacterized protein	2	0	2	154.5	0	111.5
UMAG_03003	probable GUP1 - Multimembrane-spanning protein essential for proton symport of glycerol	2	0	4	263.5	0	389.25
UMAG_03050	uncharacterized protein	2	0	1	346	0	279
UMAG_03066	uncharacterized protein	2	0	2	513	0	641
UMAG_03070	related to Pre-mRNA cleavage complex II protein Clp1	1	0	1	349	0	245
UMAG_03105	uncharacterized protein	1	0	6	2293	0	188.833
UMAG_03126	related to retinal short-chain dehydrogenase/reductase	3	0	1	170	0	1373
UMAG_03129	uncharacterized protein	6	0	1	266	0	124
UMAG_03136	uncharacterized protein	2	0	1	231.5	0	121
UMAG_03140	uncharacterized protein	1	0	1	137	0	1345
UMAG_03150	uncharacterized protein	1	0	1	859	0	117
UMAG_03156	protein involved in surface sensing via MAP-kinase cascade	1	0	4	198	0	298.75
UMAG_03164	probable platelet-activating factor acetylhydrolase ib alpha subunit	2	0	4	201.5	0	298.75
UMAG_03244	uncharacterized protein	1	0	3	207	0	225
UMAG_03256	uncharacterized protein	1	0	1	109	0	105
UMAG_03262	related to Separin	10	0	3	191.6	0	123.667
UMAG_03277	related to Ribonucleases P/MRP protein subunit POP1	1	0	5	118	0	142.2
UMAG_03283	uncharacterized protein	3	0	1	387	0	135
UMAG_03317	related to PRM1 - Pheromone-regulated multispanning membrane protein	4	0	4	112.25	0	129.75
UMAG_03349	uncharacterized protein	7	0	2	355.571	0	182
UMAG_03355	related to ERV25 - component of the COPII-coated vesicles	1	0	2	108	0	121.5
UMAG_03362	uncharacterized protein	1	0	2	156	0	124.5
UMAG_03366	related to PBY1 - putative tubulin tyrosine ligase	3	0	4	436.667	0	160
UMAG_03411	probable endo-1,4-beta-xylanase	1	0	1	274	0	453
UMAG_03414	probable xylulose-5-phosphate/fructose-6-phosphate phosphoketolase	1	0	1	178	0	144
UMAG_03464	uncharacterized protein	4	0	1	151	0	105
UMAG_03474	related to TNA1 - high affinity nicotinic acid plasma membrane permease	4	0	1	1170.25	0	169
UMAG_03523	probable aldehyde dehydrogenase	1	0	1	714	0	147
UMAG_03536	related to Zinc finger protein SFP1	1	0	10	591	0	219.1
UMAG_03575	uncharacterized protein	2	0	3	141	0	878
UMAG_03595	uncharacterized protein	3	0	3	378.667	0	148.333
UMAG_03599	probable CDC12 - septin	1	0	1	1345	0	209
UMAG_03618	related to THI21 - Hydroxymethylpyrimidine phosphate kinase, involved in the last steps in thiamine biosynthesis	1	0	1	786	0	845
UMAG_03619	related to multidrug resistant protein	1	0	1	564	0	2635
UMAG_03620	related to Regulatory protein alcR	1	0	2	103	0	448
UMAG_03621	related to RKM4 - ribosomal lysine methyltransferase	3	0	1	208	0	2232
UMAG_03674	uncharacterized protein	5	0	3	174.8	0	549.333
UMAG_03718	related to surfeit locus protein 4	1	0	1	134	0	544
UMAG_03738	probable ATP dependent RNA helicase	1	0	5	1132	0	163.4
UMAG_03775	related to MCR1 - cytochrome-b5 reductase	2	0	1	248	0	119
UMAG_03821	uncharacterized protein	5	0	3	264.6	0	148.333
UMAG_03857	uncharacterized protein	2	0	2	128	0	306.5
UMAG_03892	probable ATP dependent RNA helicase of the DEAD-box family	1	0	1	108	0	187
UMAG_03946	uncharacterized protein	1	0	1	191	0	163
UMAG_03956	uncharacterized protein	1	0	2	170	0	488.5
UMAG_03959	probable t-complex-type molecular chaperone, epsilon subunit	1	0	2	145	0	194
UMAG_03963	nuclear pore membrane protein	6	0	2	238.167	0	316.5
UMAG_03966	uncharacterized protein	2	0	2	118.5	0	304.5
UMAG_03967	related to PAT1 - topoisomerase II-associated protein	1	0	1	103	0	108
UMAG_03978	uncharacterized protein	3	0	2	600	0	108
UMAG_04021	probable NMD3 - nonsense-mediated mRNA decay protein	2	0	1	317	0	114
UMAG_04026	related to PUS7 - Pseudouridine synthase	1	0	4	467	0	260.25
UMAG_04116	uncharacterized protein	2	0	1	203	0	105
UMAG_04117	related to CAX4 - required for full levels of dolichol-linked oligosaccharides	7	0	4	204.714	0	254.75
UMAG_04147	related to EXO84 - exocyst protein essential for secretion	1	0	2	181	0	555.5
UMAG_04156	probable LEU4 - 2-isopropylmalalate synthase	1	0	1	194	0	235
UMAG_04172	uncharacterized protein	2	0	1	1475.5	0	437
UMAG_04189	related to Cytochrome P450	3	0	2	125.333	0	641
UMAG_04254	uncharacterized protein	2	0	2	114.5	0	112.5
UMAG_04271	uncharacterized protein	1	0	2	205	0	503.5
UMAG_04275	related to DNA mismatch repair protein	2	0	7	146.5	0	179.714
UMAG_04277	probable N-acetyltransferase 5	1	0	2	120	0	251
UMAG_04323	related to CDC24 - Guanine nucleotide exchange factor (GEF or GDP-release factor)	6	0	2	817.667	0	615
UMAG_04324	probable POX1 - acyl-CoA oxidase	2	0	1	355.5	0	257
UMAG_04351	probable SEC7 - component of non-clathrin vesicle coat	3	0	5	725.333	0	913
UMAG_04354	uncharacterized protein	2	0	1	1103	0	112
UMAG_04368	related to endo-1,3(4)-beta-glucanase	1	0	1	108	0	272
UMAG_04372	cytoplasmic dynein heavy chain 2	1	0	1	128	0	395
UMAG_04388	uncharacterized protein	2	0	2	142	0	124
UMAG_04390	uncharacterized protein	3	0	1	169.333	0	138
UMAG_04417	probable CRN1 - a coronin, that promotes actin polymerization and crosslinking to microtubules	1	0	5	235	0	148.6
UMAG_04426	uncharacterized protein	2	0	4	200.5	0	249
UMAG_04443	related to translation activator GCN1	9	0	1	672.111	0	115
UMAG_04444	related to ANT1 - Peroxisomal transporter of adenine nucleotides (ATP, AMP) - member of the mitochondrial carrier family (MCF)	5	0	1	274.2	0	125
UMAG_04448	related to Myosin regulatory light chain 2-A, smooth muscle isoform	1	0	2	387	0	145
UMAG_04461	probable PMR1 - secretory pathway Ca+ -transporting P-type ATPase	4	0	1	136.25	0	156
UMAG_04478	probable ITR2 - myo-inositol transporter	1	0	1	197	0	798
UMAG_04489	probable MAS6 - mitochondrial inner membrane import translocase subunit	1	0	2	765	0	162.5
UMAG_04495	related to COQ4 - responsible for restoring ubiquinone biosynthesis in coq4 mutant	2	0	1	159	0	276
UMAG_04498	uncharacterized protein	7	0	2	297.714	0	502
UMAG_04517	uncharacterized protein	1	0	4	190	0	252
UMAG_04537	uncharacterized protein	1	0	3	122	0	492.667
UMAG_04577	probable DUR3 - Urea permease	4	0	3	390.75	0	1084.33
UMAG_04593	uncharacterized protein	1	0	4	131	0	124.75
UMAG_04603	related to ARP8 - Actin-related protein	6	0	3	182.5	0	131.667
UMAG_04609	uncharacterized protein	1	0	1	126	0	107
UMAG_04630	related to MUS81 - endonuclease involved in DNA repair and replication fork stability	5	0	2	301	0	104.5
UMAG_04641	related to PRC1 - carboxypeptidase y, serine-type protease	5	0	1	435.8	0	476
UMAG_04654	related to U2 snRNP protein A`	4	0	4	579.5	0	300.75
UMAG_04655	uncharacterized protein	1	0	2	1124	0	121.5
UMAG_04656	related to Rho-GTPase-activating protein 1	6	0	6	555.667	0	177
UMAG_04705	related to ARG2 - acetylglutamate synthase	2	0	1	303	0	1146
UMAG_04758	related to Peptidyl-prolyl cis-trans isomerase	1	0	1	126	0	111
UMAG_04791	related to to G1/S-specific cyclin	2	0	6	548	0	195
UMAG_04794	probable SUA7 - TFIIB subunit (transcription initiation factor), factor E	1	0	1	272	0	141
UMAG_04799	uncharacterized protein	2	0	2	204	0	165
UMAG_04819	related to protein phosphatase 2c	5	0	4	200.8	0	404.75
UMAG_04852	uncharacterized protein	4	0	1	178.75	0	382
UMAG_04871	probable PGK1 - phosphoglycerate kinase	1	0	1	283	0	250
UMAG_04954	uncharacterized protein	1	0	1	119	0	340
UMAG_04959	related to BCH1 - Protein involved in transport at the trans-Golgi	7	0	1	332	0	159
UMAG_04962	related to ARG82 - dual-specificity inositol polyphosphate kinase required for regulation of phosphate- and nitrogen-responsive genes	2	0	1	527.5	0	307
UMAG_04964	related to VMS1 - component of a Cdc48p-complex involved in protein quality control	6	0	1	135.5	0	110
UMAG_04987	uncharacterized protein	1	0	1	444	0	339
UMAG_04988	probable ODC2 - Mitochondrial 2-oxodicarboxylate carrier	1	0	2	136	0	116
UMAG_05017	uncharacterized protein	1	0	1	131	0	2062
UMAG_05033	related to glucose/galactose transporter	2	0	2	347.5	0	568
UMAG_05035	probable AGP3 - Protein of the amino-acid permease family	1	0	2	139	0	509.5
UMAG_05057	uncharacterized protein	2	0	5	206.5	0	187.8
UMAG_05059	probable 5-aminolevulinic acid synthase	3	0	2	143.667	0	216.5
UMAG_05063	uncharacterized protein	6	0	1	628.667	0	128
UMAG_05087	uncharacterized protein	2	0	3	331	0	165.333
UMAG_05097	related to secreted aspartic protease 2	1	0	1	768	0	108
UMAG_05111	probable tyrosyl-tRNA synthetase, mitochondrial precursor	1	0	1	378	0	161
UMAG_05122	related to carboxylic acid transport protein JEN1	1	0	2	259	0	330
UMAG_05138	uncharacterized protein	2	0	1	125	0	155
UMAG_05166	related to FUN30 - protein important for chromosome integrity and segregation	1	0	2	117	0	120
UMAG_05226	uncharacterized protein	1	0	1	113	0	207
UMAG_05259	uncharacterized protein	1	0	1	1360	0	503
UMAG_05329	related to flavin-containing monooxygenase	1	0	2	113	0	117.5
UMAG_05371	uncharacterized protein	7	0	2	488.857	0	161
UMAG_05373	related to REG1 - regulatory subunit for protein phosphatase Glc7p	2	0	5	160	0	211
UMAG_05403	probable proliferating cell nuclear antigen	1	0	2	103	0	538
UMAG_05404	related to conserved oligomeric Golgi complex component 3	1	0	3	113	0	476.333
UMAG_05406	endosomal t-SNARE	4	0	3	341.5	0	135.667
UMAG_05407	MERGED probable ALD4 - aldehyde dehydrogenase	3	0	1	154	0	1304
UMAG_05408	related to Ubiquitin carboxyl-terminal hydrolase 4	3	0	2	136.667	0	110.5
UMAG_05472	related to nascent polypeptide-associated complex alpha chain	2	0	1	142	0	147
UMAG_05480	Chitin synthase 7	1	0	1	101	0	1372
UMAG_05527	uncharacterized protein	1	0	1	411	0	1111
UMAG_05542	uncharacterized protein	1	0	4	114	0	158.5
UMAG_05579	related to EAR1 - endosomal adaptor of Rsp5p	1	0	2	118	0	490
UMAG_05591	uncharacterized protein	2	0	1	384	0	118
UMAG_05604	uncharacterized protein	1	0	4	471	0	280.25
UMAG_05656	related to SOK1 protein	1	0	1	130	0	172
UMAG_05664	related to Cytochrome P450	1	0	4	232	0	173.75
UMAG_05678	related to Glutathione S-transferase, mitochondrial	5	0	2	218.8	0	212.5
UMAG_05706	uncharacterized protein	8	0	1	423.25	0	106
UMAG_05731	secreted chorismate mutase	2	0	1	166.5	0	172
UMAG_05767	related to ATP-dependent RNA helicase	6	0	6	124.667	0	511.667
UMAG_05774	related to metalloprotease MEP1	2	0	1	718	0	144
UMAG_05777	related to PRM10 - Pheromone-regulated protein, proposed to be involved in mating	4	0	1	131	0	148
UMAG_05819	uncharacterized protein	1	0	2	133	0	345
UMAG_05861	related to FET5 - multicopper oxidase	5	0	2	463.4	0	273
UMAG_05890	related to RSM24 - mitochondrial ribosomal protein of the small subunit	2	0	1	449.5	0	140
UMAG_05899	uncharacterized protein	1	0	1	171	0	120
UMAG_05916	related to Phosphopantothenoylcysteine decarboxylase	5	0	4	226.6	0	233
UMAG_05921	related to DUS3 - member of dihydrouridine synthase family	2	0	1	122.5	0	118
UMAG_05922	related to RMD8 - Cytosolic protein required for sporulation	1	0	1	267	0	159
UMAG_05923	probable 2-deoxy-D-gluconate 3-dehydrogenase	1	0	1	254	0	145
UMAG_05927	uncharacterized protein	2	0	2	422	0	428
UMAG_05942	related to monocarboxylate permease	2	0	1	540	0	103
UMAG_05964	related to esterase	1	0	2	667	0	113.5
UMAG_05965	uncharacterized protein	1	0	1	396	0	1887
UMAG_05967	related to salicylate 1-monooxygenase	3	0	1	154.333	0	448
UMAG_05970	related to aldehyde dehydrogenase	2	0	3	254	0	131
UMAG_06012	probable general amino acid permease	1	0	1	125	0	2849
UMAG_06013	MERGED related to Intersectin 1 AND related to PAN1 - actin-cytoskeleton assembly protein	12	0	2	230.5	0	620.5
UMAG_06060	uncharacterized protein	1	0	1	186	0	588
UMAG_06062	uncharacterized protein	3	0	4	399	0	212.75
UMAG_06068	uncharacterized protein	1	0	1	2339	0	125
UMAG_06071	related to Para-nitrobenzyl esterase	2	0	1	563	0	128
UMAG_06076	related to quinate transport protein	1	0	3	107	0	563
UMAG_06093	related to UDP-galactose transporter	1	0	1	130	0	394
UMAG_06103	related to phosphatidylinositol-4-kinase	1	0	5	112	0	206.2
UMAG_06138	probable PTR2 - Di- and tripeptide permease	3	0	2	205.333	0	107.5
UMAG_06152	uncharacterized protein	1	0	5	113	0	167.2
UMAG_06188	probable UBA1 - ubiquitin-protein ligase, E1-like (ubiquitin-activating) enzyme	1	0	3	118	0	147.333
UMAG_06189	uncharacterized protein	1	0	5	622	0	171.8
UMAG_06193	related to NSR1 - nuclear localization sequence binding protein	1	0	1	127	0	224
UMAG_06237	related to Tetratricopeptide repeat protein 1	1	0	1	462	0	539
UMAG_06241	uncharacterized protein	3	0	1	297	0	1043
UMAG_06296	probable TFB2 - TFIIH subunit (transcription/repair factor)	1	0	1	191	0	743
UMAG_06306	related to YAK1 - ser/thr protein kinase	6	0	2	130.167	0	143.5
UMAG_06326	uncharacterized protein	2	0	1	192	0	102
UMAG_06332	endoglucanase 1 precursor (egl1)	5	0	4	709	0	157
UMAG_06337	wee1 kinase	7	0	3	353.857	0	594
UMAG_06350	probable endo-1,4-beta-xylanase A precursor	1	0	1	383	0	117
UMAG_06367	uncharacterized protein	3	0	2	219.667	0	287
UMAG_06368	probable small subunit of ribonucleotide reductase	1	0	2	132	0	252
UMAG_06396	uncharacterized protein	2	0	2	141	0	913.5
UMAG_06397	related to CWC21 - protein involved in RNA splicing by the spliceosome	3	0	1	197.333	0	109
UMAG_06398	related to calcineurin temperature suppressor cts1	3	0	2	354	0	116.5
UMAG_06402	probable DNA replication licensing factor	2	0	2	204	0	492.5
UMAG_06404	probable thioredoxin peroxidase	2	0	1	256.5	0	147
UMAG_06405	related to AMME syndrome candidate gene 1 protein	1	0	1	103	0	102
UMAG_06443	probable TIF6 - translation initiation factor 6 (eIF6)	1	0	1	106	0	209
UMAG_06448	probable 40S ribosomal protein S25	1	0	2	152	0	116.5
UMAG_06477	uncharacterized protein	1	0	3	184	0	148.333
UMAG_10002	related to NADH-dependent flavin oxidoreductase	2	0	1	823	0	173
UMAG_10006	related to SCJ1 protein	2	0	2	307.5	0	210.5
UMAG_10013	related to l-gulonolactone oxidase	1	0	1	335	0	390
UMAG_10041	uncharacterized protein	2	0	3	419	0	122
UMAG_10055	related to gamma-glutamyltransferase	3	0	1	273	0	685
UMAG_10072	probable monosaccharide transporter	1	0	2	133	0	158.5
UMAG_10087	uncharacterized protein	8	0	1	412	0	129
UMAG_10089	related to muconate cycloisomerase / uncharacterized protein	1	0	1	909	0	123
UMAG_10120	Chitin synthase 3	3	0	3	133.667	0	291.667
UMAG_10181	uncharacterized protein	1	0	1	129	0	291
UMAG_10185	related to MDR1 - Mac1p interacting protein	1	0	4	177	0	203.25
UMAG_10189	Ferrichrome siderophore peptide synthetase	7	0	12	157.714	0	293
UMAG_10206	related to Serine/threonine-protein kinase mph1	4	0	10	358	0	146.4
UMAG_10209	related to VPS9 (involved in vacuole trafficking)	2	0	1	697	0	334
UMAG_10211	related to EXG1 - exo-beta-1,3-glucanase (I/II), major isoform	1	0	8	594	0	296.875
UMAG_10213	probable H -transporting ATP synthase alpha chain, mitochondrial	3	0	1	390.667	0	1996
UMAG_10254	uncharacterized protein	2	0	1	289.5	0	167
UMAG_10257	related to inner mitochondrial membrane peptidase 2	4	0	1	206.5	0	158
UMAG_10272	uncharacterized protein	1	0	1	521	0	269
UMAG_10273	related to delta3,5-delta2,4-dienoyl-coa isomerase precursor	3	0	2	415	0	124
UMAG_10295	related to LYS2 - L-aminoadipate-semialdehyde dehydrogenase, large subunit	5	0	1	162	0	140
UMAG_10329	related to guanine deaminase	5	0	1	271.8	0	188
UMAG_10330	related to AVT3 - Vacuolar transporter, involved in amino acid efflux from the vacuole	2	0	2	118	0	195.5
UMAG_10348	uncharacterized protein	1	0	2	134	0	156
UMAG_10350	related to transport protein USO1	13	0	1	265.538	0	109
UMAG_10364	related to KRE6 - glucan synthase subunit	2	0	2	1017	0	563.5
UMAG_10365	related to YBT1 - Vacuolar, ABC protein transporting bile acids	1	0	2	1197	0	306
UMAG_10368	related to Heat shock factor protein	7	0	6	236	0	126.5
UMAG_10369	related to COQ3 - enzyme of ubiquinone (coenzyme Q) biosynthesis	1	0	1	190	0	109
UMAG_10370	related to YJU3 \FB monoglyceride lipase	2	0	1	263	0	161
UMAG_10374	related to TIM11 - subunit E of the dimeric form of mitochondrial F1F0-ATPase	1	0	1	556	0	937
UMAG_10375	related to HRB1 - Poly(A ) RNA-binding protein, involved in the export of mRNAs from the nucleus to the cytoplasm	2	0	4	473.5	0	460.25
UMAG_10380	uncharacterized protein	3	0	2	109.667	0	181.5
UMAG_10396	related to RAD1 - component of the nucleotide excision repairosome	3	0	1	255	0	366
UMAG_10398	uncharacterized protein	1	0	1	457	0	223
UMAG_10419	chitinase	3	0	1	233.333	0	114
UMAG_10424	related to PTM1 - member of the major facilitator superfamily	1	0	2	619	0	452.5
UMAG_10428	probable BET2 - geranylgeranyltransferase type II beta subunit	1	0	1	496	0	152
UMAG_10429	probable DNA-dependent RNA polymerase II RPB140 (RPB2)	1	0	1	499	0	141
UMAG_10439	uncharacterized protein	3	0	1	260	0	372
UMAG_10441	probable synaptobrevin (v-SNARE) homolog present on post-Golgi vesicles	2	0	2	310.5	0	179
UMAG_10448	probable clathrin assembly protein AP47	5	0	1	199.2	0	149
UMAG_10467	related to RAD16 - nucleotide excision repair protein	3	0	2	168.667	0	116
UMAG_10491	uncharacterized protein	2	0	2	178.5	0	116.5
UMAG_10502	probable aminopeptidase P, cytoplasmic	1	0	3	123	0	299.333
UMAG_10511	uncharacterized protein	2	0	1	294	0	128
UMAG_10530	uncharacterized protein	1	0	1	903	0	160
UMAG_10552	related to Prolyl endopeptidase	2	0	2	134.5	0	956.5
UMAG_10561	related to VPS10 domain-containing receptor SorCS1 precursor	6	0	4	180.667	0	275
UMAG_10566	related to VRP1 - Proline-rich actin-associated protein involved in cytoskeletal organization and cytokinesis	2	0	3	438	0	353.667
UMAG_10593	related to KRE33 - essential protein, required for biogenesis of the small ribosomal subunit	4	0	2	258	0	380.5
UMAG_10620	related to TAF7 - TFIID subunit (TBP-associated factor), 67 kD	2	0	3	412	0	232
UMAG_10625	probable ribosomal protein L24.e.A, cytosolic	1	0	2	103	0	150
UMAG_10626	uncharacterized protein	2	0	1	497	0	160
UMAG_10663	probable RHO1 - GTP-binding protein of the rho subfamily of ras-like proteins	2	0	1	149	0	133
UMAG_10669	uncharacterized protein	8	0	1	649.375	0	109
UMAG_10714	uncharacterized protein	1	0	1	148	0	213
UMAG_10718	chitin synthase 1	1	0	1	126	0	126
UMAG_10719	uncharacterized protein	2	0	1	171.5	0	101
UMAG_10730	related to Ras GTPase-activating-like protein IQGAP2	1	0	9	110	0	263.333
UMAG_10751	related to TFB1 - subunit of RNA polymerase II transcription initiation factor TFIIH	1	0	2	828	0	184.5
UMAG_10756	uncharacterized protein	7	0	2	218.714	0	172.5
UMAG_10759	uncharacterized protein (C-terminal fragment)	1	0	3	125	0	340
UMAG_10763	uncharacterized protein	2	0	2	341.5	0	172.5
UMAG_10783	probable glyoxylase I	1	0	1	150	0	191
UMAG_10814	uncharacterized protein	4	0	5	221.5	0	183.4
UMAG_10837	uncharacterized protein	1	0	1	538	0	988
UMAG_10846	related to UGA2 - succinate semialdehyde dehydrogenase	1	0	1	125	0	639
UMAG_10856	related to YHC3 - protein involved in vacuolar arginine transport	2	0	3	115.5	0	175.333
UMAG_10862	probable UBC6 - E2 ubiquitin-conjugating enzyme	2	0	1	182.5	0	116
UMAG_10863	related to RAI1 - Rat1p Interacting Protein, required for pre-rRNA processing	3	0	1	164	0	344
UMAG_10869	uncharacterized protein	1	0	2	137	0	703.5
UMAG_10878	uncharacterized protein	2	0	3	440.5	0	149.667
UMAG_10882	probable peptidyl-prolyl cis-trans isomerase (C-terminal fragment)	3	0	2	229	0	119.5
UMAG_10921	uncharacterized protein	1	0	3	152	0	236.667
UMAG_10923	related to BYE1 - negative regulator of transcription elongation	5	0	2	494	0	638
UMAG_10928	uncharacterized protein	2	0	2	155	0	185.5
UMAG_10958	related to kinetochore associated 2 (HEC)	1	0	1	221	0	241
UMAG_10965	uncharacterized protein	3	0	2	218.333	0	163.5
UMAG_10983	uncharacterized protein	3	0	2	145.667	0	112
UMAG_10988	probable clathrin coat assembly protein ap17	1	0	2	396	0	432
UMAG_11007	related to GTP-binding protein Rab5c	5	0	2	236.2	0	170.5
UMAG_11013	uncharacterized protein	8	0	3	182.875	0	805.333
UMAG_11071	uncharacterized protein	2	0	1	134.5	0	122
UMAG_11075	uncharacterized protein	1	0	4	110	0	223
UMAG_11100	uncharacterized protein	1	0	1	138	0	494
UMAG_11105	related to nitrate transporter	1	0	1	341	0	109
UMAG_11157	uncharacterized protein	2	0	1	122.5	0	684
UMAG_11162	probable NADH dehydrogenase (ubiquinone) 49K chain	1	0	3	224	0	202.667
UMAG_11198	uncharacterized protein	2	0	6	152.5	0	139.833
UMAG_11203	uncharacterized protein	5	0	2	296.8	0	640.5
UMAG_11222	related to MBP1 - transcription factor, subunit of the MBF factor	4	0	5	138	0	267.2
UMAG_11226	uncharacterized protein	3	0	3	225	0	128.667
UMAG_11229	uncharacterized protein	2	0	1	124.5	0	112
UMAG_11231	probable bifunctional protein (related to glutathione S-transferase/ probable histidinol dehydrogenase)	4	0	1	237	0	110
UMAG_11234	related to CGR1 - protein involved in processing of the pre-rRNA for the 60S ribosome subunit	1	0	1	286	0	120
UMAG_11245	related to FRE6 - Ferric reductase	3	0	1	291.667	0	121
UMAG_11248	uncharacterized protein	2	0	1	537.5	0	118
UMAG_11263	uncharacterized protein (C-terminal fragment)	6	0	3	196.5	0	117.667
UMAG_11275	related to D-lactate dehydrogenase (cytochrome)	2	0	4	856.5	0	256.25
UMAG_11285	uncharacterized protein	1	0	1	122	0	122
UMAG_11288	probable ubiquinol-cytochrome c reductase complex 11 kDa protein	1	0	2	896	0	212
UMAG_11293	related to SNF1 - carbon catabolite derepressing ser/thr protein kinase	3	0	4	129	0	473.75
UMAG_11314	related to GIS2 - Putative zinc finger protein, proposed to be involved in the RAS/cAMP signaling pathway	1	0	3	128	0	405
UMAG_11337	related to fumarylacetoacetate hydrolase	1	0	1	101	0	248
UMAG_11347	related to GPI14 - Glycosylphosphatidylinositol-alpha 1,4 mannosyltransferase I	1	0	2	433	0	272.5
UMAG_11352	related to neutral ceramidase	1	0	1	104	0	101
UMAG_11367	uncharacterized protein	3	0	2	577	0	141
UMAG_11377	Effector family protein Eff1-2	2	0	3	128	0	160
UMAG_11388	related to YFH7 - putative kinase	1	0	1	141	0	126
UMAG_11396	related to ser/thr protein kinase	1	0	2	188	0	1007.5
UMAG_11401	related to tRNA Exportin	3	0	5	219.333	0	121.8
UMAG_11422	uncharacterized protein	8	0	2	318.25	0	859
UMAG_11450	Hgl1p, required for dimorphism and teliospore formation	1	0	3	153	0	119.667
UMAG_11506	uncharacterized protein	1	0	4	851	0	153.25
UMAG_11511	related to YRA1 - RNA annealing protein	1	0	1	164	0	129
UMAG_11512	uncharacterized protein	2	0	1	168.5	0	187
UMAG_11521	related to A/G-specific adenine DNA glycosylase	2	0	3	202.5	0	120.667
UMAG_11524	uncharacterized protein	3	0	1	351	0	741
UMAG_11545	uncharacterized protein	1	0	3	114	0	280.667
UMAG_11554	related to Glucose oxidase	1	0	4	135	0	284.25
UMAG_11559	uncharacterized protein	1	0	1	697	0	1520
UMAG_11565	uncharacterized protein	3	0	2	308	0	134
UMAG_11606	uncharacterized protein	2	0	1	1415.5	0	346
UMAG_11631	uncharacterized protein	3	0	2	238	0	171
UMAG_11649	related to D-amino acid oxidase	3	0	1	283.667	0	148
UMAG_11653	related to CYC3 - holocytochrome-c synthase (cytochrome c heme lyase)	5	0	2	161.8	0	810.5
UMAG_11668	related to 5`-nucleotidase precursor	5	0	5	234.6	0	237.8
UMAG_11669	related to syntaxin family member TLG1	4	0	3	205.75	0	555
UMAG_11683	uncharacterized protein	3	0	1	133	0	101
UMAG_11695	related to 2-epi-5-epi-valiolone synthase	3	0	2	196.333	0	146
UMAG_11725	uncharacterized protein	2	0	3	218.5	0	576.333
UMAG_11733	related to LSM2 - Sm-like (Lsm) protein	2	0	1	522	0	1218
UMAG_11736	uncharacterized protein	2	0	4	210	0	129.75
UMAG_11742	uncharacterized protein	1	0	4	153	0	196.25
UMAG_11763	related to acetylxylan esterase	3	0	1	189.333	0	160
UMAG_11794	related to SCD6 - protein may bind RNA and have a role in RNA processing	1	0	3	173	0	188.667
UMAG_11797	related to Ubiquinone biosynthesis protein COQ6 and COQ7	1	0	4	927	0	519.25
UMAG_11816	related to gamma-tubulin complex component 2	1	0	2	1310	0	356.5
UMAG_11819	related to SUR2 - sphingosine hydroxylase	4	0	4	171	0	150.5
UMAG_11867	translation elongation factor 2 - putative	1	0	1	104	0	271
UMAG_11871	related to GRR1 - required for glucose repression and for glucose and cation transport	3	0	2	183.333	0	331
UMAG_11883	uncharacterized protein	1	0	3	801	0	133
UMAG_11913	related to PRP43 - spliceosomal RNA helicase (DEAH-box family)	1	0	1	118	0	161
UMAG_11940	uncharacterized protein	1	0	1	110	0	682
UMAG_11941	related to VPS36 protein, involved in vacuolar protein sorting	5	0	1	859.8	0	224
UMAG_11982	related to ASG1 - activator of stress genes	3	0	3	209.667	0	123.333
UMAG_11998	probable PHO91 - similarity to Pho87p and Pho90p	3	0	2	111	0	111.5
UMAG_12004	related to CRZ1 - activator of stress genes	1	0	2	199	0	167.5
UMAG_12008	related to TRA1 - component of the Ada-Spt transcriptional regulatory complex (N-terminal fragment)	5	0	5	612.8	0	147.6
UMAG_12013	related to TSR1 - protein involved in 20S rRNA accumulation	6	0	7	303.833	0	233.143
UMAG_12076	telomere-associated recQ-like helicase usher (N-terminal fragment)	5	0	1	121.2	0	644
UMAG_12104	related to Cobalamin synthesis protein	1	0	1	424	0	173
UMAG_12110	probable COX11 - cytochrome-c oxidase assembly protein	1	0	1	168	0	118
UMAG_12114	uncharacterized protein	2	0	2	186.5	0	466
UMAG_12124	uncharacterized protein	1	0	1	305	0	196
UMAG_12133	uncharacterized protein	3	0	2	142.667	0	677
UMAG_12161	related to lipase family	9	0	4	981.444	0	390
UMAG_12190	uncharacterized protein	1	0	1	250	0	104
UMAG_12191	uncharacterized protein	1	0	1	125	0	185
UMAG_12222	uncharacterized protein	6	0	8	168.833	0	308.625
UMAG_12223	uncharacterized protein	1	0	2	209	0	153
UMAG_12247	uncharacterized protein	2	0	2	107	0	126
UMAG_12279	uncharacterized protein	1	0	3	125	0	133.333
UMAG_12286	uncharacterized protein	5	0	4	377.2	0	330.75
UMAG_12292	uncharacterized protein	4	0	4	155.75	0	236.75
UMAG_12295	uncharacterized protein	1	0	4	405	0	287.75
UMAG_12297	uncharacterized protein	3	0	3	205.667	0	360.333
UMAG_12312	uncharacterized protein	3	0	6	166	0	164
UMAG_12330	uncharacterized protein	2	0	2	368.5	0	412
UMAG_12336	related to meiosis-specific MutS homolog	4	0	2	260.25	0	159.5
UMAG_15031	probable ISM1 - isoleucine-tRNA ligase, mitochondrial	1	0	2	123	0	140
UMAG_15049	related to PUF3 - transcript-specific regulator of mRNA degradation	1	0	2	120	0	150
UMAG_15053	uncharacterized protein	1	0	4	115	0	126.5
UMAG_15063	uncharacterized protein	1	0	8	122	0	386.5
UMAG_15066	uncharacterized protein	1	0	6	119	0	168.667
UMAG_15077	uncharacterized protein	5	0	1	926.2	0	392
UMAG_15102	uncharacterized protein	8	0	1	382.125	0	130
UMAG_00003	uncharacterized protein	1	3	0	242	563	0
UMAG_00005	probable Benzoate 4-monooxygenase cytochrome P450	4	1	0	212.25	114	0
UMAG_00006	related to IZH3 - membrane protein involved in zinc ion homeostasis	2	4	0	1287	330.5	0
UMAG_00008	uncharacterized protein	1	3	0	103	194.333	0
UMAG_00011	probable AMD2 - amidase	1	2	0	106	212	0
UMAG_00017	uncharacterized protein	1	2	0	306	150.5	0
UMAG_00020	related to l-azetidine-2-carboxylic acid acetyltransferase	1	1	0	138	111	0
UMAG_00029	probable myo-inositol oxygenase	4	2	0	309.25	356	0
UMAG_00032	uncharacterized protein	1	2	0	129	158.5	0
UMAG_00050	uncharacterized protein	2	3	0	247	141.667	0
UMAG_00053	probable 3-dehydroquinate dehydratase	3	5	0	418.333	890.4	0
UMAG_00059	related to 3-mercaptopyruvate sulfurtransferase	2	3	0	162	180.333	0
UMAG_00067	related to ubiquitin-protein ligase e3 component	5	5	0	606.2	493	0
UMAG_00072	uncharacterized protein	1	3	0	135	274.333	0
UMAG_00078	Phenylalanine ammonia-lyase	1	3	0	572	145.333	0
UMAG_00079	uncharacterized protein	6	2	0	222.333	535	0
UMAG_00090	uncharacterized protein	1	1	0	170	340	0
UMAG_00096	probable ZRT2 - Zinc transporter II	1	1	0	383	137	0
UMAG_00101	related to DNA polymerase eta	2	1	0	450.5	494	0
UMAG_00109	probable DAK2 - dihydroxyacetone kinase	5	2	0	173.6	146.5	0
UMAG_00113	related to transcriptional activator acu-15	4	1	0	339.25	116	0
UMAG_00131	related to NADPH quinone oxidoreductase homolog PIG3	2	1	0	136.5	117	0
UMAG_00133	related to acetylhydrolase	5	1	0	671	483	0
UMAG_00154	related to Para-nitrobenzyl esterase	2	5	0	147.5	217	0
UMAG_00157	probable pyruvate kinase	3	1	0	308	717	0
UMAG_00168	related to Cell division control protein 15	3	1	0	507	121	0
UMAG_00169	related to AUT1 - essential for autophagocytosis	2	1	0	322.5	126	0
UMAG_00176	probable SAC1 - recessive suppressor of secretory defect	4	1	0	248	176	0
UMAG_00182	related to Lipase 2 precursor	2	1	0	165.5	118	0
UMAG_00195	uncharacterized protein	8	5	0	191	139.6	0
UMAG_00199	related to eIF3h -translation initiation factor 3 subunit H	1	1	0	146	102	0
UMAG_00202	related to Cytochrome P450 4F8	3	3	0	333	192.333	0
UMAG_00229	uncharacterized protein	4	2	0	384	356.5	0
UMAG_00241	uncharacterized protein	1	1	0	135	119	0
UMAG_00259	probable ELP3 - subunit of elongator/RNAPII holoenzyme with histone acetylase activity	1	1	0	117	107	0
UMAG_00262	uncharacterized protein	3	1	0	244.667	109	0
UMAG_00273	uncharacterized protein	1	2	0	515	197	0
UMAG_00292	related to WD repeat protein PWP1	4	4	0	155	262.25	0
UMAG_00298	related to ubiquitin-specific processing protease	3	2	0	393.667	163	0
UMAG_00344	uncharacterized protein	1	4	0	1274	537.25	0
UMAG_00378	uncharacterized protein	1	1	0	115	111	0
UMAG_00381	probable NADH2 dehydrogenase (ubiquinone) 40K chain	1	1	0	155	181	0
UMAG_00392	uncharacterized protein	2	2	0	100.5	114	0
UMAG_00450	related to multidrug resistance protein	1	3	0	122	189.333	0
UMAG_00460	related to exosome complex exonuclease	2	2	0	453	235	0
UMAG_00468	related to glycinamide ribonucleotide transformylase	2	1	0	233	1511	0
UMAG_00469	probable histone H2A F/Z family member HTZ1	2	2	0	580.5	540.5	0
UMAG_00477	related to Monocarboxylate transporter 1	1	5	0	145	282.4	0
UMAG_00478	uncharacterized protein	1	4	0	124	309.5	0
UMAG_00495	uncharacterized protein	2	1	0	105.5	147	0
UMAG_00522	uncharacterized protein	1	2	0	115	496	0
UMAG_00542	related to HRD1 - ubiquitin-protein ligase	3	2	0	307.333	176.5	0
UMAG_00548	related to GDA1 - guanosine diphosphatase	5	2	0	341.4	123	0
UMAG_00557	probable AMS1 - alpha-mannosidase	1	1	0	113	156	0
UMAG_00562	uncharacterized protein	2	8	0	125.5	135.25	0
UMAG_00583	uncharacterized protein	1	3	0	436	437.333	0
UMAG_00593	uncharacterized protein	2	4	0	1178.5	471.5	0
UMAG_00603	uncharacterized protein	3	2	0	232.333	115	0
UMAG_00612	related to RKR1 - RING domain E3 ubiquitin ligase	1	2	0	1387	216	0
UMAG_00632	uncharacterized protein	1	1	0	172	104	0
UMAG_00636	uncharacterized protein	1	1	0	110	116	0
UMAG_00645	uncharacterized protein	2	1	0	311.5	106	0
UMAG_00650	related to Progesterone 5-beta-reductase	2	2	0	172	127	0
UMAG_00672	probable urate oxidase (uricase)	1	1	0	253	219	0
UMAG_00679	related to VBA1 - Vacuolar Basic Amino acid transporter	1	4	0	247	183.25	0
UMAG_00701	uncharacterized protein	2	5	0	1541.5	194	0
UMAG_00703	G-protein beta subunit Bpp1	1	1	0	101	407	0
UMAG_00727	uncharacterized protein	1	5	0	311	149.6	0
UMAG_00734	uncharacterized protein	6	1	0	192	380	0
UMAG_00736	uncharacterized protein	7	3	0	286.286	125.333	0
UMAG_00737	probable splicing factor 3B subunit 3	7	4	0	391.429	465.75	0
UMAG_00738	uncharacterized protein	1	2	0	263	146.5	0
UMAG_00743	related to UTP25 - nucleolar protein required for 35S pre-RNA processing and 40S ribosomal subunit biogenesis	2	6	0	206	160.5	0
UMAG_00755	uncharacterized protein	2	1	0	154	124	0
UMAG_00762	uncharacterized protein	1	2	0	128	109	0
UMAG_00767	uncharacterized protein	1	3	0	124	217.667	0
UMAG_00770	probable URA7 - CTP synthase 1	1	3	0	105	140.667	0
UMAG_00771	uncharacterized protein	2	2	0	936.5	249.5	0
UMAG_00785	uncharacterized protein	2	2	0	149.5	129.5	0
UMAG_00805	uncharacterized protein	1	3	0	102	191	0
UMAG_00810	related to ALK1 - protein kinase	1	1	0	128	127	0
UMAG_00813	uncharacterized protein	1	1	0	107	147	0
UMAG_00815	related to multidrug resistant protein	3	2	0	582	132	0
UMAG_00816	probable thiamine biosynthesis protein nmt1	1	2	0	724	325.5	0
UMAG_00822	uncharacterized protein	1	3	0	424	210	0
UMAG_00835	related to RRP3 - protein involved in rRNA processing	2	3	0	160.5	135.667	0
UMAG_00840	uncharacterized protein	5	1	0	139.2	176	0
UMAG_00844	succinate dehydrogenase [ubiquinone] iron-sulfur protein, mitochondrial precursor	2	1	0	325.5	268	0
UMAG_00862	probable RPL14B - ribosomal protein	2	1	0	618.5	146	0
UMAG_00866	related to Endoglucanase	1	1	0	124	202	0
UMAG_00867	probable RPS22A - ribosomal protein S15a.e.c10, cytosolic	2	1	0	285	349	0
UMAG_00871	related to TRL1 - tRNA ligase	2	1	0	200.5	120	0
UMAG_00872	probable HOM3 - L-aspartate 4-P-transferase	1	1	0	260	768	0
UMAG_00876	related to SPR1 - exo-1,3-beta-glucanase precursor	1	1	0	359	214	0
UMAG_00880	related to tRNA dihydrouridine synthase	3	3	0	230.333	128	0
UMAG_00891	related to cell wall protein UTR2	1	3	0	470	1099.67	0
UMAG_00896	Kinesin-7a motor protein	1	4	0	138	148	0
UMAG_00913	glyoxaloxidase 2	2	6	0	1183	297.5	0
UMAG_00924	probable translation elongation factor eEF-1 alpha chain	1	1	0	611	301	0
UMAG_00927	uncharacterized protein	1	1	0	219	123	0
UMAG_00929	uncharacterized protein	1	1	0	167	107	0
UMAG_00931	uncharacterized protein	2	1	0	246	124	0
UMAG_00945	probable ARG6 - n-acetyl-gamma-glutamyl-phosphate reductase	1	1	0	142	116	0
UMAG_00961	uncharacterized protein	1	1	0	128	443	0
UMAG_00965	related to carotenoid cleavage dioxygenase 1	3	5	0	323	158.2	0
UMAG_00990	related to RKM1 - SET-domain lysine-N-methyltransferase	2	1	0	122	208	0
UMAG_00992	related to protein tyrosine phosphatase PPS1	5	1	0	221	473	0
UMAG_00996	uncharacterized protein	11	1	0	287.818	116	0
UMAG_00997	related to GCD7 - translation initiation factor eIF2b, 43 kDa subunit	1	1	0	1661	104	0
UMAG_01005	probable ATP citrate lyase subunit 1	1	1	0	348	118	0
UMAG_01027	uncharacterized protein	2	1	0	146	173	0
UMAG_01038	uncharacterized protein	1	5	0	151	295	0
UMAG_01121	probable RPN8 - 26S proteasome regulatory subunit	1	1	0	110	127	0
UMAG_01131	related to Deoxyribodipyrimidine photo-lyase	1	2	0	1144	172.5	0
UMAG_01138	uncharacterized protein	1	1	0	226	142	0
UMAG_01148	uncharacterized protein	3	3	0	132.333	260.333	0
UMAG_01166	related to APG2 - required for sporulation	6	1	0	269.833	109	0
UMAG_01170	uncharacterized protein	2	2	0	122.5	117	0
UMAG_01177	related to MSF1 - phenylalanine--tRNA ligase alpha chain, mitochondrial	1	2	0	185	168	0
UMAG_01180	probable protein kinase CK2 alpha subunit	1	1	0	278	238	0
UMAG_01187	uncharacterized protein	2	1	0	115	568	0
UMAG_01192	uncharacterized protein	3	2	0	137.333	119	0
UMAG_01198	related to Deoxyribose-phosphate aldolase	1	1	0	128	119	0
UMAG_01205	cation-transporting ATPase	2	2	0	973	420	0
UMAG_01227	uncharacterized protein	1	1	0	192	106	0
UMAG_01229	uncharacterized protein	12	1	0	145.583	117	0
UMAG_01230	related to NTE1 - Serine esterase	1	8	0	110	184.375	0
UMAG_01270	probable aminopeptidase P, cytoplasmic	1	2	0	310	258	0
UMAG_01271	related to NAM8 - meiotic recombination protein	3	3	0	578.667	175	0
UMAG_01281	related to general alpha-glucoside permease	1	3	0	380	177.333	0
UMAG_01286	related to PTC5 - putative 2C protein phosphatase (PP2Cs)	2	4	0	291.5	268.75	0
UMAG_01287	uncharacterized protein	1	1	0	143	110	0
UMAG_01289	related to AXL2 - required for axial pattern of budding	3	1	0	202.333	128	0
UMAG_01298	uncharacterized protein	1	2	0	153	183.5	0
UMAG_01359	uncharacterized protein	1	5	0	140	208.4	0
UMAG_01364	probable GSP1 - GTP-binding protein of the ras superfamily	1	1	0	812	637	0
UMAG_01367	probable alpha-adaptin C	3	3	0	394.333	179.667	0
UMAG_01371	related to RRN3 - RNA polymerase I specific transcription factor	1	1	0	150	137	0
UMAG_01377	uncharacterized protein	3	1	0	742	165	0
UMAG_01378	uncharacterized protein	5	7	0	116.8	232.571	0
UMAG_01379	related to IMP1 - protease, mitochondrial	4	2	0	151.5	538	0
UMAG_01402	probable ARO2 - chorismate synthase	1	1	0	125	114	0
UMAG_01408	probable MCA1 - Metacaspase	1	1	0	238	109	0
UMAG_01424	probable Cytochrome P450 monooxygenase/Phenylacetate hydroxylase	2	1	0	107	296	0
UMAG_01434	siderophore peptide synthetase involved in ferrichromeA biosynthesis	8	2	0	523.25	317	0
UMAG_01436	uncharacterized protein	5	1	0	340.8	1126	0
UMAG_01456	uncharacterized protein	1	4	0	1082	178.5	0
UMAG_01464	uncharacterized protein	5	2	0	131.8	380.5	0
UMAG_01469	uncharacterized protein	1	2	0	111	115	0
UMAG_01503	uncharacterized protein	7	1	0	339.571	289	0
UMAG_01515	related to ECM4 - protein involved in cell wall biogenesis and architecture	2	1	0	486.5	156	0
UMAG_01521	Dihydroorotase	2	2	0	115.5	335.5	0
UMAG_01523	Forkhead transcription factor required for pathogenic development	1	1	0	112	164	0
UMAG_01524	uncharacterized protein	3	1	0	156.667	122	0
UMAG_01547	uncharacterized protein	2	2	0	223.5	332	0
UMAG_01566	uncharacterized protein	1	4	0	111	323	0
UMAG_01567	related to 2,5-diketo-D-gluconic acid reductase	3	1	0	215.667	192	0
UMAG_01569	related to BRE4 - protein involved in endocytosis	6	6	0	277.333	236.5	0
UMAG_01574	uncharacterized protein	2	1	0	322	389	0
UMAG_01580	related to NCR1 - transmembrane glycoprotein, involved in sphingolipid metabolism	1	1	0	116	109	0
UMAG_01604	related to Endo-1,4-beta-mannosidase	2	1	0	277.5	102	0
UMAG_01621	related to BNA3 - kynurenine aminotransferase	1	2	0	212	366.5	0
UMAG_01624	probable SEC23 - component of COPII coat of ER-golgi vesicles	5	1	0	216.6	196	0
UMAG_01638	uncharacterized protein	6	2	0	308.833	290.5	0
UMAG_01649	uncharacterized protein	3	1	0	116.667	222	0
UMAG_01654	uncharacterized protein	4	1	0	203	275	0
UMAG_01664	probable MET22 - protein ser/thr phosphatase	2	1	0	119	332	0
UMAG_01665	uncharacterized protein	4	1	0	236	104	0
UMAG_01669	probable VPS4 - vacuolar sorting protein	2	1	0	169.5	142	0
UMAG_01673	related to UTP5 - U3 snoRNP protein	2	1	0	129.5	128	0
UMAG_01679	probable MCM3 - subunit of pre-replication complex	1	2	0	118	326	0
UMAG_01686	uncharacterized protein	1	1	0	107	223	0
UMAG_01694	uncharacterized protein	3	1	0	774.667	117	0
UMAG_01701	uncharacterized protein	1	3	0	154	251.333	0
UMAG_01705	uncharacterized protein	1	1	0	204	867	0
UMAG_01711	related to Glucose dehydrogenase [acceptor] precursor	1	1	0	2747	171	0
UMAG_01712	related to AIM2 - cytoplasmic protein involved in mitochondrial function or organization	1	1	0	192	141	0
UMAG_01746	uncharacterized protein	2	2	0	122	127.5	0
UMAG_01750	uncharacterized protein	3	3	0	841.667	474.667	0
UMAG_01753	probable GCY1 - galactose-induced protein of aldo/keto reductase family	1	1	0	118	127	0
UMAG_01758	related to ABC transporter	3	5	0	749.667	255.4	0
UMAG_01774	uncharacterized protein	4	5	0	149.25	141.6	0
UMAG_01782	related to peroxisomal membrane protein PMP47B	1	2	0	1630	113.5	0
UMAG_01787	related to homocysteine S-methyltransferase	1	1	0	176	649	0
UMAG_01800	related to molybdopterin synthase large subunit	2	3	0	343.5	242.667	0
UMAG_01811	related to complex I intermediate-associated protein CIA30 precursor, mitochondrial	1	1	0	288	1313	0
UMAG_01817	uncharacterized protein	1	1	0	147	198	0
UMAG_01832	uncharacterized protein	2	2	0	117	396.5	0
UMAG_01856	related to PET8 protein, member of the mitochondrial carrier (MCF) family	1	2	0	927	358	0
UMAG_01874	uncharacterized protein	1	1	0	109	496	0
UMAG_01875	probable GAL7 - UDP-glucose--hexose-1-phosphate uridylyltransferase	2	1	0	154.5	107	0
UMAG_01889	uncharacterized protein	1	6	0	111	487.5	0
UMAG_01894	uncharacterized protein	1	2	0	105	149	0
UMAG_01898	related to endo-1,3(4)-beta-glucanase	1	2	0	201	152	0
UMAG_01917	uncharacterized protein	1	1	0	1310	439	0
UMAG_01923	uncharacterized protein	1	1	0	124	113	0
UMAG_01929	uncharacterized protein	1	3	0	141	237.333	0
UMAG_01932	related to PMS1 - DNA mismatch repair protein	1	1	0	416	116	0
UMAG_01936	related to 4-coumarate-CoA ligase	3	1	0	229.333	119	0
UMAG_01941	uncharacterized protein	1	2	0	134	376.5	0
UMAG_01945	probable SUC2 - invertase (sucrose hydrolyzing enzyme)	1	1	0	108	121	0
UMAG_01946	uncharacterized protein	3	1	0	414.667	292	0
UMAG_01976	uncharacterized protein	2	1	0	229	174	0
UMAG_01986	probable sterol carrier protein	4	1	0	397.75	109	0
UMAG_01987	uncharacterized protein	3	3	0	336	153.667	0
UMAG_01995	uncharacterized protein	8	5	0	1380.25	299.2	0
UMAG_02005	uncharacterized protein	2	3	0	257.5	616.667	0
UMAG_02012	uncharacterized protein	1	4	0	454	212	0
UMAG_02031	uncharacterized protein	4	3	0	199.5	229	0
UMAG_02041	uncharacterized protein	1	4	0	248	416.5	0
UMAG_02044	probable METHIONYL-TRNA SYNTHETASE, mitochondrial	2	1	0	121.5	105	0
UMAG_02055	related to RNA14 - component of pre-mRNA 3`-end processing factor CF I	2	3	0	182	326.667	0
UMAG_02097	related to enoyl-CoA hydratase	2	2	0	747.5	123	0
UMAG_02114	uncharacterized protein	2	1	0	724	104	0
UMAG_02135	effector family protein Eff1-5	4	1	0	177.75	353	0
UMAG_02144	related to Deoxyribodipyrimidine photolyase	1	4	0	168	375.75	0
UMAG_02150	probable xylitol dehydrogenase	3	2	0	691.667	864	0
UMAG_02159	related to amino acid transport protein	1	2	0	126	135	0
UMAG_02170	related to RKM2 - ribosomal protein lysine methyltransferase	1	1	0	306	1189	0
UMAG_02172	related to methylglyoxal reductase (NADPH-dependent)	1	4	0	122	352	0
UMAG_02179	uncharacterized protein	1	3	0	158	159	0
UMAG_02186	uncharacterized protein	4	3	0	196.75	299.667	0
UMAG_02199	uncharacterized protein	2	1	0	371	196	0
UMAG_02255	related to phosphatidic acid-preferring phospholipase A1	4	2	0	178.25	190.5	0
UMAG_02259	uncharacterized protein	5	1	0	581.8	124	0
UMAG_02260	uncharacterized protein	7	1	0	134.571	120	0
UMAG_02268	uncharacterized protein	1	2	0	135	129.5	0
UMAG_02283	uncharacterized protein	1	2	0	328	414	0
UMAG_02296	uncharacterized protein	1	1	0	552	325	0
UMAG_02301	related to C2H2-type zinc finger protein	1	1	0	308	127	0
UMAG_02332	uncharacterized protein	3	3	0	884	314.667	0
UMAG_02346	probable RNA-binding protein	4	3	0	398.25	525.667	0
UMAG_02365	probable CTP1 - Mitochondrial citrate transporter - member of the mitochondrial carrier (MCF) family	2	1	0	132.5	214	0
UMAG_02395	related to ferric reductase	2	6	0	195	390.333	0
UMAG_02410	uncharacterized protein	2	1	0	308	306	0
UMAG_02415	related to anti-silencing protein 1	1	1	0	125	254	0
UMAG_02422	related to CDC24 - GTP/GDP exchange factor for Cdc42p	1	4	0	186	181	0
UMAG_02423	uncharacterized protein	2	1	0	162.5	157	0
UMAG_02428	uncharacterized protein	3	2	0	923	1146.5	0
UMAG_02439	related to REI1 - cytoplasmic pre-60S factor	1	2	0	113	118.5	0
UMAG_02472	uncharacterized protein	4	1	0	183.25	111	0
UMAG_02485	probable GTP-binding protein ypt5	2	2	0	108	571.5	0
UMAG_02504	uncharacterized protein	1	1	0	118	909	0
UMAG_02529	uncharacterized protein	4	1	0	348.25	276	0
UMAG_02535	uncharacterized protein	4	3	0	130.75	404.667	0
UMAG_02551	uncharacterized protein	1	3	0	106	374.667	0
UMAG_02561	probable NOP58 - required for pre-18S rRNA processing	1	1	0	133	209	0
UMAG_02576	related to Sterol regulatory element binding protein cleavage-activating protein	1	1	0	495	1089	0
UMAG_02579	related to RFA2 - DNA replication factor A, 36 kDa subunit	3	1	0	316.667	359	0
UMAG_02583	probable FAT1 - Long-chain fatty acid transporter	2	2	0	120	269	0
UMAG_02603	related to Myosin heavy chain	3	1	0	135	124	0
UMAG_02619	related to TAF2 - component of TFIID complex	1	8	0	172	160	0
UMAG_02623	uncharacterized protein	2	2	0	110.5	230.5	0
UMAG_02631	uncharacterized protein	2	1	0	158	112	0
UMAG_02642	uncharacterized protein	1	2	0	159	541.5	0
UMAG_02662	probable periodic tryptophan protein PWP2	3	4	0	242.333	249.75	0
UMAG_02677	related to regulatory protein SET1	1	1	0	104	109	0
UMAG_02686	related to ATM1 - Mitochondrial inner membrane ABC transporter involved in the maturation of cytosolic iron-sulfur (Fe/S) cluster-containing proteins	3	2	0	466.333	122.5	0
UMAG_02701	uncharacterized protein	9	1	0	365.222	2061	0
UMAG_02710	probable HHF1 - histone H4	2	1	0	359.5	1141	0
UMAG_02725	related to molybdenum cofactor biosynthetic protein	2	2	0	126.5	107	0
UMAG_02742	related to CYS4 - Cystathionine beta-synthase	1	1	0	1100	1028	0
UMAG_02752	uncharacterized protein	6	1	0	555.5	242	0
UMAG_02755	uncharacterized protein	1	1	0	360	124	0
UMAG_02757	uncharacterized protein	6	1	0	249.333	104	0
UMAG_02762	related to Enoyl-CoA hydratase	1	3	0	112	375.667	0
UMAG_02765	uncharacterized protein	4	7	0	601.5	316.857	0
UMAG_02770	uncharacterized protein	1	3	0	125	371	0
UMAG_02771	uncharacterized protein	1	3	0	125	202.667	0
UMAG_02773	probable RPL34B - ribosomal protein L34.e	1	1	0	295	567	0
UMAG_02791	related to GABA permease	2	2	0	176	115.5	0
UMAG_02796	probable ATP-binding multidrug cassette transport protein	5	7	0	175.6	171	0
[truncated: 1,465 more rows]
