# Supplementary material for: Transcriptome analysis of smut fungi reveals widespread intergenic transcription and conserved antisense transcript expression
Source: BMC Genomics. 2017 May 2;18:340. doi: 10.1186/s12864-017-3720-8 (PMC5414199; doi:10.1186/s12864-017-3720-8)
Supplement: Supplementary file 15 — U. hordei predicted antisense and putative orthologs with predicted antisense. (XLSX 392 kb) [file 12864_2017_3720_MOESM15_ESM.xlsx]

## Sheet: Additional file 11
Additional file 11: U. hordei predicted antisense and putative orthologs with predicted antisense
U. hordei Id	U. hordei Description	UH Antisense Predicted	UM Antisense Predicted	SR Antisense Predicted	UH Antisense Avg (bp)	UM Antisense Avg (bp)	SR Antisense Avg (bp)
trna21	Thr tRNA predicted by tRNAscan-SE	1	0	0	565	0	0
trna64	Gln tRNA predicted by tRNAscan-SE	1	0	0	361	0	0
trna95	Leu tRNA predicted by tRNAscan-SE	2	0	0	178	0	0
trna98	Pseudo tRNA predicted by tRNAscan-SE	1	0	0	103	0	0
UHOR_00005	uncharacterized protein	3	0	0	125.667	0	0
UHOR_00007	uncharacterized protein	2	0	0	177	0	0
UHOR_00031	uncharacterized protein	2	0	0	273	0	0
UHOR_00056	uncharacterized protein	2	0	0	115	0	0
UHOR_00063	uncharacterized protein	1	0	0	117	0	0
UHOR_00066	probable mfs-multidrug-resistance transporter	1	0	0	680	0	0
UHOR_00068	uncharacterized protein	2	0	0	183.5	0	0
UHOR_00082	related to flavin oxidoreductase	2	0	0	112	0	0
UHOR_00090	uncharacterized protein	1	0	0	152	0	0
UHOR_00115	uncharacterized protein	4	0	0	410	0	0
UHOR_00142	uncharacterized protein	1	0	0	112	0	0
UHOR_00153	uncharacterized protein	1	0	0	128	0	0
UHOR_00155	uncharacterized protein	1	0	0	919	0	0
UHOR_00159	related to YTP1	3	0	0	242	0	0
UHOR_00168	probable iron transport multicopper oxidase	1	0	0	176	0	0
UHOR_00189	probable UDP-glucose 6-dehydrogenase	1	0	0	152	0	0
UHOR_00198	uncharacterized protein	1	0	0	320	0	0
UHOR_00223	uncharacterized protein	2	0	0	854	0	0
UHOR_00266	uncharacterized protein	2	0	0	130	0	0
UHOR_00274	uncharacterized protein	2	0	0	448	0	0
UHOR_00281	related to translation initiation factor 3 (47 kDa subunit)	1	0	0	234	0	0
UHOR_00346	uncharacterized protein	2	0	0	325.5	0	0
UHOR_00386	probable RPP1A - 60S large subunit acidic ribosomal protein a1	1	0	0	107	0	0
UHOR_00403	related to 3-oxoacyl-[acyl-carrier protein] reductase	1	0	0	109	0	0
UHOR_00404	uncharacterized protein	1	0	0	159	0	0
UHOR_00428	uncharacterized protein	3	0	0	637	0	0
UHOR_00431	probable casein kinase I	2	0	0	252.5	0	0
UHOR_00434	related to M-phase inducer phosphatase	1	0	0	127	0	0
UHOR_00435	uncharacterized protein	3	0	0	199.667	0	0
UHOR_00452	related to trna methyltransferase	1	0	0	126	0	0
UHOR_00470	related to N-acetylglucosaminyl-phosphatidylinositol de-N-acetylase	1	0	0	146	0	0
UHOR_00485	probable RNA helicase dbp2 (DEAD box protein)	2	0	0	119	0	0
UHOR_00496	related to MPE1 - subunit of CPF involved 3' end formation of mRNA	1	0	0	102	0	0
UHOR_00512	uncharacterized protein	1	0	0	112	0	0
UHOR_00526	uncharacterized protein	4	0	0	119.75	0	0
UHOR_00529	uncharacterized protein	2	0	0	173	0	0
UHOR_00540	uncharacterized protein	2	0	0	194.5	0	0
UHOR_00546	related to Sentrin-specific protease 1	2	0	0	159	0	0
UHOR_00577	probable DAL5 - Allantoate and ureidosuccinate permease	1	0	0	117	0	0
UHOR_00589	related to eukaryotic initiation factor 3e subunit	2	0	0	293.5	0	0
UHOR_00593	related to THG1 - protein required for tRNA-His guanylylation at 5 prime end	3	0	0	280.333	0	0
UHOR_00597	uncharacterized protein	2	0	0	170	0	0
UHOR_00601	uncharacterized protein	5	0	0	174	0	0
UHOR_00604	uncharacterized protein	1	0	0	108	0	0
UHOR_00606	uncharacterized protein	1	0	0	406	0	0
UHOR_00631	uncharacterized protein	1	0	0	643	0	0
UHOR_00657	related to ubiquitin protein ligase e3	4	0	0	139.25	0	0
UHOR_00662	probable mitogen-activated protein kinase MpkA	1	0	0	1239	0	0
UHOR_00674	probable TPS1 - alpha,alpha-trehalose-phosphate synthase, 56 KD subunit	1	0	0	344	0	0
UHOR_00685	uncharacterized protein	2	0	0	170.5	0	0
UHOR_00688	related to 50S ribosomal protein L35	1	0	0	297	0	0
UHOR_00713	related to MCD4 - sporulation protein	2	0	0	127	0	0
UHOR_00748	transmembrane mucin involved in surface sensing via MAP-kinase cascade	1	0	0	3859	0	0
UHOR_00763	uncharacterized protein	2	0	0	174	0	0
UHOR_00788	probable NADH-ubiquinone oxidoreductase 21 kDa subunit, mitochondrial precursor	1	0	0	231	0	0
UHOR_00813	probable carboxylic acid transport protein JEN1	1	0	0	128	0	0
UHOR_00836	uncharacterized protein	1	0	0	303	0	0
UHOR_00873	related to FCP1 - TFIIF interacting component of CTD phosphatase	1	0	0	107	0	0
UHOR_00894	uncharacterized protein	1	0	0	831	0	0
UHOR_00903	probable casein kinase-1 hhp1	4	0	0	228.25	0	0
UHOR_00920	uncharacterized protein	1	0	0	889	0	0
UHOR_00947	uncharacterized protein	1	0	0	647	0	0
UHOR_00973	uncharacterized protein	1	0	0	595	0	0
UHOR_00994	probable Family 9 glycosyl hydrolase	2	0	0	218.5	0	0
UHOR_01012	related to GPI - transamidase subunit	1	0	0	233	0	0
UHOR_01018	probable ubiquitin-protein ligase	1	0	0	378	0	0
UHOR_01025	related to NADH:ubiquinone oxidoreductase 14 kda	2	0	0	175	0	0
UHOR_01029	related to SIP2 - subunit of the Snf1 serine/threonine protein kinase complex	2	0	0	123	0	0
UHOR_01041	uncharacterized protein	1	0	0	124	0	0
UHOR_01047	related to anaphase promoting complex subunit 10	1	0	0	1019	0	0
UHOR_01052	uncharacterized protein	1	0	0	109	0	0
UHOR_01086	uncharacterized protein	1	0	0	101	0	0
UHOR_01102	uncharacterized protein	1	0	0	1469	0	0
UHOR_01104	related to sugar transport protein	3	0	0	374.667	0	0
UHOR_01148	probable Splicing factor 3B subunit 5	2	0	0	454	0	0
UHOR_01149	uncharacterized protein	1	0	0	159	0	0
UHOR_01152	uncharacterized protein	1	0	0	536	0	0
UHOR_01171	uncharacterized protein	1	0	0	246	0	0
UHOR_01203	probable carnitine O-acetyltransferase, mitochondrial precursor	2	0	0	121.5	0	0
UHOR_01204	uncharacterized protein	2	0	0	531	0	0
UHOR_01209	uncharacterized protein	3	0	0	334.667	0	0
UHOR_01210	uncharacterized protein	1	0	0	183	0	0
UHOR_01220	uncharacterized protein	1	0	0	811	0	0
UHOR_01235	probable COP9 signalosome complex subunit 2	1	0	0	126	0	0
UHOR_01243	related to FRE4 - Ferric reductase	3	0	0	397	0	0
UHOR_01262	uncharacterized protein	1	0	0	635	0	0
UHOR_01271	related to cyclopropane-fatty-acyl-phospholipid synthase	1	0	0	118	0	0
UHOR_01273	uncharacterized protein	1	0	0	128	0	0
UHOR_01279	related to BFR1 - Nuclear segregation protein	1	0	0	129	0	0
UHOR_01286	related to GIS2 - Putative zinc finger protein, proposed to be involved in the RAS/cAMP signaling pathway	3	0	0	126	0	0
UHOR_01288	uncharacterized protein	1	0	0	1039	0	0
UHOR_01312	uncharacterized protein	1	0	0	323	0	0
UHOR_01323	uncharacterized protein	1	0	0	212	0	0
UHOR_01326	uncharacterized protein	1	0	0	236	0	0
UHOR_01341	probable U6 snRNA-associated Sm-like protein LSm6	2	0	0	1471.5	0	0
UHOR_01345	uncharacterized protein	2	0	0	129	0	0
UHOR_01375	related to TFIIH basal transcription factor complex p34 subunit	2	0	0	667	0	0
UHOR_01376	related to DBP6 - ATP-dependent RNA helicase	1	0	0	122	0	0
UHOR_01377	uncharacterized protein	3	0	0	138.667	0	0
UHOR_01378	probable RFC5 - DNA replication factor C, 40 KD subunit	1	0	0	110	0	0
UHOR_01379	uncharacterized protein	2	0	0	250.5	0	0
UHOR_01396	related to DSK2 - ubiquitin-like protein	3	0	0	154.667	0	0
UHOR_01398	uncharacterized protein	1	0	0	104	0	0
UHOR_01400	uncharacterized protein	1	0	0	441	0	0
UHOR_01406	uncharacterized protein	1	0	0	114	0	0
UHOR_01411	uncharacterized protein	1	0	0	493	0	0
UHOR_01415	probable CYB2 - L-lactate dehydrogenase (cytochrome b2)	1	0	0	720	0	0
UHOR_01444	uncharacterized protein	2	0	0	359.5	0	0
UHOR_01454	uncharacterized protein	1	0	0	148	0	0
UHOR_01462	uncharacterized protein	1	0	0	356	0	0
UHOR_01489	uncharacterized protein	1	0	0	130	0	0
UHOR_01534	uncharacterized protein	5	0	0	930.8	0	0
UHOR_01539	uncharacterized protein	1	0	0	1066	0	0
UHOR_01540	related to 6-phosphofructo-2-kinase	6	0	0	245.5	0	0
UHOR_01575	uncharacterized protein	1	0	0	702	0	0
UHOR_01583	probable Siderophore biosynthesis regulatory protein URBS1	1	0	0	123	0	0
UHOR_01648	uncharacterized protein	1	0	0	242	0	0
UHOR_01653	related to CKB1 - casein kinase II, beta subunit	1	0	0	335	0	0
UHOR_01657	uncharacterized protein	2	0	0	819.5	0	0
UHOR_01664	uncharacterized protein	1	0	0	418	0	0
UHOR_01681	uncharacterized protein	2	0	0	211	0	0
UHOR_01724	related to RSM25 - mitochondrial ribosomal protein, small subunit	1	0	0	122	0	0
UHOR_01728	uncharacterized protein	2	0	0	371.5	0	0
UHOR_01755	uncharacterized protein	1	0	0	1008	0	0
UHOR_01761	related to SEN1 protein	2	0	0	2129.5	0	0
UHOR_01797	uncharacterized protein	1	0	0	353	0	0
UHOR_01812	uncharacterized protein	4	0	0	212.75	0	0
UHOR_01813	related to 8-amino-7-oxononanoate synthase	3	0	0	214.667	0	0
UHOR_01831	probable SSC1 - mitochondrial HSP70 member	1	0	0	111	0	0
UHOR_01837	related to vacuolar segregation protein PEP7	2	0	0	554	0	0
UHOR_01838	uncharacterized protein	2	0	0	123.5	0	0
UHOR_01856	related to dolichyl-phosphate beta-glucosyltransferase	1	0	0	401	0	0
UHOR_01869	uncharacterized protein	2	0	0	139	0	0
UHOR_01870	uncharacterized protein	1	0	0	114	0	0
UHOR_01876	probable LSM3 - U6 snRNA-associated Sm-like protein	1	0	0	366	0	0
UHOR_01917	uncharacterized protein	1	0	0	112	0	0
UHOR_01938	related to DNA Polymerase iota (POLI)	5	0	0	254.8	0	0
UHOR_01953	related to GLE1 - RNA export mediator	3	0	0	816	0	0
UHOR_01961	related to TIP41 - negatively regulates the TOR signaling pathway	2	0	0	259.5	0	0
UHOR_01970	probable DLD2 - D-lactate dehydrogenase	2	0	0	139.5	0	0
UHOR_01971	probable serine/threonine protein phosphatase 4 catalytic subunit	1	0	0	113	0	0
UHOR_01986	probable 60S ribosomal protein L18	1	0	0	395	0	0
UHOR_01988	uncharacterized protein (N-terminal fragment)	1	0	0	107	0	0
UHOR_01998	uncharacterized protein	3	0	0	407	0	0
UHOR_02024	uncharacterized protein	1	0	0	204	0	0
UHOR_02040	related to alcohol dehydrogenase	1	0	0	276	0	0
UHOR_02047	uncharacterized protein	2	0	0	623	0	0
UHOR_02064	uncharacterized protein	1	0	0	146	0	0
UHOR_02077	uncharacterized protein	1	0	0	119	0	0
UHOR_02092	related to REX4 - strong similarity to X.laevis XPMC2 protein	1	0	0	126	0	0
UHOR_02129	related to NUP49 - nuclear pore protein	3	0	0	214	0	0
UHOR_02145	uncharacterized protein	2	0	0	249	0	0
UHOR_02149	probable DNA replication licensing factor (nimQ)	1	0	0	102	0	0
UHOR_02188	uncharacterized protein	1	0	0	862	0	0
UHOR_02237	uncharacterized protein	2	0	0	150	0	0
UHOR_02239	uncharacterized protein	1	0	0	121	0	0
UHOR_02277	uncharacterized protein	1	0	0	146	0	0
UHOR_02279	probable PRP8 - U5 snRNP protein, pre-mRNA splicing factor	1	0	0	176	0	0
UHOR_02299	uncharacterized protein	2	0	0	174	0	0
UHOR_02315	uncharacterized protein	3	0	0	299.333	0	0
UHOR_02333	uncharacterized protein	1	0	0	109	0	0
UHOR_02356	uncharacterized protein	3	0	0	169	0	0
UHOR_02360	related to RPC17 - RNA polymerase III subunit C17	1	0	0	114	0	0
UHOR_02365	uncharacterized protein	1	0	0	215	0	0
UHOR_02388	related to AUR1 - inositol phosphorylceramide synthase	4	0	0	133.75	0	0
UHOR_02402	related to MRPL24 - mitochondrial ribosomal protein, large subunit	1	0	0	195	0	0
UHOR_02488	uncharacterized protein	2	0	0	154	0	0
UHOR_02508	related to mRNA export factor mex67	1	0	0	109	0	0
UHOR_02515	related to BOR1 - boron efflux transporter	3	0	0	393.667	0	0
UHOR_02530	uncharacterized protein	1	0	0	143	0	0
UHOR_02538	uncharacterized protein	2	0	0	488.5	0	0
UHOR_02555	uncharacterized protein	1	0	0	119	0	0
UHOR_02559	uncharacterized protein	4	0	0	164	0	0
UHOR_02561	probable glucosamine-6-phosphate isomerase	3	0	0	171	0	0
UHOR_02562	uncharacterized protein	1	0	0	135	0	0
UHOR_02566	uncharacterized protein	1	0	0	1600	0	0
UHOR_02573	uncharacterized protein	1	0	0	112	0	0
UHOR_02577	related to MXR2 - Methionine-R-sulfoxide reductase	1	0	0	107	0	0
UHOR_02585	probable GTP-binding protein	1	0	0	103	0	0
UHOR_02597	uncharacterized protein	1	0	0	112	0	0
UHOR_02598	probable ENA2 - Plasma membrane P-type ATPase	1	0	0	105	0	0
UHOR_02629	related to Endo-b-N-acetylglucosaminidase	1	0	0	456	0	0
UHOR_02631	uncharacterized protein	1	0	0	119	0	0
UHOR_02645	related to zinc transporter	3	0	0	218.333	0	0
UHOR_02656	uncharacterized protein	1	0	0	111	0	0
UHOR_02663	related to DNA ligase	1	0	0	678	0	0
UHOR_02676	probable protein disulfide-isomerase precursor	1	0	0	144	0	0
UHOR_02679	uncharacterized protein	2	0	0	194.5	0	0
UHOR_02691	related to OMA1 - Metalloendopeptidase of the mitochondrial inner membrane	3	0	0	144.333	0	0
UHOR_02713	uncharacterized protein	1	0	0	121	0	0
UHOR_02747	uncharacterized protein	1	0	0	360	0	0
UHOR_02756	related to CAR1 - Arginase	5	0	0	323.6	0	0
UHOR_02761	related to arsenite transporter ARR3	3	0	0	294	0	0
UHOR_02770	related to GIT1 - Glycerophosphoinositol transporter also able to mediate low-affinity phosphate transport	1	0	0	140	0	0
UHOR_02776	related to SEE1 - probable lysine methyltransferase	1	0	0	157	0	0
UHOR_02791	uncharacterized protein	1	0	0	269	0	0
UHOR_02812	uncharacterized protein	2	0	0	249	0	0
UHOR_02821	related to multidrug resistance protein	2	0	0	562	0	0
UHOR_02857	uncharacterized protein	3	0	0	129.333	0	0
UHOR_02860	uncharacterized protein	2	0	0	225	0	0
UHOR_02865	uncharacterized protein	1	0	0	238	0	0
UHOR_02873	probable C-8 sterol isomerase	1	0	0	166	0	0
UHOR_02875	uncharacterized protein	1	0	0	204	0	0
UHOR_02886	related to alpha-glucosidase	5	0	0	556.2	0	0
UHOR_02887	related to allantoate permease	1	0	0	285	0	0
UHOR_02892	related to cytochrome-c peroxidase precursor	1	0	0	468	0	0
UHOR_02905	uncharacterized protein	2	0	0	127.5	0	0
UHOR_02908	uncharacterized protein	2	0	0	250.5	0	0
UHOR_02925	uncharacterized protein	1	0	0	1088	0	0
UHOR_02928	probable Cyanate hydratase	1	0	0	102	0	0
UHOR_02930	uncharacterized protein	2	0	0	206	0	0
UHOR_02936	related to Cytochrome P450 4F8	2	0	0	1020	0	0
UHOR_02944	related to IRC20 - putative helicase	10	0	0	177.7	0	0
UHOR_02957	uncharacterized protein	1	0	0	568	0	0
UHOR_03012	related to 5-carboxyvanillate decarboxylase	1	0	0	182	0	0
UHOR_03034	uncharacterized protein	1	0	0	128	0	0
UHOR_03036	probable phosphate transport protein MIR1	1	0	0	164	0	0
UHOR_03044	related to NUG1 - Nuclear GTPase (involved in Ribosome biogenesis)	1	0	0	137	0	0
UHOR_03054	uncharacterized protein	1	0	0	192	0	0
UHOR_03083	related to ATG4 - essential for autophagy	4	0	0	212.75	0	0
UHOR_03118	related to YAP1802 - protein involved in clathrin cage assembly	3	0	0	516	0	0
UHOR_03128	related to multifunctional folic acid synthesis protein	1	0	0	125	0	0
UHOR_03140	uncharacterized protein	1	0	0	104	0	0
UHOR_03141	related to KOG1 - Subunit of TORC1, a rapamycin-sensitive complex involved in growth control	3	0	0	557.667	0	0
UHOR_03158	uncharacterized protein	2	0	0	457.5	0	0
UHOR_03159	uncharacterized protein	1	0	0	1176	0	0
UHOR_03174	related to ribonuclease T1	1	0	0	527	0	0
UHOR_03176	related to SWH1 - Member of an oxysterol-binding protein family	6	0	0	253	0	0
UHOR_03186	uncharacterized protein	1	0	0	102	0	0
UHOR_03188	uncharacterized protein	2	0	0	181	0	0
UHOR_03194	probable DEAD box protein (putative RNA helicase)	5	0	0	290.4	0	0
UHOR_03230	uncharacterized protein	1	0	0	327	0	0
UHOR_03234	uncharacterized protein	1	0	0	129	0	0
UHOR_03235	uncharacterized protein	2	0	0	721.5	0	0
UHOR_03263	uncharacterized protein	2	0	0	136	0	0
UHOR_03304	uncharacterized protein	2	0	0	112.5	0	0
UHOR_03308	uncharacterized protein	2	0	0	117.5	0	0
UHOR_03318	uncharacterized protein	3	0	0	803.667	0	0
UHOR_03331	related to Restin (intermediate filament-associated protein)	1	0	0	148	0	0
UHOR_03339	related to BNA4 - kynurenine 3-mono oxygenase	1	0	0	117	0	0
UHOR_03345	related to glutathione s-transferase	1	0	0	267	0	0
UHOR_03362	uncharacterized protein	2	0	0	127	0	0
UHOR_03368	uncharacterized protein	3	0	0	307.667	0	0
UHOR_03425	uncharacterized protein	1	0	0	107	0	0
UHOR_03441	related to PET100 \FB chaperone that specifically facilitates the assembly of cytochrome c oxidase	1	0	0	353	0	0
UHOR_03491	probable 3-hydroxybutyryl-CoA dehydrogenase	1	0	0	392	0	0
UHOR_03498:UHOR_03499	MERGED uncharacterized protein(s)	1	0	0	108	0	0
UHOR_03532	uncharacterized protein	1	0	0	838	0	0
UHOR_03538	uncharacterized protein	1	0	0	518	0	0
UHOR_03541	related to Cytoplasmic acetyl-CoA hydrolase 1	4	0	0	570	0	0
UHOR_03547	uncharacterized protein	1	0	0	2714	0	0
UHOR_03556	related to muconate cycloisomerase	1	0	0	127	0	0
UHOR_03565	uncharacterized protein	2	0	0	334.5	0	0
UHOR_03585	related to ACN9 - protein of gluconeogenesis in mitochondrial intermembrane space	1	0	0	455	0	0
UHOR_03600	uncharacterized protein	1	0	0	175	0	0
UHOR_03609	uncharacterized protein	1	0	0	124	0	0
UHOR_03611	uncharacterized protein	3	0	0	778.333	0	0
UHOR_03612	uncharacterized protein	2	0	0	765	0	0
UHOR_03616	uncharacterized protein (C-terminal fragment)	1	0	0	114	0	0
UHOR_03633	uncharacterized protein	1	0	0	101	0	0
UHOR_03641	related to trehalase precursor	3	0	0	284.667	0	0
UHOR_03654	related to membrane protein Dik6	1	0	0	138	0	0
UHOR_03663	uncharacterized protein	1	0	0	123	0	0
UHOR_03675	uncharacterized protein	1	0	0	139	0	0
UHOR_03685	uncharacterized protein	1	0	0	178	0	0
UHOR_03695	uncharacterized protein	3	0	0	1072	0	0
UHOR_03698	uncharacterized protein	8	0	0	133.75	0	0
UHOR_03699	uncharacterized protein	1	0	0	528	0	0
UHOR_03745	probable Thiamin biosynthetic enzyme	1	0	0	109	0	0
UHOR_03750	uncharacterized protein	2	0	0	1180.5	0	0
UHOR_03752	uncharacterized protein	4	0	0	194.25	0	0
UHOR_03754	uncharacterized protein	1	0	0	110	0	0
UHOR_03769	uncharacterized protein	1	0	0	112	0	0
UHOR_03809	uncharacterized protein	1	0	0	101	0	0
UHOR_03815	uncharacterized protein	2	0	0	105.5	0	0
UHOR_03829	probable IMP3 - component of the U3 small nucleolar ribonucleoprotein	2	0	0	102	0	0
UHOR_03851	related to ATPase inhibitor, mitochondrial precursor	2	0	0	190	0	0
UHOR_03880	probable glyoxaloxidase 1	1	0	0	103	0	0
UHOR_03902	probable a1-mating type protein Rba1	2	0	0	151.5	0	0
UHOR_03948	uncharacterized protein	3	0	0	257.667	0	0
UHOR_03984	probable NEO1 - P-type ATPase, a proposed aminophospholipid translocase	1	0	0	117	0	0
UHOR_03998	related to nuclear division protein Rft1	4	0	0	418.5	0	0
UHOR_04000	uncharacterized protein	2	0	0	129	0	0
UHOR_04015	probable adapter-related protein complex 1 beta 1 subunit	1	0	0	106	0	0
UHOR_04018	probable serine/threonine protein phosphatase ppe1	1	0	0	699	0	0
UHOR_04019	probable DNA-directed RNA polymerase III, 130 KD subunit	1	0	0	243	0	0
UHOR_04026	related to Calcium influx promoting protein ehs1	1	0	0	379	0	0
UHOR_04032	uncharacterized protein	2	0	0	227	0	0
UHOR_04041	probable cdk-related kinase 1	5	0	0	148.2	0	0
UHOR_04057	related to nucleoporin	2	0	0	125	0	0
UHOR_04077	uncharacterized protein	2	0	0	747	0	0
UHOR_04089	related to SEC8 - protein transport protein	6	0	0	386.833	0	0
UHOR_04118	related to c-module-binding factor	6	0	0	190.333	0	0
UHOR_04126	uncharacterized protein	6	0	0	192.833	0	0
UHOR_04129	probable regulator Ustilago maydis 1 protein (Rum1)	7	0	0	117.429	0	0
UHOR_04151	uncharacterized protein	1	0	0	164	0	0
UHOR_04180	probable NTF2 - nuclear transport factor	1	0	0	118	0	0
UHOR_04185	probable transcriptional coregulator Snw1	1	0	0	270	0	0
UHOR_04231	uncharacterized protein	1	0	0	170	0	0
UHOR_04242	related to alpha-1,3-mannosyltransferase alg2	1	0	0	144	0	0
UHOR_04280	probable ARL1 - ADP-ribosylation factor	2	0	0	116.5	0	0
UHOR_04320	related to SIN3 - transcription regulatory protein	2	0	0	229.5	0	0
UHOR_04321	uncharacterized protein	1	0	0	1758	0	0
UHOR_04325	uncharacterized protein	1	0	0	162	0	0
UHOR_04363	related to DNA repair protein RAD14	1	0	0	495	0	0
UHOR_04381	uncharacterized protein	1	0	0	120	0	0
UHOR_04404	uncharacterized protein	1	0	0	127	0	0
UHOR_04410	related to UNG1 - Uracil-DNA glycosylase	1	0	0	126	0	0
UHOR_04429	probable vacuolar atp synthase subunit d	1	0	0	450	0	0
UHOR_04476	related to CHS5 - chitin biosynthesis protein	2	0	0	185	0	0
UHOR_04487	related to ISC1 - Inositol phosphoSphingolipid phospholipase	3	0	0	330.667	0	0
UHOR_04503	uncharacterized protein	6	0	0	190.833	0	0
UHOR_04514	related to Acetylcholinesterase precursor	2	0	0	190	0	0
UHOR_04528	uncharacterized protein	1	0	0	668	0	0
UHOR_04547	related to Prefoldin subunit 1	1	0	0	104	0	0
UHOR_04575	related to PHO84 - high-affinity inorganic phosphate transporter	2	0	0	571	0	0
UHOR_04584	related to COT1 - Vacuolar zinc (and possibly other metals) transporter	1	0	0	148	0	0
UHOR_04586	probable MGM1 - Mitochondrial GTPase related to dynamin	4	0	0	120.75	0	0
UHOR_04587	probable dUTP pyrophosphatase	2	0	0	248.5	0	0
UHOR_04596	related to Adenosylmethionine-8-amino-7-oxononanoate aminotransferase	5	0	0	194.4	0	0
UHOR_04602	related to TFIIIC subunit, 55 kDa (transcription initiation factor)	1	0	0	128	0	0
UHOR_04610	uncharacterized protein	1	0	0	122	0	0
UHOR_04612	related to longevity-assurance protein LAG1	1	0	0	112	0	0
UHOR_04619	uncharacterized protein	2	0	0	180.5	0	0
UHOR_04625	uncharacterized protein	2	0	0	217.5	0	0
UHOR_04637	uncharacterized protein	3	0	0	486	0	0
UHOR_04656	uncharacterized protein	1	0	0	422	0	0
UHOR_04658	related to ACB1 - Acyl-CoA-binding protein	1	0	0	226	0	0
UHOR_04665	related to PEX29 - peroxisomal integral membrane peroxin	2	0	0	228.5	0	0
UHOR_04667	probable YNK1 - nucleoside diphosphate kinase	1	0	0	202	0	0
UHOR_04676	related to Mig1 protein	1	0	0	395	0	0
UHOR_04688	uncharacterized protein	2	0	0	854.5	0	0
UHOR_04690	related to FCP1 - TFIIF interacting component of CTD phosphatase	3	0	0	478	0	0
UHOR_04710	uncharacterized protein	1	0	0	113	0	0
UHOR_04718	uncharacterized protein	1	0	0	113	0	0
UHOR_04733	related to BCP1 - Essential protein involved in nuclear export of cytoskeleton organization protein	1	0	0	157	0	0
UHOR_04746	uncharacterized protein	3	0	0	189	0	0
UHOR_04747	related to subtilisin-like serine protease	11	0	0	226.455	0	0
UHOR_04756	uncharacterized protein	2	0	0	272	0	0
UHOR_04762	uncharacterized protein	1	0	0	145	0	0
UHOR_04772	uncharacterized protein	1	0	0	161	0	0
UHOR_04794	uncharacterized protein	1	0	0	165	0	0
UHOR_04807	related to NADPH2:quinone reductase	1	0	0	205	0	0
UHOR_04835	uncharacterized protein	4	0	0	409	0	0
UHOR_04848	probable CSE1 - Nuclear envelope protein that mediates the nuclear export of importin alpha	3	0	0	502.667	0	0
UHOR_04863	uncharacterized protein	3	0	0	115.667	0	0
UHOR_04892	related to CCR4 - transcriptional regulator involved in carbon catabolite repression	4	0	0	125.25	0	0
UHOR_04900	uncharacterized protein	1	0	0	700	0	0
UHOR_04904	related to EXO1 - exonuclease which interacts with Msh2p	1	0	0	2658	0	0
UHOR_04906	probable small nuclear ribonucleoprotein SNRPD1	4	0	0	146.75	0	0
UHOR_04911	probable small nuclear ribonucleoprotein SNRPD1	1	0	0	202	0	0
UHOR_04912	uncharacterized protein	1	0	0	111	0	0
UHOR_04921	uncharacterized protein	1	0	0	830	0	0
UHOR_04922	related to Mig1 protein	1	0	0	115	0	0
UHOR_04936	probable 1,4-Benzoquinone reductase	1	0	0	122	0	0
UHOR_04945	related to DRS1 - RNA helicase of the DEAD box family	1	0	0	160	0	0
UHOR_04954	uncharacterized protein	1	0	0	127	0	0
UHOR_04980	related to lipoamide acyltransferase component of branched-chain alpha-keto acid dehydrogenase complex, mitochondrial precursor	2	0	0	131	0	0
UHOR_04984	uncharacterized protein	1	0	0	422	0	0
UHOR_05004	uncharacterized protein	3	0	0	169.333	0	0
UHOR_05007	related to LSM8 - Component of small nuclear ribonucleoprotein complexes involved in RNA processing and splicing	1	0	0	99	0	0
UHOR_05010	probable TOR1 - 1-phosphatidylinositol 3-kinase	1	0	0	131	0	0
UHOR_05019	uncharacterized protein	2	0	0	518	0	0
UHOR_05034	related to ribonucleoprotein	2	0	0	332	0	0
UHOR_05046	uncharacterized protein	1	0	0	114	0	0
UHOR_05080	uncharacterized protein	1	0	0	141	0	0
UHOR_05088	related to histidine kinase	1	0	0	182	0	0
UHOR_05163	related to Dynactin 6	1	0	0	1121	0	0
UHOR_05170	probable Ariadne-1 protein	1	0	0	101	0	0
UHOR_05184	related to UNR-interacting protein STRAP (serine-threonine kinase receptor-associated protein)	1	0	0	672	0	0
UHOR_05201	uncharacterized protein	1	0	0	770	0	0
UHOR_05205	related to EBP2 - required for pre-rRNA processing and ribosomal subunit assembly	1	0	0	267	0	0
UHOR_05243	probable exonuclease REC1	1	0	0	932	0	0
UHOR_05269	uncharacterized protein	1	0	0	156	0	0
UHOR_05323	uncharacterized protein	1	0	0	148	0	0
UHOR_05326	uncharacterized protein	2	0	0	238	0	0
UHOR_05338	related to KEX1 protein precursor	2	0	0	143.5	0	0
UHOR_05342	uncharacterized protein	2	0	0	203	0	0
UHOR_05347	uncharacterized protein	1	0	0	109	0	0
UHOR_05363	uncharacterized protein	2	0	0	144.5	0	0
UHOR_05378	probable PNO1 protein	1	0	0	130	0	0
UHOR_05400	uncharacterized protein	3	0	0	123	0	0
UHOR_05451	related to YNG2 - component of NuA4 histone acetyltransferase complex	1	0	0	141	0	0
UHOR_05457	related to endo-polygalacturonase	1	0	0	547	0	0
UHOR_05460	uncharacterized protein	1	0	0	294	0	0
UHOR_05471	uncharacterized protein	1	0	0	662	0	0
UHOR_05482	uncharacterized protein	1	0	0	121	0	0
UHOR_05519	uncharacterized protein	3	0	0	181.333	0	0
UHOR_05527	probable Ras-related protein Rab-18	1	0	0	120	0	0
UHOR_05534	probable ARO1 - Pentafunctional AROM polypeptide	1	0	0	117	0	0
UHOR_05542	related to LAG1 - longevity-assurance protein	2	0	0	382	0	0
UHOR_05543	uncharacterized protein	3	0	0	622.667	0	0
UHOR_05559	uncharacterized protein	1	0	0	678	0	0
UHOR_05562	uncharacterized protein	2	0	0	375	0	0
UHOR_05569	related to Signal peptide peptidase	2	0	0	1284.5	0	0
UHOR_05580	uncharacterized protein	1	0	0	891	0	0
UHOR_05616	related to RER1 protein	1	0	0	1178	0	0
UHOR_05617	probable NADH dehydrogenase (ubiquinone), 64 kD subunit, mitochondrial	1	0	0	304	0	0
UHOR_05633	related to TFA1 - TFIIE subunit (transcription initiation factor), 66 kD	1	0	0	230	0	0
UHOR_05642	probable lysine-specific permease	1	0	0	295	0	0
UHOR_05646	uncharacterized protein	2	0	0	521.5	0	0
UHOR_05674	uncharacterized protein	1	0	0	218	0	0
UHOR_05685	probable CPR1 - cyclophilin (peptidylprolyl isomerase)	1	0	0	118	0	0
UHOR_05692	uncharacterized protein	1	0	0	214	0	0
UHOR_05697	uncharacterized protein	3	0	0	404	0	0
UHOR_05708	uncharacterized protein	1	0	0	301	0	0
UHOR_05719	uncharacterized protein	1	0	0	174	0	0
UHOR_05725	probable COP9 signalosome subunit 5 CSN5	3	0	0	411.667	0	0
UHOR_05729	related to GLE2 - required for nuclear pore complex structure and function	1	0	0	101	0	0
UHOR_05806	uncharacterized protein	1	0	0	147	0	0
UHOR_05819	related to UTP23 - essential nucleolar protein that is a component of the SSU processome	1	0	0	170	0	0
UHOR_05831	related to DNA repair protein Rad62	1	0	0	127	0	0
UHOR_05839	related to RCL1 - RNA terminal phosphate cyclase-like protein	1	0	0	107	0	0
UHOR_05854	probable ADE12 - adenylosuccinate synthetase	4	0	0	386	0	0
UHOR_05859	uncharacterized protein	1	0	0	287	0	0
UHOR_05870	uncharacterized protein	1	0	0	133	0	0
UHOR_05893	uncharacterized protein	1	0	0	150	0	0
UHOR_05915	related to Serine/threonine-protein kinase CBK1	3	0	0	115	0	0
UHOR_05918	uncharacterized protein	1	0	0	102	0	0
UHOR_05949	related to RDS2 - Regulator of drug sensitivity	4	0	0	313.25	0	0
UHOR_05952	uncharacterized protein	1	0	0	104	0	0
UHOR_05973	probable LYS20 - homocitrate synthase	1	0	0	176	0	0
UHOR_05985	probable 4-alpha-glucanotransferase / amylo-1,6-glucosidase (glycogen-debranching enzyme)	1	0	0	121	0	0
UHOR_05993	uncharacterized protein	3	0	0	188	0	0
UHOR_06014	related to thermoresistant gluconokinase	1	0	0	149	0	0
UHOR_06015	uncharacterized protein	2	0	0	357	0	0
UHOR_06031	related to SEC65 - signal recognition particle subunit	1	0	0	461	0	0
UHOR_06041	uncharacterized protein	1	0	0	103	0	0
UHOR_06049	uncharacterized protein	1	0	0	119	0	0
UHOR_06051	related to Mig1 protein, induced during biotrophic phase	1	0	0	138	0	0
UHOR_06065	probable gamma-glutamylcysteine synthetase	3	0	0	384	0	0
UHOR_06068	uncharacterized protein	2	0	0	174.5	0	0
UHOR_06079	uncharacterized protein	2	0	0	227	0	0
UHOR_06086	uncharacterized protein	3	0	0	414.333	0	0
UHOR_06087	uncharacterized protein	1	0	0	116	0	0
UHOR_06100	uncharacterized protein	4	0	0	194.25	0	0
UHOR_06134	related to Quinate permease	1	0	0	118	0	0
UHOR_06135	uncharacterized protein	1	0	0	211	0	0
UHOR_06164	uncharacterized protein	2	0	0	3231	0	0
UHOR_06185	related to Dik6, novel virulence factor	1	0	0	120	0	0
UHOR_06186	uncharacterized protein	1	0	0	109	0	0
UHOR_06189	uncharacterized protein	3	0	0	1234.33	0	0
UHOR_06190	uncharacterized protein	8	0	0	205.625	0	0
UHOR_06191	related to serine/threonine protein kinase	2	0	0	247	0	0
UHOR_06210	uncharacterized protein	2	0	0	285.5	0	0
UHOR_06214	probable RAD3 - DNA helicase/ATPase	1	0	0	210	0	0
UHOR_06221	uncharacterized protein	1	0	0	100	0	0
UHOR_06228	uncharacterized protein	1	0	0	525	0	0
UHOR_06232	related to Intersectin 1	2	0	0	1648	0	0
UHOR_06234	related to Mig1 protein, induced during biotrophic phase	1	0	0	162	0	0
UHOR_06244	related to leucine zipper-EF-hand containing transmembrane protein 1	1	0	0	124	0	0
UHOR_06273	probable alpha-galactosidase (C-terminal part)	1	0	0	869	0	0
UHOR_06276	probable general amino acid permease	3	0	0	748	0	0
UHOR_06306	uncharacterized protein	1	0	0	306	0	0
UHOR_06316	uncharacterized protein	3	0	0	293.667	0	0
UHOR_06341	uncharacterized protein	1	0	0	105	0	0
UHOR_06351	uncharacterized protein	3	0	0	267	0	0
UHOR_06358	related to histone deacetylase	1	0	0	126	0	0
UHOR_06360	uncharacterized protein	1	0	0	132	0	0
UHOR_06365	probable TIF11 - translation initiation factor eIF1a	2	0	0	199.5	0	0
UHOR_06370	uncharacterized protein	1	0	0	100	0	0
UHOR_06393	related to UTP15 - nucleolar protein, component of the small subunit processome	1	0	0	110	0	0
UHOR_06396	probable BNA6 - nicotinate-nucleotide diphosphorylase (carboxylating)	1	0	0	134	0	0
UHOR_06418	uncharacterized protein	1	0	0	330	0	0
UHOR_06427	uncharacterized protein	2	0	0	115.5	0	0
UHOR_06473	uncharacterized protein	1	0	0	312	0	0
UHOR_06479	uncharacterized protein	1	0	0	166	0	0
UHOR_06491	related to DnaJ protein	1	0	0	131	0	0
UHOR_06520	uncharacterized protein	1	0	0	674	0	0
UHOR_06532	probable ubiquitin--protein ligase hus5	2	0	0	184.5	0	0
UHOR_06534	uncharacterized protein	1	0	0	694	0	0
UHOR_06566	probable RPN7 - subunit of the regulatory particle of the proteasome	1	0	0	307	0	0
UHOR_06569	uncharacterized protein	1	0	0	198	0	0
UHOR_06587	uncharacterized protein	1	0	0	297	0	0
UHOR_06604	related to CHO1 - CDP-diacylglycerol serine O-phosphatidyltransferase	1	0	0	123	0	0
UHOR_06606	uncharacterized protein	3	0	0	203.667	0	0
UHOR_06611	related to TIM44 - mitochondrial inner membrane import receptor subunit	1	0	0	556	0	0
UHOR_06619	related to PRP38A - pre-mRNA-splicing factor	2	0	0	110.5	0	0
UHOR_06627	related to NADH-ubiquinone oxidoreductase 21 kDa subunit	2	0	0	264.5	0	0
UHOR_06633	uncharacterized protein	4	0	0	169	0	0
UHOR_06646	uncharacterized protein	1	0	0	119	0	0
UHOR_06655	probable acetyl-CoA carboxylase	1	0	0	121	0	0
UHOR_06661	probable 40S ribosomal protein S15	1	0	0	199	0	0
UHOR_06677	uncharacterized protein	1	0	0	126	0	0
UHOR_06681	uncharacterized protein	1	0	0	120	0	0
UHOR_06683	uncharacterized protein	1	0	0	1782	0	0
UHOR_06702	related to Mig1 protein, induced during biotrophic phase	1	0	0	224	0	0
UHOR_06715	probable RPS19B - ribosomal protein S19.e, cytosolic	1	0	0	428	0	0
UHOR_06718	uncharacterized protein	1	0	0	196	0	0
UHOR_06724	related to CTL1 - RNA 5`-triphosphatase with manganese- or cobalt-dependent NTPase activities	2	0	0	117	0	0
UHOR_06726	related to RecQ family helicase RecQL1	1	0	0	210	0	0
UHOR_06727	related to siderophore peptide synthetase involved in ferrichromeA biosynthesis	13	0	0	599.692	0	0
UHOR_06729	uncharacterized protein	2	0	0	131	0	0
UHOR_06745	probable Alpha-L-arabinofuranosidase precursor	1	0	0	103	0	0
UHOR_06800	related to 3-phytase A precursor	2	0	0	121	0	0
UHOR_06830	related to eukaryotic translation initiation factor	1	0	0	218	0	0
UHOR_06833	uncharacterized protein	1	0	0	104	0	0
UHOR_06847	related to ERP2 - p24 protein involved in membrane trafficking	1	0	0	315	0	0
UHOR_06880	uncharacterized protein	1	0	0	201	0	0
UHOR_06893	probable siderophore iron transporter mirC	1	0	0	339	0	0
UHOR_06896	related to transport protein USO1	2	0	0	184	0	0
UHOR_06907	uncharacterized protein	1	0	0	105	0	0
UHOR_06918	uncharacterized protein	1	0	0	112	0	0
UHOR_06921	probable esterase D	1	0	0	105	0	0
UHOR_06946	related to TSR3 - protein required for processing of the 20S pre-rRNA	2	0	0	302.5	0	0
UHOR_06950	related to polyketide synthase required for biosynthesis of fumonisin mycotoxins	2	0	0	122	0	0
UHOR_06960	uncharacterized protein	1	0	0	125	0	0
UHOR_06963	related to RPB8 - DNA-directed RNA polymerase I, II, III 16 KD subunit	1	0	0	367	0	0
UHOR_06977	uncharacterized protein	2	0	0	184	0	0
UHOR_06981	probable guanine nucleotide-binding protein alpha-3 subunit	2	0	0	600.5	0	0
UHOR_06993	probable choline-sulfatase	1	0	0	114	0	0
UHOR_07016	related to F-box protein pof7	2	0	0	195	0	0
UHOR_07017	uncharacterized protein	2	0	0	502	0	0
UHOR_07019	uncharacterized protein	1	0	0	442	0	0
UHOR_07025	related to TRM10 - tRNA methyltransferase	1	0	0	202	0	0
UHOR_07033	uncharacterized protein	1	0	0	109	0	0
UHOR_07038	related to PSF1 - subunit of the GINS complex	1	0	0	154	0	0
UHOR_07048	uncharacterized protein	3	0	0	270	0	0
UHOR_07063	uncharacterized protein	3	0	0	928	0	0
UHOR_07076	related to ALG14 - component of UDP-GlcNAc transferase	2	0	0	172.5	0	0
UHOR_07088	uncharacterized protein	1	0	0	104	0	0
UHOR_07113	uncharacterized protein	2	0	0	460	0	0
UHOR_07125	related to HYS2 - DNA-directed DNA polymerase delta, 55 KD subunit	1	0	0	848	0	0
UHOR_07126	uncharacterized protein	2	0	0	135	0	0
UHOR_07130	related to PDR16 - protein involved in lipid biosynthesis and multidrug resistance / PHO13 - 4-nitrophenylphosphatase	1	0	0	183	0	0
UHOR_07133	probable LEU5 - mitochondrial coenzyme A transporter- member of the mitochondrial carrier (MCF) family	2	0	0	714	0	0
UHOR_07158	probable hydrophobin 2	1	0	0	198	0	0
UHOR_07173	uncharacterized protein	4	0	0	897.25	0	0
UHOR_07186	related to ribosomal protein S4 precursor, mitochondrial	3	0	0	117	0	0
UHOR_07196	related to NSP1 - nuclear pore protein	3	0	0	122	0	0
UHOR_07199	related to macronuclear actin 1	1	0	0	123	0	0
UHOR_07204	related to Cephamycin export protein cmcT	1	0	0	112	0	0
UHOR_07217	uncharacterized protein	1	0	0	116	0	0
UHOR_07218	uncharacterized protein	2	0	0	140.5	0	0
UHOR_07257	uncharacterized protein	1	0	0	1161	0	0
UHOR_07265	related to carbonyl reductase	1	0	0	120	0	0
UHOR_07277	uncharacterized protein	1	0	0	101	0	0
UHOR_07286	probable SNQ2 - ABC transporter involved in multidrug resistance	1	0	0	104	0	0
UHOR_07288	related to GYP1 - GTPase activating protein	1	0	0	169	0	0
UHOR_07319	uncharacterized protein	4	0	0	191.25	0	0
UHOR_07322	related to DOP1 - strong similarity to developmental regulatory gene, dopey (dopA)	4	0	0	480	0	0
UHOR_07325	uncharacterized protein	1	0	0	109	0	0
UHOR_07331	uncharacterized protein	3	0	0	213.667	0	0
UHOR_07351	uncharacterized protein	1	0	0	124	0	0
UHOR_07362	related to COX10 - farnesyl transferase	1	0	0	107	0	0
UHOR_07372	probable ser/thr protein kinase	5	0	0	328.2	0	0
UHOR_07380	related to D-amino-acid oxidase	1	0	0	253	0	0
UHOR_07381	uncharacterized protein	1	0	0	132	0	0
UHOR_07405	related to KRE6 - Beta-glucan synthase subunit	1	0	0	112	0	0
UHOR_07406	related to Sucrose-6-phosphate hydrolase	1	0	0	337	0	0
UHOR_07420	related to IGO2 - protein required for initiation of G0 program	3	0	0	250	0	0
UHOR_07528	uncharacterized protein	3	0	0	151.667	0	0
UHOR_07531	uncharacterized protein	2	0	0	174	0	0
UHOR_07534	uncharacterized protein	3	0	0	174.333	0	0
UHOR_07536	related to ATP23 - putative metalloprotease of the mitochondrial inner membrane	3	0	0	126	0	0
UHOR_07576	related to Kinesin-like protein KIF23	1	0	0	112	0	0
UHOR_07582	uncharacterized protein	1	0	0	121	0	0
UHOR_07592	uncharacterized protein	1	0	0	426	0	0
UHOR_07609	related to SLN1 - histidine kinase osmosensor that regulates a MAP kinase cascade	2	0	0	4606	0	0
UHOR_07691	uncharacterized protein	2	0	0	258.5	0	0
UHOR_07692	uncharacterized protein	2	0	0	142	0	0
UHOR_07694	related to TCB3 - protein localized to membranes, bud-enriched	10	0	0	202.2	0	0
UHOR_07698	related to ITC1 - subunit of Isw2 chromatin remodelling complex	1	0	0	101	0	0
UHOR_07704	related to NEFA-interacting nuclear protein NIP30	1	0	0	142	0	0
UHOR_07711	related to LEO1 - component of the Paf1 complex	2	0	0	133.5	0	0
UHOR_07725	uncharacterized protein	1	0	0	115	0	0
UHOR_07726	uncharacterized protein	1	0	0	123	0	0
UHOR_07737	probable THS1 - threonyl tRNA synthetase, cytosolic	1	0	0	124	0	0
UHOR_07750	uncharacterized protein	3	0	0	852.333	0	0
UHOR_07758	uncharacterized protein	3	0	0	146	0	0
UHOR_07776	probable LYS12 - Homo-isocitrate dehydrogenase	3	0	0	242	0	0
UHOR_07793	uncharacterized protein	4	0	0	221	0	0
UHOR_07796	uncharacterized protein	3	0	0	446.667	0	0
UHOR_07813	related to RPH1 - Transcriptional repressor of PHR1	4	0	0	107	0	0
UHOR_07818	probable ATP18 - subunit i/j of the mitochondrial F1F0-ATP synthase	3	0	0	206.333	0	0
UHOR_07845	uncharacterized protein	1	0	0	314	0	0
UHOR_07855	related to DAD1 - essential subunit of the Dam1 complex	3	0	0	187.667	0	0
UHOR_07860	probable TIF2 - translation initiation factor eIF4A	1	0	0	183	0	0
UHOR_07874	uncharacterized protein	2	0	0	146.5	0	0
UHOR_07877	uncharacterized protein	1	0	0	624	0	0
UHOR_07907	uncharacterized protein	2	0	0	497	0	0
UHOR_07913	uncharacterized protein	1	0	0	293	0	0
UHOR_07946	uncharacterized protein	4	0	0	167.75	0	0
UHOR_07950	related to protein-lysine N-methyltransferase	2	0	0	145	0	0
UHOR_07954	related to L-ascorbate oxidase precursor	4	0	0	522.5	0	0
UHOR_07960	related to ABP140 - actin binding protein and AdoMet-dependent tRNA methyltransferase	2	0	0	241	0	0
UHOR_07963	uncharacterized protein	1	0	0	267	0	0
UHOR_07972	related to glutathione s-transferase 3	1	0	0	788	0	0
UHOR_07977	uncharacterized protein	2	0	0	313.5	0	0
UHOR_07998	probable ADP-ribosylation factor 6	1	0	0	206	0	0
UHOR_08001	probable CAP2 - F-actin capping protein, beta subunit	1	0	0	126	0	0
UHOR_08009	uncharacterized protein	3	0	0	124.333	0	0
UHOR_08010	related to NAD(P)H-dependent oxidoreductase	1	0	0	235	0	0
UHOR_08019	uncharacterized protein	1	0	0	103	0	0
UHOR_08032	uncharacterized protein	1	0	0	471	0	0
UHOR_08038	probable DID2 - class E vacuolar-protein sorting and endocytosis factor	1	0	0	191	0	0
UHOR_08052	uncharacterized protein	2	0	0	217	0	0
UHOR_08055	related to ATP-binding multidrug cassette transport protein	3	0	0	297.667	0	0
UHOR_08056	uncharacterized protein	2	0	0	149	0	0
UHOR_08109	related to VPS60 involved in vacuolar protein sorting	1	0	0	128	0	0
UHOR_08123	probable oligosaccharyltransferase	2	0	0	355	0	0
UHOR_08127	uncharacterized protein	1	0	0	153	0	0
UHOR_08128	uncharacterized protein	1	0	0	228	0	0
UHOR_08139	uncharacterized protein	1	0	0	322	0	0
UHOR_08148	uncharacterized protein	1	0	0	450	0	0
UHOR_08150	uncharacterized protein	2	0	0	399.5	0	0
UHOR_08157	related to SLA1 - cytoskeleton assembly control protein	1	0	0	147	0	0
UHOR_08159	probable 2,3-bisphosphoglycerate-dependent phosphoglycerate mutase	1	0	0	108	0	0
UHOR_08170	uncharacterized protein	2	0	0	254.5	0	0
UHOR_08177	uncharacterized protein	1	0	0	122	0	0
UHOR_08192	probable hydroxymethylglutaryl-CoA synthase	4	0	0	321	0	0
UHOR_08213	probable DNM1 - dynamin-related GTPase	3	0	0	146	0	0
UHOR_08230	related to multidrug resistant protein	1	0	0	120	0	0
UHOR_08277	related to C2H2 zinc finger protein	4	0	0	128	0	0
UHOR_08283	uncharacterized protein	1	0	0	185	0	0
UHOR_08287	uncharacterized protein	1	0	0	352	0	0
UHOR_08302	uncharacterized protein	1	0	0	109	0	0
UHOR_08306	uncharacterized protein	2	0	0	875.5	0	0
UHOR_08319	probable heat shock protein 10 (chaperonin CPN10)	1	0	0	149	0	0
UHOR_08344	related to galactoside O-acetyltransferase	1	0	0	127	0	0
UHOR_08359	uncharacterized protein	2	0	0	354	0	0
UHOR_08364	probable mitochondrial precursor protein import receptor tom70	1	0	0	598	0	0
UHOR_08379	probable SEC22 - synaptobrevin (V-SNARE)	1	0	0	347	0	0
UHOR_08388	probable high affinity ammonium transporter	3	0	0	147	0	0
UHOR_08398	uncharacterized protein	1	0	0	109	0	0
UHOR_08411	uncharacterized protein	1	0	0	155	0	0
UHOR_08417	related to PBP2 - PAB1 binding protein	1	0	0	156	0	0
UHOR_08427	related to DUG3 - probable glutamine amidotransferase	1	0	0	150	0	0
UHOR_08454	uncharacterized protein	2	0	0	296.5	0	0
UHOR_08479	related to ELO1 - Elongase I	1	0	0	125	0	0
UHOR_08493	related to short-chain alcohol dehydrogenase	1	0	0	148	0	0
UHOR_08497	uncharacterized protein (C-terminal fragment)	1	0	0	138	0	0
UHOR_08500	uncharacterized protein	1	0	0	104	0	0
UHOR_08513	related to Acid phosphatase precursor	5	0	0	252.6	0	0
UHOR_08514	uncharacterized protein	1	0	0	827	0	0
UHOR_08515	uncharacterized protein	1	0	0	107	0	0
UHOR_08522	uncharacterized protein	1	0	0	116	0	0
UHOR_08530	uncharacterized protein	1	0	0	835	0	0
UHOR_08537	uncharacterized protein	3	0	0	183	0	0
UHOR_08551	probable ATP phosphoribosyltransferase	1	0	0	152	0	0
UHOR_08552	uncharacterized protein	1	0	0	1356	0	0
UHOR_08572	related to MGR2 \FB subunit of the TIM23 translocase complex	2	0	0	200.5	0	0
UHOR_08575	probable ADE4 - amidophosphoribosyltransferase	2	0	0	121.5	0	0
UHOR_08603	related to MDM20 \FB non-catalytic subunit of the NatB N-terminal acetyltransferase	1	0	0	116	0	0
UHOR_08634	uncharacterized protein	2	0	0	279	0	0
UHOR_08635	related to ATO2 - putative transmembrane protein involved in export of ammonia	1	0	0	199	0	0
UHOR_08638	related to branched-chain alpha-ketoacid dehydrogenase kinase, mitochondrial precursor	1	0	0	217	0	0
UHOR_08645	uncharacterized protein	1	0	0	115	0	0
UHOR_08656	related to ubiquitin-activating enzyme	1	0	0	125	0	0
UHOR_08691	uncharacterized protein	1	0	0	111	0	0
UHOR_08696	related to RRP6 - Exonuclease component of the nuclear exosome	4	0	0	491.75	0	0
UHOR_08703	uncharacterized protein	1	0	0	503	0	0
UHOR_08707	related to programmed cell death protein (calcium-binding protein)	1	0	0	695	0	0
UHOR_08713	related to exodeoxyribonuclease	1	0	0	112	0	0
UHOR_08721	uncharacterized protein	1	0	0	135	0	0
UHOR_08727	probable sugar transporter	4	0	0	303.5	0	0
UHOR_08740	related to dna exoribonuclease Dhp1p	4	0	0	125.25	0	0
UHOR_08758	related to Mig2-2	1	0	0	1028	0	0
UHOR_08759	probable mitochondrial p32 family protein	1	0	0	155	0	0
UHOR_08789	related to Peroxisomal assembly protein PEX3	1	0	0	137	0	0
UHOR_08801	related to 80 kDa nuclear cap binding protein	4	0	0	261.75	0	0
UHOR_08802	probable SPT4 - transcription elongation protein	1	0	0	150	0	0
UHOR_08804	related to CAAX prenyl protease 2	2	0	0	228	0	0
UHOR_08819	uncharacterized protein	3	0	0	209	0	0
UHOR_08826	related to Mig1 protein, induced during biotrophic phase	2	0	0	218.5	0	0
UHOR_08839	uncharacterized protein	2	0	0	186.5	0	0
UHOR_08867	uncharacterized protein (N-terminal fragment)	1	0	0	135	0	0
UHOR_08882	probable SNU13 - component of the U4/U6.U5 snRNP	1	0	0	132	0	0
UHOR_08888	related to APG1 - essential for autophagocytosis	1	0	0	120	0	0
UHOR_08889	related to acyl-coa thioester hydrolase	1	0	0	122	0	0
UHOR_08900	uncharacterized protein	1	0	0	293	0	0
UHOR_08901	related to SNG1 \FB protein involved in resistance to nitrosoguanidine and 6-azauracil	1	0	0	127	0	0
UHOR_08922	uncharacterized protein	2	0	0	142	0	0
UHOR_08927	related to syntaxin family member TLG1	3	0	0	341	0	0
UHOR_08942	uncharacterized protein	1	0	0	251	0	0
UHOR_08951	probable VIP1 - actin cytoskeleton organization and biogenesis-related protein	1	0	0	110	0	0
UHOR_08969	related to Superoxide dismutase	1	0	0	111	0	0
UHOR_08979	related to SLC1 - 1-acyl-sn-gylcerol-3-phosphate acyltransferase	1	0	0	553	0	0
UHOR_08993	related to Tctex2-related inner arm dynein light chain	2	0	0	325	0	0
UHOR_08994	uncharacterized protein	1	0	0	116	0	0
UHOR_09002	probable ATP7 - F1F0-ATPase complex, FO D subunit	3	0	0	281	0	0
UHOR_09006	uncharacterized protein	2	0	0	265.5	0	0
UHOR_09015	related to Glutamate decarboxylase 1	5	0	0	162.8	0	0
UHOR_09018	related to Cytochrome P450	1	0	0	162	0	0
UHOR_09022	related to putative monooxygenase	1	0	0	121	0	0
UHOR_10006	uncharacterized protein	2	0	0	108	0	0
UHOR_10026	related to Gag-pol polyprotein	1	0	0	155	0	0
UHOR_10029	uncharacterized protein	1	0	0	167	0	0
UHOR_10030	uncharacterized protein	1	0	0	153	0	0
UHOR_12150	uncharacterized protein	3	0	0	332.333	0	0
UHOR_12216	uncharacterized protein	1	0	0	521	0	0
UHOR_12255	uncharacterized protein	2	0	0	242	0	0
UHOR_12377	related to Exportin 4	3	0	0	533	0	0
UHOR_12570	probable Rpc40 - 40 kD subunit of DNA-directed RNA polymerases I and III	1	0	0	112	0	0
UHOR_12604	uncharacterized protein	1	0	0	150	0	0
UHOR_12630	related to Glutaredoxin (C-terminal fragment)	2	0	0	227	0	0
UHOR_12722	uncharacterized protein	3	0	0	406.667	0	0
UHOR_12727	related to SET2 - Histone methyltransferase	3	0	0	167.333	0	0
UHOR_12731	uncharacterized protein	1	0	0	172	0	0
UHOR_12803	uncharacterized protein	2	0	0	481	0	0
UHOR_13028	uncharacterized protein	2	0	0	239.5	0	0
UHOR_13070	uncharacterized protein	2	0	0	563	0	0
UHOR_13141	uncharacterized protein	2	0	0	274.5	0	0
UHOR_13173	uncharacterized protein	1	0	0	127	0	0
UHOR_13500	related to PMA1 - H -transporting P-type ATPase	1	0	0	135	0	0
UHOR_13509	uncharacterized protein	2	0	0	337	0	0
UHOR_13543	uncharacterized protein	1	0	0	124	0	0
UHOR_13591	uncharacterized protein	2	0	0	151.5	0	0
UHOR_13675	uncharacterized protein	3	0	0	357.667	0	0
UHOR_13734	related to NTA1 - Amidase	1	0	0	197	0	0
UHOR_13763	uncharacterized protein	1	0	0	607	0	0
UHOR_13886	uncharacterized protein	2	0	0	114.5	0	0
UHOR_13915	uncharacterized protein	1	0	0	103	0	0
UHOR_13916	uncharacterized protein	1	0	0	1687	0	0
UHOR_13979	uncharacterized protein	1	0	0	155	0	0
UHOR_14001	uncharacterized protein	1	0	0	116	0	0
UHOR_14022	uncharacterized protein	1	0	0	123	0	0
UHOR_14097	uncharacterized protein	1	0	0	111	0	0
UHOR_14297	K, P-type ATPase (mediates high-affinity potassium or sodium uptake)	3	0	0	221.667	0	0
UHOR_14319	related to TNA1 - high affinity nicotinic acid plasma membrane permease	1	0	0	107	0	0
UHOR_14349	uncharacterized protein	2	0	0	958	0	0
UHOR_14456	uncharacterized protein	2	0	0	383	0	0
UHOR_14478	uncharacterized protein	1	0	0	357	0	0
UHOR_14481	uncharacterized protein	1	0	0	145	0	0
UHOR_14482	uncharacterized protein (C-terminal fragment)	1	0	0	112	0	0
UHOR_14539	uncharacterized protein	1	0	0	118	0	0
UHOR_14654	uncharacterized protein	1	0	0	102	0	0
UHOR_14671	uncharacterized protein	1	0	0	113	0	0
UHOR_14678	uncharacterized protein	1	0	0	682	0	0
UHOR_14740	uncharacterized protein	2	0	0	248.5	0	0
UHOR_14770	uncharacterized protein	1	0	0	1061	0	0
UHOR_14902	related to Mig2	1	0	0	155	0	0
UHOR_14953	uncharacterized protein	3	0	0	177.333	0	0
UHOR_14977	uncharacterized protein	3	0	0	578.333	0	0
UHOR_14982	uncharacterized protein	2	0	0	202	0	0
UHOR_15019	uncharacterized protein	1	0	0	103	0	0
UHOR_15312	related to ARP6 - Actin-related protein (N-terminal fragment)	1	0	0	1623	0	0
UHOR_15349	uncharacterized protein	1	0	0	176	0	0
UHOR_15387	uncharacterized protein	3	0	0	579	0	0
UHOR_15515	uncharacterized protein (C-terminal fragment)	1	0	0	141	0	0
UHOR_15537	uncharacterized protein	1	0	0	113	0	0
UHOR_15725	uncharacterized protein	2	0	0	308	0	0
UHOR_15753	uncharacterized protein	1	0	0	151	0	0
UHOR_15756	uncharacterized protein	1	0	0	164	0	0
UHOR_15778	uncharacterized protein	2	0	0	139	0	0
UHOR_15779	uncharacterized protein	1	0	0	736	0	0
UHOR_15858	uncharacterized protein	2	0	0	304	0	0
UHOR_16081	uncharacterized protein	1	0	0	121	0	0
UHOR_16172	uncharacterized protein	1	0	0	116	0	0
UHOR_16255	uncharacterized protein	1	0	0	244	0	0
UHOR_16306	uncharacterized protein	3	0	0	602.333	0	0
UHOR_16322	uncharacterized protein	1	0	0	119	0	0
UHOR_16420	uncharacterized protein	2	0	0	116	0	0
UHOR_16649	uncharacterized protein	2	0	0	480.5	0	0
UHOR_16716	uncharacterized protein	1	0	0	202	0	0
UHOR_16717	uncharacterized protein	2	0	0	1751.5	0	0
UHOR_16795	uncharacterized protein	2	0	0	309.5	0	0
UHOR_16798	uncharacterized protein	1	0	0	117	0	0
UHOR_00047	uncharacterized protein	1	0	1	120	0	170
UHOR_00067	related to EMI5 - protein required for transcriptional induction of TF IME1	2	0	1	345.5	0	116
UHOR_00073	uncharacterized protein	1	0	1	386	0	124
UHOR_00075	uncharacterized protein	2	0	1	629	0	128
UHOR_00077	uncharacterized protein	6	0	4	219.333	0	248.25
UHOR_00099	uncharacterized protein	1	0	4	172	0	217.75
UHOR_00100	probable DAL5 - Allantoate and ureidosuccinate permease	3	0	5	196.667	0	301.8
UHOR_00106	uncharacterized protein (fragment)	2	0	2	149.5	0	910
UHOR_00112	related to RKM3 - ribosomal lysine methyltransferase	2	0	2	134	0	148.5
UHOR_00148	probable uracil phosphoribosyltransferase	5	0	3	246	0	136.333
UHOR_00166	related to ESBP6 - similarity to Monocarboxylate transporter	1	0	1	171	0	126
UHOR_00187	related to nicotinamide mononucleotide permease	2	0	3	120.5	0	260.333
UHOR_00194	uncharacterized protein	2	0	4	159.5	0	243.5
UHOR_00207	related to embryonic protein DC-8	1	0	1	148	0	131
UHOR_00231	uncharacterized protein	1	0	3	1314	0	143.333
UHOR_00264	related to wd-repeat protein 8	1	0	1	142	0	588
UHOR_00277	uncharacterized protein	3	0	1	186.667	0	773
UHOR_00294	related to SWD1 - subunit of the COMPASS complex	3	0	4	588.667	0	154
UHOR_00320	uncharacterized protein (C-terminal fragment)	2	0	3	296	0	135.333
UHOR_00323	related to mitochondrial carrier family protein	1	0	2	112	0	164
UHOR_00337	related to GPI1 - required for N-acetylglucosaminyl phosphatidylinositol synthesis	1	0	1	126	0	109
UHOR_00364	related to Formyltetrahydrofolate deformylase	2	0	1	165	0	131
UHOR_00412	uncharacterized protein	1	0	1	553	0	179
UHOR_00432	related to DNA polymerase V	6	0	3	539.5	0	495.333
UHOR_00439	related to Glutaminyl-peptide cyclotransferase precursor	3	0	1	132.667	0	209
UHOR_00445	related to vesicle-associated membrane protein 7	1	0	1	201	0	108
UHOR_00463	related to Peroxisome assembly protein 12	1	0	1	125	0	367
UHOR_00492	uncharacterized protein	1	0	2	111	0	250.5
UHOR_00498	related to TAO3 - Transcriptional Activator of OCH1	1	0	9	102	0	236.778
UHOR_00503	related to peroxisome assembly protein car1	1	0	1	621	0	128
UHOR_00507	uncharacterized protein	5	0	2	380.4	0	122
UHOR_00515	probable peroxisomal acyl-coenzyme A thioester hydrolase 1	1	0	2	108	0	241
UHOR_00528	uncharacterized protein	1	0	2	299	0	136
UHOR_00545	uncharacterized protein	1	0	1	435	0	145
UHOR_00647	related to sorbitol dehydrogenase	2	0	1	359	0	102
UHOR_00665	related to Choline dehydrogenase	3	0	2	150.333	0	123.5
UHOR_00666	uncharacterized protein	1	0	1	122	0	121
UHOR_00692	uncharacterized protein	1	0	2	131	0	149.5
UHOR_00696	uncharacterized protein	3	0	1	170.333	0	275
UHOR_00709	uncharacterized protein	1	0	3	425	0	249
UHOR_00751	uncharacterized protein	1	0	1	122	0	104
UHOR_00755	probable Serine/threonine-protein kinase gad8	2	0	1	358	0	598
UHOR_00756	related to RNA splicing endonuclease gamma subunit	2	0	1	322.5	0	211
UHOR_00761	related to BRF1 - TFIIIB subunit, 70 kD	2	0	2	436	0	266
UHOR_00762	uncharacterized protein	1	0	6	134	0	157.667
UHOR_00774	uncharacterized protein	1	0	3	185	0	239
UHOR_00776	related to Nucleolar protein NOP4	3	0	3	954.333	0	139.667
UHOR_00782	related to MED6 - subunit of the RNA polymerase II mediator complex	1	0	2	104	0	144
UHOR_00795	related to TRP4 - anthranilate phosphoribosyltransferase	1	0	2	238	0	139
UHOR_00811	uncharacterized protein	1	0	4	123	0	121
UHOR_00821	related to UGO1 - outer membrane component of the mitochondrial fusion machinery	1	0	1	189	0	454
UHOR_00853	uncharacterized protein	2	0	1	136.5	0	107
UHOR_00854	related to GTPase activating protein sec2	2	0	1	124	0	103
UHOR_00872	related to B2-aldehyde-forming enzyme	2	0	2	615	0	130.5
UHOR_00883	related to IES1 - Subunit 1 of the INO80 chromatin remodeling complex	5	0	1	184.4	0	2722
UHOR_00884	related to LRP1 - nuclear exosome-associated nucleic acid binding protein	1	0	4	109	0	199.5
UHOR_00887	probable b mating type locus, bW1 allele	1	0	1	129	0	118
UHOR_00930	uncharacterized protein	1	0	5	118	0	273.4
UHOR_00949	uncharacterized protein	2	0	1	462.5	0	890
UHOR_00961	related to SGF73 - SAGA complex subunit	1	0	1	115	0	444
UHOR_00966	uncharacterized protein	1	0	1	118	0	304
UHOR_00985	uncharacterized protein	1	0	6	777	0	582.667
UHOR_01050	related to TAZ1 - Lyso-phosphatidylcholine acyltransferase	3	0	3	209.333	0	158.667
UHOR_01051	related to CYC2 - cytochrome-c mitochondrial import factor	1	0	4	963	0	125
UHOR_01065	related to NOP7 - component of several different pre-ribosomal particles	4	0	4	167.5	0	152.5
UHOR_01069	related to exochitinase	6	0	5	409.667	0	123.4
UHOR_01096	uncharacterized protein	1	0	1	170	0	167
UHOR_01118	probable CHD1 - transcriptional regulator	1	0	7	101	0	361.429
UHOR_01120	uncharacterized protein	1	0	1	143	0	305
UHOR_01122	uncharacterized protein	1	0	2	107	0	415.5
UHOR_01129	uncharacterized protein	3	0	2	358	0	191
UHOR_01136	related to DNA repair protein rad18	1	0	1	121	0	137
UHOR_01139	related to TAF1 - TFIID subunit (TBP-associated factor), 145 kD	2	0	2	157	0	158.5
UHOR_01150	uncharacterized protein	5	0	2	379.6	0	138
UHOR_01161	uncharacterized protein	1	0	1	119	0	140
UHOR_01227	related to BDP1 - essential subunit of RNA polymerase III transcription factor	2	0	1	561.5	0	168
UHOR_01236	related to bacterial glycerol-3-phosphate acyltransferases	7	0	2	186.571	0	289.5
UHOR_01245	related to Alpha-L-arabinofuranosidase I precursor	7	0	2	299.429	0	274
UHOR_01248	uncharacterized protein	1	0	3	102	0	207
UHOR_01272	uncharacterized protein	1	0	2	114	0	110.5
UHOR_01285	probable proline-tRNA ligase	3	0	4	135	0	162.25
UHOR_01290	probable KRE6 - glucan synthase subunit	3	0	7	150	0	340.571
UHOR_01305	probable RPS17B - ribosomal protein S17.e.B	1	0	1	176	0	216
UHOR_01344	related to veA protein	1	0	2	110	0	104
UHOR_01358	related to TGS1 - trimethyl guanosine synthase	2	0	2	827	0	396.5
UHOR_01463	uncharacterized protein	2	0	1	892	0	237
UHOR_01519	uncharacterized protein	1	0	1	104	0	123
UHOR_01548	uncharacterized protein	2	0	1	519.5	0	367
UHOR_01552	uncharacterized protein	2	0	1	243	0	109
UHOR_01554	related to BEM3 - GTPase-activating protein	1	0	1	362	0	107
UHOR_01555	uncharacterized protein	3	0	1	556.667	0	103
UHOR_01561	related to VPS15 - ser/thr protein kinase	3	0	1	199	0	128
UHOR_01625	uncharacterized protein	1	0	3	113	0	132.667
UHOR_01628	uncharacterized protein	3	0	2	114.667	0	108
UHOR_01672	related to Exocyst complex component Sec3	2	0	2	500	0	112.5
UHOR_01685	uncharacterized protein	2	0	1	1146.5	0	140
UHOR_01691	uncharacterized protein	1	0	2	134	0	177.5
UHOR_01742	related to DIP2 - Dom34p-interacting protein	2	0	3	171.5	0	174.667
UHOR_01819	related to TMT1 - trans-aconitate methyltransferase	1	0	1	168	0	121
UHOR_01823	related to HLJ1 - Co-chaperone for Hsp40p	2	0	1	166	0	113
UHOR_01845	uncharacterized protein	2	0	2	1756.5	0	167.5
UHOR_01847	uncharacterized protein	1	0	2	167	0	123.5
UHOR_01885	uncharacterized protein	3	0	1	277	0	113
UHOR_01902	uncharacterized protein	1	0	6	103	0	168.833
UHOR_01904	uncharacterized protein	1	0	3	181	0	134
UHOR_01912	related to VAC14 - protein involved in regulated synthesis of PtdIns(3,5)P(2)	2	0	1	729.5	0	118
UHOR_01926	probable SEC18 - vesicular-fusion protein, functional homolog of NSF	2	0	6	545.5	0	151.5
UHOR_01932	uncharacterized protein	1	0	5	3192	0	162.6
UHOR_01963	related to NOP14 - nuclear and nucleolar protein with possible role in ribosome biogenesis	3	0	1	200	0	106
UHOR_01966	related to Vacuolar assembly protein VPS41	2	0	3	290	0	114.667
UHOR_01984	related to pre-mRNA splicing factor	3	0	1	468.667	0	148
UHOR_01993	related to Acetylcholinesterase precursor	3	0	3	441	0	174.333
UHOR_02004	probable glutaryl-CoA dehydrogenase (N-terminal fragment)	2	0	2	155.5	0	117.5
UHOR_02028	related to SNF4 - nuclear regulatory protein	1	0	2	627	0	116.5
UHOR_02049	related to Rpa43 - 43 kD subunit of DNA-directed RNA polymerase I	2	0	2	118.5	0	112
UHOR_02063	uncharacterized protein	2	0	1	112.5	0	734
UHOR_02154	related to Serine/threonine-protein kinase	2	0	2	112	0	164.5
UHOR_02180	uncharacterized protein	2	0	1	110	0	129
UHOR_02196	probable SDS22 - protein phosphatase 1, regulatory subunit 7	1	0	1	380	0	333
UHOR_02213	related to COQ1 - hexaprenyl pyrophosphate synthetase precursor	4	0	1	162.25	0	259
UHOR_02238	uncharacterized protein	1	0	2	300	0	249.5
UHOR_02283	uncharacterized protein	7	0	1	144.429	0	266
UHOR_02288	related to VPS52 - component of the Golgi-associated retrograde protein complex	3	0	1	220.333	0	124
UHOR_02337	uncharacterized protein	2	0	3	232.5	0	383.333
UHOR_02338	uncharacterized protein	1	0	1	149	0	190
UHOR_02346	related to 30s ribosomal protein s18	2	0	1	146.5	0	252
UHOR_02364	related to HAP2 - subunit of the CCAAT-binding complex	2	0	1	123	0	111
UHOR_02370	uncharacterized protein	1	0	1	165	0	119
UHOR_02407	related to UDP-N-acetylglucosaminyltransferase	4	0	2	181.75	0	131.5
UHOR_02420	uncharacterized protein	2	0	1	834	0	116
UHOR_02439	uncharacterized protein	1	0	2	101	0	678
UHOR_02447	probable probable GTP-binding protein Rab11	2	0	1	448	0	111
UHOR_02475	uncharacterized protein	2	0	1	151.5	0	404
UHOR_02513	related to MEF2 - translation elongation factor, mitochondrial	4	0	2	281.75	0	116.5
UHOR_02527	related to ABC transporter protein	4	0	2	157.25	0	107.5
UHOR_02568	uncharacterized protein	2	0	2	297	0	182
UHOR_02578	uncharacterized protein	5	0	3	221.2	0	108.667
UHOR_02589	uncharacterized protein	3	0	1	117	0	128
UHOR_02603	related to RVS167 - BAR adaptor protein	2	0	4	114.5	0	137
UHOR_02605	uncharacterized protein	2	0	1	193	0	121
UHOR_02609	uncharacterized protein	1	0	1	483	0	110
UHOR_02614	uncharacterized protein	2	0	2	110.5	0	178
UHOR_02657	uncharacterized protein	1	0	4	106	0	292.5
UHOR_02707	uncharacterized protein	1	0	1	323	0	125
UHOR_02769	uncharacterized protein	1	0	3	109	0	117.667
UHOR_02774	related to glutathione-S-transferase	4	0	2	182	0	345
UHOR_02793	related to multidrug resistance proteins	3	0	1	170.333	0	148
UHOR_02840	uncharacterized protein	2	0	2	128	0	205
UHOR_02848	related to Na /H -exchanging protein	1	0	1	357	0	103
UHOR_02879	related to acid sphingomyelinase	1	0	1	102	0	400
UHOR_02920	related to ferroportin 1	3	0	1	123.333	0	205
UHOR_02958	related to amidohydrolase	1	0	2	114	0	415.5
UHOR_02964	probable mfs-multidrug-resistance transporter	5	0	2	520	0	1278.5
UHOR_02981	uncharacterized protein	3	0	4	251.333	0	200.5
UHOR_03006	uncharacterized protein	1	0	2	106	0	118
UHOR_03022	uncharacterized protein	2	0	1	573.5	0	139
UHOR_03050	uncharacterized protein	1	0	3	102	0	180.333
UHOR_03073	related to VCX1 - Vacuolar Ca+/H+exchanger	1	0	1	116	0	690
UHOR_03082	related to DNA polymerase kappa	2	0	4	125.5	0	423
UHOR_03098	related to Cyclin H	2	0	1	131	0	113
UHOR_03134	uncharacterized protein	1	0	2	112	0	139
UHOR_03181	related to DPB3 - third-largest subunit of DNA polymerase II	2	0	1	124	0	211
UHOR_03184	related to ALG11 - required for asparagine-linked glycosylation	1	0	3	233	0	216
UHOR_03199	uncharacterized protein	6	0	1	609.167	0	118
UHOR_03209	uncharacterized protein	1	0	1	723	0	310
UHOR_03240:UHOR_03241	MERGED related to SPT14 - N-acetylglucosaminyltransferase AND uncharacterized protein	2	0	1	138.5	0	108
UHOR_03250	uncharacterized protein	1	0	3	106	0	520
UHOR_03255	probable NADPH-cytochrome P450 reductase	7	0	2	347.286	0	151.5
UHOR_03259	uncharacterized protein	1	0	3	108	0	197.333
UHOR_03282	related to TR4 orphan receptor associated protein TRA16	1	0	1	106	0	120
UHOR_03289	uncharacterized protein	4	0	2	483.75	0	405.5
UHOR_03297	related to MTQ1 - S-adenosylmethionine-dependent methyltransferase	2	0	2	259	0	137.5
UHOR_03309	related to MRPS9 - mitochondrial ribosomal protein, small subunit	3	0	1	177.667	0	108
UHOR_03315	uncharacterized protein	1	0	6	507	0	132.5
UHOR_03329	uncharacterized protein	7	0	2	316.857	0	150.5
UHOR_03361	uncharacterized protein	1	0	2	109	0	182.5
UHOR_03372	related to siderophore iron transporter mirc	3	0	2	136	0	748
UHOR_03401	probable RSR1 - GTP-binding protein	1	0	6	311	0	375.833
UHOR_03406	uncharacterized protein	5	0	5	1345.6	0	189.4
UHOR_03408	related to trimethyllysine hydroxylase	1	0	3	194	0	301.333
UHOR_03411	related to white collar 1 protein	1	0	3	515	0	580
UHOR_03419	probable STI1 - Hsp90 cochaperone	1	0	3	101	0	277.667
UHOR_03449	uncharacterized protein	1	0	4	459	0	205.5
UHOR_03457	probable endoplasmic reticulum calcium transporter	1	0	5	125	0	352.4
UHOR_03459	probable RAD54 - DNA-dependent ATPase of the Snf2p family	1	0	6	112	0	191.667
UHOR_03478	uncharacterized protein	2	0	4	309	0	165
UHOR_03514	uncharacterized protein	2	0	2	195.5	0	214
UHOR_03540	related to GABA permease	3	0	1	198.667	0	254
UHOR_03563	uncharacterized protein	5	0	1	252.6	0	127
UHOR_03583	related to 3-phytase A precursor	3	0	3	158.333	0	218
UHOR_03607	uncharacterized protein	4	0	3	208	0	141
UHOR_03636	probable acyl-CoA oxidase	1	0	1	818	0	105
UHOR_03638	related to lincomycin-condensing protein lmbA	1	0	4	656	0	223.25
UHOR_03659	uncharacterized protein	3	0	1	253.333	0	361
UHOR_03757	uncharacterized protein	1	0	1	224	0	121
UHOR_03778	uncharacterized protein	5	0	1	166.8	0	103
UHOR_03795	uncharacterized protein	1	0	1	637	0	445
UHOR_03800	uncharacterized protein	1	0	2	645	0	146
UHOR_03802	related to PEX14 - peroxisomal protein involved in protein import - peroxin	1	0	1	487	0	303
UHOR_03813	related to ATG5 - protein involved in autophagy and the Cvt pathway	1	0	3	368	0	237.667
UHOR_03822	uncharacterized protein	1	0	2	156	0	310
UHOR_03865	related to vacuolar protein-sorting protein VPS35	2	0	6	228.5	0	249.5
UHOR_03871	probable cytochrome c peroxidase precursor	2	0	4	186	0	306.75
UHOR_03904	uncharacterized protein	1	0	2	161	0	478
UHOR_03905	probable phospho-2-dehydro-3-deoxyheptonate aldolase, tyrosine-inhibited	3	0	2	227.667	0	152
UHOR_03944	uncharacterized protein	2	0	3	949.5	0	176.333
UHOR_03956	uncharacterized protein	1	0	2	178	0	172
UHOR_03972	probable proteine disulfate isomerase	1	0	2	602	0	160
UHOR_03989	uncharacterized protein	3	0	1	126	0	148
UHOR_04010	uncharacterized protein	1	0	4	121	0	128.75
UHOR_04039	uncharacterized protein	1	0	1	145	0	103
UHOR_04065	related to nucleotide diphosphatase	2	0	1	638.5	0	125
UHOR_04069	uncharacterized protein	6	0	5	181.167	0	412
UHOR_04071	uncharacterized protein	2	0	3	369.5	0	209.667
UHOR_04096	uncharacterized protein	2	0	2	1313.5	0	130
UHOR_04112	probable chitin synthase 5 (csh5)	1	0	2	185	0	246
UHOR_04113	probable CCT4 - component of chaperonin-containing T-complex	1	0	1	332	0	545
UHOR_04141	uncharacterized protein	1	0	3	516	0	412
UHOR_04165	probable ISW2 - ATPase component of a two subunit chromatin remodeling complex	1	0	2	245	0	239.5
UHOR_04169	uncharacterized protein	2	0	3	168.5	0	329.333
UHOR_04174	related to thiamine-phosphate diphosphorylase / hydroxyethylthiazole kinase	1	0	2	123	0	245.5
UHOR_04189	uncharacterized protein	4	0	2	116	0	135
UHOR_04228	related to LUC7 - essential protein associated with the U1 snRNP complex	2	0	1	135.5	0	106
UHOR_04243	uncharacterized protein	1	0	3	174	0	142
UHOR_04254	related to GYP7 - GTPase-activating protein for Ypt7p	1	0	4	103	0	136
UHOR_04260	related to zinc finger protein white collar 2 (wc-2)	1	0	1	122	0	272
UHOR_04265	uncharacterized protein	3	0	2	1213	0	123
UHOR_04322	related to cyclin	2	0	3	147.5	0	754.667
UHOR_04344	related to PIF1 - DNA helicase involved in mitochondrial DNA repair and telomere length control	4	0	4	354.5	0	193.25
UHOR_04356	related to GPI-anchor transamidase complex subunit Gpi16	3	0	1	220	0	2012
UHOR_04360	probable lysozyme	2	0	1	849.5	0	104
UHOR_04446	probable NADP-specific glutamate dehydrogenase	2	0	2	132	0	217
UHOR_04513	uncharacterized protein	3	0	1	171.667	0	106
UHOR_04516	uncharacterized protein	1	0	3	211	0	195.667
UHOR_04527	probable methylcrotonoyl-CoA carboxylase biotin carboxylase chain	5	0	6	154.2	0	173.5
UHOR_04530	related to B56-delta regulatory subunit of protein phosphatase 2A	1	0	1	261	0	114
UHOR_04601	related to tRNA dihydrouridine synthase	2	0	4	122.5	0	134.75
UHOR_04620	related to NOP9 - essential subunit of U3-containing 90S pre-ribosome	3	0	1	883	0	118
UHOR_04621	uncharacterized protein	1	0	2	1237	0	115.5
UHOR_04623	uncharacterized protein	1	0	1	128	0	147
UHOR_04636	uncharacterized protein	2	0	1	112.5	0	109
UHOR_04663	related to Ras-like G protein RagD	1	0	3	126	0	155.667
UHOR_04679	uncharacterized protein	2	0	6	230.5	0	148.167
UHOR_04706	uncharacterized protein	1	0	2	190	0	366.5
UHOR_04726	uncharacterized protein	1	0	1	2245	0	124
UHOR_04738	uncharacterized protein	3	0	1	405.667	0	574
UHOR_04743	uncharacterized protein	2	0	4	120	0	157.75
UHOR_04769	related to BSD2 - metal homeostasis protein	1	0	5	2129	0	258.8
UHOR_04871	Acetyltransferase involved in MEL production	4	0	2	131.25	0	284
UHOR_04872	related to Sge1 - drug resistance protein	5	0	1	174.2	0	122
UHOR_04893	related to SSN3 - cyclin-dependent CTD kinase	2	0	1	232	0	121
UHOR_04894	uncharacterized protein	1	0	2	492	0	179
UHOR_04895	related to SMC4 - Stable Maintenance of Chromosomes	7	0	2	242.286	0	120.5
UHOR_04916	related to Adapter-related protein complex 3 delta 1 subunit	4	0	1	160	0	132
UHOR_04989	related to TFG1 - TFIIF subunit (transcription initiation factor)	4	0	3	208.5	0	192
UHOR_05029	uncharacterized protein	1	0	1	1263	0	268
UHOR_05035	related to Aldo-keto reductase yakc [NADP ]	1	0	1	170	0	204
UHOR_05036	related to CDC5 - Serine/threonine-protein kinase	2	0	1	139	0	108
UHOR_05042	uncharacterized protein	2	0	1	177.5	0	208
UHOR_05049	related to trehalose-6-phosphate phosphatase	1	0	1	128	0	124
UHOR_05051	uncharacterized protein	2	0	5	588.5	0	205.6
UHOR_05110	uncharacterized protein	1	0	2	110	0	127.5
UHOR_05114	uncharacterized protein	4	0	2	164.75	0	188
UHOR_05117	uncharacterized protein	3	0	2	190.333	0	148.5
UHOR_05120	uncharacterized protein	3	0	3	460	0	222.333
UHOR_05122	related to dna polymerase epsilon p17 subunit	1	0	1	156	0	130
UHOR_05130	uncharacterized protein	4	0	6	473.75	0	167.833
UHOR_05137	related to SAP155 - SIT4-associating protein	2	0	3	203	0	128
UHOR_05141	related to gamma-tubulin complex component 5	1	0	1	122	0	1262
UHOR_05152	related to ATO3 - plasma membrane protein with possible role in export of ammonia	2	0	1	154	0	1281
UHOR_05155	uncharacterized protein	3	0	2	170	0	205.5
UHOR_05172	probable general amino acid permease	4	0	3	673.5	0	2625
UHOR_05187	uncharacterized protein	1	0	1	112	0	136
UHOR_05194	related to TUL1 - Golgi-localized RING-finger ubiquitin ligase	1	0	2	119	0	266
UHOR_05198	related to SKN7 - transcription factor	1	0	3	118	0	110
UHOR_05276	related to acetamidase	3	0	4	576.333	0	716
UHOR_05321	uncharacterized protein	1	0	2	323	0	275.5
UHOR_05331	related to dynein light-intermediate chain	1	0	4	144	0	367.75
UHOR_05343	related to GPI13 - protein involved in glycosylphosphatidylinositol biosynthesis	3	0	1	366.667	0	328
UHOR_05345	uncharacterized protein	7	0	1	381.857	0	121
UHOR_05361	related to nucleotide binding protein (NBP 2)	1	0	5	110	0	272
UHOR_05367	related to Multidomain cyclophilin type peptidyl-prolyl cis-trans isomerase	3	0	1	160.333	0	142
UHOR_05379:UHOR_05380	MERGED related to Cell division control protein 18 AND uncharacterized protein	5	0	2	224.8	0	157
UHOR_05384	uncharacterized protein	3	0	1	147.333	0	155
UHOR_05385	related to GYP5 - GTPase-activating protein (GAP)	2	0	1	176.5	0	116
UHOR_05421	uncharacterized protein	5	0	9	510.8	0	284.333
UHOR_05461	related to Glucose oxidase	4	0	2	192.5	0	402.5
UHOR_05468	related to nitrogen assimilation transcription factor	3	0	3	288.333	0	176.333
UHOR_05469	related to SEC6 - protein transport protein	2	0	4	265	0	133.25
UHOR_05478	related to LCP5 - U3 small nucleolar ribonucleoprotein involved in maturation of 18S rRNA	1	0	2	138	0	209
UHOR_05497	related to annexin XIV	1	0	2	126	0	195
UHOR_05500	related to prefoldin subunit 3	1	0	5	147	0	198.6
UHOR_05507	uncharacterized protein	1	0	3	115	0	262.333
UHOR_05545	uncharacterized protein	3	0	1	459.667	0	118
UHOR_05563	related to Transcriptional coactivator MMS19	1	0	6	125	0	273.333
UHOR_05594	uncharacterized protein	4	0	6	180.25	0	168.667
UHOR_05610	probable Sterol 14 alpha-demethylase	3	0	1	149	0	197
UHOR_05650	uncharacterized protein	2	0	5	155	0	244
UHOR_05654	probable DIP5 - Glutamate and aspartate permease - able to mediate transport of other amino acids	2	0	2	132	0	408.5
UHOR_05665	uncharacterized protein	2	0	1	941	0	114
UHOR_05705	related to PDS5 - precocious dissociation of sister chromatids	2	0	1	118.5	0	222
UHOR_05738	uncharacterized protein	1	0	1	142	0	105
UHOR_05739	related to PIN4 - protein involved in G2/M phase progression and response to DNA damage	1	0	4	121	0	284.25
UHOR_05744	uncharacterized protein	1	0	3	118	0	207
UHOR_05761	uncharacterized protein	1	0	1	264	0	631
UHOR_05824	uncharacterized protein	1	0	3	138	0	206.333
UHOR_05834	probable 25 kD subunit of DNA-directed RNA polymerases I, II and III	2	0	1	170.5	0	145
UHOR_05836	KH domain protein	1	0	1	117	0	112
UHOR_05844	related to SSF1 - Nucleolar protein involved in the assembly of the large ribosomal subunit	1	0	1	152	0	112
UHOR_05849	related to nitrite reductase	3	0	1	253.667	0	123
UHOR_05884	related to TSR2 - protein with a potential role in pre-rRNA processing	2	0	1	266.5	0	115
UHOR_05895	uncharacterized protein	1	0	1	121	0	127
UHOR_05935	uncharacterized protein	1	0	6	1845	0	155
UHOR_05943	uncharacterized protein	1	0	1	223	0	126
UHOR_05958	related to SKT5 - activator of chitin synthase III	1	0	2	280	0	236.5
UHOR_05971	uncharacterized protein	8	0	2	122.875	0	218
UHOR_06019	related to Carboxypeptidase Y precursor	1	0	1	122	0	338
UHOR_06094	uncharacterized protein	6	0	2	222.333	0	214.5
UHOR_06097	related to BST1 - negative regulator of COPII vesicle formation	1	0	2	474	0	175.5
UHOR_06107	uncharacterized protein	1	0	1	112	0	111
UHOR_06109	related to Glucose oxidase	3	0	1	560.333	0	157
UHOR_06121	uncharacterized protein	4	0	2	228.5	0	145
UHOR_06139	probable DIC1 - mitochondrial dicarboxylate carrier	1	0	2	342	0	303
UHOR_06146	uncharacterized protein	3	0	2	319.667	0	238.5
UHOR_06180	probable ERG26 - C-3 sterol dehydrogenase (C-4 decarboxylase)	1	0	1	859	0	108
UHOR_06188	uncharacterized protein	1	0	4	1385	0	136.25
UHOR_06207	related to putative phosphate transporter 1	2	0	1	351	0	706
UHOR_06238	uncharacterized protein	2	0	3	108	0	381.333
UHOR_06260	related to MTW1 - component of the MIND kinetochore complex	1	0	1	110	0	385
UHOR_06292	probable ABP140 - actin filament-binding protein	2	0	1	411.5	0	116
UHOR_06304	probable NCS6 - protein required for thiolation of uridine at wobble positions	1	0	1	127	0	187
UHOR_06313	uncharacterized protein	3	0	9	220	0	370
UHOR_06321	uncharacterized protein	5	0	1	152.4	0	116
UHOR_06324	related to NTG1 - DNA repair protein	1	0	1	509	0	146
UHOR_06349	uncharacterized protein	1	0	1	106	0	126
UHOR_06355	related to UTP21 - U3 snoRNP protein	1	0	1	141	0	121
UHOR_06363	probable ubiquinol--cytochrome-c reductase	1	0	1	720	0	130
UHOR_06366	uncharacterized protein	1	0	1	563	0	264
UHOR_06378	uncharacterized protein	1	0	1	167	0	240
UHOR_06401	uncharacterized protein	1	0	4	184	0	405.75
UHOR_06429	probable FLR1 - Putative H+antiporter involved in multidrug resistance	2	0	3	141.5	0	162.667
UHOR_06462	related to Engulfment and cell motility gene 1 protein	1	0	2	125	0	257.5
UHOR_06467	probable ARG4 - arginosuccinate lyase	1	0	2	107	0	152
UHOR_06472	uncharacterized protein	1	0	1	113	0	107
UHOR_06488	uncharacterized protein	3	0	2	943	0	451.5
UHOR_06502	uncharacterized protein	3	0	4	127	0	212
UHOR_06509	related to Kinesin	1	0	1	106	0	129
UHOR_06511	uncharacterized protein	2	0	3	300.5	0	158.333
UHOR_06535	related to STU1 - component of the mitotic spindle	2	0	6	112.5	0	179.833
UHOR_06588	related to GTPase-activating protein beta-chimerin	1	0	1	1064	0	265
UHOR_06621	related to bumetanide-sensitive Na-K-Cl cotransport protein	5	0	1	224.8	0	391
UHOR_06654	uncharacterized protein	1	0	1	103	0	315
UHOR_06713	uncharacterized protein	1	0	1	127	0	124
UHOR_06738	uncharacterized protein	4	0	2	258.25	0	111.5
UHOR_06810	uncharacterized protein	3	0	1	136.333	0	106
UHOR_06819	related to Cytochrome P450 8B1	1	0	3	101	0	113.667
UHOR_06823	related to EXG1 - exo-beta-1,3-glucanase	1	0	1	244	0	228
UHOR_06865	uncharacterized protein	3	0	2	314.667	0	137.5
UHOR_06906	related to ECM31 - 3-methyl-2-oxobutanoate hydroxymethyltransferase	2	0	5	394	0	230.4
UHOR_06933	related to 17-beta-hydroxysteroid dehydrogenase	1	0	1	103	0	124
UHOR_06941	related to U6 snRNA-associated Sm-like protein LSm4	1	0	1	531	0	121
UHOR_06967	related to vesicular integral-membrane protein VIP36	1	0	1	104	0	112
UHOR_06975	uncharacterized protein	3	0	2	235.333	0	137.5
UHOR_07018	uncharacterized protein	3	0	1	568	0	101
UHOR_07026	uncharacterized protein	1	0	2	551	0	259
UHOR_07045	related to PIK1 - phosphatidylinositol 4-kinase	3	0	1	135.333	0	1048
UHOR_07053	uncharacterized protein	3	0	4	1062.33	0	110.25
UHOR_07062	uncharacterized protein	4	0	3	248	0	162.333
UHOR_07066	probable ATP-dependent RNA helicase	1	0	1	107	0	108
UHOR_07071	probable 40S ribosomal protein S26	1	0	1	236	0	106
UHOR_07085	related to step II splicing factor SLU7	2	0	3	179	0	118.333
UHOR_07114	uncharacterized protein	5	0	1	341	0	119
UHOR_07116	probable mfs-multidrug-resistance transporter	2	0	2	136.5	0	552
UHOR_07148	uncharacterized protein	2	0	3	293	0	256.667
UHOR_07153	related to RDS2 - Regulator of drug sensitivity	3	0	1	203	0	121
UHOR_07228	uncharacterized protein	5	0	1	237.4	0	858
UHOR_07233	uncharacterized protein	1	0	2	107	0	107.5
UHOR_07268	related to XPT1 - xanthine phosphoribosyl transferase	1	0	1	203	0	107
UHOR_07272	uncharacterized protein	2	0	1	869.5	0	1100
UHOR_07278	related to TNA1 - high affinity nicotinic acid plasma membrane permease	3	0	3	886.667	0	303.667
UHOR_07281	related to GYP1 - cis-golgi GTPase-activating protein	1	0	4	501	0	174.5
UHOR_07335	probable NUC1 - dna/rna non-specific nuclease, mitochondrial	3	0	2	439.667	0	178
UHOR_07346	related to UTP14 - subunit of U3-containing small subunit processome complex	1	0	7	116	0	139
UHOR_07356	related to AIF1 - mitochondrial cell death effector	1	0	2	290	0	134
UHOR_07369	probable SUP35 - eukaryotic peptide chain release factor GTP-binding subunit	1	0	1	571	0	564
UHOR_07373	uncharacterized protein	4	0	1	294.5	0	127
UHOR_07382	uncharacterized protein	1	0	3	132	0	245
UHOR_07389	related to pre-mrna splicing factor srp55	4	0	1	276	0	178
UHOR_07411	related to PSR1 - plasma membrane phosphatase required for sodium stress response	4	0	3	276.5	0	118.333
UHOR_07481	related to HST4 - member of the Sir2p family of NAD( )-dependent histone deacetylases	2	0	5	111.5	0	326.4
UHOR_07593	uncharacterized protein	1	0	5	1294	0	193.2
UHOR_07599	related to SGD1 - essential nuclear protein, required for biogenesis of the small ribosomal subunit	1	0	1	103	0	105
UHOR_07615	probable Chromatin assembly factor 1 subunit c	1	0	2	123	0	110.5
UHOR_07644	uncharacterized protein	4	0	1	117.5	0	119
UHOR_07672	uncharacterized protein	2	0	1	265.5	0	187
UHOR_07682	related to EBP2 - required for pre-rRNA processing and ribosomal subunit assembly	1	0	4	103	0	398.5
UHOR_07728	related to BNA3 - Arylformamidase	1	0	1	126	0	149
UHOR_07741	uncharacterized protein	2	0	4	372	0	111.25
UHOR_07743	related to DOT5 - nuclear thiol peroxidase	1	0	3	151	0	196.333
UHOR_07746	related to KIC1 - ser/thr protein kinase that interacts with Cdc31p	2	0	2	121	0	112.5
UHOR_07752	probable 60S ribosomal protein L26	2	0	1	336.5	0	553
UHOR_07763	related to CDC123 - protein controls the cell cycle by controlling eIF2gamma abundance	1	0	1	182	0	148
UHOR_07765	uncharacterized protein	5	0	6	235.2	0	175.667
UHOR_07802	uncharacterized protein	5	0	1	138.2	0	3036
UHOR_07809	uncharacterized protein	1	0	2	219	0	128
UHOR_07823	probable Splicing factor 3b, subunit 2	2	0	3	111.5	0	173.667
UHOR_07888	related to TPR-containing protein Mql1	4	0	4	135.25	0	481.25
UHOR_07903	related to microfibril-associated protein	1	0	1	109	0	116
UHOR_07911	uncharacterized protein	2	0	1	372.5	0	111
UHOR_07917	uncharacterized protein	3	0	4	775	0	189.25
UHOR_07948	probable Ste20-like kinase Don3	1	0	1	189	0	250
UHOR_07975	related to cullin 4A	1	0	1	298	0	284
UHOR_07978	uncharacterized protein	5	0	5	245.2	0	326.2
UHOR_07979	probable oligopeptide transporter	1	0	4	520	0	533
UHOR_08012	uncharacterized protein	6	0	7	150.167	0	245.286
UHOR_08074	probable glutathione-dependent formaldehyde dehydrogenase	1	0	1	104	0	199
UHOR_08090	related to dipeptidyl aminopeptidase B	5	0	2	235.6	0	1006.5
UHOR_08102	related to Glioma tumor suppressor candidate region gene 2 protein	2	0	2	155	0	120.5
UHOR_08119	uncharacterized protein	1	0	1	128	0	120
UHOR_08137	related to RLM1 - MADS-box transcription factor	1	0	3	444	0	137.667
UHOR_08151	uncharacterized protein	1	0	2	129	0	232.5
UHOR_08164	uncharacterized protein	3	0	2	126	0	263
UHOR_08165	uncharacterized protein	2	0	3	1392.5	0	450.333
UHOR_08189	related to AMD2 - acetamidase	1	0	1	108	0	112
UHOR_08198	uncharacterized protein	1	0	1	248	0	222
UHOR_08327	related to atp-dependent clp protease, atp-binding subunit	4	0	2	123.25	0	118.5
UHOR_08329	related to serine/threonine-specific protein kinase KIN1	12	0	3	357.083	0	183
UHOR_08337	probable Myp1 protein	5	0	1	290.2	0	1274
UHOR_08378	related to TIF2 - translation initiation factor eIF4A	1	0	1	110	0	287
UHOR_08382	uncharacterized protein	4	0	1	589.25	0	236
UHOR_08385	uncharacterized protein	4	0	5	679.25	0	296.2
UHOR_08386	related to PRP46 - member of the spliceosome	1	0	1	106	0	114
UHOR_08425	related to SGV1 - Cyclin-dependent protein kinase	1	0	2	109	0	574
UHOR_08433	probable PRO2 - gamma-glutamyl phosphate reductase	1	0	1	214	0	148
UHOR_08435	probable PPA1 - H -ATPase 23 KD subunit, vacuolar	2	0	3	236	0	111.667
UHOR_08457	uncharacterized protein	2	0	3	209.5	0	338.333
UHOR_08585	related to homoserine O-acetyltransferase	3	0	1	156	0	101
UHOR_08621	related to OTU1 \FB deubiquitylation enzyme	2	0	1	150	0	1199
UHOR_08636	uncharacterized protein	3	0	1	151.333	0	502
UHOR_08644	related to TIF3 - translation initiation factor eIF-4B	3	0	1	548.333	0	110
UHOR_08670	probable Guanine nucleotide-binding protein gamma subunit	1	0	1	202	0	193
UHOR_08684	related to Tripeptidyl-peptidase I precursor	2	0	3	125	0	477
UHOR_08698	related to ribosomal protein YmS18, mitochondrial	1	0	1	180	0	151
UHOR_08733	related to NHP6B - nonhistone chromosomal protein	2	0	4	223.5	0	239.5
UHOR_08750	uncharacterized protein	1	0	4	524	0	519.25
UHOR_08752	related to dolichyl-phosphate-mannose-protein mannosyltransferase	2	0	2	837	0	220
UHOR_08753	related to YEH1 - steryl ester hydrolase	2	0	7	224.5	0	182.429
UHOR_08762	related to prolyl-tRNA synthetase	1	0	1	117	0	122
UHOR_08797	uncharacterized protein	1	0	2	115	0	162
UHOR_08803	related to SSN8 - DNA-directed RNA polymerase II holoenzyme and SRB subcomplex subunit, cyclin C homolog	1	0	2	317	0	171
UHOR_08818	uncharacterized protein	2	0	1	153	0	869
UHOR_08850	related to transcription factor hap3	3	0	1	189	0	122
UHOR_08866	probable Kinesin-3 motor protein	2	0	1	118	0	104
UHOR_08878	uncharacterized protein	1	0	1	119	0	367
UHOR_08899	uncharacterized protein	1	0	3	120	0	202.333
UHOR_08937	related to cell cycle control protein dicer	3	0	8	234	0	232
UHOR_08973	uncharacterized protein	1	0	2	709	0	169
UHOR_08981	related to Beta-xylosidase	2	0	4	135.5	0	292.25
UHOR_08998	related to AIM1 \FB cytoplasmic protein involved in mitochondrial function or organization	1	0	1	145	0	139
UHOR_10009	related to TFB5 - component of general transcription and DNA repair factor TFIIH	2	0	1	152.5	0	586
UHOR_12147	related to E2 ubiquitin-conjugating enzyme	2	0	3	408	0	581.333
UHOR_12152	uncharacterized protein	3	0	3	177	0	134.333
UHOR_13435	uncharacterized protein	7	0	1	177.286	0	108
UHOR_16361	uncharacterized protein	3	0	2	580.333	0	494
UHOR_00044	related to NADH-dependent flavin oxidoreductase	1	2	0	173	823	0
UHOR_00053	related to SCJ1 protein	2	2	0	210.5	307.5	0
UHOR_00059	related to FK506-binding protein (FKBP)	2	2	0	457.5	164.5	0
UHOR_00092	related to L-gulonolactone oxidase	1	1	0	390	335	0
UHOR_00130	related to 5-oxoprolinase	1	2	0	456	176.5	0
UHOR_00131	uncharacterized protein	1	1	0	118	110	0
UHOR_00134	related to formate/nitrite transporter	4	5	0	170.75	234.4	0
UHOR_00196	uncharacterized protein	4	1	0	357.75	407	0
UHOR_00217	uncharacterized protein	5	9	0	820	278.444	0
UHOR_00224	uncharacterized protein	3	2	0	709.333	137	0
UHOR_00227	related to p53-related protein kinase	1	1	0	126	142	0
UHOR_00260	uncharacterized protein	3	2	0	122	419	0
UHOR_00280	related to transcriptional regulator protein SPT6	12	4	0	144.333	127.75	0
UHOR_00287	uncharacterized protein	2	2	0	859	224	0
UHOR_00300	uncharacterized protein	2	1	0	617.5	127	0
UHOR_00308	probable FUN34 - transmembrane protein involved in ammonia production	5	1	0	560.2	335	0
UHOR_00344	uncharacterized protein	2	8	0	859	318.25	0
UHOR_00349	uncharacterized protein	2	2	0	201.5	259	0
UHOR_00351	related to monocarboxylate transporter	1	1	0	112	168	0
UHOR_00354	uncharacterized protein	1	4	0	283	181.75	0
UHOR_00357	probable CCC2 - P-type ATPase, Cu(2 )-transporting ATPase	2	3	0	128.5	112	0
UHOR_00370	probable EXG1 - exo-beta-1,3-glucanase (I/II), major isoform	1	6	0	280	277.333	0
UHOR_00391	related to kinetochore associated 2 (HEC)	1	1	0	241	221	0
UHOR_00413	related to ZAP1 - metalloregulatory protein involved in zinc-responsive transcriptional regulation	1	1	0	430	449	0
UHOR_00419	uncharacterized protein	2	3	0	163.5	218.333	0
UHOR_00427	related to Lipase, required for intravacuolar lysis of autophagic bodies	1	1	0	189	505	0
UHOR_00441	uncharacterized protein	1	8	0	129	412	0
UHOR_00449	related to muconate cycloisomerase	1	1	0	123	909	0
UHOR_00456	uncharacterized protein	1	2	0	103	145.5	0
UHOR_00478	uncharacterized protein	1	2	0	1171	260	0
UHOR_00505	uncharacterized protein	1	1	0	391	132	0
UHOR_00509	related to UTR2 - cell wall protein	1	1	0	217	103	0
UHOR_00542	related to GPI14 - Glycosylphosphatidylinositol-alpha 1,4 mannosyltransferase I	2	1	0	272.5	433	0
UHOR_00566	related to neutral ceramidase	1	1	0	101	104	0
UHOR_00598	uncharacterized protein	1	2	0	346	1415.5	0
UHOR_00599	uncharacterized protein	4	3	0	1592.5	729.333	0
UHOR_00614	probable SKI2 - antiviral protein and putative helicase	5	1	0	309.8	106	0
UHOR_00638	probable Tartrate dehydrogenase	1	2	0	373	417.5	0
UHOR_00654	uncharacterized protein	10	12	0	184.1	312.333	0
UHOR_00695	uncharacterized protein	1	2	0	2158	116	0
UHOR_00698	uncharacterized protein (C-terminal fragment)	1	1	0	114	441	0
UHOR_00703	uncharacterized protein	2	2	0	151	284	0
UHOR_00740	probable Chitin synthase 3	3	3	0	291.667	133.667	0
UHOR_00766	uncharacterized protein	2	7	0	109.5	586.143	0
UHOR_00769	related to Cobalamin synthesis protein	1	1	0	173	424	0
UHOR_00832	uncharacterized protein	1	1	0	125	139	0
UHOR_00839	uncharacterized protein	1	1	0	104	103	0
UHOR_00870	related to MRPL33 - mitochondrial ribosomal protein, large subunit	2	3	0	122.5	477.667	0
UHOR_00875	related to GTP-binding protein	5	3	0	328.2	183.667	0
UHOR_00877	related to RAD16 - nucleotide excision repair protein	2	3	0	116	168.667	0
UHOR_00935	related to Splicing factor U2AF-associated protein 2	1	4	0	381	117.75	0
UHOR_00942	related to PUF3 - transcript-specific regulator of mRNA degradation	2	1	0	150	120	0
UHOR_00945	related to phosducin homolog, likely to be involved in regulation of pheromone response	5	3	0	232.8	238.333	0
UHOR_00948	uncharacterized protein	3	1	0	236.667	152	0
UHOR_00953	related to BYE1 - negative regulator of transcription elongation	2	5	0	638	494	0
UHOR_00969	uncharacterized protein	2	2	0	185.5	155	0
UHOR_00981	related to Hgl1p, required for dimorphism and teliospore formation	3	1	0	119.667	153	0
UHOR_00996	related to YSC84 - protein involved in the organization of the actin cytoskeleton	1	2	0	232	290	0
UHOR_01034	uncharacterized protein	3	7	0	432	316.714	0
UHOR_01044	related to RRP5 - processing of pre-ribosomal RNA	4	4	0	882	311.75	0
UHOR_01064	uncharacterized protein	1	3	0	317	1272.67	0
UHOR_01083	uncharacterized protein	1	3	0	105	139.667	0
UHOR_01090	related to monooxygenase	2	1	0	270.5	135	0
UHOR_01112	probable COX11 - cytochrome-c oxidase assembly protein	1	1	0	118	168	0
UHOR_01130	uncharacterized protein	1	2	0	113	149.5	0
UHOR_01157	related to Dynactin 1	1	1	0	228	198	0
UHOR_01163	related to ERG8 - phosphomevalonate kinase	1	1	0	173	112	0
UHOR_01164	uncharacterized protein	6	2	0	139.833	152.5	0
UHOR_01181	uncharacterized protein	1	1	0	323	101	0
UHOR_01192	related to Heme oxygenase	1	1	0	174	128	0
UHOR_01198	uncharacterized protein	3	1	0	210	653	0
UHOR_01232	uncharacterized protein	2	3	0	171	238	0
UHOR_01255	related to FRE6 - Ferric reductase	1	3	0	121	291.667	0
UHOR_01270	uncharacterized protein	1	2	0	118	537.5	0
UHOR_01292	uncharacterized protein	2	2	0	466	186.5	0
UHOR_01311	uncharacterized protein	3	6	0	117.667	196.5	0
UHOR_01316	related to VRP1 - Proline-rich actin-associated protein involved in cytoskeletal organization and cytokinesis	3	2	0	353.667	438	0
UHOR_01324	uncharacterized protein	1	2	0	1293	512	0
UHOR_01336	uncharacterized protein	4	1	0	126.5	115	0
UHOR_01391	related to TAF7 - TFIID subunit (TBP-associated factor), 67 kD	3	2	0	232	412	0
UHOR_01418	probable ribosomal protein L24.e.A, cytosolic	2	1	0	150	103	0
UHOR_01421	uncharacterized protein	1	2	0	160	497	0
UHOR_01451	related to serine/threonine-protein kinase	4	1	0	188	107	0
UHOR_01471	uncharacterized protein	3	1	0	284.333	262	0
UHOR_01494	probable Ubiquitin conjugating enzyme E2-16 kDa	3	1	0	264.333	137	0
UHOR_01503	uncharacterized protein	3	1	0	134	102	0
UHOR_01527	uncharacterized protein	1	1	0	158	104	0
UHOR_01535	uncharacterized protein	4	2	0	245.75	119.5	0
UHOR_01550	uncharacterized protein	1	7	0	159	139.143	0
UHOR_01571	uncharacterized protein	1	1	0	196	305	0
UHOR_01587	related to mfs-multidrug-resistance transporter	1	5	0	112	152.8	0
UHOR_01595	related to D-lactate dehydrogenase (cytochrome)	4	2	0	256.25	856.5	0
UHOR_01636	uncharacterized protein	1	5	0	644	121.2	0
UHOR_01637	uncharacterized protein	2	2	0	158.5	331.5	0
UHOR_01645	probable POT1 - acetyl-CoA C-acyltransferase, peroxisomal	2	1	0	527	514	0
UHOR_01679	uncharacterized protein	1	1	0	122	122	0
UHOR_01683	related to carboxyphosphonoenolpyruvate phosphonomutase	1	4	0	1161	297	0
UHOR_01740	related to D-amino acid oxidase	1	3	0	148	283.667	0
UHOR_01745	probable KRE2 - alpha-1,2-mannosyltransferase	1	1	0	118	318	0
UHOR_01760	related to BEM2 - GTPase-activating protein	2	5	0	2920	220	0
UHOR_01764	related to golgi-specific brefeldin a-resistance guanine nucleotide exchange factor 1	1	2	0	159	123	0
UHOR_01770	related to Glucan 1,3-beta-glucosidase precursor	1	1	0	368	103	0
UHOR_01774	related to GYP1 - cis-golgi GTPase-activating protein	2	3	0	597.5	198.333	0
UHOR_01790	related to PUB1 - major polyadenylated RNA-binding protein of nucleus and cytoplasm	3	3	0	380.667	333.333	0
UHOR_01801	probable EFB1 - translation elongation factor eEF1beta	1	1	0	102	224	0
UHOR_01816	related to histone acetyltransferase	1	2	0	105	116.5	0
UHOR_01839	related to KRE33 - essential protein, required for biogenesis of the small ribosomal subunit	2	4	0	380.5	258	0
UHOR_01889	uncharacterized protein	4	1	0	150	108	0
UHOR_01897	probable translation elongation factor 2 - putative	1	1	0	271	104	0
UHOR_01911	related to ubiquitin carboxyl-terminal hydrolase 36	1	4	0	528	231.5	0
UHOR_02001	uncharacterized protein	2	1	0	252.5	183	0
UHOR_02005	uncharacterized protein	2	3	0	677	142.667	0
UHOR_02010	related to BRE2 - subunit of COMPASS (Set1C) complex	4	3	0	325.5	257.667	0
UHOR_02026	related to GRR1 - required for glucose repression and for glucose and cation transport	2	3	0	331	183.333	0
UHOR_02038	related to eIF3m -translation initiation factor 3 subunit M	5	1	0	187.6	194	0
UHOR_02048	uncharacterized protein	1	1	0	327	191	0
UHOR_02054	related to GIS2 - Putative zinc finger protein, proposed to be involved in the RAS/cAMP signaling pathway	3	1	0	405	128	0
UHOR_02061	related to nuclear GTPase	1	2	0	102	151.5	0
UHOR_02075	uncharacterized protein	1	3	0	743	150.333	0
UHOR_02135	related to fumarylacetoacetate hydrolase	1	1	0	248	101	0
UHOR_02141	probable homogentisate 1,2-dioxygenase	3	2	0	128.333	332	0
UHOR_02156	related to CYC3 - holocytochrome-c synthase (cytochrome c heme lyase)	2	5	0	810.5	161.8	0
UHOR_02169	probable NOP2 - nucleolar protein	6	1	0	247.833	118	0
UHOR_02189	related to gamma-tubulin complex component 2	2	1	0	356.5	1310	0
UHOR_02191	uncharacterized protein	2	1	0	108.5	219	0
UHOR_02197	related to SUR2 - sphingosine hydroxylase	4	4	0	150.5	171	0
UHOR_02206	related to 5`-nucleotidase precursor	5	5	0	237.8	234.6	0
UHOR_02208	related to syntaxin family member TLG1	3	4	0	555	205.75	0
UHOR_02218	related to YIA6 - Pvruvate transporter of the mitochondrial inner membrane	3	2	0	304.667	232	0
UHOR_02252	uncharacterized protein	3	1	0	166.667	147	0
UHOR_02293	uncharacterized protein	5	4	0	183.4	221.5	0
UHOR_02305	uncharacterized protein	1	1	0	154	251	0
UHOR_02324	related to integral peroxisomal membrane protein	4	1	0	160.5	102	0
UHOR_02342	uncharacterized protein	1	3	0	101	133	0
UHOR_02376	related to 2-epi-5-epi-valiolone synthase	2	3	0	146	196.333	0
UHOR_02393	uncharacterized protein	3	1	0	133	801	0
UHOR_02418	related to quinate transport protein	3	1	0	563	107	0
UHOR_02432	related to GAS1 - glycophospholipid-anchored surface glycoprotein (C-terminal fragment)	3	1	0	190	126	0
UHOR_02457	related to lipase family	4	9	0	390	981.444	0
UHOR_02458	probable sugar transporter	1	1	0	629	105	0
UHOR_02480	related to MTR10 - involved in nuclear protein import	1	2	0	114	167	0
UHOR_02491	uncharacterized protein	5	1	0	237.8	108	0
UHOR_02498	uncharacterized protein	1	4	0	102	162	0
UHOR_02509	uncharacterized protein	1	1	0	1004	102	0
UHOR_02586	uncharacterized protein	2	3	0	299.5	269.333	0
UHOR_02591	uncharacterized protein	2	3	0	141	577	0
UHOR_02601	related to Estradiol 17 beta-dehydrogenase 4	1	1	0	145	107	0
UHOR_02612	uncharacterized protein	2	1	0	703.5	137	0
UHOR_02615	probable Purine Transporter AzgA	7	2	0	250.286	122	0
UHOR_02617	uncharacterized protein	5	5	0	186.2	228.6	0
UHOR_02620	uncharacterized protein	2	1	0	116.5	122	0
UHOR_02648	uncharacterized protein	3	2	0	149.667	440.5	0
UHOR_02652	related to Inosine-uridine preferring nucleoside hydrolase	1	3	0	102	522.333	0
UHOR_02668	related to adenosine deaminase	2	1	0	153.5	250	0
UHOR_02670	uncharacterized protein	2	1	0	635	110	0
UHOR_02700	uncharacterized protein	2	1	0	168	392	0
UHOR_02706	uncharacterized protein	1	2	0	167	289.5	0
UHOR_02726	uncharacterized protein	3	2	0	334.667	206.5	0
UHOR_02737	related to inner mitochondrial membrane peptidase 2	1	4	0	158	206.5	0
UHOR_02752	uncharacterized protein	2	3	0	380.5	376	0
UHOR_02782	uncharacterized protein	1	1	0	105	116	0
UHOR_02837	uncharacterized protein	1	1	0	269	521	0
UHOR_02839	related to DELTA3,5-DELTA2,4-DIENOYL-COA ISOMERASE PRECURSOR	2	3	0	124	415	0
UHOR_02859	related to platelet-activating factor acetylhydrolase precursor	4	5	0	134.5	201.2	0
UHOR_02862	uncharacterized protein	1	1	0	125	239	0
UHOR_02900	related to UV-endonuclease UVE-1	3	2	0	929.667	129	0
UHOR_02934	uncharacterized protein	2	1	0	181.5	106	0
UHOR_02990	related to YFH7 - putative kinase	1	1	0	126	141	0
UHOR_03000	probable Chitin deacetylase	1	6	0	161	198.667	0
UHOR_03020	uncharacterized protein	3	2	0	165.333	331	0
UHOR_03029	related to secreted aspartic protease 2	1	1	0	108	768	0
UHOR_03043	probable tyrosyl-tRNA synthetase, mitochondrial precursor	1	1	0	161	378	0
UHOR_03061	related to carboxylic acid transport protein JEN1	2	1	0	330	259	0
UHOR_03079	uncharacterized protein	1	2	0	155	125	0
UHOR_03086	uncharacterized protein	1	1	0	291	129	0
UHOR_03097	related to MDR1 - Mac1p interacting protein	4	1	0	203.25	177	0
UHOR_03116	probable Ferrichrome siderophore peptide synthetase	12	7	0	293	157.714	0
UHOR_03123	related to FUN30 - protein important for chromosome integrity and segregation	2	1	0	120	117	0
UHOR_03210	uncharacterized protein	1	1	0	207	113	0
UHOR_03280	uncharacterized protein	2	2	0	172.5	341.5	0
UHOR_03293	probable TFB2 - TFIIH subunit (transcription/repair factor)	1	1	0	743	191	0
UHOR_03307	related to YAK1 - ser/thr protein kinase	2	6	0	143.5	130.167	0
UHOR_03333	related to wee1 kinase	3	7	0	594	353.857	0
UHOR_03347	uncharacterized protein	1	2	0	102	192	0
UHOR_03353	probable glyoxylase I	1	1	0	191	150	0
UHOR_03357	related to endoglucanase 1 precursor (egl1)	4	5	0	157	709	0
UHOR_03379	probable ISM1 - isoleucine-tRNA ligase, mitochondrial	2	1	0	140	123	0
UHOR_03391	uncharacterized protein	1	1	0	562	817	0
UHOR_03417	uncharacterized protein	1	1	0	592	447	0
UHOR_03423	related to RPC31 - DNA-directed RNA polymerase III	1	3	0	199	243.667	0
UHOR_03448	related to PRP43 - spliceosomal RNA helicase (DEAH-box family)	1	1	0	161	118	0
UHOR_03462	uncharacterized protein	1	5	0	392	926.2	0
UHOR_03467	probable ADK1 - adenylate kinase, cytosolic	1	1	0	124	174	0
UHOR_03509	uncharacterized protein	1	3	0	151	369	0
UHOR_03512	related to gamma-glutamyltransferase	1	3	0	685	273	0
UHOR_03521	related to glutamic acid decarboxylase	3	5	0	588.333	123.4	0
UHOR_03536	related to effector family protein Eff1	4	2	0	276	202.5	0
UHOR_03551	related to amino-acid permease 2	1	3	0	170	291	0
UHOR_03555	uncharacterized protein	1	1	0	102	198	0
UHOR_03557	uncharacterized protein	3	2	0	160	128	0
UHOR_03566	uncharacterized protein	3	2	0	124	122	0
UHOR_03574	related to Prk1p	1	5	0	522	220.6	0
UHOR_03618	uncharacterized protein	1	1	0	114	263	0
UHOR_03626	related to beta-galactosidase	5	3	0	279.8	689.667	0
UHOR_03628	probable monosaccharide transporter	2	1	0	158.5	133	0
UHOR_03629	uncharacterized protein	1	1	0	160	903	0
UHOR_03630	uncharacterized protein	3	1	0	223	115	0
UHOR_03650	related to DNA repair protein MUS-42	2	9	0	223.5	176	0
UHOR_03679	probable 2-deoxy-D-gluconate 3-dehydrogenase	1	1	0	145	254	0
UHOR_03683	uncharacterized protein	2	2	0	428	422	0
UHOR_03686	related to RMD8 - Cytosolic protein required for sporulation	1	1	0	159	267	0
UHOR_03697	probable SEC13 - protein transport protein	2	1	0	105.5	328	0
UHOR_03709	related to GCD1 - gamma subunit of the translation initiation factor eIF2B	1	1	0	120	101	0
UHOR_03718	probable ATP-binding cassette (ABC) transporter	1	1	0	111	217	0
UHOR_03730	related to ser/thr protein kinase	2	1	0	1007.5	188	0
UHOR_03746	related to tRNA Exportin	5	3	0	121.8	219.333	0
UHOR_03748	probable pre-mRNA splicing factor prp1	2	1	0	113.5	119	0
UHOR_03753	related to Na /H+antiporter AnNHA1	8	3	0	165.625	156.333	0
UHOR_03760	related to gamma-glutamyltransferase	4	1	0	132.25	119	0
UHOR_03762	uncharacterized protein	8	2	0	333.5	119	0
UHOR_03780	uncharacterized protein	1	3	0	158	142.667	0
UHOR_03827	uncharacterized protein	1	1	0	142	161	0
UHOR_03832	related to translation initiation factor IF-2, mitochondrial	1	4	0	171	129.5	0
UHOR_03872	related to Protein transport protein Sec24C	1	2	0	117	132	0
UHOR_03895	related to excision repair protein RAD4	1	2	0	302	243.5	0
UHOR_03897	uncharacterized protein	5	2	0	147.4	148.5	0
UHOR_03942	related to tRNA splicing endonuclease beta subunit	1	2	0	935	615	0
UHOR_03945	related to KAR4 - transcription factor required for gene regulation in response to pheromones	1	1	0	103	169	0
UHOR_03971	related to negative regulator of mitosis	2	2	0	284	326.5	0
UHOR_03975	uncharacterized protein	1	1	0	104	250	0
UHOR_03986	related to mitochondrial intermediate peptidase precursor	3	1	0	137	335	0
UHOR_04005	related to neutral amino acid permease	4	1	0	301.75	105	0
UHOR_04009	uncharacterized protein	1	1	0	185	125	0
UHOR_04013	uncharacterized protein	3	2	0	187.333	106	0
UHOR_04022	related to centromere binding factor 1	1	1	0	106	129	0
UHOR_04025	related to ABC1 - ubiquinol--cytochrome-c reductase complex assembly protein	1	6	0	142	118.333	0
UHOR_04046	probable guanine nucleotide-binding protein alpha-2 subunit	1	1	0	967	915	0
UHOR_04062	related to PEX5 - peroxisomal targeting signal receptor	1	2	0	127	248.5	0
UHOR_04086	related to MRPS5 - mitochondrial ribosomal protein, small subunit	3	3	0	184.333	293	0
UHOR_04110	related to histone acetyltransferase subunit HAT1	1	2	0	262	434.5	0
UHOR_04134	related to cleft lip and palate transmembrane protein 1 (CLPTM1)	6	3	0	901.167	170.667	0
UHOR_04153	related to mfs1 - putative multidrug transporter	4	1	0	362.75	221	0
UHOR_04195	uncharacterized protein / related to thiamin pyrophosphokinase	2	1	0	233.5	157	0
UHOR_04198	related to DNA-directed RNA polymerase I	1	1	0	439	107	0
UHOR_04213	related to LYS2 - L-aminoadipate-semialdehyde dehydrogenase, large subunit	1	5	0	140	162	0
UHOR_04227	probable DIB1 - 17-kDa component of the U4/U6aU5 tri-snRNP	1	2	0	588	430.5	0
UHOR_04263	probable Succinyl-CoA:3-ketoacid-coenzyme A transferase, mitochondrial precursor	1	1	0	1251	192	0
UHOR_04289	uncharacterized protein	8	5	0	236.25	192.4	0
UHOR_04305	related to MOT2 - transcriptional repressor	1	1	0	120	125	0
UHOR_04310	uncharacterized protein	3	3	0	695.667	561.667	0
UHOR_04323	uncharacterized protein	4	1	0	158.5	114	0
UHOR_04351	uncharacterized protein	4	5	0	118.5	184	0
UHOR_04355	uncharacterized protein	5	1	0	251.2	119	0
UHOR_04364	related to SEC16 - COPII vesicle coat protein required for ER transport vesicle budding	6	1	0	132.833	114	0
UHOR_04365	uncharacterized protein	3	2	0	576.333	218.5	0
UHOR_04375	probable Alpha-glucosidase precursor	1	6	0	108	214.5	0
UHOR_04416	related to MRPL6 - mitochondrial ribosomal protein, large subunit	2	2	0	226	301	0
UHOR_04419	related to alternative oxidase precursor, mitochondrial	3	3	0	851.333	785	0
UHOR_04426	related to GCY1 - galactose-induced protein of aldo/keto reductase family	1	2	0	113	106.5	0
UHOR_04427	uncharacterized protein	2	2	0	1154.5	950	0
UHOR_04438	related to CYS4 - cystathionine beta-synthase	5	1	0	317.8	294	0
UHOR_04493	uncharacterized protein	6	1	0	129.667	191	0
UHOR_04501	uncharacterized protein	2	1	0	758.5	494	0
UHOR_04521	probable ribosomal elongation factor EF-2	5	4	0	130.4	524	0
UHOR_04566	uncharacterized protein	3	7	0	132.333	272	0
UHOR_04581	related to SAM50 - essential component of the SAM or TOB complex of the mitochondrial outer membrane	2	3	0	563.5	179.333	0
UHOR_04597	uncharacterized protein	1	2	0	134	246.5	0
UHOR_04630	uncharacterized protein	2	1	0	213	280	0
UHOR_04635	related to guanine deaminase	1	5	0	188	271.8	0
UHOR_04638	related to AVT3 - Vacuolar transporter, involved in amino acid efflux from the vacuole	2	2	0	195.5	118	0
UHOR_04651	uncharacterized protein	2	2	0	137	162.5	0
UHOR_04711	uncharacterized protein	2	2	0	111.5	154.5	0
UHOR_04714	probable GUP1 - Multimembrane-spanning protein essential for proton symport of glycerol	4	2	0	389.25	263.5	0
UHOR_04728	related to VPS36 protein, involved in vacuolar protein sorting	1	5	0	224	859.8	0
UHOR_04764	related to KRE6 - glucan synthase subunit	2	2	0	563.5	1017	0
UHOR_04771	related to YBT1 - Vacuolar, ABC protein transporting bile acids	2	1	0	306	1197	0
UHOR_04775	uncharacterized protein	1	2	0	279	346	0
UHOR_04781	related to Heat shock factor protein	6	7	0	126.5	236	0
UHOR_04792	uncharacterized protein	1	2	0	161	263	0
UHOR_04795	related to COQ3 - enzyme of ubiquinone (coenzyme Q) biosynthesis	1	1	0	109	190	0
UHOR_04804	uncharacterized protein	2	2	0	641	513	0
UHOR_04809	related to Pre-mRNA cleavage complex II protein Clp1	1	1	0	245	349	0
UHOR_04818	related to TIM11 - subunit E of the dimeric form of mitochondrial F1F0-ATPase	1	1	0	937	556	0
UHOR_04825	related to HRB1 - Poly(A ) RNA-binding protein, involved in the export of mRNAs from the nucleus to the cytoplasm	4	2	0	460.25	473.5	0
UHOR_04865	uncharacterized protein	6	1	0	188.833	2293	0
UHOR_04886	related to retinal short-chain dehydrogenase/reductase	1	3	0	1373	170	0
UHOR_04890	related to channel protein	1	6	0	124	266	0
UHOR_04902	uncharacterized protein	1	1	0	1345	137	0
UHOR_04917	uncharacterized protein	1	1	0	117	859	0
UHOR_04925	related to SSU81 protein, involved in the HOG1 high-osmolarity signal transduction pathway	4	1	0	298.75	198	0
UHOR_04938	probable platelet-activating factor acetylhydrolase ib alpha subunit	4	2	0	298.75	201.5	0
UHOR_04959	uncharacterized protein	2	3	0	181.5	109.667	0
UHOR_04960	uncharacterized protein	1	2	0	121	231.5	0
UHOR_04968	related to RAD1 - component of the nucleotide excision repairosome	1	3	0	366	255	0
UHOR_04974	uncharacterized protein	1	1	0	223	457	0
UHOR_05048	uncharacterized protein	3	1	0	225	207	0
UHOR_05066	uncharacterized protein	1	1	0	105	109	0
UHOR_05074	related to Separin	3	10	0	123.667	191.6	0
UHOR_05105	related to Ribonucleases P/MRP protein subunit POP1	5	1	0	142.2	118	0
UHOR_05113	uncharacterized protein	1	3	0	135	387	0
UHOR_05157	uncharacterized protein	1	1	0	988	538	0
UHOR_05159	related to PRM1 - Pheromone-regulated multispanning membrane protein	4	4	0	129.75	112.25	0
UHOR_05181	uncharacterized protein	8	6	0	308.625	168.833	0
UHOR_05189	uncharacterized protein	2	1	0	153	209	0
UHOR_05202	uncharacterized protein	2	7	0	182	355.571	0
UHOR_05209	related to ERV25 - component of the COPII-coated vesicles	2	1	0	121.5	108	0
UHOR_05220	uncharacterized protein	2	1	0	124.5	156	0
UHOR_05226	related to PBY1 - putative tubulin tyrosine ligase	4	3	0	160	436.667	0
UHOR_05228	uncharacterized protein	3	8	0	805.333	182.875	0
UHOR_05270	probable endo-1,4-beta-xylanase	1	1	0	453	274	0
UHOR_05273	probable xylulose-5-phosphate/fructose-6-phosphate phosphoketolase	1	1	0	144	178	0
UHOR_05281	uncharacterized protein	1	2	0	122	134.5	0
UHOR_05292	uncharacterized protein	4	1	0	223	110	0
UHOR_05303	uncharacterized protein	1	3	0	372	260	0
UHOR_05309	probable synaptobrevin (v-SNARE) homolog present on post-Golgi vesicles	2	2	0	179	310.5	0
UHOR_05337	uncharacterized protein	1	4	0	105	151	0
UHOR_05348	related to TNA1 - high affinity nicotinic acid plasma membrane permease	1	4	0	169	1170.25	0
UHOR_05359	probable clathrin assembly protein AP47	1	5	0	149	199.2	0
UHOR_05419	probable aldehyde dehydrogenase	1	1	0	147	714	0
UHOR_05438	uncharacterized protein	1	1	0	494	138	0
UHOR_05440	related to Zinc finger protein SFP1	10	1	0	219.1	591	0
UHOR_05489	uncharacterized protein	3	2	0	878	141	0
UHOR_05517	uncharacterized protein	3	3	0	148.333	378.667	0
UHOR_05523	probable CDC12 - septin	1	1	0	209	1345	0
UHOR_05532	uncharacterized protein	4	1	0	153.25	851	0
UHOR_05553	related to THI21 - Hydroxymethylpyrimidine phosphate kinase, involved in the last steps in thiamine biosynthesis	1	1	0	845	786	0
UHOR_05555	related to multidrug resistant protein	1	1	0	2635	564	0
UHOR_05557	related to Regulatory protein alcR (N-terminal fragment)	2	1	0	448	103	0
UHOR_05560	related to RKM4 - ribosomal lysine methyltransferase	1	3	0	2232	208	0
UHOR_05626	uncharacterized protein	3	5	0	549.333	174.8	0
UHOR_05664	uncharacterized protein	2	2	0	116.5	178.5	0
UHOR_05677	related to surfeit locus protein 4	1	1	0	544	134	0
UHOR_05694	probable aminopeptidase P, cytoplasmic	3	1	0	299.333	123	0
UHOR_05701	probable ATP dependent RNA helicase	5	1	0	163.4	1132	0
UHOR_05736	probable RHO1 - GTP-binding protein of the rho subfamily of ras-like proteins	1	2	0	133	149	0
UHOR_05747	related to MCR1 - cytochrome-b5 reductase	1	2	0	119	248	0
UHOR_05771	uncharacterized protein	1	8	0	109	649.375	0
UHOR_05777	related to LSM2 - Sm-like (Lsm) protein	1	2	0	1218	522	0
UHOR_05807	uncharacterized protein	3	5	0	148.333	264.6	0
UHOR_05833	uncharacterized protein	1	2	0	128	294	0
UHOR_05850	related to nitrate transporter	1	1	0	109	341	0
UHOR_05862	uncharacterized protein	2	2	0	306.5	128	0
UHOR_05892	related to YRA1 - RNA annealing protein	1	1	0	129	164	0
UHOR_05894	uncharacterized protein	1	2	0	187	168.5	0
UHOR_05903	probable ATP dependent RNA helicase of the DEAD-box family	1	1	0	187	108	0
UHOR_05927	uncharacterized protein	8	1	0	386.5	122	0
UHOR_05942	probable ubiquinol-cytochrome c reductase complex 11 kda protein	2	1	0	212	896	0
UHOR_05972	uncharacterized protein	1	2	0	105	203	0
UHOR_05976	uncharacterized protein	2	2	0	126	107	0
UHOR_05977	uncharacterized protein	1	1	0	163	191	0
UHOR_05992	related to A/G-specific adenine DNA glycosylase	3	2	0	120.667	202.5	0
UHOR_05996	uncharacterized protein	2	1	0	488.5	170	0
UHOR_06000	probable t-complex-type molecular chaperone, epsilon subunit	2	1	0	194	145	0
UHOR_06004	uncharacterized protein	4	2	0	129.75	210	0
UHOR_06005	probable Nuclear pore membrane protein	2	6	0	316.5	238.167	0
UHOR_06008	uncharacterized protein	2	2	0	304.5	118.5	0
UHOR_06010	related to PAT1 - topoisomerase II-associated protein	1	1	0	108	103	0
UHOR_06023	uncharacterized protein	2	3	0	108	600	0
UHOR_06053	uncharacterized protein	4	1	0	196.25	153	0
UHOR_06090	probable NMD3 - nonsense-mediated mRNA decay protein	1	2	0	114	317	0
UHOR_06096	related to PUS7 - Pseudouridine synthase	4	1	0	260.25	467	0
UHOR_06172	related to CAX4 - required for full levels of dolichol-linked oligosaccharides	4	7	0	254.75	204.714	0
UHOR_06194	probable peptidyl-prolyl cis-trans isomerase	2	3	0	119.5	229	0
UHOR_06208	related to EXO84 - exocyst protein essential for secretion	2	1	0	555.5	181	0
UHOR_06215	probable LEU4 - 2-isopropylmalalate synthase	1	1	0	235	194	0
UHOR_06249	uncharacterized protein	1	2	0	437	1475.5	0
UHOR_06283	related to Cytochrome P450	2	3	0	641	125.333	0
UHOR_06388	uncharacterized protein	2	2	0	112.5	114.5	0
UHOR_06394	probable chitinase	1	3	0	114	233.333	0
UHOR_06403	related to PTM1 - member of the major facilitator superfamily	2	1	0	452.5	619	0
UHOR_06408	uncharacterized protein	2	1	0	503.5	205	0
UHOR_06411	related to DNA mismatch repair protein	7	2	0	179.714	146.5	0
UHOR_06413	probable BET2 - geranylgeranyltransferase type II beta subunit	1	1	0	152	496	0
UHOR_06415	probable N-acetyltransferase 5	2	1	0	251	120	0
UHOR_06419	probable DNA-dependent RNA polymerase II RPB140 (RPB2)	1	1	0	141	499	0
UHOR_06458	probable MAS6 - mitochondrial inner membrane import translocase subunit	2	1	0	162.5	765	0
UHOR_06459	related to ASG1 - activator of stress genes	3	3	0	123.333	209.667	0
UHOR_06463	related to COQ4 - responsible for restoring ubiquinone biosynthesis in coq4 mutant	1	2	0	276	159	0
UHOR_06470	uncharacterized protein	2	7	0	502	297.714	0
UHOR_06499	uncharacterized protein	4	1	0	252	190	0
UHOR_06526	uncharacterized protein	3	1	0	492.667	122	0
UHOR_06582	probable DUR3 - Urea permease	3	4	0	1084.33	390.75	0
UHOR_06591	uncharacterized protein	1	3	0	741	351	0
UHOR_06609	uncharacterized protein	4	1	0	124.75	131	0
UHOR_06615	uncharacterized protein	2	3	0	112	145.667	0
UHOR_06622	related to ARP8 - Actin-related protein	3	6	0	131.667	182.5	0
UHOR_06624	probable clathrin coat assembly protein ap17	2	1	0	432	396	0
UHOR_06631	uncharacterized protein	1	1	0	107	126	0
UHOR_06657	related to MUS81 - endonuclease involved in DNA repair and replication fork stability	2	5	0	104.5	301	0
UHOR_06679	probable endo-1,4-beta-xylanase A precursor	1	1	0	117	383	0
UHOR_06682	related to PRC1 - carboxypeptidase y, serine-type protease	1	5	0	476	435.8	0
UHOR_06689	uncharacterized protein	3	1	0	280.667	114	0
UHOR_06703	related to U2 snRNP protein A`	4	4	0	300.75	579.5	0
UHOR_06704	uncharacterized protein	2	1	0	121.5	1124	0
UHOR_06705	related to Rho-GTPase-activating protein 1	6	6	0	177	555.667	0
UHOR_06716	uncharacterized protein	3	1	0	133.333	125	0
UHOR_06739	related to acetylxylan esterase	1	3	0	160	189.333	0
UHOR_06763	related to CDC24 - Guanine nucleotide exchange factor (GEF or GDP-release factor)	2	6	0	615	817.667	0
UHOR_06783	related to UGA2 - succinate semialdehyde dehydrogenase	1	1	0	639	125	0
UHOR_06801	probable SEC7 - component of non-clathrin vesicle coat	5	3	0	913	725.333	0
UHOR_06805	uncharacterized protein	1	2	0	112	1103	0
UHOR_06828	related to endo-1,3(4)-beta-glucanase	1	1	0	272	108	0
UHOR_06832	probable cytoplasmic dynein heavy chain 2	1	1	0	395	128	0
UHOR_06856	uncharacterized protein	2	2	0	124	142	0
UHOR_06858	uncharacterized protein	1	3	0	138	169.333	0
UHOR_06902	probable CRN1 - a coronin, that promotes actin polymerization and crosslinking to microtubules	5	1	0	148.6	235	0
UHOR_06916	uncharacterized protein	4	2	0	249	200.5	0
UHOR_06937	related to translation activator GCN1	1	9	0	115	672.111	0
UHOR_06939	related to ANT1 - Peroxisomal transporter of adenine nucleotides (ATP, AMP) - member of the mitochondrial carrier family (MCF)	1	5	0	125	274.2	0
UHOR_06947	related to Myosin regulatory light chain 2-A, smooth muscle isoform	2	1	0	145	387	0
UHOR_06964	probable PMR1 - secretory pathway Ca+-transporting P-type ATPase	1	4	0	156	136.25	0
UHOR_06987	probable ITR2 - myo-inositol transporter	1	1	0	798	197	0
UHOR_06999	probable POX1 - acyl-CoA oxidase	1	2	0	257	355.5	0
UHOR_07013	uncharacterized protein	1	2	0	684	122.5	0
UHOR_07034	probable NADH dehydrogenase (ubiquinone) 49K chain	3	1	0	202.667	224	0
UHOR_07043	related to TRA1 - component of the Ada-Spt transcriptional regulatory complex	5	5	0	147.6	612.8	0
UHOR_07081	uncharacterized protein	4	4	0	236.75	155.75	0
UHOR_07091	uncharacterized protein	1	1	0	340	119	0
UHOR_07094	related to Glucose oxidase	4	1	0	284.25	135	0
UHOR_07095	related to BCH1 - Protein involved in transport at the trans-Golgi	1	7	0	159	332	0
UHOR_07099	related to ARG82 - dual-specificity inositol polyphosphate kinase required for regulation of phosphate- and nitrogen-responsive genes	1	2	0	307	527.5	0
UHOR_07101	related to VMS1 - component of a Cdc48p-complex involved in protein quality control	1	6	0	110	135.5	0
UHOR_07136	related to TSR1 - protein involved in 20S rRNA accumulation	7	6	0	233.143	303.833	0
UHOR_07138	uncharacterized protein	1	1	0	339	444	0
UHOR_07139	probable ODC2 - Mitochondrial 2-oxodicarboxylate carrier	2	1	0	116	136	0
UHOR_07150	uncharacterized protein	1	1	0	1520	697	0
UHOR_07164	uncharacterized protein	2	3	0	134	308	0
UHOR_07183	uncharacterized protein	1	1	0	2062	131	0
UHOR_07188	uncharacterized protein	4	1	0	287.75	405	0
UHOR_07206	related to glucose/galactose transporter	2	2	0	568	347.5	0
UHOR_07207	probable AGP3 - Protein of the amino-acid permease family	2	1	0	509.5	139	0
UHOR_07235	uncharacterized protein	3	3	0	360.333	205.667	0
UHOR_07236	uncharacterized protein	1	1	0	213	148	0
UHOR_07246	uncharacterized protein	5	2	0	187.8	206.5	0
UHOR_07248	probable 5-aminolevulinic acid synthase	2	3	0	216.5	143.667	0
UHOR_07254	uncharacterized protein	1	6	0	128	628.667	0
UHOR_07282	probable chitin synthase 1	1	1	0	126	126	0
UHOR_07283	uncharacterized protein	1	2	0	101	171.5	0
UHOR_07306	related to SOK1 protein	1	1	0	172	130	0
UHOR_07327	related to Ras GTPase-activating-like protein IQGAP2	9	1	0	263.333	110	0
UHOR_07341	related to Glutathione S-transferase, mitochondrial	2	5	0	212.5	218.8	0
UHOR_07345	uncharacterized protein	6	3	0	164	166	0
UHOR_07383	uncharacterized protein	1	8	0	106	423.25	0
UHOR_07421	related to Cytochrome P450	4	1	0	173.75	232	0
UHOR_07433	probable secreted chorismate mutase	1	2	0	172	166.5	0
UHOR_07497	related to ATP-dependent RNA helicase	6	6	0	511.667	124.667	0
UHOR_07510	related to metalloprotease MEP1	1	2	0	144	718	0
UHOR_07515	related to PRM10 - Pheromone-regulated protein, proposed to be involved in mating	1	4	0	148	131	0
UHOR_07542	related to ARG2 - acetylglutamate synthase	1	2	0	1146	303	0
UHOR_07613	related to Peptidyl-prolyl cis-trans isomerase	1	1	0	111	126	0
UHOR_07614	probable PHO91 - similarity to Pho87p and Pho90p	2	3	0	111.5	111	0
UHOR_07628	related to CRZ1 - activator of stress genes	2	1	0	167.5	199	0
UHOR_07646	probable SUA7 - TFIIB subunit (transcription initiation factor), factor E	1	1	0	141	272	0
UHOR_07661	uncharacterized protein	2	4	0	616	249.5	0
UHOR_07663	related to to G1/S-specific cyclin	6	2	0	195	548	0
UHOR_07669	uncharacterized protein	2	2	0	165	204	0
UHOR_07697	related to protein phosphatase 2c	4	5	0	404.75	200.8	0
UHOR_07745	uncharacterized protein (C-terminal fragment)	1	4	0	382	178.75	0
UHOR_07769	related to YHC3 - protein involved in vacuolar arginine transport	3	2	0	175.333	115.5	0
UHOR_07771	uncharacterized protein	4	5	0	330.75	377.2	0
UHOR_07774	probable PGK1 - phosphoglycerate kinase	1	1	0	250	283	0
UHOR_07844	related to nascent polypeptide-associated complex alpha chain	1	2	0	147	142	0
UHOR_07850	related to TFB1 - subunit of RNA polymerase II transcription initiation factor TFIIH	2	1	0	184.5	828	0
UHOR_07854	probable Chitin synthase 7	1	1	0	1372	101	0
UHOR_07876	uncharacterized protein	2	7	0	172.5	218.714	0
UHOR_07885	uncharacterized protein	3	1	0	340	125	0
UHOR_07889	uncharacterized protein	2	1	0	156	134	0
UHOR_07930	uncharacterized protein	1	1	0	1111	411	0
UHOR_07940	related to transport protein USO1	1	13	0	109	265.538	0
UHOR_07965	related to SCD6 - protein may bind RNA and have a role in RNA processing	3	1	0	188.667	173	0
UHOR_07996	related to EAR1 - endosomal adaptor of Rsp5p	2	1	0	490	118	0
UHOR_08011	uncharacterized protein	1	2	0	118	384	0
UHOR_08034	uncharacterized protein	4	1	0	280.25	471	0
UHOR_08065	uncharacterized protein	1	1	0	503	1360	0
UHOR_08117	related to Prolyl endopeptidase	2	2	0	956.5	134.5	0
UHOR_08138	related to VPS10 domain-containing receptor SorCS1 precursor	4	6	0	275	180.667	0
UHOR_08147	related to flavin-containing monooxygenase	2	1	0	117.5	113	0
UHOR_08188	related to Serine/threonine-protein kinase mph1	10	4	0	146.4	358	0
UHOR_08201	related to VPS9 (involved in vacuole trafficking)	1	2	0	334	697	0
UHOR_08205	uncharacterized protein	2	7	0	161	488.857	0
UHOR_08206	related to EXG1 - exo-beta-1,3-glucanase (I/II), major isoform	8	1	0	296.875	594	0
UHOR_08207	related to REG1 - regulatory subunit for protein phosphatase Glc7p	5	2	0	211	160	0
UHOR_08214	probable H -transporting ATP synthase alpha chain, mitochondrial	1	3	0	1996	390.667	0
UHOR_08243	probable proliferating cell nuclear antigen	2	1	0	538	103	0
UHOR_08245	related to conserved oligomeric Golgi complex component 3	3	1	0	476.333	113	0
UHOR_08247	probable endosomal t-SNARE	3	4	0	135.667	341.5	0
UHOR_08248	probable ALD4 - aldehyde dehydrogenase, mitochondrial	1	3	0	1304	154	0
UHOR_08250	related to Ubiquitin carboxyl-terminal hydrolase 4	2	3	0	110.5	136.667	0
UHOR_08270	uncharacterized protein	6	1	0	168.667	119	0
UHOR_08310	related to SNF1 - carbon catabolite derepressing ser/thr protein kinase	4	3	0	473.75	129	0
UHOR_08390	related to RSM24 - mitochondrial ribosomal protein of the small subunit	1	2	0	140	449.5	0
UHOR_08403	uncharacterized protein	1	1	0	120	171	0
UHOR_08423	related to Ubiquinone biosynthesis protein COQ6 and COQ7	4	1	0	519.25	927	0
UHOR_08428	related to Phosphopantothenoylcysteine decarboxylase	4	5	0	233	226.6	0
UHOR_08438	related to DUS3 - member of dihydrouridine synthase family	1	2	0	118	122.5	0
UHOR_08455	related to monocarboxylate permease	1	2	0	103	540	0
UHOR_08476	probable UBC6 - E2 ubiquitin-conjugating enzyme	1	2	0	116	182.5	0
UHOR_08477	related to RAI1 - Rat1p Interacting Protein, required for pre-rRNA processing	1	3	0	344	164	0
UHOR_08487	related to esterase	2	1	0	113.5	667	0
UHOR_08488	uncharacterized protein	1	1	0	1887	396	0
UHOR_08490	related to salicylate 1-monooxygenase	1	3	0	448	154.333	0
UHOR_08494	related to aldehyde dehydrogenase	3	2	0	131	254	0
UHOR_08520	probable general amino acid permease	1	1	0	2849	125	0
UHOR_08546	related to Intersectin 1	2	12	0	620.5	230.5	0
UHOR_08601	uncharacterized protein	1	1	0	588	186	0
UHOR_08604	uncharacterized protein	4	3	0	212.75	399	0
UHOR_08614	uncharacterized protein	1	1	0	125	2339	0
UHOR_08619	related to para-nitrobenzyl esterase	1	2	0	128	563	0
UHOR_08647	related to UDP-galactose transporter	1	1	0	394	130	0
UHOR_08655	uncharacterized protein	1	8	0	130	382.125	0
UHOR_08658	related to phosphatidylinositol-4-kinase	5	1	0	206.2	112	0
UHOR_08704	probable PTR2 - Di- and tripeptide permease	2	3	0	107.5	205.333	0
UHOR_08720	uncharacterized protein	5	1	0	167.2	113	0
UHOR_08768	probable UBA1 - ubiquitin-protein ligase, E1-like (ubiquitin-activating) enzyme	3	1	0	147.333	118	0
UHOR_08769	uncharacterized protein	5	1	0	171.8	622	0
UHOR_08776	related to NSR1 - nuclear localization sequence binding protein	1	1	0	224	127	0
UHOR_08780	related to MBP1 - transcription factor, subunit of the MBF factor	5	4	0	267.2	138	0
UHOR_08788	uncharacterized protein	3	3	0	128.667	225	0
UHOR_08808	uncharacterized protein	1	2	0	112	124.5	0
UHOR_08812	probable bifunctional protein (related to glutathione S-transferase/ probable histidinol dehydrogenase)	1	4	0	110	237	0
UHOR_08822	related to CGR1 - protein involved in processing of the pre-rRNA for the 60S ribosome subunit	1	1	0	120	286	0
UHOR_08848	related to Tetratricopeptide repeat protein 1	1	1	0	539	462	0
UHOR_08854	uncharacterized protein	1	3	0	1043	297	0
UHOR_08860	uncharacterized protein	2	2	0	412	368.5	0
UHOR_08884	related to meiosis-specific MutS homolog	2	4	0	159.5	260.25	0
UHOR_08893	uncharacterized protein	2	3	0	287	219.667	0
UHOR_08898	probable small subunit of ribonucleotide reductase	2	1	0	252	132	0
UHOR_08936	uncharacterized protein	2	2	0	913.5	141	0
UHOR_08940	related to CWC21 - protein involved in RNA splicing by the spliceosome	1	3	0	109	197.333	0
UHOR_08941	related to calcineurin temperature suppressor cts1	2	3	0	116.5	354	0
UHOR_08945	probable DNA replication licensing factor	2	2	0	492.5	204	0
UHOR_08946	related to GTP-binding protein Rab5c	2	5	0	170.5	236.2	0
UHOR_08947	probable thioredoxin peroxidase	1	2	0	147	256.5	0
UHOR_08948	related to AMME syndrome candidate gene 1 protein	1	1	0	102	103	0
UHOR_08991	probable TIF6 - translation initiation factor 6 (eIF6)	1	1	0	209	106	0
UHOR_09000	probable 40S ribosomal protein S25	2	1	0	116.5	152	0
UHOR_12144	uncharacterized protein	1	4	0	117	136.5	0
UHOR_12242	uncharacterized protein	1	1	0	682	110	0
UHOR_12629	uncharacterized protein	3	1	0	148.333	184	0
UHOR_12743	glyceraldehyde 3-phosphate dehydrogenase	1	3	0	120	238.333	0
UHOR_14014	uncharacterized protein	3	2	0	217	137	0
UHOR_15018	uncharacterized protein	2	1	0	345	133	0
UHOR_15041	related to FET5 - multicopper oxidase	2	5	0	273	463.4	0
UHOR_16321	related to DNA topoisomerase II binding protein	2	1	0	808.5	453	0
UHOR_16816	uncharacterized protein	1	1	0	155	104	0
UHOR_17002	uncharacterized protein	2	5	0	640.5	296.8	0
UHOR_00012	related to TNA1 - High affinity nicotinic acid plasma membrane permease	1	1	4	142	828	397.75
UHOR_00027	uncharacterized protein	3	1	1	260.667	760	267
UHOR_00051	uncharacterized protein	2	1	2	1265	102	114.5
UHOR_00065	related to ARO80 - positive transcription regulator of ARO9 and ARO10	4	9	2	535	332.556	176.5
UHOR_00076	related to L-serine dehydratase 1	3	3	6	128.333	165.333	257.333
UHOR_00085	uncharacterized protein	2	1	2	824	125	185.5
UHOR_00111	related to HMF1 - Heat-shock induceable Inhibitor of cell Growth	2	3	3	136	591.667	241
UHOR_00135	uncharacterized protein	1	4	4	118	232.25	366.5
UHOR_00164	uncharacterized protein	2	1	3	268	102	182.333
UHOR_00167	uncharacterized protein	4	2	2	178	137	122.5
UHOR_00169	probable high-affinity iron permease	3	5	3	624.333	202.8	206.667
UHOR_00175	uncharacterized protein	1	1	2	139	367	554.5
UHOR_00178	probable PRP19 - non-snRNP spliceosome component required for DNA repair	5	3	2	166.2	785.667	149.5
UHOR_00232	related to Ste20-like protein kinase	1	4	1	105	571.5	102
UHOR_00236	uncharacterized protein	3	4	7	289.667	157.5	235.714
UHOR_00259	uncharacterized protein	1	3	1	114	172	602
UHOR_00276	related to meiotic recombination protein rec8	6	2	3	165.5	966.5	293
UHOR_00285	related to UTP7 - nucleolar protein, component of the small subunit processome	2	2	1	181	130	113
UHOR_00288	uncharacterized protein	3	4	2	445.667	141.5	157.5
UHOR_00289	uncharacterized protein	1	1	1	172	125	122
UHOR_00301	related to ESF1 - 18S rRNA factor, nucleolar protein involved in pre-rRNA processing	2	4	5	198.5	107.75	229.8
UHOR_00306	uncharacterized protein	3	1	4	113.667	124	302.5
UHOR_00310	probable 60S ribosomal protein L31	1	3	1	473	844	650
UHOR_00318	related to Ca2 -transporting ATPase	1	2	5	4389	2673	290
UHOR_00345	related to PFS2 - polyadenylation factor I subunit 2	3	1	1	264.333	461	102
UHOR_00362	related to FMO1 - flavin-containing monooxygenase	3	2	1	318.333	117.5	103
UHOR_00375	related to SSK1 - two-component signal transducer	4	2	2	264.25	295	131.5
UHOR_00377	related to UTP4 - U3 snoRNP protein	2	1	5	124.5	114	155.2
UHOR_00378	related to MAK5 - ATP-dependent RNA helicase	2	2	2	488	125	111.5
UHOR_00387	uncharacterized protein	1	1	3	1183	213	161.333
UHOR_00409	probable Glycine cleavage system H protein, mitochondrial precursor	5	3	1	295.8	711.333	909
UHOR_00437	related to NTG2 - DNA N-glycosylase and apurinic/apyrimidinic (AP) lyase involved in base excision repair	2	2	3	115.5	394	262
UHOR_00442	probable RNA helicase	3	1	5	1071.33	126	227.6
UHOR_00453	related to inner kinetochore protein MIF2	2	7	1	331	293.286	106
UHOR_00468	related to met-10 protein	1	1	4	122	107	205
UHOR_00513	related to transcription factor TFIIIC subunit	1	1	5	318	104	240.4
UHOR_00520	uncharacterized protein	3	6	8	387.667	324.833	431.625
UHOR_00538	uncharacterized protein	3	3	2	383.667	893.333	125.5
UHOR_00543	uncharacterized protein	4	2	3	225	958	439
UHOR_00548	uncharacterized protein	6	1	4	313.833	1158	291.25
UHOR_00553	uncharacterized protein	6	5	3	182.167	221.8	153
UHOR_00560	related to U4/U6 snRNP-associated 61 kDa protein	2	1	1	514.5	123	102
UHOR_00563	probable MCM6 - involved in replication	7	2	1	157.286	908.5	349
UHOR_00570	uncharacterized protein	2	4	1	132.5	280.5	119
UHOR_00572	probable SPO14 - phospholipase D	5	1	5	303	101	389.2
UHOR_00586	uncharacterized protein	1	2	2	2148	1342.5	383
UHOR_00616	probable Rds1 protein	1	1	2	481	117	317.5
UHOR_00633	uncharacterized protein	3	1	2	200.333	126	216.5
UHOR_00655	uncharacterized protein	2	1	2	108	112	341.5
UHOR_00670	uncharacterized protein	1	1	1	2266	184	105
UHOR_00675	probable GCV1 - glycine decarboxylase, subunit T, mitochondrial	2	1	4	290.5	204	211.5
UHOR_00676	uncharacterized protein	2	1	3	214.5	381	145.333
UHOR_00678	uncharacterized protein	2	1	2	123	714	302
UHOR_00679	related to SNF2 family helicase/ATPase	8	1	2	234.875	123	125
UHOR_00694	uncharacterized protein	6	6	4	479.667	177.167	276.5
UHOR_00720	related to Condensin complex subunit 3	5	3	4	474.8	127.333	176.75
UHOR_00726	uncharacterized protein	1	2	3	109	171	116.667
UHOR_00731	uncharacterized protein	6	1	2	329.5	163	292.5
UHOR_00738	related to MutS protein homolog 5	6	1	4	376.5	116	152.75
UHOR_00741	uncharacterized protein	7	1	1	177	169	122
UHOR_00746	uncharacterized protein	13	2	1	231.077	326.5	124
UHOR_00753	related to Sorting nexin MVP1	1	2	2	114	424.5	165.5
UHOR_00758	uncharacterized protein	14	7	2	172.786	1132.14	123.5
UHOR_00770	related to CSR1 - phosphatidylinositol transfer protein	2	5	2	1474	476.6	767.5
UHOR_00779	related to BRO1 - cytoplasmic class E vacuolar protein sorting (VPS) factor	3	3	5	120.333	137.333	287
UHOR_00784	uncharacterized protein	7	2	4	174.143	178	166.25
UHOR_00815	related to PPR1 - transcription factor regulating pyrimidine pathway	7	1	3	343.143	556	172.667
UHOR_00823	uncharacterized protein	1	2	3	211	567	216
UHOR_00849	related to UTR1 (associated with ferric reductase activity)	1	2	1	257	137.5	2404
UHOR_00859	related to GDP/GTP exchange factor for Gsp1p/Gsp2p	2	5	4	192	360	239.25
UHOR_00866	related to cell cycle arrest protein BUB2	4	4	3	423	306.75	237
UHOR_00879	uncharacterized protein	1	4	3	2588	310.25	441.333
UHOR_00905	uncharacterized protein	5	1	2	195.6	586	178.5
UHOR_00910	probable FAB1 - phosphatidylinositol 3-phosphate 5-kinase	11	5	1	204.182	180.6	147
UHOR_00913	uncharacterized protein	1	11	8	686	240.727	314.75
UHOR_00919	related to Nuclear receptor co-repressor/HDAC3 complex subunit TBLR1	1	2	1	120	145	209
UHOR_00927	probable aspartate aminotransferase, mitochondrial precursor	2	1	3	234.5	317	337.333
UHOR_00931	related to DNA polymerase mu	1	2	3	1182	114	590
UHOR_00941	related to glucosyltransferase	8	4	4	226.375	344.25	135.75
UHOR_00944	uncharacterized protein	9	4	1	337.667	165.5	113
UHOR_00950	uncharacterized protein	5	6	3	266.8	156	219.333
UHOR_00958	related to APN2 - AP endonuclease, exonuclease III homolog	2	1	4	238.5	106	230
UHOR_00962	uncharacterized protein	1	1	1	124	107	220
UHOR_00979	related to nuclear pore complex protein Nup160	2	2	4	217	116.5	258.5
UHOR_00983	related to COP9 signalosome complex subunit 6	1	3	2	127	369	400.5
UHOR_00997	related to RAD7 - nucleotide excision repair protein	1	5	2	146	177.2	117
UHOR_01001	related to CDC23 - cell division control protein	2	2	1	134	442	129
UHOR_01021	uncharacterized protein	2	1	1	627.5	416	353
UHOR_01031	uncharacterized protein	4	6	1	263.25	901.5	1029
UHOR_01038	probable het-c2 protein	2	3	1	450	799.667	863
UHOR_01040	uncharacterized protein	2	2	1	119	128.5	107
UHOR_01054	probable CBF5 - Centromere Binding Factor / putative rRNA pseuduridine synthase	3	1	1	223	112	205
UHOR_01060	related to LTV1 - low-temperature viability protein	4	1	1	129.75	131	183
UHOR_01068	related to Acyl-CoA dehydrogenase	2	4	4	435	190.5	398.75
UHOR_01087	uncharacterized protein	4	3	2	122.25	162.333	121.5
UHOR_01088	uncharacterized protein	7	7	4	133.143	600.571	377.25
UHOR_01092	related to Exocyst complex component Sec5	2	4	3	232	202.5	231
UHOR_01097	related to NOP6 - protein with possible role in rRNA processing	1	1	1	101	124	200
UHOR_01105	related to MAPKK kinase	1	6	1	137	649.833	120
UHOR_01111	related to UTP11 - subunit of U3-containing small subunit processome complex	2	1	1	120	105	136
UHOR_01124	related to KEL1 - involved in cell fusion and morphology	1	6	12	178	224.167	213.917
UHOR_01151	related to INO80 - ATPase with chromatin remodeling and helicase activity	1	3	2	1095	1045.67	118
UHOR_01153	related to DDR48 - heat shock protein	2	1	2	309	665	683.5
UHOR_01158	uncharacterized protein	9	9	1	230.667	326.333	142
UHOR_01160	uncharacterized protein	4	1	1	472	127	405
UHOR_01170	uncharacterized protein	1	1	1	346	518	171
UHOR_01191	uncharacterized protein	5	2	1	285	125	168
UHOR_01193	uncharacterized protein	4	3	1	222.25	116.333	1114
UHOR_01205	related to coenzyme a synthetase	2	2	2	137	127.5	115
UHOR_01212	uncharacterized protein	1	2	2	126	122.5	120
UHOR_01217	related to KOG1 - Subunit of TORC1, a rapamycin-sensitive complex involved in growth control	2	1	3	133	112	141.333
UHOR_01283	probable YAH1 - Ferredoxin of the mitochondrial matrix	1	1	2	305	110	173.5
UHOR_01291	uncharacterized protein	1	2	4	105	104.5	281.5
UHOR_01307	uncharacterized protein	3	1	4	417.333	112	216.25
UHOR_01315	uncharacterized protein	1	1	5	863	5200	325.6
UHOR_01328	uncharacterized protein	3	3	2	707.667	1008.33	268
UHOR_01332	related to PPN1 - vacuolar endopolyphosphatase	1	1	6	209	205	212.667
UHOR_01334	related to Ral2 protein, implicated in activation of ras1	7	8	3	210.143	327.5	208
UHOR_01360	related to UBP8 - Ubiquitin-specific protease component of the SAGA complex	2	2	7	184.5	743.5	153.714
UHOR_01369	uncharacterized protein	3	4	2	1036	144.75	173
UHOR_01371	related to MPH1 - Member of the DEAH family of helicases	4	2	1	209.5	140	162
UHOR_01425	related to Stress-activated map kinase interacting protein 1	6	5	2	205.833	383	1316
UHOR_01433	related to Spindle pole body component alp6	3	2	4	636.667	688.5	402
UHOR_01457	related to NOG2 - GTPase involved in ribosomal large subunit-nucleus export	7	2	5	243.857	181	238.8
UHOR_01467	uncharacterized protein (N-terminal fragment)	2	1	1	221	125	127
UHOR_01483	uncharacterized protein	5	5	2	124.4	203.2	148
UHOR_01486	uncharacterized protein	1	1	2	111	117	110.5
UHOR_01490	uncharacterized protein	9	3	3	343.444	219.333	561.667
UHOR_01491	uncharacterized protein	1	2	3	110	239.5	187.333
UHOR_01495	uncharacterized protein	1	7	3	125	132	123.333
UHOR_01505	uncharacterized protein	3	1	3	361.667	105	257.333
UHOR_01507	uncharacterized protein	1	2	1	711	1364.5	194
UHOR_01514	uncharacterized protein	1	3	1	309	536	390
UHOR_01515	uncharacterized protein	2	1	1	128.5	2466	145
UHOR_01524	uncharacterized protein	6	2	3	258.167	149.5	341.333
UHOR_01529	probable POL2 - DNA polymerase epsilon, calytic subunit A	17	5	1	1345.65	372.4	657
UHOR_01542	uncharacterized protein	6	1	3	171.5	122	1129
UHOR_01546	related to CCC2 - copper resistance-associated P-type ATPase	5	3	1	140	147.667	606
UHOR_01570	uncharacterized protein	1	1	1	114	116	114
UHOR_01573	uncharacterized protein	3	3	5	296.667	180.667	161.4
UHOR_01589	probable pyruvate carboxylase	2	5	3	141.5	145	284.333
UHOR_01591	uncharacterized protein	1	1	1	218	261	183
UHOR_01605	uncharacterized protein	1	1	1	1311	451	441
UHOR_01623	uncharacterized protein	1	1	1	108	111	914
UHOR_01644	related to nucleoporin	12	7	2	130.25	158.857	113.5
UHOR_01650	related to EPL1 - Component of histone H4/H2A acetyltransferase complex	1	1	2	122	127	528.5
UHOR_01670	related to adrenoleukodystrophy protein	1	6	3	2772	180.833	172.667
UHOR_01671	uncharacterized protein	4	3	4	285	144.333	288.5
UHOR_01677	related to glycogenin-2 beta	4	1	3	345	1769	124.333
UHOR_01678	related to serine-protein kinase atr	11	6	7	331.818	507.333	556.143
UHOR_01687	uncharacterized protein	1	5	2	2465	215.2	324.5
UHOR_01705	uncharacterized protein	1	1	1	214	286	140
UHOR_01721	uncharacterized protein	1	4	1	125	158.5	157
UHOR_01723	related to Diaphanous protein homolog 1	1	10	3	284	213.3	114.667
UHOR_01735	probable glyoxaloxidase 3	6	3	5	345	682.667	159.8
UHOR_01778	related to RNA helicase	1	1	6	115	114	182.167
UHOR_01782	related to dedicator of cytokinesis protein 3	1	2	1	929	545.5	725
UHOR_01783	related to 4-coumarate-CoA ligase	4	1	1	171.75	118	233
UHOR_01789	uncharacterized protein	2	1	1	614.5	1009	124
UHOR_01799	related to p33ING1b (ING1) protein	3	7	2	297.333	130	116
UHOR_01822	uncharacterized protein	1	2	1	740	341	103
UHOR_01836	uncharacterized protein	2	3	1	186.5	257	292
UHOR_01840	uncharacterized protein	4	3	7	534	263.333	329.429
UHOR_01879	uncharacterized protein	4	1	1	352.75	887	237
UHOR_01881	probable NOG1 - nucleolar G-protein required for 60S ribosomal subunit biogenesis	1	5	3	108	400.8	838
UHOR_01882	uncharacterized protein	2	1	1	135	1461	515
UHOR_01900	uncharacterized protein	1	4	1	108	133.5	123
UHOR_01981	probable VID27 - involved in Vacuole import and degradation	1	1	1	262	370	296
UHOR_02029	uncharacterized protein	1	3	1	103	423.333	602
UHOR_02031	uncharacterized protein	3	4	2	598	363	521.5
UHOR_02041	uncharacterized protein	1	2	1	817	229	139
UHOR_02052	probable BMH1 - 14-3-3 protein epsilon	1	1	1	199	132	420
UHOR_02076	uncharacterized protein	1	9	3	112	259.556	142.333
UHOR_02084	uncharacterized protein	3	1	3	286.333	599	144.333
UHOR_02088	probable beta-1,3 exoglucanase precursor	1	5	2	233	278.8	190.5
UHOR_02114	related to RSM27 - mitochondrial ribosomal protein, small subunit	1	1	4	215	135	1743.75
UHOR_02127	related to MDM10 - mitochondrial morphology and inheritance component	1	1	2	352	159	435
UHOR_02133	related to PHO80 - cyclin	1	1	2	232	630	141.5
UHOR_02153	uncharacterized protein	4	1	2	127	1173	751
UHOR_02161	uncharacterized protein	1	1	1	144	284	231
UHOR_02162	related to actin-interacting protein AIP3	7	5	3	216.571	240.2	187.667
UHOR_02171	uncharacterized protein	1	1	5	125	119	202.2
UHOR_02178	related to CAT2 - Carnitine O-acetyltransferase	2	1	1	130.5	107	104
UHOR_02195	uncharacterized protein	5	2	5	440.6	936.5	164
UHOR_02215	related to serine/threonine protein kinase	2	3	2	819	886.333	634.5
UHOR_02217	related to SUR1 - required for mannosylation of sphingolipids	2	3	1	925	102.667	116
UHOR_02223	uncharacterized protein	1	1	1	119	360	407
UHOR_02225	uncharacterized protein	1	11	4	110	125.818	178.25
UHOR_02229	probable Histone H2A	1	1	2	201	226	368
UHOR_02233	uncharacterized protein	1	8	4	121	269.125	141.25
UHOR_02234	related to Aquaporin 3	1	2	1	102	347.5	351
UHOR_02236	related to SCY1 - putative kinase	1	1	2	123	752	684.5
UHOR_02245	probable dual specificity protein kinase Fuz7	1	2	1	126	124	234
UHOR_02247	probable guanyl nucleotide exchange factor Sql2	1	1	1	222	129	219
UHOR_02250	uncharacterized protein	1	10	7	117	187.4	264.714
UHOR_02319	related to kinesin	1	3	6	353	439	237.167
UHOR_02325	related to GPI transamidase component PIG-S	1	2	2	136	134	200.5
UHOR_02341	related to STE14 - farnesyl cysteine carboxyl-methyltransferase	1	2	1	146	384.5	800
UHOR_02343	uncharacterized protein	3	4	2	249	220	314.5
UHOR_02378	related to NMD5 - Nam7p interacting protein (Importin-8)	1	1	2	138	2309	132.5
UHOR_02384	uncharacterized protein	4	1	3	545.5	109	138
UHOR_02390	uncharacterized protein	6	1	3	420.667	143	1003.33
UHOR_02397	uncharacterized protein	3	3	4	337.667	208	321
UHOR_02408	uncharacterized protein	1	1	1	111	102	121
UHOR_02413	uncharacterized protein	1	3	1	313	260.333	127
UHOR_02427	related to PFA4 - Palmitoyltransferase (N-terminal fragment)	2	2	3	656.5	128	200.667
UHOR_02435	uncharacterized protein	1	1	2	883	1467	735.5
UHOR_02441	probable replication licensing factor MCM4	6	4	1	159.5	139.5	132
UHOR_02449	related to VPS73 - protein involved in vacuolar protein sorting	1	1	1	104	126	266
UHOR_02464	uncharacterized protein	5	6	4	169.4	339	247.5
UHOR_02466	related to BCK1 ser/thr protein kinase of the MEKK family	4	7	1	533.5	241.429	126
UHOR_02467	uncharacterized protein	2	5	6	172.5	330.2	144.333
UHOR_02470	related to TGF beta receptor associated protein-1	4	5	4	743.75	958.4	269.75
UHOR_02506	related to RAD5 - DNA helicase	7	4	3	265.143	221.25	117
UHOR_02511	related to ATP-dependent DNA helicase	3	1	4	166.333	172	355.5
UHOR_02521	probable LYS2 - L-aminoadipate-semialdehyde dehydrogenase, large subunit	5	3	2	361	108.333	895.5
UHOR_02531	uncharacterized protein	10	7	8	299.3	228.429	320.125
UHOR_02533	related to ASE1 - mitotic spindle midzone localized MAP family member	3	3	2	761	151.667	367.5
UHOR_02549	related to N-carbamoyl-L-amino acid hydrolase	3	3	6	230.667	437	385.833
UHOR_02552	uncharacterized protein	6	2	5	270.833	1180	228.4
UHOR_02579	uncharacterized protein	1	1	1	135	210	115
UHOR_02580	uncharacterized protein	4	2	3	277.25	211.5	113
UHOR_02584	uncharacterized protein	3	1	2	169	119	152.5
UHOR_02592	probable cytochrome b5	2	1	1	266.5	244	107
UHOR_02619	uncharacterized protein (C-terminal fragment)	1	1	1	163	114	121
UHOR_02647	uncharacterized protein	3	1	3	409.667	118	573.667
[truncated: 639 more rows]
