# Supplementary material for: Transcriptome analysis of smut fungi reveals widespread intergenic transcription and conserved antisense transcript expression
Source: BMC Genomics. 2017 May 2;18:340. doi: 10.1186/s12864-017-3720-8 (PMC5414199; doi:10.1186/s12864-017-3720-8)
Supplement: Supplementary file 16 — S. reilianum predicted antisense and putative orthologs with predicted antisense. (XLSX 417 kb) [file 12864_2017_3720_MOESM16_ESM.xlsx]

## Sheet: Additional file 12
Additional file 12: S. relianum predicted antisense and putative orthologs with predicted antisense
S. reilianum Id	S. reilianum Description	SR Antisense Predicted	UM Antisense Predicted	UH Antisense Predicted	SR Antisense Avg (bp)	UM Antisense Avg (bp)	UH Antisense Avg (bp)
sr00096	related to Acetyltransferase	1	0	0	389	0	0
sr00797	uncharacterized protein	4	0	0	118.5	0	0
sr02685	uncharacterized protein	2	0	0	401	0	0
sr05445	uncharacterized protein	1	0	0	101	0	0
sr06400	uncharacterized protein	1	0	0	169	0	0
sr06417	uncharacterized protein	2	0	0	1016	0	0
sr06423	uncharacterized protein	1	0	0	230	0	0
sr06429	related to PHS1 - essential 3-hydroxyacyl-CoA dehydratase of the ER membrane	1	0	0	102	0	0
sr06439	related to 4-coumarate--CoA ligase 1	2	0	0	185.5	0	0
sr06440	related to PNS1 - Protein of unknown function	4	0	0	148	0	0
sr06443	uncharacterized protein	2	0	0	227	0	0
sr06446	uncharacterized protein	2	0	0	151.5	0	0
sr06451	uncharacterized protein	1	0	0	346	0	0
sr06625	related to RPA49 - 49 kD subunit of DNA-directed RNA polymerase I	2	0	0	320.5	0	0
sr07365	uncharacterized protein	2	0	0	132	0	0
sr10005	probable general amino acid permease	5	0	0	369.8	0	0
sr10007	uncharacterized protein	2	0	0	155.5	0	0
sr10009	related to Malic acid transport protein	2	0	0	479	0	0
sr10027	uncharacterized protein	1	0	0	116	0	0
sr10031	probable RVS161 - protein involved in cell polarity development	1	0	0	222	0	0
sr10038	uncharacterized protein	2	0	0	181	0	0
sr10061	related to transposase	1	0	0	113	0	0
sr10062	uncharacterized protein	1	0	0	109	0	0
sr10081	uncharacterized protein	1	0	0	337	0	0
sr10093	uncharacterized protein	5	0	0	137.8	0	0
sr10102	uncharacterized protein	3	0	0	119	0	0
sr10119	uncharacterized protein	2	0	0	106	0	0
sr10126	related to phosphatidylinositol 3-kinase	2	0	0	165.5	0	0
sr10134	related to antiviral protein SKI3	1	0	0	121	0	0
sr10141	uncharacterized protein	4	0	0	416	0	0
sr10160	related to 2-hydroxy-6-oxo-6-phenylhexa-2,4-dienoate hydrolase	1	0	0	110	0	0
sr10178	uncharacterized protein	1	0	0	103	0	0
sr10188	probable Hmp1 - Mismatch base pair and cruciform DNA recognition protein	1	0	0	171	0	0
sr10199	probable UBC1 - E2 ubiquitin-conjugating enzyme	1	0	0	153	0	0
sr10200	related to GLO3 - zinc finger protein	2	0	0	130.5	0	0
sr10208	probable electron transfer flavoprotein beta chain	1	0	0	751	0	0
sr10213	uncharacterized protein	3	0	0	135.667	0	0
sr10215	related to Inhibitor-sensitive equilibrative nucleoside transporter 1	2	0	0	175	0	0
sr10233	uncharacterized protein	1	0	0	225	0	0
sr10270	uncharacterized protein	2	0	0	268	0	0
sr10279	related to PRY1 - strong similarity to the plant PR-1 class of pathogen related proteins	2	0	0	492.5	0	0
sr10281	uncharacterized protein	1	0	0	586	0	0
sr10297	related to SAL1 - member of the Ca2 -binding subfamily of the mitochondrial carrier family	3	0	0	199.667	0	0
sr10299	probable Umc1 - MADS-box homolog Umc1	2	0	0	114.5	0	0
sr10306	related to LAP3 - member of the GAL regulon	1	0	0	225	0	0
sr10337	uncharacterized protein	1	0	0	103	0	0
sr10340	probable DNA polymerase X - putative	1	0	0	182	0	0
sr10345	uncharacterized protein	3	0	0	151	0	0
sr10401	probable TCP1 - component of chaperonin-containing T-complex	1	0	0	111	0	0
sr10419	probable BET3 - involved in targeting and fusion of ER to golgi transport vesicles	2	0	0	252	0	0
sr10422	uncharacterized protein	1	0	0	118	0	0
sr10433	uncharacterized protein	1	0	0	251	0	0
sr10436	related to 8-oxoguanine DNA-glycosylase	1	0	0	252	0	0
sr10442	related to Trophinin	1	0	0	644	0	0
sr10453	related to CLC1 - clathrin light chain	1	0	0	155	0	0
sr10469	probable IDH1 - isocitrate dehydrogenase [NAD] subunit 1, mitochondrial	1	0	0	125	0	0
sr10473	uncharacterized protein	1	0	0	122	0	0
sr10478	related to DBP8 - ATP-dependent RNA helicase	1	0	0	104	0	0
sr10489	related to TIM50 - mitochondrial inner membrane import translocase subunit	1	0	0	171	0	0
sr10492	uncharacterized protein	2	0	0	373	0	0
sr10524	related to Thioredoxin	1	0	0	300	0	0
sr10529	uncharacterized protein	1	0	0	240	0	0
sr10560	related to ribitol kinase	1	0	0	144	0	0
sr10565	related to Reverse transcriptase	6	0	0	142.833	0	0
sr10587	related to gmc type oxidoreductase	2	0	0	1050	0	0
sr10599	related to Oxidoreductase, short-chain dehydrogenase	4	0	0	278.5	0	0
sr10605	uncharacterized protein	1	0	0	165	0	0
sr10610	uncharacterized protein	5	0	0	260.2	0	0
sr10611	related to Quinate permease	1	0	0	101	0	0
sr10623	uncharacterized protein	1	0	0	1204	0	0
sr10642	uncharacterized protein	5	0	0	456.8	0	0
sr10643	uncharacterized protein	1	0	0	187	0	0
sr10647	uncharacterized protein	2	0	0	133	0	0
sr10650	uncharacterized protein	1	0	0	177	0	0
sr10654	probable XKS1 - xylulokinase	5	0	0	161.2	0	0
sr10669	uncharacterized protein	4	0	0	108.25	0	0
sr10673	related to channel protein	4	0	0	387.75	0	0
sr10677	uncharacterized protein	2	0	0	220.5	0	0
sr10691	uncharacterized protein	2	0	0	309	0	0
sr10703	uncharacterized protein	1	0	0	101	0	0
sr10705	related to FMP25 - mitochondrial inner membrane protein involved in assembly of cytochrome bc1 complex	5	0	0	231.6	0	0
sr10711	related to Mannosyl-oligosaccharide alpha-1,2-mannosidase precursor	4	0	0	273.5	0	0
sr10714	uncharacterized protein	1	0	0	114	0	0
sr10724	related to Acyl-coenzyme A oxidase	3	0	0	205.667	0	0
sr10725	related to ALY2 - alpha arrestin	1	0	0	107	0	0
sr10728	uncharacterized protein	1	0	0	164	0	0
sr10744	related to aspartic protease	1	0	0	116	0	0
sr10747	uncharacterized protein	1	0	0	122	0	0
sr10754	uncharacterized protein	2	0	0	267.5	0	0
sr10755	related to Acid phosphatase precursor	1	0	0	111	0	0
sr10788	uncharacterized protein	1	0	0	158	0	0
sr10798	related to bifunctional polynucleotide phosphatase/kinase	1	0	0	1203	0	0
sr10800	uncharacterized protein	2	0	0	135	0	0
sr10801	related to dibenzothiophene desulfurizing enzyme	2	0	0	166	0	0
sr10805	related to glutamate carboxypeptidase II	1	0	0	166	0	0
sr10806	related to cysteine synthase	1	0	0	1108	0	0
sr10807	uncharacterized protein	1	0	0	124	0	0
sr10808	uncharacterized protein	1	0	0	127	0	0
sr10826	uncharacterized protein	2	0	0	217.5	0	0
sr10835	related to PEX6 - peroxisomal assembly protein	3	0	0	116	0	0
sr10848	uncharacterized protein	1	0	0	104	0	0
sr10851	related to glutamyl-tRNA synthetase	2	0	0	182.5	0	0
sr10855	uncharacterized protein	7	0	0	356.286	0	0
sr10880	related to EMC1 - member of a transmembrane complex required for efficient folding of proteins in the ER	1	0	0	125	0	0
sr10884	probable HYP2 - translation initiation factor eIF5A.1	2	0	0	147.5	0	0
sr10906	uncharacterized protein	1	0	0	132	0	0
sr10921	probable cytochrome-c oxidase chain VI precursor	1	0	0	107	0	0
sr10939	uncharacterized protein	1	0	0	269	0	0
sr10945	probable Rho2 - GTP binding protein Rho2	2	0	0	252.5	0	0
sr10946	related to 26S proteasome regulatory particle chain RPN9	1	0	0	134	0	0
sr10967	uncharacterized protein	1	0	0	157	0	0
sr10970	related to Amidase family protein	4	0	0	213.5	0	0
sr10973	related to ALG6 - glucosyltransferase	5	0	0	213	0	0
sr10978	uncharacterized protein	1	0	0	152	0	0
sr10985	related to ring finger protein 14	1	0	0	103	0	0
sr10987	probable Ugt53a1 - UDP-glucose:sterol glucosyltransferase Ugt53A1	5	0	0	262.4	0	0
sr10997	uncharacterized protein	1	0	0	150	0	0
sr11008	uncharacterized protein	3	0	0	236.667	0	0
sr11009	uncharacterized protein	1	0	0	113	0	0
sr11025	uncharacterized protein	2	0	0	441	0	0
sr11036	probable YRB1 - ran-specific GTPase-activating protein	1	0	0	144	0	0
sr11043	related to RRP7 - essential protein involved in rRNA processing and ribosome biogenesis	3	0	0	293	0	0
sr11057	related to ATP-binding cassette (ABC) transporter	1	0	0	1636	0	0
sr11101	uncharacterized protein	3	0	0	167.667	0	0
sr11104	uncharacterized protein	1	0	0	145	0	0
sr11117	related to SKT5 - protoplast regeneration and killer toxin resistance protein	1	0	0	106	0	0
sr11124	related to Secretory carrier-associated membrane protein 2	1	0	0	166	0	0
sr11127	uncharacterized protein	1	0	0	167	0	0
sr11132	related to Mig1 protein	1	0	0	125	0	0
sr11141	uncharacterized protein	1	0	0	241	0	0
sr11142	uncharacterized protein	2	0	0	103.5	0	0
sr11158	related to YSR3 - dihydrosphingosine-1-phosphate phosphatase	1	0	0	116	0	0
sr11167	related to DCR2 - dosage-dependent cell cycle regulator	3	0	0	180.333	0	0
sr11184	related to molybdenum cofactor sulfurase HxB protein	1	0	0	176	0	0
sr11193	related to LHP1 - RNA binding protein	2	0	0	156.5	0	0
sr11200	uncharacterized protein	1	0	0	151	0	0
sr11248	uncharacterized protein (fragment)	1	0	0	118	0	0
sr11250	uncharacterized protein	2	0	0	192.5	0	0
sr11279	uncharacterized protein	1	0	0	103	0	0
sr11292	uncharacterized protein	3	0	0	272.667	0	0
sr11293	uncharacterized protein	1	0	0	135	0	0
sr11318	related to Gephyrin	2	0	0	350	0	0
sr11332	related to Arsenite-resistance protein 2 (ASR2)	1	0	0	125	0	0
sr11349	probable RPL2A - ribosomal protein L8.e	1	0	0	119	0	0
sr11355	uncharacterized protein	1	0	0	409	0	0
sr11363	uncharacterized protein	1	0	0	121	0	0
sr11365	related to SDA1 - required for normal organization of the actin cytoskeleton and required for passage through Start	2	0	0	123.5	0	0
sr11366	probable VTC4 - Vacuolar Transporter Chaperone	1	0	0	133	0	0
sr11377	uncharacterized protein	1	0	0	157	0	0
sr11385	uncharacterized protein	1	0	0	105	0	0
sr11386	uncharacterized protein	3	0	0	232	0	0
sr11401	uncharacterized protein	1	0	0	104	0	0
sr11407	uncharacterized protein	2	0	0	205	0	0
sr11412	uncharacterized protein	3	0	0	400	0	0
sr11420	uncharacterized protein	1	0	0	239	0	0
sr11436	uncharacterized protein	3	0	0	172.667	0	0
sr11454	related to SPT3 - general transcriptional adaptor or co-activator	2	0	0	135	0	0
sr11460	related to protein FR, involved in hyphal branching	4	0	0	272.75	0	0
sr11461	related to PTC7 - type 2C protein phosphatase	1	0	0	142	0	0
sr11464	related to L-lactate dehydrogenase (cytochrome b2)	2	0	0	181.5	0	0
sr11467	uncharacterized protein	3	0	0	208	0	0
sr11468	related to Chitin deacetylase 1	2	0	0	125.5	0	0
sr11469	uncharacterized protein	1	0	0	152	0	0
sr11475	uncharacterized protein	2	0	0	206	0	0
sr11498	related to tandem ph domain-containing protein-2 (tapp2)	1	0	0	108	0	0
sr11505	uncharacterized protein	2	0	0	277.5	0	0
sr11509	related to Tubulin-specific chaperone B	2	0	0	414.5	0	0
sr11510	related to RNA-binding region containing protein 2	1	0	0	106	0	0
sr11521	uncharacterized protein	1	0	0	270	0	0
sr11525	uncharacterized protein	3	0	0	148	0	0
sr11554	related to SRC1 - involved in sister chromatid segregation	6	0	0	138	0	0
sr11556	uncharacterized protein	2	0	0	191	0	0
sr11557	uncharacterized protein	5	0	0	258.4	0	0
sr11560	uncharacterized protein	2	0	0	105.5	0	0
sr11562	uncharacterized protein	2	0	0	197.5	0	0
sr11563	probable methylmalonate-semialdehyde dehydrogenase (acylating), mitochondrial precursor	1	0	0	435	0	0
sr11564	probable PRO1 - glutamate 5-kinase	1	0	0	106	0	0
sr11569	uncharacterized protein	1	0	0	145	0	0
sr11572	uncharacterized protein	1	0	0	117	0	0
sr11581	uncharacterized protein	1	0	0	204	0	0
sr11585	uncharacterized protein	1	0	0	106	0	0
sr11613	related to carnitine/acylcarnitine translocase	1	0	0	111	0	0
sr11617	related to Rpa34 - 34 kD subunit of DNA-directed RNA polymerase I	4	0	0	158.5	0	0
sr11618	uncharacterized protein	2	0	0	161	0	0
sr11637	related to Acetoacetyl-CoA synthetase	2	0	0	351.5	0	0
sr11659	uncharacterized protein	3	0	0	152.333	0	0
sr11660	related to APN1 - AP endonuclease	2	0	0	792	0	0
sr11678	related to ERJ5 - Type I membrane protein preserves the folding capacity of the endoplasmic reticulum	1	0	0	107	0	0
sr11688	uncharacterized protein	1	0	0	187	0	0
sr11690	probable QRI8 - E2 ubiquitin-conjugating enzyme	1	0	0	114	0	0
sr11696	uncharacterized protein	1	0	0	128	0	0
sr11697	probable GAP1 - amino acid transport protein	1	0	0	124	0	0
sr11699	uncharacterized protein	2	0	0	124	0	0
sr11704	probable ERG5 - C-22 sterol desaturase	2	0	0	146.5	0	0
sr11710	related to SGT1 protein	5	0	0	183	0	0
sr11714	related to PUN1 - plasma membrane protein with a role in cell wall integrity	4	0	0	393	0	0
sr11728	related to Opsin-1	1	0	0	179	0	0
sr11733	related to deubiquitinating enzyme ubh1	3	0	0	877.333	0	0
sr11740	related to Ferric reductase transmembrane component 1 precursor	4	0	0	318.25	0	0
sr11745	uncharacterized protein	1	0	0	117	0	0
sr11747	uncharacterized protein	4	0	0	216.75	0	0
sr11753	uncharacterized protein	2	0	0	471.5	0	0
sr11767	probable RPL8B - 60s large subunit ribosomal protein L7a.e.B	1	0	0	159	0	0
sr11769	uncharacterized protein	1	0	0	119	0	0
sr11775	related to metalloprotease	1	0	0	151	0	0
sr11783	uncharacterized protein	2	0	0	328	0	0
sr11788	related to CAP1 - F-actin capping protein alpha subunit	1	0	0	115	0	0
sr11794	uncharacterized protein	3	0	0	115.667	0	0
sr11803	uncharacterized protein	1	0	0	127	0	0
sr11818	related to MON2 - peripheral membrane protein with a role in endocytosis and vacuole integrity	1	0	0	508	0	0
sr11836	uncharacterized protein	2	0	0	145.5	0	0
sr11842	related to adenosine deaminase	3	0	0	268	0	0
sr11861	probable RPN5 - 26S proteasome regulatory subunit	1	0	0	118	0	0
sr11868	uncharacterized protein	1	0	0	109	0	0
sr11874	uncharacterized protein	2	0	0	370	0	0
sr11875	probable ATP-binding cassette transporter protein, mitochondrial	2	0	0	103.5	0	0
sr11904	uncharacterized protein	3	0	0	148	0	0
sr11920	related to Phenol 2-monooxygenase	2	0	0	150	0	0
sr11954	related to TFB3 - TFIIH subunit (transcription/repair factor)	1	0	0	167	0	0
sr11963	related to TRM44 - tRNA(Ser) Um(44) 2`-O-methyltransferase	3	0	0	203.333	0	0
sr11975	related to bacterial leucyl aminopeptidase precursor	1	0	0	216	0	0
sr11978	related to HRK1 - Protein kinase with a role in ion homeostasis	2	0	0	198	0	0
sr11985	related to SAD1 - protein required for assembly of U4 snRNA into the U4/U6 particle	1	0	0	105	0	0
sr11987	related to protein DGCR14, probably involved in pre-mRNA splicing	1	0	0	109	0	0
sr11988	related to Zinc-binding oxidoreductase	2	0	0	428	0	0
sr12004	probable TIM8 - Translocase of the mitochondrial inner Membrane	1	0	0	124	0	0
sr12010	related to aflatoxin aldehyde reductase	1	0	0	101	0	0
sr12013	probable FEN2 - Pantothenate permease	1	0	0	146	0	0
sr12033	uncharacterized protein	1	0	0	101	0	0
sr12035	probable LSG1 - Large-Subunit GTPase involved in 60S ribosomal subunit biogenesis	3	0	0	267.667	0	0
sr12038	probable ribosomal protein L35	1	0	0	409	0	0
sr12039	uncharacterized protein	1	0	0	101	0	0
sr12053	related to CDC28 - cyclin-dependent protein kinase	1	0	0	168	0	0
sr12058	uncharacterized protein	4	0	0	153	0	0
sr12076	uncharacterized protein	1	0	0	105	0	0
sr12079	probable FUM1 - fumarate hydratase	1	0	0	117	0	0
sr12093	probable PHO84 - Inorganic phosphate permease	1	0	0	107	0	0
sr12113	probable aspartyl aminopeptidase	3	0	0	130.333	0	0
sr12118	uncharacterized protein	4	0	0	213.75	0	0
sr12138	related to COP9 - signalosome complex subunit 4	3	0	0	151.667	0	0
sr12146	uncharacterized protein	2	0	0	353	0	0
sr12150	uncharacterized protein	1	0	0	143	0	0
sr12172	related to Surfeit locus protein 1	2	0	0	245.5	0	0
sr12173	related to YEA4 - uridine diphosphate-N-acetylglucosamine	5	0	0	222.2	0	0
sr12186	uncharacterized protein	1	0	0	104	0	0
sr12191	related to GCD14 - translational repressor of GCN4	3	0	0	1105.67	0	0
sr12192	uncharacterized protein	1	0	0	114	0	0
sr12197	related to HYM1 - component of the RAM signaling network	1	0	0	139	0	0
sr12199	uncharacterized protein	3	0	0	252.333	0	0
sr12201	related to glucose regulated stress protein, HSP70-like	1	0	0	181	0	0
sr12229	uncharacterized protein	1	0	0	118	0	0
sr12230	uncharacterized protein	1	0	0	109	0	0
sr12237	related to Tuberin	4	0	0	144.25	0	0
sr12245	related to SWC4 - component of the Swr1p complex	1	0	0	170	0	0
sr12253	probable stearoyl-CoA desaturase	1	0	0	148	0	0
sr12255	related to PPX1 - Exopolyphosphatase	2	0	0	114	0	0
sr12275	uncharacterized protein	5	0	0	323.6	0	0
sr12287	small G-protein Ras1	4	0	0	204	0	0
sr12308	related to l-asparaginase	2	0	0	439	0	0
sr12310	probable CDC48 - Microsomal protein of CDC48/PAS1/SEC18 family of ATPases	1	0	0	408	0	0
sr12315	uncharacterized protein	1	0	0	246	0	0
sr12326	uncharacterized protein	1	0	0	153	0	0
sr12330	uncharacterized protein	1	0	0	209	0	0
sr12336	related to ROM2 - GDP/GTP exchange factor for Rho1p	1	0	0	153	0	0
sr12348	ornithine decarboxylase	1	0	0	564	0	0
sr12354	related to SHR3 - endoplasmic reticulum packaging chaperone	2	0	0	192.5	0	0
sr12368	related to cyclopropane-fatty-acyl-phospholipid synthase	1	0	0	113	0	0
sr12371	uncharacterized protein	1	0	0	104	0	0
sr12380	uncharacterized protein	2	0	0	371	0	0
sr12395	related to ARV1 - protein functioning in transport of glycosylphosphatidylinositol intermediates into ER lumen	1	0	0	117	0	0
sr12397	probable PRP43 - involved in spliceosome disassembly	1	0	0	132	0	0
sr12398	probable short chain 3-hydroxyacyl-CoA dehydrogenase, mitochondrial precursor	1	0	0	131	0	0
sr12414	uncharacterized protein	2	0	0	177	0	0
sr12418	uncharacterized protein	2	0	0	131.5	0	0
sr12426	probable MRPL38 - mitochondrial ribosomal protein, large subunit	1	0	0	122	0	0
sr12427	uncharacterized protein	4	0	0	390	0	0
sr12444	related to POP4 - protein involved in processing of tRNAs and rRNAs	1	0	0	120	0	0
sr12447	probable VAC8 - vacuolar membrane protein, required for the cytoplasm-to-vacuole targeting	2	0	0	127	0	0
sr12459	uncharacterized protein	2	0	0	106.5	0	0
sr12473	related to LDB17 - protein involved in the regulation of endocytosis	3	0	0	125.333	0	0
sr12482	uncharacterized protein	2	0	0	248.5	0	0
sr12483	related to RMT2 - protein-arginine N-methyltransferase	2	0	0	502	0	0
sr12495	uncharacterized protein	2	0	0	239	0	0
sr12496	related to beta-1,3-glucan binding protein	6	0	0	242.5	0	0
sr12506	uncharacterized protein	1	0	0	612	0	0
sr12524	probable Neutral trehalase	1	0	0	508	0	0
sr12529	related to ACYL-COA DEHYDROGENASE, LONG-CHAIN SPECIFIC PRECURSOR	3	0	0	108	0	0
sr12536	probable arginyl-tRNA synthetase, cytosolic	7	0	0	154	0	0
sr12538	related to Alpha arabinofuranosidase	4	0	0	142.5	0	0
sr12547	related to general amidase	1	0	0	454	0	0
sr12554	probable Peptidyl-prolyl cis-trans isomerase	1	0	0	132	0	0
sr12557	uncharacterized protein	1	0	0	124	0	0
sr12570	related to Protein farnesyltransferase alpha subunit	1	0	0	157	0	0
sr12576	related to YPI1 - inhibitor of the type I protein phosphatase Glc7p	1	0	0	175	0	0
sr12581	related to UDP-glucose:glycoprotein glucosyltransferase precursor	2	0	0	317	0	0
sr12596	uncharacterized protein	8	0	0	192.75	0	0
sr12601	related to Importin 11	1	0	0	217	0	0
sr12602	probable FRS2 - phenylalanine--tRNA ligase beta chain, cytosolic	4	0	0	181.5	0	0
sr12603	uncharacterized protein	4	0	0	187.25	0	0
sr12604	related to TAF10 - TFIID and SAGA subunit	1	0	0	122	0	0
sr12612	related to FMO1 - flavin-containing monooxygenase	4	0	0	259	0	0
sr12613	probable RPN11 - 26S proteasome regulatory subunit	1	0	0	131	0	0
sr12616	related to SSK2 - MAP kinase kinase kinase of the high osmolarity signal transduction pathway	1	0	0	114	0	0
sr12623	probable BUD23 - Protein involved in bud-site selection	1	0	0	127	0	0
sr12624	related to ATPase family protein	2	0	0	1638.5	0	0
sr12629	uncharacterized protein	1	0	0	118	0	0
sr12631	uncharacterized protein	3	0	0	335	0	0
sr12636	related to ATP12 - F1F0-ATPase complex assembly protein	1	0	0	159	0	0
sr12651	uncharacterized protein	3	0	0	332.667	0	0
sr12665	uncharacterized protein	2	0	0	238	0	0
sr12674	related to UTP30 - subunit of U3-containing 90S pre-ribosome	1	0	0	120	0	0
sr12678	related to IML1 - subunit of the Seh1-associated complex	4	0	0	226.25	0	0
sr12684	uncharacterized protein	1	0	0	1313	0	0
sr12686	related to GUT2 - glycerol-3-phosphate dehydrogenase, mitochondrial	2	0	0	141.5	0	0
sr12687	probable VMA2 - H -ATPase V1 domain 60 KD subunit, vacuolar	1	0	0	107	0	0
sr12696	related to BET1 - Type II membrane protein required for vesicular transport between ER and Golgi	1	0	0	125	0	0
sr12705	probable YKT6 - SNARE protein for Endoplasmic Reticulum-Golgi transport	1	0	0	125	0	0
sr12707	probable 1,3-beta-D-glucan synthase subunit	1	0	0	1654	0	0
sr12711	small G-protein Ras2	1	0	0	910	0	0
sr12716	uncharacterized protein	1	0	0	113	0	0
sr12720	related to BLM10 - proteasome activator subunit	2	0	0	258.5	0	0
sr12723	uncharacterized protein	1	0	0	325	0	0
sr12747	uncharacterized protein	1	0	0	456	0	0
sr12752	uncharacterized protein	1	0	0	114	0	0
sr12754	uncharacterized protein	1	0	0	121	0	0
sr12755	uncharacterized protein	2	0	0	525	0	0
sr12763	related to CHA1 - L-serine/L-threonine deaminase	1	0	0	470	0	0
sr12781	uncharacterized protein	1	0	0	117	0	0
sr12798	related to Cytochrome P450	1	0	0	116	0	0
sr12801	probable MET14 - ATP adenosine-5`-phosphosulfate 3`-phosphotransferase	1	0	0	131	0	0
sr12812	related to Adiponectin receptor 1	1	0	0	163	0	0
sr12817	related to RIT1 - initiator tRNA phosphoribosyl-transferase	1	0	0	107	0	0
sr12821	related to ABC transporter	6	0	0	487.667	0	0
sr12840	related to large neutral amino acid transporter 1	1	0	0	192	0	0
sr12845	uncharacterized protein	1	0	0	124	0	0
sr12850	related to Aldose 1-epimerase precursor	2	0	0	335.5	0	0
sr12853	related to protein with NADP(H) oxidoreductase activity	3	0	0	202	0	0
sr12856	uncharacterized protein	3	0	0	227	0	0
sr12866	related to deacetylase	1	0	0	433	0	0
sr12867	related to ERG28 - involved in synthesis of ergosterol	1	0	0	180	0	0
sr12870	uncharacterized protein	3	0	0	277.333	0	0
sr12871	probable AAD14 - Putative aryl-alcohol reductase	3	0	0	113	0	0
sr12873	uncharacterized protein	1	0	0	109	0	0
sr12876	uncharacterized protein	2	0	0	117	0	0
sr12882	uncharacterized protein	1	0	0	102	0	0
sr12917	uncharacterized protein	2	0	0	113	0	0
sr12926	uncharacterized protein	1	0	0	115	0	0
sr12928	related to carnitine acetyl transferase FacC	4	0	0	400.5	0	0
sr12948	related to Oxidoreductase	3	0	0	453	0	0
sr12949	uncharacterized protein	2	0	0	660.5	0	0
sr12961	uncharacterized protein	4	0	0	240.5	0	0
sr12976	related to URK1 - uridine kinase	1	0	0	107	0	0
sr12983	uncharacterized protein	2	0	0	160	0	0
sr13000	uncharacterized protein	1	0	0	123	0	0
sr13002	related to peroxisomal targeting signal receptor	1	0	0	116	0	0
sr13012	related to ECM14 - involved in cell wall biogenesis and architecture	1	0	0	1754	0	0
sr13031	related to NCL1 - tRNA (cytosine-5-)-methyltransferase / probable Orotate phosphoribosyl transferase	1	0	0	113	0	0
sr13032	related to CDC73 - DNA-directed RNA polymerase II accessory protein	1	0	0	121	0	0
sr13047	probable nucleosome assembly protein I	1	0	0	104	0	0
sr13061	probable replication factor-A protein 1	3	0	0	299.667	0	0
sr13062	uncharacterized protein	2	0	0	122	0	0
sr13088	related to BRX1 - Essential nucleolar protein required for biogenesis of the 60S ribosomal subunit	1	0	0	127	0	0
sr13109	conserved hypothetiocal protein	1	0	0	343	0	0
sr13127	related to endoplasmic oxidoreductin 1 precursor	1	0	0	185	0	0
sr13128	related to CRD1 - cardiolipin synthase	1	0	0	105	0	0
sr13132	uncharacterized protein	4	0	0	303.75	0	0
sr13137	related to RAD23 - nucleotide excision repair protein (ubiquitin-like protein)	2	0	0	235.5	0	0
sr13142	uncharacterized protein	1	0	0	1542	0	0
sr13152	probable ESA1 - histone acetyltransferase	1	0	0	844	0	0
sr13153	probable splicing factor 3b subunit 1	1	0	0	121	0	0
sr13156	related to MAM3 - Protein required for normal mitochondrial morphology	1	0	0	113	0	0
sr13157	uncharacterized protein	4	0	0	242	0	0
sr13161	related to NADH-ubiquinone oxidoreductase 21.3 kda subunit	1	0	0	392	0	0
sr13181	related to Ribonuclease H	2	0	0	421	0	0
sr13196	uncharacterized protein	2	0	0	226	0	0
sr13209	uncharacterized protein	1	0	0	747	0	0
sr13221	uncharacterized protein	2	0	0	242	0	0
sr13239	probable PBS2 - tyrosine protein kinase of the MAPKK family	1	0	0	123	0	0
sr13240	probable 2-methylcitrate dehydratase	4	0	0	193.5	0	0
sr13243	uncharacterized protein	3	0	0	146	0	0
sr13297	related to calpain-like protease PalBory	2	0	0	142.5	0	0
sr13317	uncharacterized protein	1	0	0	230	0	0
sr13326	probable RRD2 - Activator of the phosphotyrosyl phosphatase activity of PP2A	1	0	0	120	0	0
sr13329	uncharacterized protein	1	0	0	350	0	0
sr13334	uncharacterized protein	2	0	0	733	0	0
sr13339	uncharacterized protein	2	0	0	299	0	0
sr13340	uncharacterized protein	1	0	0	1142	0	0
sr13350	related to ERG6 - Delta(24)-sterol C-methyltransferase	3	0	0	128.667	0	0
sr13353	related to PCP1 - mitochondrial serine protease	2	0	0	183.5	0	0
sr13355	uncharacterized protein	2	0	0	153.5	0	0
sr13357	uncharacterized protein	1	0	0	151	0	0
sr13360	related to mixed-linked glucanase precursor MLG1	1	0	0	194	0	0
sr13362	related to effector family protein Eff1	1	0	0	196	0	0
sr13364	related to effector family protein Eff1	1	0	0	136	0	0
sr13365	related to effector family protein Eff1	2	0	0	169	0	0
sr13374	uncharacterized protein	1	0	0	142	0	0
sr13428	related to AMP-binding protein	3	0	0	147.333	0	0
sr13431	uncharacterized protein	2	0	0	1045.5	0	0
sr13499	uncharacterized protein	1	0	0	218	0	0
sr13502	related to peptidyl-prolyl cis-trans isomerase	1	0	0	319	0	0
sr13510	uncharacterized protein	2	0	0	137	0	0
sr13511	probable HEM13 - coproporphyrinogen III oxidase	2	0	0	717	0	0
sr13514	related to NUP57 - nuclear pore protein	1	0	0	835	0	0
sr13515	uncharacterized protein	2	0	0	333.5	0	0
sr13516	uncharacterized protein	6	0	0	215.167	0	0
sr13522	uncharacterized protein	1	0	0	102	0	0
sr13523	uncharacterized protein	1	0	0	136	0	0
sr13524	uncharacterized protein	1	0	0	108	0	0
sr13541	related to ubiquitin-specific protease	1	0	0	106	0	0
sr13543	related to serine/threonine protein kinase	1	0	0	289	0	0
sr13554	related to mitochondrial carrier protein	2	0	0	347.5	0	0
sr13559	related to beta-galactosidase precursor	8	0	0	270.5	0	0
sr13560	probable osmotic sensitive-2 protein (putative mitogen-activated protein (MAP) kinase homolog)	1	0	0	188	0	0
sr13561	related to SYP1/YCR030C	1	0	0	316	0	0
sr13567	probable NHP6B - nonhistone chromosomal protein	1	0	0	137	0	0
sr13578	probable karyopherin beta-1 subunit (importin 95)	6	0	0	282.667	0	0
sr13591	related to alpha,alpha-trehalose-phosphate synthase, 115 KD subunit	4	0	0	559.25	0	0
sr13593	uncharacterized protein	4	0	0	247.5	0	0
sr13594	probable CF25 - polyadenylation factor	2	0	0	111.5	0	0
sr13597	related to oxidoreductase	2	0	0	221	0	0
sr13599	uncharacterized protein	2	0	0	167	0	0
sr13600	related to squalene monooxygenase	5	0	0	253	0	0
sr13606	uncharacterized protein	1	0	0	123	0	0
sr13615	uncharacterized protein	2	0	0	216.5	0	0
sr13622	probable PMA1 - H -transporting P-type ATPase	1	0	0	369	0	0
sr13634	uncharacterized protein	1	0	0	145	0	0
sr13635	related to phosphatidylinositol phosphate phosphatase	1	0	0	140	0	0
sr13658	probable calnexin	1	0	0	275	0	0
sr13662	uncharacterized protein	2	0	0	172	0	0
sr13664	probable FBP26 - fructose-2,6-bisphosphatase	3	0	0	194.333	0	0
sr13668	related to YRO2 - putative plasma membrane protein, transcriptionally regulated by Haa1p	1	0	0	208	0	0
sr13670	uncharacterized protein	1	0	0	126	0	0
sr13675	uncharacterized protein	3	0	0	506.667	0	0
sr13703	related to SOG2 - key component of the RAM signaling network	4	0	0	438.5	0	0
sr13705	uncharacterized protein	2	0	0	666	0	0
sr13722	uncharacterized protein	1	0	0	136	0	0
sr13726	related to VPS29 - involved in vacuolar protein sorting	1	0	0	102	0	0
sr13730	related to MAM3 - protein required for normal mitochondrial morphology	1	0	0	129	0	0
sr13731	related to ARA2 - NAD-dependent arabinose dehydrogenase	3	0	0	284	0	0
sr13735	uncharacterized protein	1	0	0	104	0	0
sr13749	probable SRP54 - signal recognition particle subunit	1	0	0	164	0	0
sr13757	uncharacterized protein	1	0	0	125	0	0
sr13784	probable YDJ1 - mitochondrial and ER import protein	1	0	0	145	0	0
sr13790	related to ER glucosidase I	1	0	0	126	0	0
sr13813	related to Chitinase A precursor	1	0	0	128	0	0
sr13815	related to Zn-dependent alcohol dehydrogenases	1	0	0	112	0	0
sr13831	probable branched-chain alpha-keto acid dehydrogenase e1-beta	1	0	0	669	0	0
sr13837	related to GIT1 - Glycerophosphoinositol transporter also able to mediate low-affinity phosphate transport	1	0	0	110	0	0
sr13855	related to NAR1 - similarity to human nuclear prelamin A recognition factor	1	0	0	540	0	0
sr13856	related to Phytanoyl-CoA dioxygenase	2	0	0	222	0	0
sr13858	uncharacterized protein	2	0	0	685	0	0
sr13859	related to Quinate permease	1	0	0	1267	0	0
sr13873	probable UDP-xylose synthase	1	0	0	268	0	0
sr13874	related to MSS51 - mRNA processing protein	4	0	0	120.5	0	0
sr13876	uncharacterized protein	2	0	0	147.5	0	0
sr13882	probable ARC35 - subunit of the Arp2/3 complex	1	0	0	228	0	0
sr13884	uncharacterized protein	1	0	0	101	0	0
sr13887	related to aquaporin	1	0	0	272	0	0
sr13893	probable Ubiquitin-conjugating enzyme E2	1	0	0	278	0	0
sr13897	uncharacterized protein	2	0	0	221	0	0
sr13900	uncharacterized protein	1	0	0	153	0	0
sr13919	probable GRX5 - glutaredoxin	1	0	0	166	0	0
sr13934	uncharacterized protein	1	0	0	144	0	0
sr13956	uncharacterized protein	1	0	0	645	0	0
sr13961	related to BAG7 - Rho GTPase activating protein	1	0	0	121	0	0
sr13962	uncharacterized protein	2	0	0	340	0	0
sr13977	probable sulfite reductase cys-4	3	0	0	117.333	0	0
sr13985	uncharacterized protein	1	0	0	169	0	0
sr14004	related to peroxisomal membrane protein	2	0	0	296	0	0
sr14008	uncharacterized protein	2	0	0	152	0	0
sr14028	probable ubiquitin-conjugating enzyme e2-23 kda	2	0	0	238	0	0
sr14036	related to CWC2 - involved in mRNA splicing	1	0	0	125	0	0
sr14043	related to Dibenzothiophene desulfurization enzyme C	1	0	0	830	0	0
sr14045	uncharacterized protein	3	0	0	160.667	0	0
sr14046	uncharacterized protein	6	0	0	440.833	0	0
sr14047	uncharacterized protein	1	0	0	966	0	0
sr14060	uncharacterized protein	1	0	0	117	0	0
sr14087	related to MON1 - required for fusion of cvt-vesicles and autophagosomes with the vacuole	4	0	0	134.25	0	0
sr14091	uncharacterized protein	2	0	0	139.5	0	0
sr14111	related to Choline permease	3	0	0	549	0	0
sr14114	related to MPP10 - component of the U3 small nucleolar ribonucleoprotein	2	0	0	111	0	0
sr14117	related to MRPL3 - Mitochondrial ribosomal protein, large subunit	1	0	0	588	0	0
sr14118	related to TFG2 - TFIIF subunit (transcription initiation factor), 54 kD	1	0	0	123	0	0
sr14121	uncharacterized protein	1	0	0	103	0	0
sr14130	related to enoyl-CoA-hydratase	1	0	0	388	0	0
sr14158	related to CNS1 - cyclophilin seven suppressor	1	0	0	750	0	0
sr14163	uncharacterized protein	1	0	0	102	0	0
sr14171	related to ph-regulated antigen pra1 precursor	1	0	0	330	0	0
sr14172	related to ZRT2 - Zinc transporter II	1	0	0	124	0	0
sr14178	Acyltransferase invovled in MEL production	1	0	0	114	0	0
sr14192	uncharacterized protein	3	0	0	112	0	0
sr14194	related to peroxisomal membrane protein 20	2	0	0	433.5	0	0
sr14197	uncharacterized protein	3	0	0	136.333	0	0
sr14226	uncharacterized protein	1	0	0	341	0	0
sr14230	uncharacterized protein	1	0	0	121	0	0
sr14245	uncharacterized protein	1	0	0	391	0	0
sr14252	probable MSW1 - tryptophanyl-tRNA synthetase, mitochondrial	2	0	0	111	0	0
sr14266	probable malate synthase, glyoxysomal	1	0	0	275	0	0
sr14267	probable TRX2 - thioredoxin II	2	0	0	819.5	0	0
sr14270	related to NAF1 - nuclear assembly factor	9	0	0	246.556	0	0
sr14276	related to SRP40 - serine-rich protein with a role in pre-ribosome assembly or transport	1	0	0	461	0	0
sr14286	uncharacterized protein	3	0	0	130.667	0	0
sr14288	related to MYO1 - myosin-1 isoform (type II myosin) heavy chain	1	0	0	101	0	0
sr14293	uncharacterized protein	5	0	0	252	0	0
sr14297	uncharacterized protein	3	0	0	206.333	0	0
sr14302	related to histone acetyltransferase 3 (myst)	2	0	0	156	0	0
sr14306	probable PRS4 - ribose-phosphate pyrophosphokinase 3	1	0	0	113	0	0
sr14319	probable FMP43 - protein found in mitochondrial proteome	1	0	0	104	0	0
sr14331	related to DNA primase 48K protein PRI1	1	0	0	341	0	0
sr14335	related to PAM17 - constituent of the TIM23 complex	1	0	0	110	0	0
sr14363	uncharacterized protein	1	0	0	191	0	0
sr14375	uncharacterized protein	1	0	0	123	0	0
sr14384	related to CAP59 (required for capsule formation)	2	0	0	325.5	0	0
sr14385	uncharacterized protein	1	0	0	118	0	0
sr14391	related to Copper amine oxidase 1	1	0	0	107	0	0
sr14399	related to fumarylacetoacetate hydrolase	2	0	0	1081.5	0	0
sr14400	uncharacterized protein	3	0	0	243.333	0	0
sr14401	probable lipase precursor	1	0	0	451	0	0
sr14409	uncharacterized protein	5	0	0	145.2	0	0
sr14419	related to Dimethylaniline monooxygenase [N-oxide forming] 3	1	0	0	128	0	0
sr14436	uncharacterized protein	1	0	0	109	0	0
sr14445	related to nitrilase	1	0	0	124	0	0
sr14447	uncharacterized protein	5	0	0	213	0	0
sr14453	uncharacterized protein	1	0	0	102	0	0
sr14466	uncharacterized protein	2	0	0	120	0	0
sr14467	related to CSN12 - COP9 signalosome (CSN) subunit	2	0	0	146	0	0
sr14470	related to MLH3 - insertion and deletion mismatch repair protein	1	0	0	231	0	0
sr14473	uncharacterized protein	2	0	0	175.5	0	0
sr14481	related to cop9 signalosome complex subunit 7a	1	0	0	113	0	0
sr14496	uncharacterized protein	2	0	0	513.5	0	0
sr14509	uncharacterized protein	2	0	0	263.5	0	0
sr14513	uncharacterized protein	2	0	0	691.5	0	0
sr14517	related to peroxisomal amine oxidase (copper-containing)	2	0	0	188.5	0	0
sr14523	related to PAM16 - Presequence translocase-Associated Motor	1	0	0	152	0	0
sr14533	uncharacterized protein	2	0	0	116.5	0	0
sr14539	related to nadh-ubiquinone oxidoreductase 9.5 kda subunit	2	0	0	111.5	0	0
sr14543	related to RPB3 - DNA-directed RNA polymerase II chain	2	0	0	364.5	0	0
sr14548	probable QNS1 - Glutamine-dependent NAD Synthetase	5	0	0	254.8	0	0
sr14565	uncharacterized protein	4	0	0	434.75	0	0
sr14568	uncharacterized protein	1	0	0	193	0	0
sr14574	related to PHO8 - repressible alkaline phosphatase vacuolar	2	0	0	747.5	0	0
sr14584	related to transcription factor medusa	1	0	0	263	0	0
sr14587	uncharacterized protein	1	0	0	293	0	0
sr14588	uncharacterized protein	5	0	0	381.8	0	0
sr14594	related to TRZ1 - tRNase Z, involved in RNA processing	1	0	0	315	0	0
sr14597	uncharacterized protein	1	0	0	214	0	0
sr14600	related to poly(rC)-binding protein 3	1	0	0	149	0	0
sr14609	uncharacterized protein	1	0	0	614	0	0
sr14655	uncharacterized protein	2	0	0	179.5	0	0
sr14656	related to Mannosyl-oligosaccharide 1,2-alpha-mannosidase IC	3	0	0	313.333	0	0
sr14666	uncharacterized protein	2	0	0	152.5	0	0
sr14669	probable SSU72 - Nuclear zinc-finger motif containing protein	1	0	0	113	0	0
sr14682	uncharacterized protein	1	0	0	159	0	0
sr14685	uncharacterized protein	1	0	0	102	0	0
sr14687	probable U5 snRNP 100 kD protein	2	0	0	886	0	0
sr14688	uncharacterized protein	2	0	0	356	0	0
sr14689	uncharacterized protein (N-terminal fragment)	3	0	0	111	0	0
sr14698	related to HFI1 - adaptor protein required for structural integrity of the SAGA complex	2	0	0	199	0	0
sr14701	related to dis1-suppressing protein kinase dsk1	1	0	0	173	0	0
sr14705	gamma-tubulin	1	0	0	107	0	0
sr14717	probable MST1 - threonine--tRNA ligase, mitochondrial	3	0	0	257	0	0
sr14720	uncharacterized protein	1	0	0	192	0	0
sr14724	uncharacterized protein	1	0	0	179	0	0
sr14729	uncharacterized protein	3	0	0	207	0	0
sr14733	related to BNA2 - tryptophan 2,3-dioxygenase	8	0	0	189.625	0	0
sr14768	related to UTP6 - U3 snoRNP protein	1	0	0	475	0	0
sr14775	related to RIM20 - protein involved in proteolytic activation of Rim101p	5	0	0	241	0	0
sr14779	uncharacterized protein	1	0	0	134	0	0
sr14784	uncharacterized protein (N-terminal fragment)	2	0	0	126.5	0	0
sr14798	uncharacterized protein	4	0	0	291.75	0	0
sr14807	uncharacterized protein	2	0	0	110	0	0
sr14839	related to fructosyl amino acid oxidase	1	0	0	115	0	0
sr14841	probable diacylglycerol acyltransferase type 2b	2	0	0	173	0	0
sr14842	related to SBA1 - Hsp90 associated co-chaperone	1	0	0	105	0	0
sr14844	related to PCD1 - peroxisomal nudix pyrophosphatase	1	0	0	167	0	0
sr14846	uncharacterized protein	1	0	0	101	0	0
sr14865	uncharacterized protein	1	0	0	106	0	0
sr14876	probable histidine biosynthesis trifunctional protein	4	0	0	201	0	0
sr14878	related to PDR16 - involved in lipid biosynthesis and multidrug resistance	4	0	0	154.5	0	0
sr14880	uncharacterized protein	4	0	0	116.5	0	0
sr14881	uncharacterized protein	1	0	0	195	0	0
sr14882	uncharacterized protein	3	0	0	155	0	0
sr14886	related to tRNA nucleotidyltransferase	3	0	0	240	0	0
sr14913	uncharacterized protein	1	0	0	488	0	0
sr14914	related to IBA57 - mitochondrial iron-sulfur cluster assembly factor	4	0	0	148.25	0	0
sr14929	steroid 5alpha-reductase	1	0	0	114	0	0
sr14943	uncharacterized protein	2	0	0	309	0	0
sr14958	uncharacterized protein	1	0	0	162	0	0
sr14962	probable STR2 - Cystathionine gamma-synthase	2	0	0	461	0	0
sr14966	related to dihydroflavonol reductase	2	0	0	579	0	0
sr14967	related to MIM1 - mitochondrial protein required for outer membrane protein import	1	0	0	102	0	0
sr14971	uncharacterized protein	1	0	0	111	0	0
sr14975	related to YPK9 - vacuolar protein with a possible role in sequestering heavy metals	1	0	0	127	0	0
sr14977	related to MAK11 protein (maintenance of killer toxin-encoding satellite M1 dsRNA)	1	0	0	117	0	0
sr14983	uncharacterized protein	1	0	0	199	0	0
sr14984	uncharacterized protein	3	0	0	119	0	0
sr14986	uncharacterized protein	1	0	0	101	0	0
sr14993	probable lipase precursor	1	0	0	128	0	0
sr15012	related to NAD(P)H-dependent oxidoreductase	3	0	0	170	0	0
sr15013	probable Methionine synthase, vitamin-b12 independent	1	0	0	102	0	0
sr15018	uncharacterized protein	1	0	0	148	0	0
sr15026	uncharacterized protein	2	0	0	317.5	0	0
sr15034	uncharacterized protein	1	0	0	116	0	0
sr15059	probable multicatalytic endopeptidase complex chain PRE1	1	0	0	109	0	0
sr15084	related to TAF5 - subunit of TFIID and SAGA complexes	1	0	0	124	0	0
sr15091	uncharacterized protein	2	0	0	349.5	0	0
sr15112	related to conserved oligomeric Golgi complex component 4	1	0	0	135	0	0
sr15113	probable RVB2 - RUVB-like protein	1	0	0	203	0	0
sr15114	uncharacterized protein	3	0	0	145	0	0
sr15117	related to MOT1 - transcriptional accessory protein	6	0	0	184.667	0	0
sr15123	uncharacterized protein	1	0	0	100	0	0
sr15128	related to YIF1 - protein required for the fusion of COPII transport vesicles with the Golgi	1	0	0	125	0	0
sr15132	related to ASG1 - activator of stress genes	3	0	0	526.667	0	0
sr15135	uncharacterized protein	8	0	0	237.875	0	0
sr15155	related to meiotic recombination protein SPO11	1	0	0	1152	0	0
sr15164	probable DPS1 - aspartyl-tRNA synthetase, cytosolic	1	0	0	108	0	0
sr15177	probable isocitrate lyase	2	0	0	204.5	0	0
sr15185	probable ran GTPase activating protein 1	1	0	0	116	0	0
sr15187	uncharacterized protein	1	0	0	127	0	0
sr15188	uncharacterized protein	1	0	0	119	0	0
sr15200	related to alpha-actinin	1	0	0	162	0	0
sr15206	related to PTC3 - ser/thr protein phosphatase PP2C	1	0	0	195	0	0
sr15216	related to DNAJ-like protein Psi	1	0	0	133	0	0
sr15222	related to VNX1 - Calcium/H+antiporter	2	0	0	187.5	0	0
sr15226	uncharacterized protein	2	0	0	119	0	0
sr15228	probable THR4 - threonine synthase (o-p-homoserine p-lyase)	1	0	0	119	0	0
sr15238	probable MOB1 protein	1	0	0	152	0	0
sr15249	related to MTG2 - Mitochondrial GTP binding protein	2	0	0	760	0	0
sr15266	related to ATG9 - integral membrane protein required for Cvt and autophagy transport	1	0	0	113	0	0
sr15268	probable methylcrotonoyl-CoA carboxylase biotin carboxylase chain	1	0	0	960	0	0
sr15273	uncharacterized protein	1	0	0	140	0	0
sr15283	uncharacterized protein	2	0	0	335.5	0	0
sr15300	uncharacterized protein	1	0	0	110	0	0
sr15326	probable DED81 - asparaginyl-tRNA-synthetase	4	0	0	198	0	0
sr15331	related to NAB2 - nuclear polyadenylated RNA-binding protein required for nuclear mRNA export	1	0	0	153	0	0
sr15332	uncharacterized protein	1	0	0	109	0	0
sr15333	uncharacterized protein	1	0	0	210	0	0
sr15334	uncharacterized protein	3	0	0	126	0	0
sr15341	related to cell cycle control protein cwf15	1	0	0	116	0	0
sr15346	related to farnesyltranstransferase (al-3)	3	0	0	183.333	0	0
sr15351	uncharacterized protein	4	0	0	138.75	0	0
sr15368	uncharacterized protein	1	0	0	167	0	0
sr15389	related to glutamyl-tRNA(Gln) amidotransferase subunit A	1	0	0	111	0	0
sr15392	c-terminal kinesin	6	0	0	180.833	0	0
sr15393	related to BFR2 - involved in protein transport steps at the Brefeldin A blocks	2	0	0	810	0	0
sr15398	related to SMP3 - alpha 1,2-mannosyltransferase involved in glycosyl phosphatidyl inositol biosynthesis	3	0	0	317	0	0
sr15399	uncharacterized protein	1	0	0	173	0	0
sr15400	uncharacterized protein	2	0	0	188	0	0
sr15412	uncharacterized protein	3	0	0	416	0	0
sr15415	uncharacterized protein	1	0	0	125	0	0
sr15425	uncharacterized protein	1	0	0	308	0	0
sr15427	related to Protein kinase lkh1	3	0	0	198.333	0	0
sr15430	uncharacterized protein	3	0	0	217	0	0
sr15436	related to growth hormone inducible transmembrane protein	1	0	0	157	0	0
sr15440	uncharacterized protein	2	0	0	170	0	0
sr15446	related to RNA-binding protein 8A	1	0	0	127	0	0
sr15453	putative dioxygenase Ssp1	2	0	0	107	0	0
sr15454	uncharacterized protein	3	0	0	251	0	0
sr15457	uncharacterized protein	1	0	0	102	0	0
sr15462	uncharacterized protein	2	0	0	249	0	0
sr15474	related to PAN2 - component of Pab1p-stimulated poly(A) ribonuclease	1	0	0	119	0	0
sr15489	uncharacterized protein	2	0	0	442.5	0	0
sr15499	probable MET13 - putative methylene tetrahydrofolate reductase	1	0	0	101	0	0
sr15507	uncharacterized protein	1	0	0	107	0	0
sr15509	uncharacterized protein	1	0	0	107	0	0
sr15518	probable RPL5 - 60S large subunit ribosomal protein L5.e	1	0	0	162	0	0
sr15522	related to SNF8 - protein involved in glucose derepression	3	0	0	175.667	0	0
sr15526	uncharacterized protein	2	0	0	362.5	0	0
sr15532	related to 1-phosphatidylinositol phosphodiesterase precursor	1	0	0	106	0	0
sr15535	uncharacterized protein	1	0	0	188	0	0
sr15546	related to WD40 protein Ciao1	5	0	0	283.2	0	0
sr15547	probable glycerol kinase	4	0	0	226	0	0
sr15561	related to RRP4 - 3`-5` exoribonuclease	1	0	0	107	0	0
sr15570	uncharacterized protein	4	0	0	132.5	0	0
sr15571	uncharacterized protein	1	0	0	189	0	0
sr15575	uncharacterized protein	4	0	0	199.25	0	0
sr15590	uncharacterized protein	3	0	0	115.667	0	0
sr15607	related to RIO2 protein	1	0	0	203	0	0
sr15612	uncharacterized protein	1	0	0	138	0	0
sr15613	related to X-Pro aminopeptidase II	2	0	0	150.5	0	0
sr15617	related to stomatin	1	0	0	187	0	0
sr15619	uncharacterized protein	3	0	0	206.333	0	0
sr15620	uncharacterized protein	4	0	0	320.25	0	0
sr15624	uncharacterized protein	3	0	0	204	0	0
sr15626	probable CDC40 - Pre-mRNA splicing factor important for catalytic step II	1	0	0	107	0	0
sr15644	related to splicing factor SPF30	2	0	0	276.5	0	0
sr15653	uncharacterized protein	1	0	0	144	0	0
sr15664	probable LYS4 - homoaconitase precursor	1	0	0	109	0	0
sr15665	related to SVF1 - protein with a potential role in cell survival pathways	1	0	0	150	0	0
sr15680	uncharacterized protein	1	0	0	143	0	0
sr15681	related to serine/threonine protein kinase	1	0	0	138	0	0
sr15685	related to GAL11 - subunit of the RNA polymerase II mediator complex	1	0	0	115	0	0
sr15686	uncharacterized protein	1	0	0	115	0	0
sr15725	related to RRD1 - Resistant to Rapamycin Deletion (protein phosphatase 2A regulator activity)	3	0	0	312.333	0	0
sr15747	related to RPC53 - 47 kD subunit of DNA-directed RNA polymerase III	4	0	0	256	0	0
sr15753	probable RPA12 - 13.7 kD subunit of DNA-directed RNA polymerase I	1	0	0	115	0	0
sr15768	uncharacterized protein	2	0	0	457	0	0
sr15769	uncharacterized protein	3	0	0	227	0	0
sr15776	related to histone transcription regulator HIP1	1	0	0	107	0	0
sr15778	probable KIN28 - cyclin-dependent ser/thr protein kinase	2	0	0	216.5	0	0
sr15788	uncharacterized protein	4	0	0	143	0	0
sr15817	uncharacterized protein	2	0	0	297.5	0	0
sr15853	related to NFU-1 protein (iron homeostasis)	1	0	0	121	0	0
sr15899	uncharacterized protein	1	0	0	164	0	0
sr15918	related to glyoxylate/hydroxypyruvate reductase	1	0	0	118	0	0
sr15921	probable 40S ribosomal protein S7	1	0	0	266	0	0
sr15923	related to CMC1 - mitochondrial intermembrane space copper-binding protein	1	0	0	198	0	0
sr15937	uncharacterized protein	1	0	0	120	0	0
sr15960	uncharacterized protein	1	0	0	160	0	0
sr15969	uncharacterized protein (C-terminal fragment)	1	0	0	102	0	0
sr15971	uncharacterized protein	2	0	0	164.5	0	0
sr15976	related to YMR1 - Phosphatidylinositol 3-phosphate phosphatase	1	0	0	123	0	0
sr15980	uncharacterized protein	1	0	0	103	0	0
sr15995	related to dimeric dihydrodiol dehydrogenase	1	0	0	149	0	0
sr16000	uncharacterized protein	2	0	0	685	0	0
sr16001	related to citrate lyase beta subunit	1	0	0	680	0	0
sr16017	related to cystinosin	1	0	0	152	0	0
sr16018	related to SNU66 - component of the U4/U6.U5 snRNP complex	1	0	0	104	0	0
sr16033	uncharacterized protein	2	0	0	173.5	0	0
sr16061	related to HOS3 - Trichostatin A-insensitive homodimeric histone deacetylase (HDAC)	3	0	0	250.667	0	0
sr16071	uncharacterized protein	5	0	0	158.8	0	0
sr16082	related to SEC31 - component of the COPII coat of ER-golgi vesicles	1	0	0	120	0	0
sr16092	uncharacterized protein	3	0	0	412.333	0	0
sr16104	uncharacterized protein	1	0	0	477	0	0
sr16110	uncharacterized protein	1	0	0	122	0	0
sr16112	uncharacterized protein	1	0	0	140	0	0
sr16114	related to capsule-associated protein-like protein	1	0	0	101	0	0
sr16116	probable acyl transferase-like protein	1	0	0	128	0	0
sr16124	related to Alcohol dehydrogenase	5	0	0	487.8	0	0
sr16128	related to monocarboxylate transporter 2	1	0	0	148	0	0
sr16131	related to POM33 - transmembrane nucleoporin involved in nuclear pore complex distribution	1	0	0	106	0	0
sr16185	related to glutathione synthase	2	0	0	200	0	0
sr16188	uncharacterized protein	1	0	0	1667	0	0
sr16195	uncharacterized protein	4	0	0	435	0	0
sr16197	uncharacterized protein	3	0	0	473.333	0	0
sr16201	uncharacterized protein	1	0	0	144	0	0
sr16205	uncharacterized protein	2	0	0	117	0	0
sr16208	uncharacterized protein	1	0	0	108	0	0
sr16213	related to MED7 - member of RNA Polymerase II transcriptional regulation mediator complex	3	0	0	155	0	0
sr16215	related to ADD66 - protein involved in 20S proteasome assembly	1	0	0	148	0	0
sr16234	related to TRS31 - TRAPP subunit of 31 kDa involved in targeting and fusion of ER to golgi transport vesicles	1	0	0	133	0	0
sr16236	probable ARL1 - ADP-ribosylation factor	1	0	0	630	0	0
sr16244	uncharacterized protein	1	0	0	705	0	0
sr16246	uncharacterized protein	2	0	0	264	0	0
sr16256	uncharacterized protein	1	0	0	123	0	0
sr16257	related to alpha/beta hydrolase	3	0	0	192	0	0
sr16269	related to U2 small nuclear ribonucleoprotein B	2	0	0	347	0	0
sr16278	uncharacterized protein	1	0	0	132	0	0
sr16302	uncharacterized protein (N-terminal fragment)	2	0	0	121.5	0	0
sr16308	related to inorganic phosphate transporter	1	0	0	632	0	0
sr16310	uncharacterized protein	5	0	0	572.2	0	0
sr16326	uncharacterized protein	2	0	0	673	0	0
sr16334	uncharacterized protein	4	0	0	465.5	0	0
sr16350	related to Formin binding protein 3	2	0	0	114	0	0
sr16374	probable MAK16 protein	1	0	0	108	0	0
sr16378	uncharacterized protein	4	0	0	170.25	0	0
sr16380	uncharacterized protein	2	0	0	197	0	0
sr16382	uncharacterized protein	3	0	0	255.333	0	0
sr16391	uncharacterized protein	3	0	0	215	0	0
sr16396	uncharacterized protein	5	0	0	172.8	0	0
sr16400	uncharacterized protein	1	0	0	108	0	0
sr16406	related to PUS1 - pseudouridine synthase 1	1	0	0	118	0	0
sr16413	related to Monoamine oxidase A [flavin-containing]	3	0	0	177	0	0
sr16429	uncharacterized protein	3	0	0	222	0	0
sr16435	related to ROT1 - molecular chaperone in the endoplasmic reticulum	1	0	0	275	0	0
sr16436	related to KRE6 - glucan synthase subunit	3	0	0	322.667	0	0
sr16437	related to Cyclohexanone monooxygenase	1	0	0	176	0	0
sr16438	related to phenylacetyl-CoA ligase	1	0	0	126	0	0
sr16444	related to IRC3 - putative RNA helicase of the DEAH/D-box family	2	0	0	144	0	0
sr16456	related to auxin-resistance protein	1	0	0	208	0	0
sr16461	uncharacterized protein	4	0	0	209.25	0	0
sr16462	probable CDC9 - DNA ligase I	1	0	0	130	0	0
sr16474	uncharacterized protein	2	0	0	574	0	0
sr16486	uncharacterized protein	2	0	0	378.5	0	0
sr16494	related to phospholipase A2, cytosolic	5	0	0	214.2	0	0
sr16495	related to ERV1 - mitochondrial biogenesis and regulation of cell cycle	1	0	0	165	0	0
sr16510	related to NAD-dependent histone deacetylase	2	0	0	488.5	0	0
sr16512	related to FMP30 - mitochondrial inner membrane protein with a role in maintaining mitochondrial morphology	6	0	0	155.667	0	0
sr16513	related to tRNA-specific adenosine deaminase 1	1	0	0	111	0	0
sr16514	uncharacterized protein	1	0	0	362	0	0
sr16515	uncharacterized protein	1	0	0	204	0	0
sr16516	uncharacterized protein	1	0	0	262	0	0
sr16518	probable CPS1 - Gly-X carboxypeptidase YSCS precursor	3	0	0	128.667	0	0
sr16523	probable NADH-ubiquinone oxidoreductase 19.3 kDa subunit, mitochondrial precursor	2	0	0	141	0	0
sr16540	probable heat shock protein Hsp88	1	0	0	108	0	0
sr16542	related to 50S ribosomal protein L34	1	0	0	117	0	0
sr16549	uncharacterized protein	1	0	0	213	0	0
sr16562	probable Sulfate permease	1	0	0	128	0	0
sr16576	related to Reticuline oxidase precursor	1	0	0	119	0	0
sr16578	uncharacterized protein (N-terminal fragment)	5	0	0	238.4	0	0
sr16583	related to SLY41 - Putative transporter of the triose phosphate translocator family	2	0	0	140.5	0	0
sr16605	uncharacterized protein	2	0	0	187.5	0	0
sr16610	probable RPL17A - ribosomal protein L17.e	2	0	0	173	0	0
sr16629	probable HNT1 - Adenosine 5`-monophosphoramidase, member of the histidine triad (HIT) superfamily of nucleotide-binding proteins	1	0	0	498	0	0
sr16633	related to NNK1 - protein kinase	1	0	0	107	0	0
sr16635	probable RPL25 - ribosomal protein L23a.e	1	0	0	104	0	0
sr16639	uncharacterized protein	1	0	0	121	0	0
sr16648	related to LCB5 - sphingolipid long chain base kinase	1	0	0	102	0	0
sr16650	probable HMG-box transcription factor	3	0	0	716	0	0
sr16658	related to LRP16 protein	2	0	0	119.5	0	0
sr16664	uncharacterized protein	2	0	0	322.5	0	0
sr16688	uncharacterized protein	1	0	0	122	0	0
sr16691	uncharacterized protein	3	0	0	182	0	0
sr16705	related to deoxyribodipyrimidine photo-lyase PHR	7	0	0	178.857	0	0
sr16713	related to origin recognition protein Orc1p	1	0	0	125	0	0
sr16733:sr16734	MERGED probable IDP1 - isocitrate dehydrogenase (NADP+), mitochondrial AND probable IDP2 - isocitrate dehydrogenase, cytosolic	1	0	0	105	0	0
sr16736	uncharacterized protein	2	0	0	126	0	0
sr16738	uncharacterized protein	1	0	0	276	0	0
sr16742	uncharacterized protein	1	0	0	114	0	0
sr16747	uncharacterized protein	3	0	0	396	0	0
sr16749	uncharacterized protein	6	0	0	201	0	0
sr16751	related to 35 kDa ribonuclease H	1	0	0	127	0	0
sr16752	related to RNA splicing factor PRP9	2	0	0	134.5	0	0
sr16753	probable translation initiation factor eIF-4A	2	0	0	109.5	0	0
sr16773	uncharacterized protein	1	0	0	103	0	0
sr16787	uncharacterized protein	7	0	0	237.143	0	0
sr16789	related to RNA-dependent RNA polymerase	6	0	0	159.167	0	0
sr16791	uncharacterized protein	2	0	0	140.5	0	0
sr16796	uncharacterized protein	3	0	0	175.333	0	0
sr16797	related to pantothenate kinase	1	0	0	102	0	0
sr16818	probable GTP-binding protein SAR1	1	0	0	155	0	0
sr16825	uncharacterized protein	4	0	0	166	0	0
sr16829	related to MSL5 - branch point bridging protein	3	0	0	233.667	0	0
sr16830	related to TAF9 - TFIID and SAGA subunit	2	0	0	242	0	0
sr16852	uncharacterized protein	1	0	0	220	0	0
sr16854	related to aspartate--tRNA ligase, mitochondrial	2	0	0	183.5	0	0
sr16858	uncharacterized protein	3	0	0	149.667	0	0
sr16865	uncharacterized protein	2	0	0	188	0	0
sr16871	related to Thiamine-repressible acid phosphatase precursor	1	0	0	106	0	0
sr16880	related to alpha glucosidase II beta subunit	1	0	0	106	0	0
sr16890	related to transcription factor ATFA	5	0	0	377.8	0	0
sr16892	related to multicopper oxidase	3	0	0	450.667	0	0
sr16893	related to Phospholipase C	1	0	0	101	0	0
sr16896	uncharacterized protein	1	0	0	274	0	0
sr16898	uncharacterized protein	1	0	0	1729	0	0
sr16901	Pheromone receptor a2	1	0	0	218	0	0
sr16902	Lga2 protein	2	0	0	167	0	0
sr16905	uncharacterized protein	2	0	0	393	0	0
sr17030	uncharacterized protein	1	0	0	123	0	0
sr17069	uncharacterized protein	2	0	0	671.5	0	0
sr17076	NADH-ubiquinone oxidoreductase chain 5	2	0	0	135	0	0
sr17095	ATP synthase subunit a precursor (ATPase protein 6)	4	0	0	110.75	0	0
sr17110	NADH-ubiquinone oxidoreductase subunit 3 / LA GLIDADG endonuclease	1	0	0	110	0	0
sr17168	uncharacterized protein	1	0	0	306	0	0
sr17215	uncharacterized protein	3	0	0	195	0	0
sr17262	uncharacterized protein	1	0	0	143	0	0
sr17271	uncharacterized protein	2	0	0	355.5	0	0
sr17282	uncharacterized protein	2	0	0	217	0	0
sr17358	related to alcohol dehydrogenase	3	0	0	182.667	0	0
sr17382	uncharacterized protein	1	0	0	128	0	0
sr17404	uncharacterized protein	2	0	0	117	0	0
sr17405	uncharacterized protein	2	0	0	410.5	0	0
sr17427	uncharacterized protein	4	0	0	328.5	0	0
sr17428	uncharacterized protein	1	0	0	276	0	0
sr17432	uncharacterized protein	1	0	0	426	0	0
sr17465	uncharacterized protein (C-terminal fragment)	2	0	0	172	0	0
sr17502	uncharacterized protein	1	0	0	114	0	0
sr17518	uncharacterized protein	1	0	0	298	0	0
sr20002	uncharacterized protein	3	0	0	174	0	0
sr20003	uncharacterized protein	1	0	0	127	0	0
sr20011	uncharacterized protein	1	0	0	527	0	0
sr20013	uncharacterized protein	3	0	0	211	0	0
trna10	Gln tRNA predicted by tRNAscan-SE	1	0	0	423	0	0
trna102	Met tRNA predicted by tRNAscan-SE	1	0	0	167	0	0
trna113	Phe tRNA predicted by tRNAscan-SE	1	0	0	114	0	0
trna118	Met tRNA predicted by tRNAscan-SE	1	0	0	151	0	0
trna2	Gly tRNA predicted by tRNAscan-SE	1	0	0	217	0	0
trna31	Gln tRNA predicted by tRNAscan-SE	1	0	0	180	0	0
trna32	Cys tRNA predicted by tRNAscan-SE	1	0	0	104	0	0
trna6	His tRNA predicted by tRNAscan-SE	1	0	0	183	0	0
trna60	His tRNA predicted by tRNAscan-SE	1	0	0	366	0	0
trna88	Thr tRNA predicted by tRNAscan-SE	1	0	0	125	0	0
trna90	Ile tRNA predicted by tRNAscan-SE	1	0	0	616	0	0
trna99	Ser tRNA predicted by tRNAscan-SE	1	0	0	157	0	0
sr06401	related to EMI5 - protein required for transcriptional induction of TF IME1	1	0	2	116	0	345.5
sr06454	uncharacterized protein	1	0	1	170	0	120
sr07581	uncharacterized protein	6	0	4	167.833	0	473.75
sr10013	related to dipeptidyl aminopeptidase	2	0	5	1006.5	0	235.6
sr10025	related to Glioma tumor suppressor candidate region gene 2 protein	2	0	2	120.5	0	155
sr10043	uncharacterized protein	1	0	1	120	0	128
sr10083	related to RLM1 - MADS-box transcription factor	3	0	1	137.667	0	444
sr10109	uncharacterized protein	2	0	1	149.5	0	131
sr10114	uncharacterized protein	1	0	3	275	0	170.333
sr10123	uncharacterized protein	3	0	1	249	0	425
sr10169	uncharacterized protein	1	0	1	104	0	122
sr10172	probable Serine/threonine-protein kinase gad8	1	0	2	598	0	358
sr10173	related to RNA splicing endonuclease gamma subunit	1	0	2	211	0	322.5
sr10181	related to BRF1 - TFIIIB subunit, 70 kD	2	0	2	266	0	436
sr10182	uncharacterized protein	6	0	1	157.667	0	134
sr10196	uncharacterized protein	3	0	1	239	0	185
sr10209	related to TRP4 - anthranilate phosphoribosyltransferase	2	0	1	139	0	238
sr10212	related to Nucleolar protein NOP4	3	0	3	139.667	0	954.333
sr10219	related to MED6 - subunit of the RNA polymerase II mediator complex	2	0	1	144	0	104
sr10278	related to TMT1 - trans-aconitate methyltransferase	1	0	1	121	0	168
sr10283	related to HLJ1 - Co-chaperone for Hsp40p	1	0	2	113	0	166
sr10298	uncharacterized protein	2	0	2	167.5	0	1756.5
sr10300	uncharacterized protein	2	0	1	123.5	0	167
sr10330	uncharacterized protein	1	0	3	113	0	277
sr10343	uncharacterized protein	6	0	1	168.833	0	103
sr10344	uncharacterized protein	3	0	1	134	0	181
sr10394	related to VAC14 - protein involved in regulated synthesis of PtdIns(3,5)P(2)	1	0	2	118	0	729.5
sr10408	probable SEC18 - vesicular-fusion protein, functional homolog of NSF	6	0	2	151.5	0	545.5
sr10414	uncharacterized protein	5	0	1	162.6	0	3192
sr10445	related to NOP14 - nuclear and nucleolar protein with possible role in ribosome biogenesis	1	0	3	106	0	200
sr10448	related to Vacuolar assembly protein VPS41	3	0	2	114.667	0	290
sr10462	related to pre-mRNA splicing factor	1	0	3	148	0	468.667
sr10467	related to Acetylcholinesterase precursor	3	0	3	174.333	0	441
sr10475	probable glutaryl-CoA dehydrogenase, mitochondrial	2	0	2	117.5	0	155.5
sr10499	related to SNF4 - nuclear regulatory protein	2	0	1	116.5	0	627
sr10516	related to Rpa43 - 43 kD subunit of DNA-directed RNA polymerase I	2	0	2	112	0	118.5
sr10528	uncharacterized protein	1	0	2	734	0	112.5
sr10577	uncharacterized protein	3	0	1	117.667	0	109
sr10581	uncharacterized protein	3	0	2	176.333	0	949.5
sr10584	related to glutathione-S-transferase	2	0	4	345	0	182
sr10603	related to multidrug resistance proteins	1	0	3	148	0	170.333
sr10646	uncharacterized protein	2	0	2	205	0	128
sr10653	related to Na /H -exchanging protein	1	0	1	103	0	357
sr10683	related to acid sphingomyelinase	1	0	1	400	0	102
sr10723	related to ferroportin 1	1	0	3	205	0	123.333
sr10739	related to 3-phytase A precursor	3	0	3	218	0	158.333
sr10761	uncharacterized protein	3	0	4	141	0	208
sr10795	probable acyl-CoA oxidase	1	0	1	105	0	818
sr10797	related to lincomycin-condensing protein lmbA	4	0	1	223.25	0	656
sr10829	uncharacterized protein	2	0	1	172	0	178
sr10870	probable proteine disulfate isomerase	2	0	1	160	0	602
sr10889	uncharacterized protein	4	0	1	128.75	0	121
sr10924	related to E2 ubiquitin-conjugating enzyme	3	0	2	581.333	0	408
sr10928	uncharacterized protein	3	0	3	134.333	0	177
sr10959	uncharacterized protein	1	0	1	103	0	145
sr10991	related to nucleotide diphosphatase	1	0	2	125	0	638.5
sr11012	uncharacterized protein	5	0	6	412	0	181.167
sr11014	uncharacterized protein	3	0	2	209.667	0	369.5
sr11035	uncharacterized protein	2	0	2	130	0	1313.5
sr11048	probable Csh5 - chitin synthase 5	2	0	1	246	0	185
sr11064	related to Adapter-related protein complex 3 delta 1 subunit	1	0	4	132	0	160
sr11107	related to TFG1 - TFIIF subunit (transcription initiation factor), 105 kD	3	0	4	192	0	208.5
sr11163	uncharacterized protein	1	0	3	118	0	459.667
sr11180	related to Transcriptional coactivator MMS19	6	0	1	273.333	0	125
sr11216	related to PDS5 - precocious dissociation of sister chromatids	1	0	2	222	0	118.5
sr11268	related to NHP6B - nonhistone chromosomal protein	4	0	2	239.5	0	223.5
sr11287	uncharacterized protein	4	0	1	519.25	0	524
sr11289	related to dolichyl-phosphate-mannose-protein mannosyltransferase	2	0	2	220	0	837
sr11290	related to YEH1 - steryl ester hydrolase	7	0	2	182.429	0	224.5
sr11296	related to prolyl-tRNA synthetase	1	0	1	122	0	117
sr11331	uncharacterized protein	2	0	1	162	0	115
sr11334	related to SSN8 - DNA-directed RNA polymerase II holoenzyme and SRB subcomplex subunit, cyclin C homolog	2	0	1	171	0	317
sr11351	uncharacterized protein	1	0	2	869	0	153
sr11370	uncharacterized protein	1	0	1	124	0	386
sr11371	uncharacterized protein	1	0	2	128	0	629
sr11373	uncharacterized protein	4	0	6	248.25	0	219.333
sr11389	uncharacterized protein	4	0	1	217.75	0	172
sr11390	related to DAL5 - Allantoate and ureidosuccinate permease	5	0	3	301.8	0	196.667
sr11393	uncharacterized protein	2	0	2	910	0	149.5
sr11396	related to RKM3 - ribosomal lysine methyltransferase	2	0	2	148.5	0	134
sr11428	probable uracil phosphoribosyltransferase	3	0	5	136.333	0	246
sr11442	related to ESBP6 - similarity to Monocarboxylate transporter	1	0	1	126	0	171
sr11457	related to nicotinamide mononucleotide permease	3	0	2	260.333	0	120.5
sr11463	uncharacterized protein	4	0	2	243.5	0	159.5
sr11478	related to embryonic protein DC-8	1	0	1	131	0	148
sr11491	uncharacterized protein	3	0	1	143.333	0	1314
sr11511	related to wd-repeat protein 8	1	0	1	588	0	142
sr11520	uncharacterized protein	1	0	3	773	0	186.667
sr11531	related to SWD1 - subunit of the COMPASS complex	4	0	3	154	0	588.667
sr11552	uncharacterized protein	3	0	2	135.333	0	296
sr11553	related to mitochondrial carrier family protein	2	0	1	164	0	112
sr11561	related to GPI1 - required for N-acetylglucosaminyl phosphatidylinositol synthesis	1	0	1	109	0	126
sr11583	related to Formyltetrahydrofolate deformylase	1	0	2	131	0	165
sr11614	uncharacterized protein	1	0	1	179	0	553
sr11627	related to DNA polymerase V	3	0	6	495.333	0	539.5
sr11632	related to Glutaminyl-peptide cyclotransferase precursor	1	0	3	209	0	132.667
sr11636	related to vesicle-associated membrane protein 7	1	0	1	108	0	201
sr11649	related to Peroxisome assembly protein 12	1	0	1	367	0	125
sr11668	uncharacterized protein	2	0	1	250.5	0	111
sr11674	related to TAO3 - Transcriptional Activator of OCH1	9	0	1	236.778	0	102
sr11676	related to peroxisome assembly protein car1	1	0	1	128	0	621
sr11679	uncharacterized protein	2	0	5	122	0	380.4
sr11686	probable peroxisomal acyl-coenzyme A thioester hydrolase 1	2	0	1	241	0	108
sr11695	uncharacterized protein	2	0	1	136	0	299
sr11708	uncharacterized protein	1	0	1	145	0	435
sr11734	uncharacterized protein	2	0	3	494	0	580.333
sr11776	related to sorbitol dehydrogenase	1	0	2	102	0	359
sr11789	related to Choline dehydrogenase	2	0	3	123.5	0	150.333
sr11790:sr11791	MERGED uncharacterized protein(s)	1	0	1	121	0	122
sr11805	uncharacterized protein	4	0	1	121	0	123
sr11816	related to UGO1 - outer membrane component of the mitochondrial fusion machinery	1	0	1	454	0	189
sr11831	uncharacterized protein	1	0	2	107	0	136.5
sr11832	related to GTPase activating protein sec2	1	0	2	103	0	124
sr11845	related to B2-aldehyde-forming enzyme	2	0	2	130.5	0	615
sr11853	related to IES1 - Subunit 1 of the INO80 chromatin remodeling complex	1	0	5	2722	0	184.4
sr11854	related to nuclear regulator	4	0	1	199.5	0	109
sr11856	homeodomain transcription factor bW2	1	0	1	118	0	129
sr11876	uncharacterized protein	5	0	1	273.4	0	118
sr11889	uncharacterized protein	1	0	2	890	0	462.5
sr11898	related to SGF73 - SAGA complex subunit	1	0	1	444	0	115
sr11902	uncharacterized protein	1	0	1	304	0	118
sr11924	uncharacterized protein	6	0	1	582.667	0	777
sr11969	related to TAZ1 - Lyso-phosphatidylcholine acyltransferase	3	0	3	158.667	0	209.333
sr11970	related to CYC2 - cytochrome-c mitochondrial import factor	4	0	1	125	0	963
sr11980	related to NOP7 - component of several different pre-ribosomal particles	4	0	4	152.5	0	167.5
sr11983	related to exochitinase	5	0	6	123.4	0	409.667
sr12002	uncharacterized protein	1	0	1	167	0	170
sr12018	related to helicase-dna-binding protein	7	0	1	361.429	0	101
sr12020	uncharacterized protein	1	0	1	305	0	143
sr12021	uncharacterized protein	2	0	1	415.5	0	107
sr12025	uncharacterized protein	2	0	3	191	0	358
sr12030	related to DNA repair protein rad18	1	0	1	137	0	121
sr12032	related to TAF1 - TFIID subunit (TBP-associated factor), 145 kD	2	0	2	158.5	0	157
sr12042	uncharacterized protein	2	0	5	138	0	379.6
sr12050	uncharacterized protein	1	0	1	140	0	119
sr12101	related to BDP1 - essential subunit of RNA polymerase III transcription factor	1	0	2	168	0	561.5
sr12112	related to bacterial glycerol-3-phosphate acyltransferases	2	0	7	289.5	0	186.571
sr12119	uncharacterized protein	3	0	1	207	0	102
sr12124	related to Alpha-L-arabinofuranosidase I precursor	2	0	7	274	0	299.429
sr12137	uncharacterized protein	2	0	1	110.5	0	114
sr12144	probable proline-tRNA ligase	4	0	3	162.25	0	135
sr12147	probable KRE6 - glucan synthase subunit	7	0	3	340.571	0	150
sr12157	probable RPS17B - ribosomal protein S17.e.B	1	0	1	216	0	176
sr12178	uncharacterized protein	1	0	1	268	0	1263
sr12190	related to velvet A protein	2	0	1	104	0	110
sr12198	related to TGS1 - trimethyl guanosine synthase	2	0	2	396.5	0	827
sr12265	uncharacterized protein	1	0	2	237	0	892
sr12299	uncharacterized protein	1	0	1	123	0	104
sr12329	uncharacterized protein	1	0	2	109	0	243
sr12331	related to BEM3 - GTPase-activating protein	1	0	1	107	0	362
sr12332	uncharacterized protein	1	0	3	103	0	556.667
sr12337	related to VPS15 - ser/thr protein kinase	1	0	3	128	0	199
sr12352	uncharacterized protein	1	0	2	367	0	519.5
sr12372	uncharacterized protein	3	0	1	132.667	0	113
sr12374	uncharacterized protein	2	0	3	108	0	114.667
sr12406	related to Exocyst complex component Sec3	2	0	2	112.5	0	500
sr12413	uncharacterized protein	1	0	2	140	0	1146.5
sr12419	uncharacterized protein	2	0	1	177.5	0	134
sr12454	related to DIP2 - Dom34p-interacting protein	3	0	2	174.667	0	171.5
sr12511	related to Serine/threonine-protein kinase	2	0	2	164.5	0	112
sr12537	uncharacterized protein	1	0	2	129	0	110
sr12544	probable SDS22 - protein phosphatase 1, regulatory subunit 7	1	0	1	333	0	380
sr12572	related to COQ1 - hexaprenyl pyrophosphate synthetase precursor	1	0	4	259	0	162.25
sr12579	uncharacterized protein	2	0	1	249.5	0	300
sr12611	uncharacterized protein	1	0	7	266	0	144.429
sr12615	related to VPS52 - component of the Golgi-associated retrograde protein complex	1	0	3	124	0	220.333
sr12644	uncharacterized protein	3	0	2	383.333	0	232.5
sr12645	uncharacterized protein	1	0	1	190	0	149
sr12650	related to 30s ribosomal protein s18	1	0	2	252	0	146.5
sr12660	related to HAP2 - subunit of the CCAAT-binding complex	1	0	2	111	0	123
sr12664	uncharacterized protein	1	0	1	119	0	165
sr12693	related to UDP-N-acetylglucosaminyltransferase	2	0	4	131.5	0	181.75
sr12701	uncharacterized protein	1	0	2	116	0	834
sr12713	uncharacterized protein	2	0	1	678	0	101
sr12719	probable GTP-binding protein Rab11	1	0	2	111	0	448
sr12734	uncharacterized protein	1	0	2	404	0	151.5
sr12764	related to MEF2 - translation elongation factor, mitochondrial	2	0	4	116.5	0	281.75
sr12772	related to ABC transporter protein	2	0	4	107.5	0	157.25
sr12797	uncharacterized protein	2	0	2	182	0	297
sr12804	uncharacterized protein	3	0	5	108.667	0	221.2
sr12813	uncharacterized protein	1	0	3	128	0	117
sr12824	related to RVS167 - BAR adaptor protein	4	0	2	137	0	114.5
sr12827	uncharacterized protein	1	0	2	121	0	193
sr12829	uncharacterized protein	1	0	1	110	0	483
sr12833	uncharacterized protein	2	0	2	178	0	110.5
sr12864	uncharacterized protein	4	0	1	292.5	0	106
sr12902	uncharacterized protein	1	0	1	125	0	323
sr12953	related to amidohydrolase	2	0	1	415.5	0	114
sr12957	probable mfs-multidrug-resistance transporter	2	0	5	1278.5	0	520
sr12968	uncharacterized protein	4	0	3	200.5	0	251.333
sr12984	uncharacterized protein	2	0	1	118	0	106
sr12995	uncharacterized protein	1	0	2	139	0	573.5
sr13019	uncharacterized protein	3	0	1	180.333	0	102
sr13037	related to VCX1 - Vacuolar Ca+/H+exchanger	1	0	1	690	0	116
sr13045	related to DNA polymerase kappa	4	0	2	423	0	125.5
sr13057	related to Cyclin H	1	0	2	113	0	131
sr13083	uncharacterized protein	2	0	1	139	0	112
sr13113	related to DPB3 - third-largest subunit of DNA polymerase II	1	0	2	211	0	124
sr13115	related to ALG11 - required for asparagine-linked glycosylation	3	0	1	216	0	233
sr13126	related to EFR3 - protein required for Stt4-containing phosphoinositide kinase patch assembly	1	0	6	118	0	609.167
sr13134	uncharacterized protein	1	0	1	310	0	723
sr13145:sr13146	MERGED related to SPT14 - N-acetylglucosaminyltransferase AND uncharacterized protein	1	0	2	108	0	138.5
sr13159	uncharacterized protein	3	0	1	520	0	106
sr13162	probable NADPH-cytochrome P450 reductase	2	0	7	151.5	0	347.286
sr13165	uncharacterized protein	3	0	1	197.333	0	108
sr13179	related to TR4 orphan receptor associated protein TRA16	1	0	1	120	0	106
sr13186	uncharacterized protein	2	0	4	405.5	0	483.75
sr13194	related to MTQ1 - S-adenosylmethionine-dependent methyltransferase	2	0	2	137.5	0	259
sr13204	related to MRPS9 - mitochondrial ribosomal protein, small subunit	1	0	3	108	0	177.667
sr13206	uncharacterized protein	6	0	1	132.5	0	507
sr13214	uncharacterized protein	2	0	1	182.5	0	109
sr13237	uncharacterized protein	2	0	7	150.5	0	316.857
sr13245	related to siderophore iron transporter mirc	2	0	3	748	0	136
sr13264	probable RSR1 - GTP-binding protein	6	0	1	375.833	0	311
sr13267	uncharacterized protein	5	0	5	189.4	0	1345.6
sr13269	related to trimethyllysine hydroxylase	3	0	1	301.333	0	194
sr13270	related to white collar 1 protein	3	0	1	580	0	515
sr13277	probable STI1 - Hsp90 cochaperone	3	0	1	277.667	0	101
sr13299	uncharacterized protein	4	0	1	205.5	0	459
sr13304	endoplasmic reticulum calcium transporter	5	0	1	352.4	0	125
sr13306	probable RAD54 - DNA-dependent ATPase of the Snf2p family	6	0	1	191.667	0	112
sr13318	uncharacterized protein	4	0	2	165	0	309
sr13346	uncharacterized protein	2	0	2	214	0	195.5
sr13387	related to GABA permease	1	0	3	254	0	198.667
sr13393	uncharacterized protein	1	0	5	127	0	252.6
sr13409	uncharacterized protein	1	0	3	361	0	253.333
sr13486	uncharacterized protein	1	0	1	121	0	224
sr13505	uncharacterized protein	1	0	5	103	0	166.8
sr13513	uncharacterized protein	1	0	1	445	0	637
sr13517	uncharacterized protein	2	0	1	146	0	645
sr13518	related to PEX14 - peroxisomal protein involved in protein import - peroxin	1	0	1	303	0	487
sr13528	related to ATG5 - protein involved in autophagy and the Cvt pathway	3	0	1	237.667	0	368
sr13534	uncharacterized protein	2	0	1	310	0	156
sr13545	uncharacterized protein	1	0	3	148	0	126
sr13574	related to vacuolar protein-sorting protein VPS35	6	0	2	249.5	0	228.5
sr13576	probable cytochrome c peroxidase precursor	4	0	2	306.75	0	186
sr13582	uncharacterized protein	2	0	1	478	0	161
sr13583	probable phospho-2-dehydro-3-deoxyheptonate aldolase	2	0	3	152	0	227.667
sr13630	uncharacterized protein	3	0	1	412	0	516
sr13646	probable ISW2 - ATPase component of a two subunit chromatin remodeling complex	2	0	1	239.5	0	245
sr13649	uncharacterized protein	3	0	2	329.333	0	168.5
sr13653	related to thiamine-phosphate diphosphorylase / hydroxyethylthiazole kinase	2	0	1	245.5	0	123
sr13663	uncharacterized protein	2	0	4	135	0	116
sr13692	related to LUC7 - essential protein associated with the U1 snRNP complex	1	0	2	106	0	135.5
sr13701	uncharacterized protein	3	0	1	142	0	174
sr13707	related to GYP7 - GTPase-activating protein for Ypt7p	4	0	1	136	0	103
sr13711	related to zinc finger protein white collar 2 (wc-2)	1	0	1	272	0	122
sr13716	uncharacterized protein	2	0	3	123	0	1213
sr13754	related to cyclin	3	0	2	754.667	0	147.5
sr13775	related to PIF1 - DNA helicase involved in mitochondrial DNA repair and telomere length control	4	0	4	193.25	0	354.5
sr13783	probable lysozyme	1	0	2	104	0	849.5
sr13787	related to GPI-anchor transamidase complex subunit Gpi16	1	0	3	2012	0	220
sr13854	probable NADP-specific glutamate dehydrogenase	2	0	2	217	0	132
sr13915	uncharacterized protein	1	0	3	106	0	171.667
sr13917	uncharacterized protein	3	0	1	195.667	0	211
sr13924	related to DUR1,2 - Urea amidolyase	6	0	5	173.5	0	154.2
sr13926	related to B56-delta regulatory subunit of protein phosphatase 2A	1	0	1	114	0	261
sr13974	related to tRNA dihydrouridine synthase	4	0	2	134.75	0	122.5
sr13987	related to NOP9 - essential subunit of U3-containing 90S pre-ribosome	1	0	3	118	0	883
sr13988	uncharacterized protein	2	0	1	115.5	0	1237
sr13989	uncharacterized protein	1	0	1	147	0	128
sr14001	uncharacterized protein	1	0	2	109	0	112.5
sr14023	related to Ras-like G protein RagD	3	0	1	155.667	0	126
sr14035	uncharacterized protein	6	0	2	148.167	0	230.5
sr14056	uncharacterized protein	2	0	1	366.5	0	190
sr14069	uncharacterized protein	1	0	1	124	0	2245
sr14074	uncharacterized protein	4	0	2	157.75	0	120
sr14080	uncharacterized protein	1	0	3	574	0	405.667
sr14104	related to BSD2 - metal homeostasis protein	5	0	1	258.8	0	2129
sr14176	Acetyltransferase involved in MEL production	2	0	4	284	0	131.25
sr14177	related to Sge1 - drug resistance protein	1	0	5	122	0	174.2
sr14186	related to SSN3 - cyclin-dependent CTD kinase	1	0	2	121	0	232
sr14187	uncharacterized protein	2	0	1	179	0	492
sr14188	related to SMC4 - Stable Maintenance of Chromosomes	2	0	7	120.5	0	242.286
sr14224	uncharacterized protein	1	0	3	502	0	151.333
sr14228	related to Aldo-keto reductase yakc [NADP ]	1	0	1	204	0	170
sr14229	related to CDC5 - Serine/threonine-protein kinase	1	0	2	108	0	139
sr14233	uncharacterized protein	1	0	2	208	0	177.5
sr14241	uncharacterized protein	5	0	2	205.6	0	588.5
sr14243	related to trehalose-6-phosphate phosphatase	1	0	1	124	0	128
sr14282	uncharacterized protein	2	0	1	127.5	0	110
sr14285	uncharacterized protein	2	0	4	188	0	164.75
sr14287	uncharacterized protein	2	0	3	148.5	0	190.333
sr14289	uncharacterized protein	3	0	3	222.333	0	460
sr14290	related to dna polymerase epsilon p17 subunit	1	0	1	130	0	156
sr14301	related to SAP155 - SIT4-associating protein	3	0	2	128	0	203
sr14303	related to gamma-tubulin complex component 5	1	0	1	1262	0	122
sr14310	related to ATO3 - plasma membrane protein with possible role in export of ammonia	1	0	2	1281	0	154
sr14313	uncharacterized protein	2	0	3	205.5	0	170
sr14327	uncharacterized protein	1	0	1	136	0	112
sr14337	related to TFB5 - component of general transcription and DNA repair factor TFIIH	1	0	2	586	0	152.5
sr14338	probable general amino acid permease	3	0	4	2625	0	673.5
sr14342	related to TUL1 - Golgi-localized RING-finger ubiquitin ligase	2	0	1	266	0	119
sr14344	related to SKN7 - transcription factor	3	0	1	110	0	118
sr14407	putative acetamidase	4	0	3	716	0	576.333
sr14442	uncharacterized protein	2	0	1	275.5	0	323
sr14451	related to dynein light-intermediate chain	4	0	1	367.75	0	144
sr14460	related to GPI13 - protein involved in glycosylphosphatidylinositol biosynthesis	1	0	3	328	0	366.667
sr14462	uncharacterized protein	1	0	7	121	0	381.857
sr14474	related to nucleotide binding protein (NBP 2)	5	0	1	272	0	110
sr14478	related to Multidomain cyclophilin type peptidyl-prolyl cis-trans isomerase	1	0	3	142	0	160.333
sr14486:sr14487	MERGED related to Cell division control protein 18 AND uncharacterized protein	2	0	5	157	0	224.8
sr14490	uncharacterized protein	1	0	3	155	0	147.333
sr14491	related to GYP5 - GTPase-activating protein (GAP)	1	0	2	116	0	176.5
sr14518	uncharacterized protein	9	0	5	284.333	0	510.8
sr14544	related to Glucose oxidase	2	0	4	402.5	0	192.5
sr14550	related to nitrogen assimilation transcription factor	3	0	3	176.333	0	288.333
sr14551	related to SEC6 - protein transport protein	4	0	2	133.25	0	265
sr14562	related to LCP5 - U3 small nucleolar ribonucleoprotein involved in maturation of 18S rRNA	2	0	1	209	0	138
sr14575	related to annexin XIV	2	0	1	195	0	126
sr14577:sr14578	MERGED related to SIW14 - Tyrosine phosphatase involved in actin filamentorganization AND related to prefoldin subunit 3	5	0	1	198.6	0	147
sr14582	uncharacterized protein	3	0	1	262.333	0	115
sr14598	uncharacterized protein	6	0	4	168.667	0	180.25
sr14610	Sterol 14 alpha-demethylase	1	0	3	197	0	149
sr14643	uncharacterized protein	5	0	2	244	0	155
sr14646	probable DIP5 - Glutamate and aspartate permease - able to mediate transport of other amino acids	2	0	2	408.5	0	132
sr14650	uncharacterized protein	1	0	2	114	0	941
sr14672	uncharacterized protein	1	0	1	105	0	142
sr14674	related to PIN4 - protein involved in G2/M phase progression and response to DNA damage	4	0	1	284.25	0	121
sr14676	uncharacterized protein	3	0	1	207	0	118
sr14692	uncharacterized protein	1	0	1	631	0	264
sr14731	uncharacterized protein	3	0	1	206.333	0	138
sr14738	probable 25 kD subunit of DNA-directed RNA polymerases I, II and III	1	0	2	145	0	170.5
sr14739	KH domain protein	1	0	1	112	0	117
sr14746	related to SSF1 - Nucleolar protein involved in the assembly of the large ribosomal subunit	1	0	1	112	0	152
sr14750	putative nitrite reductase	1	0	3	123	0	253.667
sr14774	related to TSR2 - protein with a potential role in pre-rRNA processing	1	0	2	115	0	266.5
sr14819	uncharacterized protein	6	0	1	155	0	1845
sr14822	uncharacterized protein	1	0	1	126	0	223
sr14838	related to SKT5 - activator of chitin synthase III	2	0	1	236.5	0	280
sr14848	uncharacterized protein	2	0	8	218	0	122.875
sr14877	related to Carboxypeptidase Y precursor	1	0	1	338	0	122
sr14930	uncharacterized protein	1	0	7	108	0	177.286
sr14932	uncharacterized protein	2	0	6	214.5	0	222.333
sr14938	related to BST1 - negative regulator of COPII vesicle formation	2	0	1	175.5	0	474
sr14950	uncharacterized protein	1	0	1	111	0	112
sr14951	related to Glucose oxidase	1	0	3	157	0	560.333
sr14957	uncharacterized protein	2	0	4	145	0	228.5
sr14969	probable DIC1 - mitochondrial dicarboxylate carrier	2	0	1	303	0	342
sr14976	uncharacterized protein	2	0	3	238.5	0	319.667
sr15003	probable ERG26 - C-3 sterol dehydrogenase (C-4 decarboxylase)	1	0	1	108	0	859
sr15008	uncharacterized protein	4	0	1	136.25	0	1385
sr15023	related to putative phosphate transporter 1	1	0	2	706	0	351
sr15043	uncharacterized protein	3	0	2	381.333	0	108
sr15060	related to MTW1 - component of the MIND kinetochore complex	1	0	1	385	0	110
sr15078	probable ABP140 - actin filament-binding protein / uncharacterized protein	1	0	2	116	0	411.5
sr15085	probable NCS6 - protein required for thiolation of uridine at wobble positions	1	0	1	187	0	127
sr15090	uncharacterized protein	9	0	3	370	0	220
sr15098	uncharacterized protein	1	0	5	116	0	152.4
sr15100	related to NTG1 - DNA repair protein	1	0	1	146	0	509
sr15116	uncharacterized protein	1	0	1	126	0	106
sr15119	related to UTP21 - U3 snoRNP protein	1	0	1	121	0	141
sr15127	probable ubiquinol--cytochrome-c reductase	1	0	1	130	0	720
sr15130	uncharacterized protein	1	0	1	264	0	563
sr15138	uncharacterized protein	1	0	1	240	0	167
sr15158	uncharacterized protein	4	0	1	405.75	0	184
sr15244	uncharacterized protein	1	0	3	106	0	136.333
sr15248	related to Cytochrome P450 8B1	3	0	1	113.667	0	101
sr15250	related to EXG1 - Exo-1,3-beta-glucanase precursor	1	0	1	228	0	244
sr15281	uncharacterized protein	2	0	3	137.5	0	314.667
sr15306	related to ECM31 - 3-methyl-2-oxobutanoate hydroxymethyltransferase	5	0	2	230.4	0	394
sr15325	related to 17-beta-hydroxysteroid dehydrogenase	1	0	1	124	0	103
sr15330	related to U6 snRNA-associated Sm-like protein LSm4	1	0	1	121	0	531
sr15350	related to vesicular integral-membrane protein VIP36	1	0	1	112	0	104
sr15356	uncharacterized protein	2	0	3	137.5	0	235.333
sr15377	related to engulfment and cell motility gene 1 protein	2	0	1	257.5	0	125
sr15380	probable ARG4 - arginosuccinate lyase	2	0	1	152	0	107
sr15383	uncharacterized protein	1	0	1	107	0	113
sr15395	uncharacterized protein	2	0	3	451.5	0	943
sr15405	uncharacterized protein	4	0	3	212	0	127
sr15410	related to Kinesin	1	0	1	129	0	106
sr15411	uncharacterized protein	3	0	2	158.333	0	300.5
sr15429	related to STU1 - component of the mitotic spindle	6	0	2	179.833	0	112.5
sr15464	related to GTPase-activating protein beta-chimerin	1	0	1	265	0	1064
sr15487	related to Na-K-Cl cotransporter	1	0	5	391	0	224.8
sr15511	uncharacterized protein	1	0	1	315	0	103
sr15549	uncharacterized protein	1	0	1	124	0	127
sr15572	uncharacterized protein	2	0	4	111.5	0	258.25
sr15623	uncharacterized protein	5	0	1	193.2	0	1294
sr15627	related to SGD1 - essential nuclear protein, required for biogenesis of the small ribosomal subunit	1	0	1	105	0	103
sr15636	probable Chromatin assembly factor 1 subunit c	2	0	1	110.5	0	123
sr15668	uncharacterized protein	1	0	4	119	0	117.5
sr15675	uncharacterized protein	1	0	2	187	0	265.5
sr15682	related to EBP2 - required for pre-rRNA processing and ribosomal subunit assembly	4	0	1	398.5	0	103
sr15717	related to BNA3 - Arylformamidase	1	0	1	149	0	126
sr15726	uncharacterized protein	4	0	2	111.25	0	372
sr15727	related to DOT5 - nuclear thiol peroxidase	3	0	1	196.333	0	151
sr15729	related to KIC1 - ser/thr protein kinase that interacts with Cdc31p	2	0	2	112.5	0	121
sr15733	probable 60S ribosomal protein L26	1	0	2	553	0	336.5
sr15740	related to CDC123 - protein controls the cell cycle by controlling eIF2gamma abundance	1	0	1	148	0	182
sr15741	uncharacterized protein	6	0	5	175.667	0	235.2
sr15779	related to FLR1 - Putative H+antiporter involved in multidrug resistance	3	0	2	162.667	0	141.5
sr15784	uncharacterized protein	1	0	3	101	0	568
sr15791	uncharacterized protein	2	0	1	259	0	551
sr15810	related to PIK1 - phosphatidylinositol 4-kinase	1	0	3	1048	0	135.333
sr15815	uncharacterized protein	4	0	3	110.25	0	1062.33
sr15819	uncharacterized protein	3	0	4	162.333	0	248
sr15822	probable ATP-dependent RNA helicase	1	0	1	108	0	107
sr15825	probable 40S ribosomal protein S26	1	0	1	106	0	236
sr15833	related to step II splicing factor SLU7	3	0	2	118.333	0	179
sr15850	uncharacterized protein	1	0	5	119	0	341
sr15851	related to MFS multidrug transporter	2	0	2	552	0	136.5
sr15877	uncharacterized protein	3	0	2	256.667	0	293
sr15881	related to RDS2 - Regulator of drug sensitivity	1	0	3	121	0	203
sr15924	uncharacterized protein	1	0	5	858	0	237.4
sr15931	uncharacterized protein	2	0	1	107.5	0	107
sr15958	related to XPT1 - xanthine phosphoribosyl transferase	1	0	1	107	0	203
sr15961	uncharacterized protein	1	0	2	1100	0	869.5
sr15972	related to TNA1 - high affinity nicotinic acid plasma membrane permease	3	0	3	303.667	0	886.667
sr15999	probable NUC1 - dna/rna non-specific nuclease, mitochondrial	2	0	3	178	0	439.667
sr16011	related to GYP1 - cis-golgi GTPase-activating protein	4	0	1	174.5	0	501
sr16015	related to UTP14 - subunit of U3-containing small subunit processome complex	7	0	1	139	0	116
sr16022	related to AIF1 - mitochondrial cell death effector	2	0	1	134	0	290
sr16028	probable SUP35 - eukaryotic peptide chain release factor GTP-binding subunit (eRF3)	1	0	1	564	0	571
sr16032	uncharacterized protein	1	0	4	127	0	294.5
sr16038	uncharacterized protein	3	0	1	245	0	132
sr16042	related to pre-mrna splicing factor srp55	1	0	4	178	0	276
sr16052	related to PSR1 - plasma membrane phosphatase required for sodium stress response	3	0	4	118.333	0	276.5
sr16090	related to HST4 - member of the Sir2p family of NAD( )-dependent histone deacetylases	5	0	2	326.4	0	111.5
sr16125	uncharacterized protein	1	0	5	3036	0	138.2
sr16130	uncharacterized protein	2	0	1	128	0	219
sr16138	probable Splicing factor 3b, subunit 2	3	0	2	173.667	0	111.5
sr16182	probable TPR-containing protein Mql1	4	0	4	481.25	0	135.25
sr16194	related to microfibril-associated protein	1	0	1	116	0	109
sr16198	uncharacterized protein	1	0	2	111	0	372.5
sr16219	uncharacterized protein	4	0	3	189.25	0	775
sr16225	Ste20-like kinase Don3	1	0	1	250	0	189
sr16248	related to cullin 4A	1	0	1	284	0	298
sr16250	uncharacterized protein	5	0	5	326.2	0	245.2
sr16251	probable oligopeptide transporter	4	0	1	533	0	520
sr16276	uncharacterized protein	7	0	6	245.286	0	150.167
sr16312	probable glutathione-dependent formaldehyde dehydrogenase	1	0	1	199	0	104
sr16316	uncharacterized protein	2	0	1	232.5	0	129
sr16327	uncharacterized protein	2	0	3	263	0	126
sr16328	uncharacterized protein	3	0	2	450.333	0	1392.5
sr16346	related to AMD2 - acetamidase	1	0	1	112	0	108
sr16352	uncharacterized protein	1	0	1	222	0	248
sr16459	related to atp-dependent clp protease, atp-binding subunit	2	0	4	118.5	0	123.25
sr16460	related to serine/threonine-specific protein kinase KIN1	3	0	12	183	0	357.083
sr16466	probable Myp1 protein	1	0	5	1274	0	290.2
sr16492	related to TIF2 - translation initiation factor eIF4A	1	0	1	287	0	110
sr16502	uncharacterized protein	1	0	4	236	0	589.25
sr16504	uncharacterized protein	5	0	4	296.2	0	679.25
sr16505	related to PRP46 - member of the spliceosome	1	0	1	114	0	106
sr16536	related to SGV1 - Cyclin-dependent protein kinase	2	0	1	574	0	109
sr16541	probable PRO2 - gamma-glutamyl phosphate reductase	1	0	1	148	0	214
sr16543	probable PPA1 - H -ATPase 23 KD subunit, vacuolar	3	0	2	111.667	0	236
sr16574	uncharacterized protein	3	0	2	338.333	0	209.5
sr16671	related to homoserine O-acetyltransferase	1	0	3	101	0	156
sr16699	related to OTU1 - deubiquitylation enzyme	1	0	2	1199	0	150
sr16716	related to TIF3 - translation initiation factor eIF-4B	1	0	3	110	0	548.333
sr16732	probable Guanine nucleotide-binding protein gamma subunit	1	0	1	193	0	202
sr16748	related to ribosomal protein YmS18, mitochondrial	1	0	1	151	0	180
sr16762	related to Tripeptidyl-peptidase I precursor	3	0	2	477	0	125
sr16771	related to transcription factor hap3	1	0	3	122	0	189
sr16783	Kinesin-3 motor protein	1	0	2	104	0	118
sr16799	uncharacterized protein	1	0	1	367	0	119
sr16812	uncharacterized protein	3	0	1	202.333	0	120
sr16838	related to cell cycle control protein dicer	8	0	3	232	0	234
sr16863	uncharacterized protein	2	0	1	169	0	709
sr16869	related to Beta-xylosidase	4	0	2	292.25	0	135.5
sr16885	related to AIM1 - cytoplasmic protein involved in mitochondrial function or organization	1	0	1	139	0	145
sr16903	Rga2 protein	1	0	1	127	0	121
sr17132	probable CCT4 - component of chaperonin-containing T-complex	1	0	1	545	0	332
sr00798	uncharacterized protein	2	2	0	1206	840	0
sr06406	uncharacterized protein	2	1	0	158.5	129	0
sr06409	probable myo-inositol oxygenase	2	4	0	356	309.25	0
sr06425	uncharacterized protein	3	1	0	563	242	0
sr06427	probable Benzoate 4-monooxygenase cytochrome P450	1	4	0	114	212.25	0
sr06428	related to IZH3 - membrane protein involved in zinc ion homeostasis	4	2	0	330.5	1287	0
sr06431	uncharacterized protein	3	1	0	194.333	103	0
sr06434	probable AMD2 - amidase	2	1	0	212	106	0
sr06441	uncharacterized protein	2	1	0	150.5	306	0
sr06453	related to l-azetidine-2-carboxylic acid acetyltransferase	1	1	0	111	138	0
sr06455	related to a retinal short-chain dehydrogenase/reductase	4	3	0	271.25	302.667	0
sr07363	uncharacterized protein	2	1	0	325.5	105	0
sr10011	uncharacterized protein	1	5	0	328	452.2	0
sr10015	related to Heat shock factor protein 4	1	5	0	122	192.4	0
sr10019	uncharacterized protein	4	3	0	116	141.667	0
sr10087	uncharacterized protein	3	1	0	363.667	502	0
sr10122	related to multidrug resistance protein	3	1	0	189.333	122	0
sr10136	related to exosome complex exonuclease	2	2	0	235	453	0
sr10148	related to glycinamide ribonucleotide transformylase	1	2	0	1511	233	0
sr10150	probable histone H2A F/Z family member HTZ1	2	2	0	540.5	580.5	0
sr10161	related to Monocarboxylate transporter 1	5	1	0	282.4	145	0
sr10163	uncharacterized protein	4	1	0	309.5	124	0
sr10185	uncharacterized protein	1	3	0	187	111.333	0
sr10187	uncharacterized protein	1	2	0	147	105.5	0
sr10203	uncharacterized protein	2	1	0	496	115	0
sr10206	uncharacterized protein	1	4	0	467	263.25	0
sr10240	related to APG2 - required for sporulation	1	6	0	109	269.833	0
sr10244	uncharacterized protein	2	2	0	117	122.5	0
sr10253	related to MSF1 - phenylalanine--tRNA ligase alpha chain, mitochondrial	2	1	0	168	185	0
sr10256	probable protein kinase CK2 alpha subunit	1	1	0	238	278	0
sr10264	uncharacterized protein	1	2	0	568	115	0
sr10269	uncharacterized protein	2	3	0	119	137.333	0
sr10275	related to Deoxyribose-phosphate aldolase	1	1	0	119	128	0
sr10280	probable Cation-transporting ATPase	2	2	0	420	973	0
sr10301	uncharacterized protein	1	1	0	106	192	0
sr10303	uncharacterized protein	1	12	0	117	145.583	0
sr10304	related to NTE1 - Serine esterase	8	1	0	184.375	110	0
sr10332	uncharacterized protein	1	2	0	103	137.5	0
sr10333	related to MDM31 - Mitochondrial inner membrane protein required for mitochondrial morphology and inheritance	6	5	0	151.833	300.2	0
sr10389	probable aminopeptidase P, cytoplasmic	2	1	0	258	310	0
sr10390	related to NAM8 - meiotic recombination protein	3	3	0	175	578.667	0
sr10398	related to mitochondrial ribosomal protein S13	1	1	0	114	150	0
sr10404	related to general alpha-glucoside permease	3	1	0	177.333	380	0
sr10411	related to PTC5 - putative 2C protein phosphatase (PP2Cs)	4	2	0	268.75	291.5	0
sr10412	uncharacterized protein	1	1	0	110	143	0
sr10416	related to AXL2 - required for axial pattern of budding	1	3	0	128	202.333	0
sr10430	uncharacterized protein	2	1	0	183.5	153	0
sr10495	uncharacterized protein	8	1	0	255.75	1135	0
sr10504	probable Hda2 - Histone deacetylase	1	4	0	113	112.5	0
sr10513	uncharacterized protein	5	1	0	208.4	140	0
sr10517	probable GSP1 - GTP-binding protein of the ras superfamily	1	1	0	637	812	0
sr10520	probable alpha-adaptin C	3	3	0	179.667	394.333	0
sr10522	uncharacterized protein	3	1	0	173	513	0
sr10525	related to RRN3 - RNA polymerase I specific transcription factor	1	1	0	137	150	0
sr10532	uncharacterized protein	1	3	0	165	742	0
sr10534	uncharacterized protein	7	5	0	232.571	116.8	0
sr10535	related to IMP1 - protease, mitochondrial	2	4	0	538	151.5	0
sr10537	related to RER2 - cis-prenyltransferase	1	2	0	116	145	0
sr10556	related to PET8 protein, member of the mitochondrial carrier (MCF) family	2	1	0	358	927	0
sr10590	uncharacterized protein	1	1	0	496	109	0
sr10591	probable GAL7 - UDP-glucose--hexose-1-phosphate uridylyltransferase	1	2	0	107	154.5	0
sr10592	uncharacterized protein	2	6	0	389	704.167	0
sr10598	uncharacterized protein	1	1	0	105	104	0
sr10608	uncharacterized protein	6	1	0	487.5	111	0
sr10618	uncharacterized protein	2	1	0	149	105	0
sr10624	related to endo-1,3(4)-beta-glucanase	2	1	0	152	201	0
sr10638	related to aspartate-tRNA ligase	1	1	0	159	105	0
sr10639	related to PMU1 - putative phosphomutase	3	4	0	284.667	294.25	0
sr10649	uncharacterized protein	1	1	0	439	1310	0
sr10658	uncharacterized protein	1	1	0	113	124	0
sr10671	uncharacterized protein	3	1	0	237.333	141	0
sr10676	related to PMS1 - DNA mismatch repair protein	1	1	0	116	416	0
sr10682	related to 4-coumarate-CoA ligase	1	3	0	119	229.333	0
sr10689	uncharacterized protein	2	1	0	376.5	134	0
sr10701	uncharacterized protein	1	3	0	292	414.667	0
sr10702	probable SUC2 - invertase (sucrose hydrolyzing enzyme)	1	1	0	121	108	0
sr10736	related to methylglyoxal reductase (NADPH-dependent)	4	1	0	352	122	0
sr10745	uncharacterized protein	3	1	0	159	158	0
sr10757	uncharacterized protein	3	4	0	299.667	196.75	0
sr10775	uncharacterized protein	1	2	0	196	371	0
sr10821	uncharacterized protein	1	2	0	306	308	0
sr10828	related to anti-silencing protein 1	1	1	0	254	125	0
sr10836	related to CDC24 - GTP/GDP exchange factor for Cdc42p	4	1	0	181	186	0
sr10838	uncharacterized protein	1	2	0	157	162.5	0
sr10840	probable 26S proteasome regulatory subunit Rpn10	4	2	0	232	226	0
sr10845	uncharacterized protein	2	3	0	1146.5	923	0
sr10864	related to REI1 - cytoplasmic pre-60S factor	2	1	0	118.5	113	0
sr10914	uncharacterized protein	1	4	0	111	183.25	0
sr10929	probable GTP-binding protein ypt5	2	2	0	571.5	108	0
sr10972	probable RPL43B - 60S large subunit ribosomal protein	1	1	0	590	630	0
sr10989	uncharacterized protein	1	4	0	276	348.25	0
sr10996	uncharacterized protein	3	4	0	404.667	130.75	0
sr11024	uncharacterized protein	3	1	0	374.667	106	0
sr11032	related to VPS13 - involved in regulating membrane traffic (N-terminal fragment)	3	2	0	588.333	117	0
sr11039	probable NOP58 - required for pre-18S rRNA processing	1	1	0	209	133	0
sr11044	probable Inosine 5`-monophosphate dehydrogenase	1	1	0	149	185	0
sr11062	related to molybdenum cofactor sulfurase	4	1	0	586.75	378	0
sr11068	probable clathrin-associated adaptor complex medium chain	2	2	0	306.5	337	0
sr11075	uncharacterized protein	2	2	0	127.5	441.5	0
sr11085	probable ATP2 - F1F0-ATPase complex, F1 beta subunit	1	2	0	129	310.5	0
sr11091	related to C-type cyclin	1	3	0	272	795.333	0
sr11108	related to thymidylate kinase	2	2	0	111	223.5	0
sr11120	related to dihydroorotate dehydrogenase, mitochondrial precursor	1	4	0	102	131.75	0
sr11137	related to PEX7 - peroxisomal import protein, peroxin	3	1	0	147.333	102	0
sr11146	uncharacterized protein	1	1	0	263	118	0
sr11151	related to Sucrose-6-phosphate hydrolase	4	3	0	265	331	0
sr11157	probable RSA4 - WD-repeat protein involved in ribosome biogenesis	6	3	0	206.833	259.333	0
sr11187	related to MIA40 - mitochondrial intermembrane space protein, involved in import and assembly of intermembrane space proteins	1	1	0	112	196	0
sr11191	related to conserved oligomeric Golgi complex component 2	3	1	0	207	151	0
sr11195	uncharacterized protein	2	1	0	287.5	343	0
sr11198	related to BNA2 - putative tryptophan 2,3-dioxygenase or indoleamine 2,3-dioxygenase	6	4	0	313.667	141.25	0
sr11218	uncharacterized protein	3	2	0	124.333	111.5	0
sr11221	related to COX19 - Cytochrome c oxidase assembly protein	1	1	0	126	116	0
sr11226	uncharacterized protein	3	3	0	274.667	159.667	0
sr11228	uncharacterized protein	1	2	0	223	122	0
sr11253	uncharacterized protein	2	3	0	257	167	0
sr11265	probable glutaminase A	2	1	0	239.5	374	0
sr11271	uncharacterized protein	1	2	0	606	432	0
sr11280	probable PMI40 - mannose-6-phosphate isomerase	2	4	0	550.5	149	0
sr11320	uncharacterized protein	1	1	0	148	149	0
sr11345	probable Actin	3	1	0	433.333	815	0
sr11347	related to dna excision repair protein ercc-1	1	1	0	159	115	0
sr11364	related to DBP7 - RNA helicase required for 60S ribosomal subunit assembly	1	1	0	377	108	0
sr11374	uncharacterized protein	1	4	0	381	369.5	0
sr11380	uncharacterized protein	3	2	0	141.667	247	0
sr11384	probable 3-dehydroquinate dehydratase	5	3	0	890.4	418.333	0
sr11391	related to 3-mercaptopyruvate sulfurtransferase	3	2	0	180.333	162	0
sr11397	related to ubiquitin-protein ligase e3 component	5	5	0	493	606.2	0
sr11405	uncharacterized protein	3	1	0	274.333	135	0
sr11406	related to ERD1 protein, required for retention of luminal ER	4	1	0	357.75	146	0
sr11413	probable Pal1 - Phenylalanine ammonia-lyase	3	1	0	145.333	572	0
sr11414	uncharacterized protein	2	6	0	535	222.333	0
sr11423	uncharacterized protein	3	1	0	399.333	125	0
sr11425	uncharacterized protein	1	1	0	340	170	0
sr11432	probable ZRT2 - Zinc transporter II	1	1	0	137	383	0
sr11440	related to DNA polymerase eta	1	2	0	494	450.5	0
sr11449	probable DAK2 - dihydroxyacetone kinase	2	5	0	146.5	173.6	0
sr11453	related to transcriptional activator acu-15	1	4	0	116	339.25	0
sr11474	related to NADPH quinone oxidoreductase homolog PIG3	1	2	0	117	136.5	0
sr11476	related to acetylhydrolase	1	5	0	483	671	0
sr11487	probable protein transport protein sec61 beta subunit	2	2	0	344	207	0
sr11496	probable multifunctional beta-oxidation protein	7	7	0	212.286	345	0
sr11500	related to Para-nitrobenzyl esterase	5	2	0	217	147.5	0
sr11503	probable pyruvate kinase	1	3	0	717	308	0
sr11504	related to SUR4 - elongase, involved in fatty acid and sphingolipid biosynthesis	1	1	0	210	206	0
sr11514	related to Cell division control protein 15	1	3	0	121	507	0
sr11515	related to AUT1 - essential for autophagocytosis	1	2	0	126	322.5	0
sr11524	probable SAC1 - recessive suppressor of secretory defect	1	4	0	176	248	0
sr11530	related to Lipase 2 precursor	1	2	0	118	165.5	0
sr11534	related to MNR2 - Manganese resistance protein	1	2	0	119	104	0
sr11541	uncharacterized protein	5	8	0	139.6	191	0
sr11545	related to translation initiation factor eIF3 p40 subunit	1	1	0	102	146	0
sr11548	related to Cytochrome P450 4F8	3	3	0	192.333	333	0
sr11580	uncharacterized protein	2	4	0	356.5	384	0
sr11586	related to SYF2 - pre-mRNA-splicing factor	1	1	0	123	105	0
sr11593	uncharacterized protein	1	1	0	119	135	0
sr11595	uncharacterized protein	1	3	0	828	394.667	0
sr11610	probable ELP3 - subunit of elongator/RNAPII holoenzyme with histone	1	1	0	107	117	0
sr11612	uncharacterized protein	1	3	0	109	244.667	0
sr11625	uncharacterized protein	2	1	0	197	515	0
sr11631	related to NPR2 - nitrogen permease regulator	8	7	0	421	935	0
sr11644	related to WD repeat protein PWP1	4	4	0	262.25	155	0
sr11650	related to ubiquitin-specific processing protease	2	3	0	163	393.667	0
sr11675	related to magnesium-dependent acid phosphatase	1	1	0	107	1999	0
sr11687	related to SLY1 protein	2	4	0	374	328.75	0
sr11698	uncharacterized protein	4	1	0	537.25	1274	0
sr11736	uncharacterized protein	1	1	0	111	115	0
sr11739	probable NADH2 dehydrogenase (ubiquinone) 40K chain	1	1	0	181	155	0
sr11751	uncharacterized protein	2	2	0	114	100.5	0
sr11773	uncharacterized protein	7	2	0	394.429	643	0
sr11802	probable 40S ribosomal protein S16	2	1	0	140.5	637	0
sr11807	uncharacterized protein	2	1	0	107	100	0
sr11821	related to HRD1 - ubiquitin-protein ligase	2	3	0	176.5	307.333	0
sr11827	related to GDA1 - guanosine diphosphatase	2	5	0	123	341.4	0
sr11837	probable AMS1 - alpha-mannosidase	1	1	0	156	113	0
sr11840	uncharacterized protein	8	2	0	135.25	125.5	0
sr11855	homeodomain transcription factor bE2	2	1	0	130.5	128	0
sr11863	uncharacterized protein	3	1	0	437.333	436	0
sr11871	uncharacterized protein	4	2	0	471.5	1178.5	0
sr11881	uncharacterized protein	2	3	0	115	232.333	0
sr11891	related to RKR1 - RING domain E3 ubiquitin ligase	2	1	0	216	1387	0
sr11911	uncharacterized protein	1	1	0	104	172	0
sr11915	uncharacterized protein	1	1	0	116	110	0
sr11925	uncharacterized protein	1	2	0	106	311.5	0
sr11930	uncharacterized protein	1	1	0	1245	601	0
sr11931	related to Progesterone 5-beta-reductase	2	2	0	127	172	0
sr11958	probable urate oxidase (uricase)	1	1	0	219	253	0
sr11966	related to VBA1 - Vacuolar Basic Amino acid transporter	4	1	0	183.25	247	0
sr11989	uncharacterized protein	5	2	0	194	1541.5	0
sr11991	G-protein beta subunit Bpp1	1	1	0	407	101	0
sr11995	uncharacterized protein	1	1	0	102	451	0
sr12006	probable NADH2 dehydrogenase (ubiquinone) flavoprotein 1	2	1	0	745	585	0
sr12016	uncharacterized protein	5	1	0	149.6	311	0
sr12024	uncharacterized protein	1	6	0	380	192	0
sr12027	uncharacterized protein	3	7	0	125.333	286.286	0
sr12028	probable splicing factor 3B subunit 3	4	7	0	465.75	391.429	0
sr12029	uncharacterized protein	2	1	0	146.5	263	0
sr12034	related to UTP25 - nucleolar protein required for 35S pre-RNA processing and 40S ribosomal subunit biogenesis	6	2	0	160.5	206	0
sr12046	uncharacterized protein	1	2	0	124	154	0
sr12054	uncharacterized protein	2	1	0	109	128	0
sr12059	uncharacterized protein	3	1	0	217.667	124	0
sr12062	probable URA7 - CTP synthase 1	3	1	0	140.667	105	0
sr12063	uncharacterized protein	2	2	0	249.5	936.5	0
sr12077	uncharacterized protein	2	2	0	129.5	149.5	0
sr12083	probable AAP1 - alanine/arginine aminopeptidase	2	2	0	495.5	303	0
sr12096	related to ATX2 - Golgi membrane protein involved in manganese homeostasis	1	1	0	104	286	0
sr12098	uncharacterized protein	3	1	0	191	102	0
sr12104	related to ALK1 - protein kinase	1	1	0	127	128	0
sr12107	uncharacterized protein	1	1	0	147	107	0
sr12109	related to multidrug resistant protein	2	3	0	132	582	0
sr12110	probable thiamine biosynthesis protein nmt1	2	1	0	325.5	724	0
sr12115	related to carbon source-regulated protein (putative arabinase)	2	2	0	173	168	0
sr12117	related to Enoyl-CoA hydratase (C-terminal fragment)	3	1	0	375.667	112	0
sr12122	related to RRP3 - protein involved in rRNA processing	3	2	0	135.667	160.5	0
sr12127	uncharacterized protein	1	5	0	176	139.2	0
sr12132	related to BZZ1 - Myo3/5p-Bee1p-Vrp1p actin assembly complex component	3	1	0	342.333	577	0
sr12133	related to Smad nuclear interacting protein 1	3	1	0	204.667	102	0
sr12134	Succinate dehydrogenase [ubiquinone] iron-sulfur protein, mitochondrial precursor	1	2	0	268	325.5	0
sr12142	related to D-arabinitol 2-dehydrogenase	1	2	0	299	362	0
sr12151	probable RPL14B - ribosomal protein	1	2	0	146	618.5	0
sr12155	related to Endoglucanase	1	1	0	202	124	0
sr12156	probable RPS22A - ribosomal protein S15a.e.c10, cytosolic	1	2	0	349	285	0
sr12160	related to TRL1 - tRNA ligase	1	2	0	120	200.5	0
sr12162	probable HOM3 - L-aspartate 4-P-transferase	1	1	0	768	260	0
sr12165	related to SPR1 - exo-1,3-beta-glucanase precursor	1	1	0	214	359	0
sr12166	related to HMT1 - hnRNP arginine N-methyltransferase	3	2	0	205.667	332.5	0
sr12169	related to tRNA dihydrouridine synthase	3	3	0	128	230.333	0
sr12187	related to cell wall protein UTR2	3	1	0	1099.67	470	0
sr12193	probable kinesin motor protein 1	4	1	0	148	138	0
sr12196	uncharacterized protein	1	8	0	111	381.375	0
sr12211	Glyoxaloxidase 2	6	2	0	297.5	1183	0
sr12214	uncharacterized protein	4	3	0	141.75	245	0
sr12221	probable translation elongation factor eEF-1 alpha chain	1	1	0	301	611	0
sr12225	uncharacterized protein	1	1	0	123	219	0
sr12226	uncharacterized protein	1	1	0	107	167	0
sr12228	uncharacterized protein	1	2	0	124	246	0
sr12242	probable ARG6 - n-acetyl-gamma-glutamyl-phosphate reductase	1	1	0	116	142	0
sr12257	uncharacterized protein	1	1	0	443	128	0
sr12263	related to carotenoid cleavage dioxygenase 1	5	3	0	158.2	323	0
sr12270	related to nucleoside hydrolase	1	1	0	273	119	0
sr12271	related to Nuclease Le3	2	1	0	390	220	0
sr12278	related to ELC1 - Elongin C transcription elongation factor	2	3	0	192.5	347.667	0
sr12291	related to RKM1 - SET-domain lysine-N-methyltransferase	1	2	0	208	122	0
sr12293	related to protein tyrosine phosphatase PPS1	1	5	0	473	221	0
sr12297	uncharacterized protein	1	11	0	116	287.818	0
sr12298	related to GCD7 - translation initiation factor eIF2b, 43 kDa subunit	1	1	0	104	1661	0
sr12306	probable ATP citrate lyase subunit 1	1	1	0	118	348	0
sr12309	uncharacterized protein	1	2	0	173	146	0
sr12339	probable lysophospholipase (lpl)	4	2	0	195.5	197.5	0
sr12340	related to EPT1 - sn-1,2-diacylglycerol ethanolamine- and cholinephosphotransferase	2	1	0	834.5	121	0
sr12344	uncharacterized protein	2	6	0	309	344.667	0
sr12375	uncharacterized protein	1	1	0	105	468	0
sr12407	related to YSC84 - protein involved in the organization of the actin cytoskeleton	1	1	0	121	218	0
sr12422	probable RPN8 - 26S proteasome regulatory subunit	1	1	0	127	110	0
sr12432	related to Deoxyribodipyrimidine photo-lyase	2	1	0	172.5	1144	0
sr12436	uncharacterized protein	1	1	0	142	226	0
sr12439	probable GLR1 - glutathione reductase (NADPH)	1	1	0	103	128	0
sr12448	uncharacterized protein	3	3	0	260.333	132.333	0
sr12451	uncharacterized protein	1	4	0	110	303	0
sr12457	related to Oxidoreductase	1	2	0	144	354.5	0
sr12458	related to Betaine lipid synthase	1	1	0	121	122	0
sr12465	related to UAF30 - subunit of upstream activation factor of RNA polymerase I	1	5	0	126	218.8	0
sr12469	uncharacterized protein	2	1	0	205	139	0
sr12470	probable ARO2 - chorismate synthase	1	1	0	114	125	0
sr12476	probable MCA1 - Metacaspase	1	1	0	109	238	0
sr12479	related to NDE1 - mitochondrial cytosolically directed NADH dehydrogenase	1	2	0	467	451	0
sr12487	uncharacterized protein	1	1	0	213	111	0
sr12491	probable Cytochrome P450 monooxygenase/Phenylacetate hydroxylase	1	2	0	296	107	0
sr12498	related to AIF1 - mitochondrial cell death effector	1	1	0	4179	154	0
sr12499	related to Siderophore iron transporter 3	3	2	0	241.667	128	0
sr12503	Siderophore peptide synthetase involved in ferrichromeA biosynthesis	2	8	0	317	523.25	0
sr12505	uncharacterized protein	1	5	0	1126	340.8	0
sr12507	related to dynactin subunit p62	1	1	0	103	118	0
sr12519	uncharacterized protein	4	1	0	178.5	1082	0
sr12522	probable PCS60 - AMP-binding protein, peroxisomal	4	1	0	172.25	195	0
sr12527	uncharacterized protein	2	5	0	380.5	131.8	0
sr12532	uncharacterized protein	2	1	0	115	111	0
sr12555	uncharacterized protein	1	7	0	289	339.571	0
sr12565	probable MTR4 - involved in nucleocytoplasmic transport of mRNA	3	6	0	127.667	134.333	0
sr12568	uncharacterized protein	3	1	0	183	103	0
sr12571	uncharacterized protein	3	1	0	134	148	0
sr12584	related to ECM4 - protein involved in cell wall biogenesis and architecture	1	2	0	156	486.5	0
sr12589	related to HCM1 - Forkhead transcription factor	1	1	0	164	112	0
sr12590	Dihydroorotase	2	2	0	335.5	115.5	0
sr12592	uncharacterized protein	1	3	0	122	156.667	0
sr12619	uncharacterized protein	2	2	0	332	223.5	0
sr12627	uncharacterized protein	1	2	0	354	126	0
sr12639	uncharacterized protein	4	1	0	323	111	0
sr12640	related to 2,5-diketo-D-gluconic acid reductase	1	3	0	192	215.667	0
sr12642	related to BRE4 - protein involved in endocytosis	6	6	0	236.5	277.333	0
sr12643	uncharacterized protein	1	1	0	140	203	0
sr12649	uncharacterized protein	1	2	0	389	322	0
sr12655	related to NCR1 - transmembrane glycoprotein, involved in sphingolipid metabolism	1	1	0	109	116	0
sr12668	related to EMC4 - member of a transmembrane complex required for efficient folding of proteins in the ER	2	4	0	124	209	0
sr12670	related to Endo-1,4-beta-mannosidase	1	2	0	102	277.5	0
sr12683	related to BNA3 - kynurenine aminotransferase	2	1	0	366.5	212	0
sr12691	probable SEC23 - component of COPII coat of ER-golgi vesicles	1	5	0	196	216.6	0
sr12706	uncharacterized protein	2	6	0	290.5	308.833	0
sr12717	uncharacterized protein	1	3	0	222	116.667	0
sr12722	uncharacterized protein	1	4	0	275	203	0
sr12733	probable MET22 - protein ser/thr phosphatase	1	2	0	332	119	0
sr12737	uncharacterized protein	1	4	0	104	236	0
sr12739	probable VPS4 - vacuolar sorting protein	1	2	0	142	169.5	0
sr12743	related to UTP5 - U3 snoRNP protein	1	2	0	128	129.5	0
sr12744	probable PHO85 - cyclin-dependent protein kinase	1	1	0	126	262	0
sr12749	probable MCM3 - subunit of pre-replication complex	2	1	0	326	118	0
sr12757	uncharacterized protein	1	1	0	223	107	0
sr12766	uncharacterized protein	1	3	0	117	774.667	0
sr12773	uncharacterized protein	3	1	0	251.333	154	0
sr12777	related to branched chain alpha-ketoacid dehydrogenase kinase	4	4	0	292.75	179.25	0
sr12778	uncharacterized protein	1	1	0	867	204	0
sr12786	related to Glucose dehydrogenase [acceptor] precursor	1	1	0	171	2747	0
sr12787	related to AIM2 - cytoplasmic protein involved in mitochondrial function or organization	1	1	0	141	192	0
sr12822	uncharacterized protein	2	2	0	127.5	122	0
sr12826	uncharacterized protein	3	3	0	474.667	841.667	0
sr12831	probable GCY1 - galactose-induced protein of aldo/keto reductase family	1	1	0	127	118	0
sr12835	related to ABC transporter	5	3	0	255.4	749.667	0
sr12852	uncharacterized protein	5	4	0	141.6	149.25	0
sr12860	related to peroxisomal membrane protein PMP47B	2	1	0	113.5	1630	0
sr12865	related to homocysteine S-methyltransferase	1	1	0	649	176	0
sr12877	related to molybdopterin synthase large subunit	3	2	0	242.667	343.5	0
sr12888	related to complex I intermediate-associated protein CIA30 precursor, mitochondrial	1	1	0	1313	288	0
sr12894	uncharacterized protein	1	1	0	198	147	0
sr12925	uncharacterized protein	2	2	0	396.5	117	0
sr12936	uncharacterized protein	1	2	0	174	229	0
sr12946	probable sterol carrier protein	1	4	0	109	397.75	0
sr12947	uncharacterized protein	3	3	0	153.667	336	0
sr12954	probable 2-Nitropropane dioxygenase	1	2	0	479	142.5	0
sr12956	uncharacterized protein	5	8	0	299.2	1380.25	0
sr12963	uncharacterized protein	3	2	0	205.667	325.5	0
sr12967	uncharacterized protein	3	2	0	616.667	257.5	0
sr12973	uncharacterized protein	4	1	0	212	454	0
sr12990	related to lignostilbene alpha,beta-dioxygenase I	2	1	0	583.5	936	0
sr13016	probable ILV1 - anabolic serine and threonine dehydratase precursor	2	1	0	110.5	704	0
sr13035	probable phosphoenolpyruvate carboxykinase	3	3	0	634.667	502	0
sr13036	probable Acetoacetyl-CoA synthetase	1	3	0	115	236.333	0
sr13054	uncharacterized protein	1	1	0	123	116	0
sr13058	uncharacterized protein	1	4	0	102	273.75	0
sr13060	uncharacterized protein	1	1	0	244	118	0
sr13067	probable ADE6 - phosphoribosylformyl glycinamidine synthetase	2	4	0	115	374	0
sr13069	L-Ornithine N5-oxygenase	3	1	0	593.333	921	0
sr13076	uncharacterized protein	1	2	0	102	123	0
sr13091	uncharacterized protein	1	3	0	170	259.667	0
sr13099	uncharacterized protein	3	3	0	278.667	149.333	0
sr13112	related to GEF1 protein	1	1	0	114	4210	0
sr13114	related to MLH1 - DNA mismatch repair protein	1	1	0	262	936	0
sr13123	uncharacterized protein	2	6	0	289	177	0
sr13125	uncharacterized protein	1	1	0	104	153	0
sr13131	related to beta-1,6-glucanase precursor	1	1	0	413	127	0
sr13138	related to Beta-mannosidase precursor	4	4	0	288.25	138.75	0
sr13141	Adenylate cyclase	2	4	0	154.5	128.75	0
sr13143	probable ALA1 - alanyl-tRNA synthetase, cytosolic	7	1	0	230.143	203	0
sr13167	uncharacterized protein	7	6	0	138.286	222.333	0
sr13169	related to J kappa-recombination signal binding protein	1	2	0	127	108.5	0
sr13171	uncharacterized protein	2	4	0	118.5	167.25	0
sr13173	related to carbamoyl-phosphate synthase small chain, arginine-specific, small chain, mitochondrial precursor	1	3	0	338	243.333	0
sr13176	related to Phytoene synthase	2	2	0	124.5	218.5	0
sr13180	related to Ribonuclease H	1	1	0	151	109	0
sr13192	uncharacterized protein	3	2	0	133.667	119	0
sr13195	probable potassium channel beta subunit protein	1	3	0	115	406	0
sr13201	uncharacterized protein	1	5	0	226	309.4	0
sr13205	related to RFX1 - major transcriptional repressor of DNA-damage-regulated genes	3	1	0	904.667	461	0
sr13215	related to RNA polymerase II mediator complex protein pmc1	1	2	0	122	181	0
sr13216	related to CEX1 - cytoplasmic component of the nuclear aminoacylation-dependent tRNA export pathway	2	4	0	133	736.5	0
sr13217	uncharacterized protein	1	2	0	109	115.5	0
sr13224	related to STU2 - Microtubule-associated protein (MAP) of the XMAP215/Dis1 family	4	8	0	155.25	168.75	0
sr13251	probable Pre-mRNA splicing factor cwc22	1	3	0	168	124	0
sr13256	uncharacterized protein	1	9	0	122	268.333	0
sr13259	uncharacterized protein	4	1	0	416.5	248	0
sr13261	probable METHIONYL-TRNA SYNTHETASE, mitochondrial	1	2	0	105	121.5	0
sr13268	uncharacterized protein	1	2	0	307	288.5	0
sr13275	related to RNA14 - component of pre-mRNA 3`-end processing factor CF I	3	2	0	326.667	182	0
sr13307	uncharacterized protein	2	1	0	126	207	0
sr13319	related to enoyl-CoA hydratase	2	2	0	123	747.5	0
sr13335	uncharacterized protein	1	2	0	104	724	0
sr13347	related to serine/threonine-protein kinase	3	1	0	152.333	470	0
sr13361	related to effector family protein Eff1	1	4	0	353	177.75	0
sr13370	probable xylitol dehydrogenase	2	3	0	864	691.667	0
sr13389	related to Deoxyribodipyrimidine photolyase	4	1	0	375.75	168	0
sr13392	related to amino acid transport protein	2	1	0	135	126	0
sr13404	related to RKM2 - ribosomal protein lysine methyltransferase	1	1	0	1189	306	0
sr13444	uncharacterized protein	2	4	0	237.5	881.5	0
sr13450	related to phosphatidic acid-preferring phospholipase A1	2	4	0	190.5	178.25	0
sr13452	uncharacterized protein	2	4	0	681	331.5	0
sr13454	uncharacterized protein	1	5	0	124	581.8	0
sr13455	uncharacterized protein	1	7	0	120	134.571	0
sr13465	uncharacterized protein	2	1	0	129.5	135	0
sr13467	related to DnaJ-like protein	1	1	0	1094	122	0
sr13480	uncharacterized protein	2	1	0	414	328	0
sr13485	related to anaphase promoting complex subunit 11	1	2	0	134	663.5	0
sr13493	uncharacterized protein	1	1	0	325	552	0
sr13498	related to C2H2-type zinc finger protein	1	1	0	127	308	0
sr13503	related to NADP-dependent malic enzyme	1	2	0	123	418	0
sr13533	uncharacterized protein	3	3	0	314.667	884	0
sr13536	uncharacterized protein	1	2	0	138	123	0
sr13550	probable RNA-binding protein	3	4	0	525.667	398.25	0
sr13565	related to regulator of nonsense transcripts 1	1	4	0	124	148	0
sr13566	related to phosphatidylserine decarboxylase proenzyme 2 precursor	1	1	0	105	131	0
sr13568	probable CTP1 - Mitochondrial citrate transporter - member of the mitochondrial carrier (MCF) family	1	2	0	214	132.5	0
sr13572	uncharacterized protein	2	1	0	116	103	0
sr13590	uncharacterized protein	2	2	0	202.5	224	0
sr13596	related to ferric reductase	6	2	0	390.333	195	0
sr13601	related to Sulfite oxidase	1	2	0	112	122.5	0
sr13612	uncharacterized protein	1	1	0	909	118	0
sr13618	related to Sterol regulatory element binding protein cleavage-activating protein	1	1	0	1089	495	0
sr13620	related to Myosin heavy chain	1	3	0	124	135	0
sr13624	probable FAT1 - Long-chain fatty acid transporter	2	2	0	269	120	0
sr13629	b-type cyclin 2	1	2	0	587	597.5	0
sr13642	related to RFA2 - DNA replication factor A, 36 kDa subunit	1	3	0	359	316.667	0
sr13651	probable vacuolar sorting protein (hbrA)	2	1	0	201	118	0
sr13661	related to TAF2 - component of TFIID complex	8	1	0	160	172	0
sr13666	uncharacterized protein	1	2	0	112	158	0
sr13674	uncharacterized protein	2	2	0	230.5	110.5	0
sr13687	uncharacterized protein	2	1	0	541.5	159	0
sr13688	probable COX12 - cytochrome-c oxidase, subunit VIB	1	1	0	123	239	0
sr13689	related to pre-mrna splicing factor 18	1	2	0	123	158.5	0
sr13694	uncharacterized protein	5	2	0	359	137.5	0
sr13708	uncharacterized protein	2	1	0	818.5	122	0
sr13709	probable periodic tryptophan protein PWP2	4	3	0	249.75	242.333	0
sr13717	uncharacterized protein	1	3	0	143	129	0
sr13723	uncharacterized protein	3	2	0	371.333	130.5	0
sr13725	related to regulatory protein SET1	1	1	0	109	104	0
sr13734	related to ATM1 - Mitochondrial inner membrane ABC transporter involved in the maturation of cytosolic iron-sulfur (Fe/S) cluster-containing proteins	2	3	0	122.5	466.333	0
sr13753	uncharacterized protein	1	9	0	2061	365.222	0
sr13769	probable HHF1 - histone H4	1	2	0	1141	359.5	0
sr13781	related to molybdenum cofactor biosynthetic protein	2	2	0	107	126.5	0
sr13782	uncharacterized protein	4	1	0	455.5	721	0
sr13794	uncharacterized protein	1	2	0	262	904.5	0
sr13801	related to CYS4 - Cystathionine beta-synthase	1	1	0	1028	1100	0
sr13804	related to DNA topoisomerase III alpha	4	7	0	738.5	274.286	0
sr13808	uncharacterized protein	1	6	0	242	555.5	0
sr13811	uncharacterized protein	1	1	0	124	360	0
sr13812	uncharacterized protein	1	6	0	104	249.333	0
sr13818	uncharacterized protein	7	4	0	316.857	601.5	0
sr13823	uncharacterized protein	3	1	0	371	125	0
sr13824	uncharacterized protein	3	1	0	202.667	125	0
sr13826	probable RPL34B - ribosomal protein L34.e	1	1	0	567	295	0
sr13840	uncharacterized protein	1	3	0	113	570.333	0
sr13846	related to GABA permease	2	2	0	115.5	176	0
sr13849	probable ATP-binding multidrug cassette transport protein	7	5	0	171	175.6	0
sr13852	related to phosphatidylserine decarboxylase	5	10	0	193	262.4	0
sr13866	related to CTF18 - Chromosome Transmission Fidelity factor	2	5	0	115.5	263.4	0
sr13872	related to FMP30 - mitochondrial inner membrane protein with a role in maintaining mitochondrial morphology	6	4	0	209.333	124.75	0
sr13891	related to WD40 repeat protein CreC	3	4	0	152.333	439.25	0
sr13902	uncharacterized protein	2	1	0	123.5	1152	0
sr13929	uncharacterized protein	1	2	0	120	114.5	0
sr13938	uncharacterized protein	2	1	0	193.5	109	0
sr13941	uncharacterized protein	6	3	0	382.167	616.667	0
sr13992	uncharacterized protein	5	3	0	337.8	146.333	0
sr13998	uncharacterized protein	6	1	0	238.167	125	0
sr14006	related to decapping enzyme	1	1	0	268	122	0
sr14009	related to TOF1 - topoisomerase I interacting factor 1	2	4	0	120.5	247.75	0
sr14011	uncharacterized protein	1	1	0	243	154	0
sr14014	related to RAY38 protein	1	2	0	501	404	0
sr14017	related to SWI/SNF related, matrix associated, actin dependent regulator of chromatin subfamily D member 1	1	1	0	917	1140	0
sr14020	uncharacterized protein	1	1	0	118	515	0
sr14031	uncharacterized protein	1	2	0	1477	178.5	0
sr14034	uncharacterized protein	1	2	0	364	557	0
sr14037	uncharacterized protein	4	1	0	201	163	0
sr14038	related to HPM1 - AdoMet-dependent methyltransferase	1	2	0	158	261	0
sr14039	probable dihydroxy-acid dehydratase	4	1	0	157.25	133	0
sr14050	uncharacterized protein	1	2	0	143	224	0
sr14051	uncharacterized protein	1	1	0	264	166	0
sr14055	related to CHO2 - phosphatidylethanolamine N-methyltransferase	5	1	0	204	104	0
sr14063	uncharacterized protein	1	2	0	412	816.5	0
sr14078	uncharacterized protein	2	1	0	230	506	0
sr14086	uncharacterized protein	1	3	0	132	165	0
sr14088	uncharacterized protein	3	1	0	139.333	110	0
sr14099	related to candidate tumor suppressor dph2l1	2	1	0	175	258	0
sr14103	uncharacterized protein	2	4	0	108	217	0
sr14115	uncharacterized protein	6	1	0	469	102	0
sr14124	uncharacterized protein	3	1	0	113.667	107	0
sr14126	related to CDC33 - translation initiation factor eIF4E	2	3	0	155.5	530.333	0
sr14128	probable acetyl-CoA synthetase	1	2	0	358	407.5	0
sr14131	probable RIB4 - 6,7-dimethyl-8-ribityllumazine synthase	1	2	0	499	448	0
sr14137	uncharacterized protein	2	2	0	137.5	582.5	0
sr14145	uncharacterized protein	4	2	0	157	109.5	0
sr14175	uncharacterized protein	3	1	0	210	424	0
sr14179	Erythritol-mannosyl-transferase invovled in MEL production	1	3	0	401	126.333	0
sr14180	uncharacterized protein	4	3	0	500.75	139.667	0
sr14196	uncharacterized protein	1	1	0	143	832	0
sr14208	probable glycine--tRNA ligase GRS1	1	3	0	1643	186	0
sr14217	related to SKT5 - protoplast regeneration and killer toxin resistance protein	4	3	0	434.75	228	0
sr14219	uncharacterized protein	8	7	0	338.875	497.429	0
sr14231	uncharacterized protein	1	1	0	133	144	0
sr14235	related to RUD3 - suppressor of uso1-1 transport defect	1	1	0	119	106	0
sr14238	probable SMC1 - chromosome segregation protein	1	3	0	1041	134.667	0
sr14240	related to DCD1 - deoxycytidylate deaminase	1	1	0	124	321	0
sr14248	uncharacterized protein	10	4	0	166.1	364.75	0
sr14274	uncharacterized protein (fragment)	2	4	0	277	977.5	0
sr14280	related to ENP1 - required for pre-rRNA processing and 40S ribosomal subunit synthesis	3	1	0	357.667	128	0
sr14283	related to MAK32 protein	1	3	0	311	577.667	0
sr14299	probable TPI1 - triose-phosphate isomerase	1	1	0	105	249	0
sr14323	probable RPL10 - 60S large subunit ribosomal protein L10	1	3	0	121	232	0
sr14324	related to ATG11 - required for mitophagy	1	7	0	106	198.857	0
sr14332	related to IST1 - protein with a positive role in the multivesicular body sorting pathway	3	1	0	156.333	108	0
sr14334	related to MTF1 - mitochondrial RNA polymerase specificity factor	2	1	0	188	163	0
sr14360	related to ataxin-3	1	1	0	964	130	0
sr14366	uncharacterized protein	1	2	0	101	149	0
sr14370:sr14371	MERGED uncharacterized protein(s)	3	2	0	180.333	647.5	0
sr14376	related to UTP10 - nucleolar protein, component of the small subunit processome	1	11	0	119	133.364	0
sr14378	uncharacterized protein	1	2	0	125	190	0
sr14383	related to YHK8 - putative mediator of drug efflux	1	3	0	165	953	0
sr14393	uncharacterized protein	1	3	0	118	136.333	0
sr14404	uncharacterized protein	1	3	0	1450	267.333	0
sr14406	related to putative monooxygenase	2	5	0	360	393.2	0
sr14408	uncharacterized protein	3	3	0	105.667	508.667	0
sr14412	uncharacterized protein	3	3	0	534.333	285.667	0
sr14413	uncharacterized protein	4	2	0	161.75	112.5	0
sr14415	related to MET2 - homoserine O-acetyltransferase	1	4	0	101	358	0
sr14418	uncharacterized protein	2	1	0	404.5	118	0
sr14420	uncharacterized protein	3	1	0	224.333	108	0
sr14421	related to PUF4 - member of the PUF protein family	1	2	0	830	476	0
sr14439	related to Ribonuclease Z / related to thiamin pyrophosphokinase 1	1	2	0	138	372	0
sr14457	uncharacterized protein	2	5	0	339	294.8	0
sr14458	related to RSM7 - mitochondrial ribosomal protein, small subunit	1	1	0	105	531	0
sr14465	probable PHO89 - Na /phosphate co-transporter	2	3	0	125.5	331	0
sr14479	related to KES1 - Member of an oxysterol-binding protein family	1	1	0	119	309	0
sr14482	uncharacterized protein	4	5	0	153.75	388	0
sr14483	related to MGE1 - heat shock protein - chaperone	1	1	0	101	239	0
sr14493	related to mitochondrial seryl-tRNA synthetases	1	5	0	114	298.2	0
sr14495	related to Purine-nucleoside phosphorylase	1	1	0	145	131	0
sr14497	related to SAC3 - leucine permease transcriptional regulator	1	1	0	108	317	0
sr14499	uncharacterized protein	1	2	0	190	1830.5	0
sr14505	uncharacterized protein	4	2	0	154.75	124	0
sr14522	related to MRPL9 - mitochondrial ribosomal protein, large subunit	1	1	0	102	140	0
sr14524	probable MES1 - methionyl-tRNA synthetase	3	2	0	169.667	620.5	0
sr14530	probable ornithine carbamoyltransferase precursor	2	1	0	163	1257	0
sr14534	related to Meiotic expression upregulated protein 26	2	1	0	191	548	0
sr14537	probable URA2 - multifunctional pyrimidine biosynthesis protein	1	9	0	119	230.222	0
sr14538	related to SEC14 - phosphatidylinositol/phosphatidylcholine transfer protein	1	2	0	125	382	0
sr14540	uncharacterized protein	3	8	0	255.333	172.625	0
sr14545	uncharacterized protein	1	2	0	118	699	0
sr14547	uncharacterized protein	4	1	0	262.75	271	0
sr14549	uncharacterized protein	1	1	0	102	183	0
sr14563	related to regulatory protein alcR	1	2	0	125	726	0
sr14580	probable NADP( )-dependent dehydrogenase acting on 3-hydroxy acids	1	1	0	112	102	0
sr14583	uncharacterized protein	3	4	0	229	199.5	0
sr14603	uncharacterized protein	1	2	0	505	231	0
sr14604	uncharacterized protein	2	1	0	906.5	102	0
sr14606	uncharacterized protein	1	1	0	1393	105	0
sr14607	uncharacterized protein	1	2	0	112	447	0
sr14613	probable aldehyde dehydrogenase family 7 member A1	1	3	0	833	159.667	0
sr14615	related to MGS1 - Maintenance of Genome Stability 1	5	2	0	323.4	122	0
sr14619	uncharacterized protein	2	2	0	350	302	0
sr14620	uncharacterized protein	1	1	0	163	127	0
sr14631	related to YVC1 - vacuolar cation channel	2	1	0	119.5	119	0
sr14641	related to exonuclease GOR	2	1	0	126.5	303	0
sr14642	related to SIZ1 - E3-like factor in the SUMO pathway	1	2	0	271	150.5	0
sr14644	uncharacterized protein	2	4	0	465.5	147.5	0
sr14654	related to gata transcription factor	3	3	0	114	109	0
sr14657	related to OAC1 - similarity to mitochondrial uncoupling proteins (MCF)	1	1	0	721	109	0
sr14659	uncharacterized protein	1	2	0	125	158.5	0
sr14661	related to lactose regulatory protein	1	1	0	181	393	0
sr14665	probable DBP5 - RNA helicase	1	1	0	326	118	0
sr14675	related to tetrahydrofolylpolyglutamate synthase (met6 )	1	1	0	1382	717	0
sr14679	uncharacterized protein	2	3	0	223	114.667	0
sr14690	related to SPN1 - Spt6-interacting putative elongation factor	2	4	0	159	217	0
sr14691	uncharacterized protein	1	1	0	219	140	0
sr14694	uncharacterized protein	3	1	0	189.333	531	0
sr14695	related to Shuttle craft protein	3	1	0	142.333	633	0
sr14697	related to sepB protein	4	9	0	265	245.333	0
sr14700	uncharacterized protein	3	3	0	244.667	122.333	0
sr14702	probable tryptophan--tRNA ligase	1	3	0	1287	161.333	0
sr14709	uncharacterized protein	1	1	0	123	1018	0
sr14716	uncharacterized protein	1	1	0	812	188	0
sr14725	probable Pyridoxine biosynthesis protein PDX1	1	2	0	765	268	0
sr14727	related to Dynactin 1	2	2	0	178.5	117	0
sr14730	uncharacterized protein	2	5	0	147.5	235	0
sr14744	related to SYF1 - member of the NineTeen Complex involved in splicing	3	2	0	612.667	206.5	0
sr14754	related to PRI2 - DNA-directed DNA polymerase alpha , 58 KD subunit (DNA primase)	1	1	0	397	481	0
sr14755	related to NUP170 - nuclear pore protein	4	2	0	127.5	215.5	0
sr14756	probable PDA1 - pyruvate dehydrogenase (lipoamide) alpha chain precursor	1	2	0	102	132	0
sr14758	related to swi/snf-related matrix-associated actin-dependent regulator of chromatin, subfamily c, member 1	4	2	0	124	140.5	0
sr14760	probable HIS7 - glutamine amidotransferase/cyclase	2	2	0	469.5	265	0
sr14761	uncharacterized protein	1	3	0	115	112.667	0
sr14764	related to VPS27 - vacuolar protein sorting-associated protein	1	2	0	124	447.5	0
sr14773	uncharacterized protein	4	1	0	119.75	107	0
sr14782	related to multidrug resistant protein	1	2	0	125	143	0
sr14788	uncharacterized protein	1	2	0	122	441.5	0
sr14804	related to MKT1 - retroviral protease signature protein	2	6	0	729.5	345.5	0
sr14806	uncharacterized protein	1	7	0	102	213.429	0
sr14834	uncharacterized protein	1	1	0	128	327	0
sr14835	uncharacterized protein	2	2	0	136	112	0
sr14837	related to WWM1 - WW domain containing protein interacting with Metacaspase	1	2	0	265	210	0
sr14870	related to FAD1 - flavin adenine dinucleotide synthetase	2	1	0	185	116	0
sr14875	related to serine/threonine protein kinase	3	6	0	125.333	147.333	0
sr14883	probable NIT2 - nitrilase	1	2	0	132	120.5	0
sr14891	uncharacterized protein	5	5	0	243.8	236.2	0
sr14892	related to Short-chain dehydrogenase/reductase	2	1	0	291	106	0
sr14894	Don3 interacting protein	3	3	0	203.667	230.333	0
sr14895	uncharacterized protein	2	1	0	124	343	0
sr14897	probable PDC1 - pyruvate decarboxylase, isozyme 1	1	1	0	246	266	0
sr14898	related to JLP1 - Fe(II)-dependent sulfonate/alpha-ketoglutarate dioxygenase	2	4	0	140	275.25	0
sr14912	uncharacterized protein	2	1	0	245	109	0
sr14917	related to Exoribonuclease II	6	4	0	176.833	207.75	0
sr14926	uncharacterized protein	1	1	0	125	525	0
sr14940	uncharacterized protein	2	2	0	163.5	198	0
sr14947	uncharacterized protein	2	2	0	251.5	525.5	0
sr14948	uncharacterized protein	2	4	0	108.5	141	0
sr14949	uncharacterized protein	3	5	0	207.333	195	0
sr14955	related to aldehyde dehydrogenase	1	2	0	236	162.5	0
sr14961	related to mitotic checkpoint protein BUB3	2	1	0	116	301	0
sr14964	related to PCF11 component of pre-mRNA 3`-end processing factor CF I	1	2	0	130	118	0
sr14974	related to Glucoamylase precursor	1	1	0	128	116	0
sr14982	uncharacterized protein	1	4	0	117	315.25	0
sr14994	uncharacterized protein	1	1	0	102	120	0
sr15001	related to YRO2 - putative membrane protein of unknown function	4	2	0	603.75	456.5	0
sr15020	related to Cytokinesis protein sepA	3	2	0	293.667	217.5	0
sr15035	related to RCY1 - F-box protein involved in recycling plasma membrane proteins	2	9	0	199	219.667	0
sr15040	related to epoxide hydrolase	2	1	0	157	452	0
sr15041	related to mitochondrial amino acid transporter ARG-13	2	3	0	703.5	124.667	0
sr15046	probable vacuolar ATP synthase subunit D	1	1	0	231	139	0
sr15049	related to 3`-->5` exonuclease and endonuclease	1	2	0	111	248	0
sr15054	probable GCV2 - glycine decarboxylase P subunit	2	1	0	129.5	103	0
sr15058	uncharacterized protein	3	1	0	275	121	0
sr15066	uncharacterized protein	1	6	0	159	144.167	0
sr15076	probable PEX1 - peroxisomal assembly protein - peroxin	1	3	0	118	227.667	0
sr15093	uncharacterized protein	7	1	0	394.571	2668	0
sr15095	probable phytoene dehydrogenase	1	2	0	105	566.5	0
sr15096	uncharacterized protein	2	1	0	187.5	174	0
sr15101	related to translation elongation factor HBS1	4	5	0	537	306.8	0
sr15126	related to HEM14 - Protoporphyrinogen oxidase involved in heme biosynthetic pathway	4	1	0	146.5	121	0
sr15131	uncharacterized protein	1	1	0	125	131	0
sr15134	related to MRP21 - mitochondrial ribosomal protein of the small subunit	1	1	0	153	341	0
sr15139	probable beta-adaptin	1	1	0	125	101	0
sr15142	related to hypercellular protein (hypa)	3	7	0	449	238.571	0
sr15146	uncharacterized protein	2	1	0	143.5	127	0
sr15150	MAPKK kinase Kpp4	4	7	0	149.5	143.714	0
sr15173	uncharacterized protein	4	2	0	434.75	674.5	0
sr15175	uncharacterized protein	5	10	0	170	162.6	0
sr15176	related to TSR3 - protein required for processing of the 20S pre-rRNA	1	1	0	120	349	0
sr15178	related to ATP-binding cassette, sub-family G, member 2 (N-terminal fragment)	3	1	0	304.333	242	0
sr15182	related to NAN1 - U3 snoRNP protein	1	1	0	128	109	0
sr15183	related to ASG1 - activator of stress genes	4	1	0	125	112	0
sr15198	related to Peptidylprolyl isomerase domain and WD repeat-containing protein 1	1	1	0	204	445	0
sr15205	related to potassium/hydrogen antiporter	1	4	0	118	541.75	0
sr15210	related to UFD2 - ubiquitin fusion degradation protein	5	1	0	242.6	299	0
sr15215	uncharacterized protein	2	2	0	143	151	0
sr15224	uncharacterized protein	3	2	0	176	168	0
sr15227	related to FMN1 - Riboflavin kinase	1	3	0	110	327	0
sr15232	probable vacuolar ATP synthase subunit G (VMA-10)	1	2	0	175	287	0
sr15233	related to Symplekin	1	1	0	112	108	0
sr15235	probable phenol 2-monooxygenase	1	4	0	167	300.25	0
sr15243	related to endo-1,6-beta-d-glucanase precursor	1	3	0	122	144.667	0
sr15245	related to 4-coumarate-CoA ligase	1	4	0	543	427.75	0
sr15252	uncharacterized protein	5	1	0	351.2	729	0
sr15264	related to phenylacetaldehyde dehydrogenase	3	5	0	257.333	147.6	0
sr15265	related to gibberellin 20-oxidase	3	4	0	345	501.5	0
sr15272	uncharacterized protein	3	2	0	139.333	1308.5	0
sr15280	uncharacterized protein	1	2	0	159	242.5	0
sr15284	uncharacterized protein	5	1	0	295	151	0
sr15285	related to importin beta-2 subunit (transportin)	3	3	0	305.667	853.333	0
sr15287	probable succinate-fumarate transporter (mitochondrial)	1	1	0	128	127	0
sr15292	uncharacterized protein	1	3	0	121	471	0
sr15301	uncharacterized protein	1	2	0	115	204.5	0
sr15308	related to YPC1 - Alkaline ceramidase	2	1	0	408.5	1045	0
sr15312	uncharacterized protein	3	3	0	189.333	574.333	0
sr15318	related to TIF4631 - mRNA cap-binding protein (eIF4F), 150K subunit	7	1	0	155.429	157	0
sr15319	uncharacterized protein	3	3	0	300.667	1260.33	0
[truncated: 1,077 more rows]
