# Supplementary material for: Transcriptome analysis of smut fungi reveals widespread intergenic transcription and conserved antisense transcript expression
Source: BMC Genomics. 2017 May 2;18:340. doi: 10.1186/s12864-017-3720-8 (PMC5414199; doi:10.1186/s12864-017-3720-8)
Supplement: Supplementary file 17 — U. maydis detected antisense and putative orthologs with detected antisense. (XLSX 386 kb) [file 12864_2017_3720_MOESM17_ESM.xlsx]

## Sheet: Additional file 13
Additional file 13: U. maydis detected antisense and putative orthologs with detected antisense
U. maydis Ida	U. maydis Description	UM Antisense Detected (#)	SR Antisense Detected (#)	UH Antisense Detected (#)	UM Antisense Avg Length (bp)	SR Antisense Avg Length (bp)	UH Antisense Avg Length (bp)
UMAG_00005	probable Benzoate 4-monooxygenase cytochrome P450	1	0	0	179	0	0
UMAG_00020	related to l-azetidine-2-carboxylic acid acetyltransferase	1	0	0	138	0	0
UMAG_00027	uncharacterized protein	1	0	0	601	0	0
UMAG_00029	probable myo-inositol oxygenase	4	0	0	309.25	0	0
UMAG_00038	related to transaldolase	1	0	0	1025	0	0
UMAG_00039	uncharacterized protein	1	0	0	192	0	0
UMAG_00057	uncharacterized protein	1	0	0	230	0	0
UMAG_00062	uncharacterized protein	1	0	0	160	0	0
UMAG_00068	uncharacterized protein	2	0	0	249	0	0
UMAG_00081	uncharacterized protein	1	0	0	110	0	0
UMAG_00091	uncharacterized protein	1	0	0	124	0	0
UMAG_00096	probable ZRT2 - Zinc transporter II	1	0	0	383	0	0
UMAG_00099	related to choline-phosphate cytidylyltransferase	3	0	0	176.667	0	0
UMAG_00108	related to D-arabinitol 2-dehydrogenase	1	0	0	110	0	0
UMAG_00113	related to transcriptional activator acu-15	3	0	0	415.667	0	0
UMAG_00115	probable BAT2 - branched-chain-amino-acid transaminase (cytosolic)	1	0	0	505	0	0
UMAG_00117	related to amidase (acetamidase)	1	0	0	113	0	0
UMAG_00131	related to NADPH quinone oxidoreductase homolog PIG3	1	0	0	146	0	0
UMAG_00140	related to tRNA dihydrouridine synthase	3	0	0	125.667	0	0
UMAG_00145	MERGED related to p53-related protein kinase	1	0	0	142	0	0
UMAG_00148	uncharacterized protein	1	0	0	805	0	0
UMAG_00154	related to Para-nitrobenzyl esterase	2	0	0	147.5	0	0
UMAG_00161	uncharacterized protein	2	0	0	206	0	0
UMAG_00168	related to Cell division control protein 15	3	0	0	507	0	0
UMAG_00181	uncharacterized protein	1	0	0	125	0	0
UMAG_00188	uncharacterized protein	2	0	0	337	0	0
UMAG_00192	uncharacterized protein	2	0	0	146.5	0	0
UMAG_00194	uncharacterized protein	1	0	0	465	0	0
UMAG_00197	related to TAD2 - tRNA-specific adenosine deaminase 2	1	0	0	559	0	0
UMAG_00203	uncharacterized protein	1	0	0	1114	0	0
UMAG_00209	uncharacterized protein	1	0	0	364	0	0
UMAG_00221	uncharacterized protein	1	0	0	406	0	0
UMAG_00223	related to aquaporin	3	0	0	483.667	0	0
UMAG_00245	related to mitochondrial uncoupling protein 3	1	0	0	117	0	0
UMAG_00259	probable ELP3 - subunit of elongator/RNAPII holoenzyme with histone acetylase activity	1	0	0	117	0	0
UMAG_00262	uncharacterized protein	1	0	0	420	0	0
UMAG_00270	uncharacterized protein	1	0	0	539	0	0
UMAG_00271	related to Lipase, required for intravacuolar lysis of autophagic bodies	1	0	0	505	0	0
UMAG_00276	uncharacterized protein	1	0	0	481	0	0
UMAG_00278	uncharacterized protein	1	0	0	1237	0	0
UMAG_00291	uncharacterized protein	2	0	0	145.5	0	0
UMAG_00298	related to ubiquitin-specific processing protease	3	0	0	393.667	0	0
UMAG_00311	probable asparagine synthase	2	0	0	231.5	0	0
UMAG_00322	probable LRO1 - a lecithin cholesterol acyltransferase-like gene, mediates diacylglycerol esterification	1	0	0	168	0	0
UMAG_00347	related to Tubulin-folding cofactor D	1	0	0	290	0	0
UMAG_00357	uncharacterized protein	1	0	0	632	0	0
UMAG_00381	probable NADH2 dehydrogenase (ubiquinone) 40K chain	1	0	0	155	0	0
UMAG_00387	probable ADP-ribosylation factor	1	0	0	176	0	0
UMAG_00399	uncharacterized protein	6	0	0	251.167	0	0
UMAG_00400	uncharacterized protein	2	0	0	225.5	0	0
UMAG_00414	uncharacterized protein	1	0	0	378	0	0
UMAG_00420	uncharacterized protein	1	0	0	802	0	0
UMAG_00445	uncharacterized protein	1	0	0	441	0	0
UMAG_00447	uncharacterized protein	1	0	0	342	0	0
UMAG_00458	related to siroheme synthase	1	0	0	342	0	0
UMAG_00494	uncharacterized protein	6	0	0	663	0	0
UMAG_00513	uncharacterized protein	1	0	0	861	0	0
UMAG_00535	uncharacterized protein	1	0	0	272	0	0
UMAG_00542	related to HRD1 - ubiquitin-protein ligase	2	0	0	404	0	0
UMAG_00551	related to putative C2H2 zinc finger protein flbC	1	0	0	114	0	0
UMAG_00558	uncharacterized protein	2	0	0	1147	0	0
UMAG_00573	uncharacterized protein	1	0	0	345	0	0
UMAG_00579	related to n-terminal acetyltransferase 1	1	0	0	327	0	0
UMAG_00582	related to cytoskeleton assembly control protein	1	0	0	154	0	0
UMAG_00589	related to GLO4 - glyoxalase II (hydroxyacylglutathione hydrolase)	1	0	0	182	0	0
UMAG_00594	probable dihydrolipoamide acetyltransferase component of pyruvate dehydrogenase complex, mitochondrial precursor	2	0	0	572	0	0
UMAG_00617	related to O-sialoglycoprotein endopeptidase	1	0	0	173	0	0
UMAG_00622	probable RPT1 - 26S proteasome regulatory subunit	1	0	0	314	0	0
UMAG_00634	probable NADH-ubiquinone oxidoreductase 24 kDa subunit, mitochondrial precursor	1	0	0	117	0	0
UMAG_00637	related to triacylglycerol lipase	3	0	0	267	0	0
UMAG_00645	uncharacterized protein	2	0	0	311.5	0	0
UMAG_00647	uncharacterized protein	1	0	0	1723	0	0
UMAG_00650	related to Progesterone 5-beta-reductase	1	0	0	136	0	0
UMAG_00651	related to CDC23 - cell division control protein	2	0	0	442	0	0
UMAG_00654	probable ARL1 - ADP-ribosylation factor	1	0	0	467	0	0
UMAG_00660	golgi adaptor HA1/AP1 adaptin gamma subunit	5	0	0	322.2	0	0
UMAG_00666	uncharacterized protein	1	0	0	185	0	0
UMAG_00667	related to Pre-mRNA-splicing factor RBM22	2	0	0	365	0	0
UMAG_00692	uncharacterized protein	3	0	0	1272.67	0	0
UMAG_00693	uncharacterized protein	4	0	0	539.25	0	0
UMAG_00696	uncharacterized protein	3	0	0	350.333	0	0
UMAG_00702	uncharacterized protein	3	0	0	139.667	0	0
UMAG_00721	related to MAPKK kinase	4	0	0	903.5	0	0
UMAG_00722	uncharacterized protein	1	0	0	170	0	0
UMAG_00736	uncharacterized protein	5	0	0	352.2	0	0
UMAG_00755	uncharacterized protein	1	0	0	174	0	0
UMAG_00756	probable GDI1 - GDP dissociation inhibitor	1	0	0	198	0	0
UMAG_00760	related to ERG8 - phosphomevalonate kinase	1	0	0	112	0	0
UMAG_00763	uncharacterized protein	1	0	0	478	0	0
UMAG_00768	probable coatomer gamma-2 subunit	2	0	0	298.5	0	0
UMAG_00775	uncharacterized protein	5	0	0	128.2	0	0
UMAG_00776	uncharacterized protein	1	0	0	524	0	0
UMAG_00781	uncharacterized protein	1	0	0	1261	0	0
UMAG_00785	uncharacterized protein	1	0	0	197	0	0
UMAG_00786	uncharacterized protein	1	0	0	653	0	0
UMAG_00801	related to KOG1 - Subunit of TORC1, a rapamycin-sensitive complex involved in growth control	1	0	0	112	0	0
UMAG_00812	probable bifunctional purine biosynthetic protein ade1	3	0	0	550.667	0	0
UMAG_00813	uncharacterized protein	1	0	0	107	0	0
UMAG_00816	probable thiamine biosynthesis protein nmt1	1	0	0	724	0	0
UMAG_00823	uncharacterized protein	2	0	0	458.5	0	0
UMAG_00824	uncharacterized protein	3	0	0	337.333	0	0
UMAG_00825	uncharacterized protein	1	0	0	479	0	0
UMAG_00827	uncharacterized protein	1	0	0	1455	0	0
UMAG_00829	uncharacterized protein	1	0	0	850	0	0
UMAG_00830	uncharacterized protein	1	0	0	417	0	0
UMAG_00835	related to RRP3 - protein involved in rRNA processing	2	0	0	160.5	0	0
UMAG_00840	uncharacterized protein	2	0	0	184.5	0	0
UMAG_00842	probable aflatoxin efflux pump AFLT	1	0	0	319	0	0
UMAG_00844	succinate dehydrogenase [ubiquinone] iron-sulfur protein, mitochondrial precursor	1	0	0	256	0	0
UMAG_00871	related to TRL1 - tRNA ligase	1	0	0	290	0	0
UMAG_00875	uncharacterized protein	1	0	0	1037	0	0
UMAG_00887	uncharacterized protein	1	0	0	442	0	0
UMAG_00898	probable AFG3 - protease of the SEC18/CDC48/PAS1 family of ATPases (AAA)	1	0	0	120	0	0
UMAG_00907	related to cop9 complex subunit 3	2	0	0	232	0	0
UMAG_00927	uncharacterized protein	1	0	0	219	0	0
UMAG_00929	uncharacterized protein	1	0	0	167	0	0
UMAG_00935	probable MDR1 - Mac1p interacting protein	3	0	0	368.333	0	0
UMAG_00945	probable ARG6 - n-acetyl-gamma-glutamyl-phosphate reductase	1	0	0	142	0	0
UMAG_00952	related to RTS2 - Basic zinc-finger protein, involved in UV response and DNA replication	1	0	0	302	0	0
UMAG_00956	related to RAX1 - Protein involved in determination of budding patterns	2	0	0	183.5	0	0
UMAG_00958	uncharacterized protein	2	0	0	223.5	0	0
UMAG_00963	related to HST1 - silencing protein	1	0	0	174	0	0
UMAG_00966	related to RAD26 - DNA repair and recombination protein	2	0	0	875	0	0
UMAG_00968	uncharacterized protein	1	0	0	107	0	0
UMAG_00970	uncharacterized protein	1	0	0	125	0	0
UMAG_00990	related to RKM1 - SET-domain lysine-N-methyltransferase	1	0	0	103	0	0
UMAG_00996	uncharacterized protein	5	0	0	455.2	0	0
UMAG_01005	probable ATP citrate lyase subunit 1	1	0	0	348	0	0
UMAG_01006	uncharacterized protein	1	0	0	104	0	0
UMAG_01011	related to lariat-debranching enzyme	1	0	0	646	0	0
UMAG_01016	uncharacterized protein	1	0	0	102	0	0
UMAG_01030	uncharacterized protein	2	0	0	458	0	0
UMAG_01041	uncharacterized protein	1	0	0	173	0	0
UMAG_01047	uncharacterized protein	1	0	0	616	0	0
UMAG_01051	related to mfs-multidrug-resistance transporter	1	0	0	121	0	0
UMAG_01052	uncharacterized protein	1	0	0	126	0	0
UMAG_01067	probable KEM1 - 5`-3` exonuclease component of cytoplasmic processing (P) bodies	2	0	0	192	0	0
UMAG_01076	related to GRH1 - acetylated protein, involved in ER to Golgi transport	1	0	0	107	0	0
UMAG_01079	related to CHK1 - Serine/threonine kinase	4	0	0	176	0	0
UMAG_01083	uncharacterized protein	1	0	0	443	0	0
UMAG_01084	uncharacterized protein	1	0	0	577	0	0
UMAG_01085	probable RAD50 - DNA repair protein	1	0	0	246	0	0
UMAG_01089	related to nucleoporin	4	0	0	152	0	0
UMAG_01091	related to SAS10 - involved in silencing	1	0	0	125	0	0
UMAG_01096	related to TOM22 - mitochondrial outer membrane import receptor complex subunit	2	0	0	240.5	0	0
UMAG_01101	probable prefoldin subunit 5	2	0	0	391	0	0
UMAG_01123	related to IKI3 - Subunit of RNA polymerase II elongator histone acetyltransferase complex	4	0	0	546.25	0	0
UMAG_01129	uncharacterized protein	1	0	0	109	0	0
UMAG_01133	probable RPA135 - DNA-directed RNA polymerase I, 135 KD subunit	1	0	0	113	0	0
UMAG_01138	uncharacterized protein	1	0	0	226	0	0
UMAG_01139	related to MRM2 - mitochondrial rRNA methyl transferase	1	0	0	297	0	0
UMAG_01141	Diaphanous related Formin	6	0	0	263.667	0	0
UMAG_01143	related to chitin deacetylase precursor	1	0	0	847	0	0
UMAG_01146	uncharacterized protein	3	0	0	179	0	0
UMAG_01154	probable KRE2 - alpha-1,2-mannosyltransferase	1	0	0	318	0	0
UMAG_01162	related to golgi-specific brefeldin a-resistance guanine nucleotide exchange factor 1	1	0	0	138	0	0
UMAG_01163	uncharacterized protein	1	0	0	988	0	0
UMAG_01166	related to APG2 - required for sporulation	2	0	0	506.5	0	0
UMAG_01167	uncharacterized protein	3	0	0	706.667	0	0
UMAG_01172	probable SDH1 - succinate dehydrogenase (ubiquinone) flavoprotein precursor, mitochondrial	1	0	0	432	0	0
UMAG_01175	related to TRF4 - topoisomerase I-related protein	2	0	0	351	0	0
UMAG_01184	related to Rpc19 - DNA-directed RNA polymerases I and III, 18KD subunit	1	0	0	245	0	0
UMAG_01189	probable EFB1 - translation elongation factor eEF1beta	1	0	0	224	0	0
UMAG_01208	probable RAD6 - E2 ubiquitin-conjugating enzyme	1	0	0	164	0	0
UMAG_01214	uncharacterized protein	1	0	0	869	0	0
UMAG_01217	uncharacterized protein	1	0	0	724	0	0
UMAG_01229	uncharacterized protein	2	0	0	214.5	0	0
UMAG_01237	uncharacterized protein	1	0	0	191	0	0
UMAG_01241	uncharacterized protein	2	0	0	158	0	0
UMAG_01242	related to SRP101 - signal recognition particle receptor, alpha chain	1	0	0	149	0	0
UMAG_01264	uncharacterized protein	2	0	0	132.5	0	0
UMAG_01271	related to NAM8 - meiotic recombination protein	3	0	0	578.667	0	0
UMAG_01289	related to AXL2 - required for axial pattern of budding	2	0	0	234.5	0	0
UMAG_01295	uncharacterized protein	1	0	0	127	0	0
UMAG_01361	uncharacterized protein	1	0	0	637	0	0
UMAG_01371	related to RRN3 - RNA polymerase I specific transcription factor	1	0	0	150	0	0
UMAG_01372	related to nuclear GTPase	1	0	0	190	0	0
UMAG_01377	uncharacterized protein	2	0	0	791.5	0	0
UMAG_01382	uncharacterized protein	4	0	0	350.5	0	0
UMAG_01392	uncharacterized protein	1	0	0	1104	0	0
UMAG_01402	probable ARO2 - chorismate synthase	1	0	0	125	0	0
UMAG_01406	related to ERG25 - C-4 methyl sterol oxidase	2	0	0	285	0	0
UMAG_01411	uncharacterized protein	1	0	0	460	0	0
UMAG_01414	related to Ras-GTPase-activating protein binding protein 2	1	0	0	123	0	0
UMAG_01424	probable Cytochrome P450 monooxygenase/Phenylacetate hydroxylase	2	0	0	107	0	0
UMAG_01427	related to Crg1 protein (Putative arabinase)	1	0	0	834	0	0
UMAG_01429	related to high-affinity nickel transport protein nic1	1	0	0	975	0	0
UMAG_01432	related to N6-hydroxylysine acetyl transferase	1	0	0	183	0	0
UMAG_01435	related to MCH4 - monocarboxylate transporter	2	0	0	351.5	0	0
UMAG_01441	uncharacterized protein	2	0	0	178.5	0	0
UMAG_01442	uncharacterized protein	1	0	0	403	0	0
UMAG_01454	uncharacterized protein	3	0	0	373	0	0
UMAG_01458	probable DNA polymerase delta catalytic subunit	2	0	0	433	0	0
UMAG_01463	probable SUI2 - translation initiation factor eIF-2 alpha chain	2	0	0	239	0	0
UMAG_01464	uncharacterized protein	1	0	0	121	0	0
UMAG_01469	uncharacterized protein	1	0	0	111	0	0
UMAG_01475	uncharacterized protein	1	0	0	219	0	0
UMAG_01476	related to HXT1 - Low-affinity hexose facilitator	1	0	0	118	0	0
UMAG_01478	probable QCR2 - 40 kDa ubiquinol cytochrome-c reductase core protein 2	1	0	0	108	0	0
UMAG_01498	probable ERG4 - sterol C-24 reductase	1	0	0	554	0	0
UMAG_01507	uncharacterized protein	5	0	0	321.8	0	0
UMAG_01515	related to ECM4 - protein involved in cell wall biogenesis and architecture	2	0	0	486.5	0	0
UMAG_01524	uncharacterized protein	1	0	0	257	0	0
UMAG_01535	related to GET4 - protein with a role in insertion of tail-anchored proteins into the ER membrane	1	0	0	7470	0	0
UMAG_01553	uncharacterized protein	1	0	0	251	0	0
UMAG_01554	uncharacterized protein	1	0	0	339	0	0
UMAG_01556	related to transcriptional activator Mut3p	2	0	0	540	0	0
UMAG_01567	related to 2,5-diketo-D-gluconic acid reductase	2	0	0	205.5	0	0
UMAG_01578	related to cactin	3	0	0	315.667	0	0
UMAG_01584	uncharacterized protein	1	0	0	809	0	0
UMAG_01604	related to Endo-1,4-beta-mannosidase	1	0	0	353	0	0
UMAG_01605	related to cell cycle checkpoint protein RAD17	2	0	0	434.5	0	0
UMAG_01610	uncharacterized protein	1	0	0	133	0	0
UMAG_01615	uncharacterized protein	4	0	0	248.25	0	0
UMAG_01632	uncharacterized protein	1	0	0	1483	0	0
UMAG_01654	uncharacterized protein	1	0	0	259	0	0
UMAG_01657	uncharacterized protein	1	0	0	720	0	0
UMAG_01665	uncharacterized protein	3	0	0	280	0	0
UMAG_01671	related to YSC84 - protein involved in the organization of actin cytoskeleton	2	0	0	114	0	0
UMAG_01680	uncharacterized protein	1	0	0	104	0	0
UMAG_01683	uncharacterized protein	4	0	0	162	0	0
UMAG_01690	uncharacterized protein	1	0	0	212	0	0
UMAG_01695	uncharacterized protein	6	0	0	366.667	0	0
UMAG_01709	uncharacterized protein	1	0	0	576	0	0
UMAG_01711	related to Glucose dehydrogenase [acceptor] precursor	1	0	0	2747	0	0
UMAG_01712	related to AIM2 - cytoplasmic protein involved in mitochondrial function or organization	1	0	0	192	0	0
UMAG_01720	probable phosphomannomutase	1	0	0	226	0	0
UMAG_01732	probable DBP3 - putative RNA helicase required for pre-rRNA processing	1	0	0	577	0	0
UMAG_01739	uncharacterized protein	1	0	0	137	0	0
UMAG_01752	related to NNT1 - putative nicotinamide N-methyltransferase	1	0	0	206	0	0
UMAG_01757	uncharacterized protein	2	0	0	131.5	0	0
UMAG_01773	uncharacterized protein	2	0	0	912.5	0	0
UMAG_01783	related to Inosine-uridine preferring nucleoside hydrolase	3	0	0	522.333	0	0
UMAG_01796	effector family protein Eff1-1	1	0	0	956	0	0
UMAG_01804	tryptophan amino transferase (transaminase)	1	0	0	144	0	0
UMAG_01808	related to ERV2 - Flavin dependent sulfhydryl oxidase	1	0	0	121	0	0
UMAG_01824	uncharacterized protein	2	0	0	444.5	0	0
UMAG_01827	related to acid phosphatase ACP2 precursor	1	0	0	116	0	0
UMAG_01831	uncharacterized protein	1	0	0	103	0	0
UMAG_01833	related to Zinc finger DHHC domain containing protein 2	2	0	0	729.5	0	0
UMAG_01841	uncharacterized protein	4	0	0	249.5	0	0
UMAG_01852	related to Epoxide hydrolase 1	1	0	0	341	0	0
UMAG_01893	related to putative S-adenosylmethionine-dependent methyltransferase of the seven beta-strand family	2	0	0	164.5	0	0
UMAG_01896	related to PET191 - involved in assembly of cytochrome oxidase	1	0	0	143	0	0
UMAG_01898	related to endo-1,3(4)-beta-glucanase	1	0	0	201	0	0
UMAG_01932	related to PMS1 - DNA mismatch repair protein	1	0	0	416	0	0
UMAG_01935	probable methylglutaconyl-coa hydratase, mitochondrial precursor	3	0	0	295.667	0	0
UMAG_01954	uncharacterized protein	1	0	0	223	0	0
UMAG_01983	uncharacterized protein	1	0	0	154	0	0
UMAG_01985	uncharacterized protein	4	0	0	390.25	0	0
UMAG_01986	probable sterol carrier protein	4	0	0	397.75	0	0
UMAG_01991	uncharacterized protein	2	0	0	157	0	0
UMAG_01994	uncharacterized protein	1	0	0	579	0	0
UMAG_02008	related to TNA1 - high affinity nicotinic acid plasma membrane permease	2	0	0	242	0	0
UMAG_02011	uncharacterized protein	1	0	0	717	0	0
UMAG_02017	uncharacterized protein	1	0	0	101	0	0
UMAG_02019	probable Chitin deacetylase	4	0	0	246.5	0	0
UMAG_02028	related to acyl-coenzyme A oxidase 1, peroxisomal	2	0	0	572.5	0	0
UMAG_02031	uncharacterized protein	1	0	0	249	0	0
UMAG_02035	related to yellowish-green 1 (ayg1)	1	0	0	125	0	0
UMAG_02044	probable METHIONYL-TRNA SYNTHETASE, mitochondrial	2	0	0	121.5	0	0
UMAG_02062	related to multidrug resistance proteins	3	0	0	139	0	0
UMAG_02063	uncharacterized protein	1	0	0	958	0	0
UMAG_02066	uncharacterized protein	3	0	0	255.333	0	0
UMAG_02070	uncharacterized protein	1	0	0	225	0	0
UMAG_02089	related to nuclear protein bimA	4	0	0	476.25	0	0
UMAG_02093	uncharacterized protein	1	0	0	988	0	0
UMAG_02112	uncharacterized protein	1	0	0	235	0	0
UMAG_02117	uncharacterized protein	2	0	0	106.5	0	0
UMAG_02119	uncharacterized protein	1	0	0	740	0	0
UMAG_02140	effector family protein Eff1-10	2	0	0	116.5	0	0
UMAG_02149	uncharacterized protein	1	0	0	1159	0	0
UMAG_02154	related to amino-acid permease 2	1	0	0	107	0	0
UMAG_02157	uncharacterized protein	1	0	0	198	0	0
UMAG_02159	related to amino acid transport protein	1	0	0	126	0	0
UMAG_02192	uncharacterized protein	1	0	0	207	0	0
UMAG_02194	uncharacterized protein	1	0	0	462	0	0
UMAG_02198	uncharacterized protein	1	0	0	263	0	0
UMAG_02203	related to Na /H -exchanging protein	1	0	0	1398	0	0
UMAG_02207	uncharacterized protein	4	0	0	298.75	0	0
UMAG_02224	uncharacterized protein	1	0	0	234	0	0
UMAG_02225	uncharacterized protein	3	0	0	757.333	0	0
UMAG_02237	uncharacterized protein	1	0	0	108	0	0
UMAG_02244	related to ser/thr protein kinase	1	0	0	2950	0	0
UMAG_02245	probable SEC13 - protein transport protein	1	0	0	328	0	0
UMAG_02249	probable vacuolar protein sorting protein VpsB	3	0	0	329.667	0	0
UMAG_02259	uncharacterized protein	1	0	0	2342	0	0
UMAG_02280	uncharacterized protein	2	0	0	121.5	0	0
UMAG_02285	related to Na /H+ antiporter AnNHA1	2	0	0	158.5	0	0
UMAG_02296	uncharacterized protein	1	0	0	552	0	0
UMAG_02304	uncharacterized protein	1	0	0	169	0	0
UMAG_02310	uncharacterized protein	1	0	0	115	0	0
UMAG_02313	uncharacterized protein	1	0	0	638	0	0
UMAG_02337	uncharacterized protein	1	0	0	161	0	0
UMAG_02338	related to PEP12 syntaxin (T-SNARE), vacuolar	1	0	0	241	0	0
UMAG_02341	uncharacterized protein	1	0	0	174	0	0
UMAG_02344	related to translation initiation factor IF-2, mitochondrial	1	0	0	126	0	0
UMAG_02370	uncharacterized protein	1	0	0	1220	0	0
UMAG_02378	related to Protein transport protein Sec24C	1	0	0	159	0	0
UMAG_02382	a1-specific pheromone [mating factor a1]	1	0	0	135	0	0
UMAG_02387	related to oligopeptide transporter	1	0	0	416	0	0
UMAG_02404	related to CAC2 - component of the chromatin assembly complex	1	0	0	158	0	0
UMAG_02410	uncharacterized protein	2	0	0	308	0	0
UMAG_02419	uncharacterized protein	1	0	0	315	0	0
UMAG_02437	probable NADH2 dehydrogenase (ubiquinone)	2	0	0	621.5	0	0
UMAG_02438	protein required for clamp formation and pathogenic development	1	0	0	605	0	0
UMAG_02449	related to centromere binding factor 1	1	0	0	129	0	0
UMAG_02453	probable SOD2 - superoxide dismutase (Mn) precursor, mitochondrial	1	0	0	284	0	0
UMAG_02456	uncharacterized protein	5	0	0	208.4	0	0
UMAG_02464	related to ABC1 - ubiquinol--cytochrome-c reductase complex assembly protein	1	0	0	106	0	0
UMAG_02469	related to pre-mRNA splicing factor	1	0	0	136	0	0
UMAG_02472	uncharacterized protein	3	0	0	188.333	0	0
UMAG_02473	uncharacterized protein	1	0	0	515	0	0
UMAG_02476	related to coatomer delta subunit (delta-coat protein)	1	0	0	252	0	0
UMAG_02478	uncharacterized protein	2	0	0	136	0	0
UMAG_02481	uncharacterized protein	1	0	0	107	0	0
UMAG_02491	MERGED glyceraldehyde 3-phosphate dehydrogenase	1	0	0	401	0	0
UMAG_02492	uncharacterized protein	1	0	0	471	0	0
UMAG_02501	related to Pab1 dependent poly(A)-specific ribonuclease PAN3	1	0	0	178	0	0
UMAG_02523	related to Endoglucanase 1 precursor	1	0	0	275	0	0
UMAG_02528	related to PEX5 - peroxisomal targeting signal receptor	2	0	0	248.5	0	0
UMAG_02533	uncharacterized protein	2	0	0	373	0	0
UMAG_02537	uncharacterized protein	1	0	0	441	0	0
UMAG_02538	uncharacterized protein	2	0	0	124.5	0	0
UMAG_02546	related to translocation protein sec62	1	0	0	1044	0	0
UMAG_02553	related to MRPS5 - mitochondrial ribosomal protein, small subunit	2	0	0	379.5	0	0
UMAG_02555	uncharacterized protein	3	0	0	587.333	0	0
UMAG_02556	uncharacterized protein	5	0	0	635.8	0	0
UMAG_02565	uncharacterized protein	1	0	0	164	0	0
UMAG_02568	probable YCF1 - Vacuolar ABC transporter responsible for vacuolar sequestration of glutathione-S-conjugates	1	0	0	541	0	0
UMAG_02573	uncharacterized protein	3	0	0	236.667	0	0
UMAG_02578	related to Het-c heterokaryon incompatibility protein	2	0	0	206	0	0
UMAG_02587	related to SamB protein	1	0	0	122	0	0
UMAG_02591	related to Double-strand-break repair protein rad21	1	0	0	168	0	0
UMAG_02597	related to extracellular aspartic proteinase	1	0	0	129	0	0
UMAG_02603	related to Myosin heavy chain	3	0	0	135	0	0
UMAG_02609	uncharacterized protein	1	0	0	107	0	0
UMAG_02620	uncharacterized protein	1	0	0	115	0	0
UMAG_02631	uncharacterized protein	1	0	0	202	0	0
UMAG_02655	related to RNA binding motif protein	1	0	0	320	0	0
UMAG_02657	related to NMT1 - N-myristoyltransferase	3	0	0	164	0	0
UMAG_02690	uncharacterized protein	1	0	0	125	0	0
UMAG_02721	uncharacterized protein	2	0	0	265	0	0
UMAG_02722	uncharacterized protein	1	0	0	1222	0	0
UMAG_02733	related to SMI1 - beta-1,3-glucan synthesis protein	1	0	0	1634	0	0
UMAG_02736	related to SEC16 - COPII vesicle coat protein required for ER transport vesicle budding	1	0	0	114	0	0
UMAG_02740	probable Alpha-glucosidase precursor	2	0	0	301.5	0	0
UMAG_02741	related to CBK1 - Serine/threonine protein kinase involved in cell wall biosynthesis	2	0	0	861.5	0	0
UMAG_02750	related to quinic acid utilisation protein QUTG (inositol-1(or 4)-monophosphatase)	1	0	0	246	0	0
UMAG_02751	uncharacterized protein	2	0	0	868	0	0
UMAG_02753	uncharacterized protein	4	0	0	425	0	0
UMAG_02755	uncharacterized protein	1	0	0	360	0	0
UMAG_02757	uncharacterized protein	1	0	0	861	0	0
UMAG_02760	related to DNA polymerase epsilon subunit B	2	0	0	389	0	0
UMAG_02777	related to THO complex subunit 3	1	0	0	122	0	0
UMAG_02778	related to GCY1 - putative NADP( ) coupled glycerol dehydrogenase / uncharacterized protein	1	0	0	101	0	0
UMAG_02789	uncharacterized protein	2	0	0	438.5	0	0
UMAG_02791	related to GABA permease	1	0	0	234	0	0
UMAG_02794	related to 26S proteasome non-ATPase regulatory subunit 9	3	0	0	602	0	0
UMAG_02804	uncharacterized protein	1	0	0	103	0	0
UMAG_02809	probable galactose oxidase precursor	1	0	0	128	0	0
UMAG_02810	uncharacterized protein	1	0	0	341	0	0
UMAG_02813	uncharacterized protein	1	0	0	194	0	0
UMAG_02814	uncharacterized protein	1	0	0	879	0	0
UMAG_02816	uncharacterized protein	1	0	0	260	0	0
UMAG_02833	related to SEC66 - ER protein-translocation complex chain	3	0	0	581.333	0	0
UMAG_02836	uncharacterized protein	1	0	0	1124	0	0
UMAG_02844	uncharacterized protein	2	0	0	648.5	0	0
UMAG_02845	uncharacterized protein	3	0	0	193	0	0
UMAG_02850	uncharacterized protein	1	0	0	191	0	0
UMAG_02852	uncharacterized protein	1	0	0	1114	0	0
UMAG_02853	uncharacterized protein	1	0	0	176	0	0
UMAG_02854	uncharacterized protein	2	0	0	885	0	0
UMAG_02862	uncharacterized protein	1	0	0	611	0	0
UMAG_02868	probable ribosomal elongation factor EF-2	3	0	0	628.333	0	0
UMAG_02874	related to SGS1 - DNA helicase	3	0	0	337	0	0
UMAG_02878	uncharacterized protein	1	0	0	249	0	0
UMAG_02888	related to ADH6 - NADPH-dependent alcohol dehydrogenase	1	0	0	326	0	0
UMAG_02889	related to SEC9 - protein transport protein	1	0	0	1033	0	0
UMAG_02890	uncharacterized protein	1	0	0	139	0	0
UMAG_02891	uncharacterized protein	4	0	0	429.25	0	0
UMAG_02899	probable aconitase	2	0	0	435	0	0
UMAG_02911	related to UBP2 - ubiquitin-specific proteinase	2	0	0	189.5	0	0
UMAG_02913	related to TAN1 - putative tRNA acetyltransferase	2	0	0	178	0	0
UMAG_02917	uncharacterized protein	2	0	0	246.5	0	0
UMAG_02921	uncharacterized protein	1	0	0	235	0	0
UMAG_02938	uncharacterized protein	1	0	0	280	0	0
UMAG_02942	probable MET16 - 3`-phosphoadenylylsulfate reductase	1	0	0	105	0	0
UMAG_02948	uncharacterized protein	1	0	0	298	0	0
UMAG_02951	related to TOF1 - topoisomerase I interacting factor 1	1	0	0	461	0	0
UMAG_02954	uncharacterized protein	2	0	0	162.5	0	0
UMAG_02961	uncharacterized protein	1	0	0	515	0	0
UMAG_02962	related to OSH6 - member of an oxysterol-binding protein family	1	0	0	126	0	0
UMAG_02966	related to RPC37 - RNA polymerase III subunit C37	1	0	0	153	0	0
UMAG_02974	related to AUT4 - breakdown of autophagic vesicles inside the vacuole	2	0	0	376.5	0	0
UMAG_02979	related to HPM1 - AdoMet-dependent methyltransferase	1	0	0	232	0	0
UMAG_02980	probable dihydroxy-acid dehydratase	1	0	0	133	0	0
UMAG_02983	uncharacterized protein	1	0	0	105	0	0
UMAG_03001	uncharacterized protein	1	0	0	194	0	0
UMAG_03006	probable Aldo-keto reductase yakc [NADP ]	1	0	0	128	0	0
UMAG_03010	uncharacterized protein	2	0	0	150.5	0	0
UMAG_03017	uncharacterized protein	1	0	0	506	0	0
UMAG_03025	probable DNA mismatch repair protein MSH2	1	0	0	209	0	0
UMAG_03032	uncharacterized protein	5	0	0	238.4	0	0
UMAG_03036	uncharacterized protein	2	0	0	329	0	0
UMAG_03037	related to BOI1 - BEM1 protein-binding protein	1	0	0	119	0	0
UMAG_03044	uncharacterized protein	2	0	0	311	0	0
UMAG_03047	uncharacterized protein	1	0	0	234	0	0
UMAG_03049	related to neutral amino acid permease	1	0	0	604	0	0
UMAG_03057	related to tRNA pseudouridine synthase B	1	0	0	136	0	0
UMAG_03063	related to TRM2 - tRNA(m5U54)methyltransferase	1	0	0	547	0	0
UMAG_03065	uncharacterized protein	1	0	0	107	0	0
UMAG_03067	related to CDC33 - translation initiation factor eIF4E	3	0	0	530.333	0	0
UMAG_03070	related to Pre-mRNA cleavage complex II protein Clp1	1	0	0	349	0	0
UMAG_03079	related to TAF5 - TFIID and SAGA subunit	1	0	0	125	0	0
UMAG_03080	probable serine/threonine protein phosphatase PP1	2	0	0	383.5	0	0
UMAG_03090	uncharacterized protein	1	0	0	965	0	0
UMAG_03097	related to Mimitin, mitochondrial precursor	2	0	0	190.5	0	0
UMAG_03112	uncharacterized protein	1	0	0	145	0	0
UMAG_03113	uncharacterized protein	2	0	0	1304	0	0
UMAG_03122	related to beta-1,3-glucan binding protein	3	0	0	475	0	0
UMAG_03129	uncharacterized protein	1	0	0	377	0	0
UMAG_03136	uncharacterized protein	1	0	0	349	0	0
UMAG_03146	related to TIM54 (component of the mitochondrial TIM22 translocase)	3	0	0	420	0	0
UMAG_03150	uncharacterized protein	1	0	0	859	0	0
UMAG_03165	related to peroxisomal membrane protein pex13	2	0	0	464.5	0	0
UMAG_03171	related to GCN3 - translation initiation factor eIF2B, 34 KD, alpha subunit	1	0	0	101	0	0
UMAG_03194	uncharacterized protein	2	0	0	195	0	0
UMAG_03202	uncharacterized protein	1	0	0	767	0	0
UMAG_03252	probable 26S proteasome non-ATPase regulatory subunit p58	1	0	0	211	0	0
UMAG_03254	uncharacterized protein	2	0	0	469	0	0
UMAG_03262	related to Separin	2	0	0	271.5	0	0
UMAG_03264	probable xanthine dehydrogenase	2	0	0	976.5	0	0
UMAG_03273	related to Tip elongation aberrant protein 1	1	0	0	143	0	0
UMAG_03277	related to Ribonucleases P/MRP protein subunit POP1	1	0	0	118	0	0
UMAG_03282	related to MAK32 protein	2	0	0	758	0	0
UMAG_03283	uncharacterized protein	2	0	0	484.5	0	0
UMAG_03299	probable TPI1 - triose-phosphate isomerase	1	0	0	249	0	0
UMAG_03309	related to DOA1 - involved in ubiquitin-dependent proteolysis	3	0	0	230	0	0
UMAG_03313	effector family protein Eff1-3	1	0	0	800	0	0
UMAG_03314	effector family protein Eff1-4	3	0	0	615.333	0	0
UMAG_03315	serine/threonine protein kinase B-related Ukb1	4	0	0	115.25	0	0
UMAG_03327	uncharacterized protein	1	0	0	1171	0	0
UMAG_03349	uncharacterized protein	7	0	0	355.571	0	0
UMAG_03352	uncharacterized protein	1	0	0	426	0	0
UMAG_03356	probable ENO1 - enolase I (2-phosphoglycerate dehydratase)	1	0	0	1513	0	0
UMAG_03358	related to SNF1-related protein kinase KIN10	1	0	0	102	0	0
UMAG_03361	probable SEC26 - coatomer complex beta chain of secretory pathway vesicles	2	0	0	313	0	0
UMAG_03362	uncharacterized protein	1	0	0	156	0	0
UMAG_03368	uncharacterized protein	1	0	0	156	0	0
UMAG_03371	uncharacterized protein	1	0	0	146	0	0
UMAG_03372	MERGED uncharacterized protein(s)	2	0	0	647.5	0	0
UMAG_03379	uncharacterized protein	1	0	0	197	0	0
UMAG_03381	uncharacterized protein	1	0	0	644	0	0
UMAG_03382	related to 3-phytase A precursor	1	0	0	104	0	0
UMAG_03384	related to YHK8 - putative mediator of drug efflux	2	0	0	1316	0	0
UMAG_03386	uncharacterized protein	1	0	0	116	0	0
UMAG_03395	uncharacterized protein	1	0	0	571	0	0
UMAG_03398	related to transesterase	1	0	0	239	0	0
UMAG_03400	related to HNM1 - choline permease	2	0	0	1308	0	0
UMAG_03413	related to Acetate kinase	2	0	0	471.5	0	0
UMAG_03416	carbon source-regulated protein (putative arabinase)	1	0	0	175	0	0
UMAG_03421	related to NOC3 protein, required for maturation and intranuclear transport of pre-ribosomes	2	0	0	112	0	0
UMAG_03425	related to MET2 - homoserine O-acetyltransferase	3	0	0	438	0	0
UMAG_03466	uncharacterized protein	3	0	0	388	0	0
UMAG_03467	related to RSM7 - mitochondrial ribosomal protein, small subunit	1	0	0	531	0	0
UMAG_03474	related to TNA1 - high affinity nicotinic acid plasma membrane permease	3	0	0	935.333	0	0
UMAG_03475	probable PHO89 - Na /phosphate co-transporter	2	0	0	440	0	0
UMAG_03483	uncharacterized protein	1	0	0	339	0	0
UMAG_03493	related to MGE1 - heat shock protein - chaperone	1	0	0	239	0	0
UMAG_03498	related to CAF4 - CCR4 associated factor	1	0	0	419	0	0
UMAG_03505	related to SAC3 - leucine permease transcriptional regulator	1	0	0	317	0	0
UMAG_03513	uncharacterized protein	1	0	0	129	0	0
UMAG_03514	uncharacterized protein	1	0	0	241	0	0
UMAG_03520	uncharacterized protein	3	0	0	353.667	0	0
UMAG_03522	related to UGA4 - GABA permease - also involved in delta-aminolevulinate transport	4	0	0	358	0	0
UMAG_03523	probable aldehyde dehydrogenase	1	0	0	714	0	0
UMAG_03528	related to TGL2 - triacylglycerol lipase	1	0	0	102	0	0
UMAG_03532	uncharacterized protein	3	0	0	153.667	0	0
UMAG_03537	probable ornithine carbamoyltransferase precursor	1	0	0	1257	0	0
UMAG_03542	uncharacterized protein	2	0	0	792.5	0	0
UMAG_03544	related to SEC14 - phosphatidylinositol/phosphatidylcholine transfer protein	2	0	0	382	0	0
UMAG_03552	uncharacterized protein	2	0	0	699	0	0
UMAG_03558	uncharacterized protein	1	0	0	578	0	0
UMAG_03560	related to beta-1,3-glucan binding protein	1	0	0	241	0	0
UMAG_03568	related to regulatory protein alcR	2	0	0	726	0	0
UMAG_03585	uncharacterized protein	1	0	0	1267	0	0
UMAG_03586	uncharacterized protein	2	0	0	679.5	0	0
UMAG_03630	related to metalloprotease MEP1	1	0	0	1189	0	0
UMAG_03635	uncharacterized protein	1	0	0	117	0	0
UMAG_03655	related to VTC1 \FB subunit of the vacuolar transporter chaperone complex	1	0	0	579	0	0
UMAG_03676	related to RAD54 - DNA-dependent ATPase of the Snf2p family	1	0	0	662	0	0
UMAG_03678	uncharacterized protein	1	0	0	233	0	0
UMAG_03688	probable fatty alcohol oxidase	3	0	0	222	0	0
UMAG_03689	related to TAD2 - subunit of tRNA-specific adenosine-34 deaminase	1	0	0	111	0	0
UMAG_03690	probable purine permease	1	0	0	135	0	0
UMAG_03695	related to exonuclease GOR	1	0	0	303	0	0
UMAG_03714	related to lactose regulatory protein	1	0	0	393	0	0
UMAG_03722	related to conserved oligomeric Golgi complex component 2	1	0	0	151	0	0
UMAG_03729	related to para-aminobenzoic acid synthetase	1	0	0	140	0	0
UMAG_03737	related to long-chain-fatty-acid-CoA ligase	1	0	0	223	0	0
UMAG_03749	uncharacterized protein	1	0	0	1111	0	0
UMAG_03750	uncharacterized protein	1	0	0	1272	0	0
UMAG_03751	uncharacterized protein	1	0	0	441	0	0
UMAG_03752	uncharacterized protein	1	0	0	198	0	0
UMAG_03757	uncharacterized protein	1	0	0	187	0	0
UMAG_03758	b-type cyclin 1	2	0	0	272.5	0	0
UMAG_03760	related to Phosphatidylinositol-3,4,5-trisphosphate 3-phosphatase PTEN	2	0	0	266	0	0
UMAG_03770	uncharacterized protein	2	0	0	256	0	0
UMAG_03789	uncharacterized protein	1	0	0	531	0	0
UMAG_03797	uncharacterized protein	1	0	0	308	0	0
UMAG_03817	uncharacterized protein	2	0	0	498	0	0
UMAG_03819	uncharacterized protein	1	0	0	422	0	0
UMAG_03823	uncharacterized protein	1	0	0	644	0	0
UMAG_03841	related to IRE1 - protein kinase	1	0	0	106	0	0
UMAG_03843	uncharacterized protein	1	0	0	145	0	0
UMAG_03845	related to succinate dehydrogenase [ubiquinone] cytochrome b small subunit, mitochondrial precursor	2	0	0	202.5	0	0
UMAG_03853	related to NUP170 - nuclear pore protein	2	0	0	215.5	0	0
UMAG_03854	probable PDA1 - pyruvate dehydrogenase (lipoamide) alpha chain precursor	1	0	0	125	0	0
UMAG_03860	related to pepsinogen precursor	3	0	0	330.333	0	0
UMAG_03869	uncharacterized protein	1	0	0	113	0	0
UMAG_03871	uncharacterized protein	2	0	0	441.5	0	0
UMAG_03874	uncharacterized protein	3	0	0	484.667	0	0
UMAG_03881	related to Heat shock protein Hsp20	2	0	0	251.5	0	0
UMAG_03890	uncharacterized protein	3	0	0	501	0	0
UMAG_03892	probable ATP dependent RNA helicase of the DEAD-box family	1	0	0	108	0	0
UMAG_03897	related to OCA1 - Putative protein tyrosine phosphatase, required for cell cycle arrest in response to oxidative damage of DNA	3	0	0	483.333	0	0
UMAG_03906	uncharacterized protein	1	0	0	2059	0	0
UMAG_03908	related to TPO1 - Vacuolar polyamine-H+ antiporter	2	0	0	111.5	0	0
UMAG_03929	uncharacterized protein	1	0	0	327	0	0
UMAG_03941	related to Cyclophilin-16	1	0	0	112	0	0
UMAG_03947	probable carboxypeptidase 2	4	0	0	202.75	0	0
UMAG_03948	uncharacterized protein	2	0	0	658.5	0	0
UMAG_03959	probable t-complex-type molecular chaperone, epsilon subunit	1	0	0	145	0	0
UMAG_03969	related to nuclear envelope protein NEM1	2	0	0	342.5	0	0
UMAG_03970	uncharacterized protein	2	0	0	122	0	0
UMAG_03973	related to serine/threonine protein kinase	2	0	0	178.5	0	0
UMAG_03978	uncharacterized protein	1	0	0	108	0	0
UMAG_03987	related to BRN1 - protein required for chromosome condensation	1	0	0	106	0	0
UMAG_03995	related to JLP1 - Fe(II)-dependent sulfonate/alpha-ketoglutarate dioxygenase	1	0	0	679	0	0
UMAG_03997	related to MET1 - siroheme synthase	1	0	0	117	0	0
UMAG_04013	uncharacterized protein	1	0	0	105	0	0
UMAG_04027	uncharacterized protein	1	0	0	1335	0	0
UMAG_04042	uncharacterized protein	3	0	0	210.667	0	0
UMAG_04046	related to aldehyde dehydrogenase	2	0	0	162.5	0	0
UMAG_04056	probable SNQ2 - ABC transporter involved in multidrug resistance	3	0	0	229	0	0
UMAG_04071	uncharacterized protein	2	0	0	502	0	0
UMAG_04082	uncharacterized protein	1	0	0	351	0	0
UMAG_04093	uncharacterized protein	1	0	0	124	0	0
UMAG_04095	related to polyketide synthase	1	0	0	1760	0	0
UMAG_04096	uncharacterized protein	1	0	0	148	0	0
UMAG_04098	uncharacterized protein	1	0	0	688	0	0
UMAG_04100	uncharacterized protein	1	0	0	242	0	0
UMAG_04104	uncharacterized protein	1	0	0	126	0	0
UMAG_04105	related to Polyketide synthase	1	0	0	222	0	0
UMAG_04114	probable PHO8 - repressible alkaline phosphatase vacuolar	1	0	0	117	0	0
UMAG_04116	uncharacterized protein	1	0	0	200	0	0
UMAG_04118	uncharacterized protein	1	0	0	119	0	0
UMAG_04126	related to HEM4 - Uroporphyrinogen III synthase	1	0	0	1364	0	0
UMAG_04129	related to proliferation associated SNF2-like protein	1	0	0	136	0	0
UMAG_04135	uncharacterized protein	1	0	0	551	0	0
UMAG_04145	uncharacterized protein	1	0	0	227	0	0
UMAG_04148	related to MRPS28 - mitochondrial ribosomal protein, small subunit	3	0	0	387	0	0
UMAG_04152	probable YEF3 - translation elongation factor eEF3	3	0	0	2004	0	0
UMAG_04175	probable GCV2 - glycine decarboxylase P subunit	1	0	0	103	0	0
UMAG_04184	uncharacterized protein	1	0	0	184	0	0
UMAG_04185	uncharacterized protein	3	0	0	695.333	0	0
UMAG_04194	uncharacterized protein	1	0	0	270	0	0
UMAG_04203	uncharacterized protein	1	0	0	728	0	0
UMAG_04210	probable phytoene dehydrogenase	2	0	0	566.5	0	0
UMAG_04218	Kinesin-1 motor protein	2	0	0	125	0	0
UMAG_04220	chorismate mutase	1	0	0	741	0	0
UMAG_04224	related to Myosin-like protein NUF2	1	0	0	120	0	0
UMAG_04228	related to SSO1 - syntaxin-related protein	1	0	0	107	0	0
UMAG_04236	related to HEM14 - Protoporphyrinogen oxidase involved in heme biosynthetic pathway	1	0	0	121	0	0
UMAG_04244	related to MRP21 - mitochondrial ribosomal protein of the small subunit	1	0	0	341	0	0
UMAG_04257	uncharacterized protein	1	0	0	203	0	0
UMAG_04292	uncharacterized protein	2	0	0	133	0	0
UMAG_04293	related to ASG1 - activator of stress genes	1	0	0	112	0	0
UMAG_04299	related to PRT1 - translation initiation factor eIF3 subunit	4	0	0	235.25	0	0
UMAG_04305	probable AMS1 - alpha-mannosidase	1	0	0	415	0	0
UMAG_04308	uncharacterized protein	1	0	0	110	0	0
UMAG_04310	related to Peptidylprolyl isomerase domain and WD repeat-containing protein 1	1	0	0	445	0	0
UMAG_04324	probable POX1 - acyl-CoA oxidase	1	0	0	542	0	0
UMAG_04335	uncharacterized protein	4	0	0	236.5	0	0
UMAG_04345	probable vacuolar atp synthase subunit g (vma-10)	2	0	0	287	0	0
UMAG_04348	probable phenol 2-monooxygenase	4	0	0	300.25	0	0
UMAG_04354	uncharacterized protein	2	0	0	1103	0	0
UMAG_04365	related to SRM1 \FB nucleotide exchange factor	2	0	0	490	0	0
UMAG_04367	uncharacterized protein	1	0	0	772	0	0
UMAG_04370	uncharacterized protein	4	0	0	282	0	0
UMAG_04392	uncharacterized protein	1	0	0	163	0	0
UMAG_04402	related to MTO1 protein involved in mitochondrial tRNA modification	1	0	0	295	0	0
UMAG_04405	alpha-glucosidase II precursor	1	0	0	334	0	0
UMAG_04415	uncharacterized protein	1	0	0	273	0	0
UMAG_04424	uncharacterized protein	1	0	0	145	0	0
UMAG_04428	related to YFH1 - mitochondrial matrix iron chaperone	1	0	0	136	0	0
UMAG_04429	probable histidinol-phosphate transaminase	1	0	0	139	0	0
UMAG_04433	hydrophobin 3	1	0	0	102	0	0
UMAG_04443	related to translation activator GCN1	6	0	0	939.167	0	0
UMAG_04451	uncharacterized protein	2	0	0	181	0	0
UMAG_04461	probable PMR1 - secretory pathway Ca+ -transporting P-type ATPase	3	0	0	137.333	0	0
UMAG_04468	related to SPA2 protein	2	0	0	246.5	0	0
UMAG_04472	related to PXR1 - essential protein involved in rRNA and snoRNA maturation	1	0	0	106	0	0
UMAG_04480	related to ADH2 - alcohol dehydrogenase II	2	0	0	522.5	0	0
UMAG_04481	related to ADH2 - Alcohol dehydrogenase II	2	0	0	556	0	0
UMAG_04486	uncharacterized protein	1	0	0	121	0	0
UMAG_04489	probable MAS6 - mitochondrial inner membrane import translocase subunit	1	0	0	765	0	0
UMAG_04499	uncharacterized protein	1	0	0	112	0	0
UMAG_04503	related to Alpha-N-acetylgalactosaminidase precursor	2	0	0	257.5	0	0
UMAG_04506	uncharacterized protein	1	0	0	104	0	0
UMAG_04523	low affinity ammonium transporter	5	0	0	220.8	0	0
UMAG_04528	uncharacterized protein	1	0	0	110	0	0
UMAG_04533	uncharacterized protein	2	0	0	586	0	0
UMAG_04539	related to POS5 - Mitochondrial NADH kinase	2	0	0	179.5	0	0
UMAG_04559	uncharacterized protein	1	0	0	372	0	0
UMAG_04560	uncharacterized protein	2	0	0	158	0	0
UMAG_04563	related to nuclear matrix protein p84	1	0	0	120	0	0
UMAG_04573	probable nucleolar rRNA processing protein GAR1	1	0	0	242	0	0
UMAG_04593	uncharacterized protein	1	0	0	131	0	0
UMAG_04609	uncharacterized protein	1	0	0	126	0	0
UMAG_04613	related to APP1 - Actin Patch Protein	1	0	0	576	0	0
UMAG_04614	uncharacterized protein	5	0	0	1728.4	0	0
UMAG_04622	probable AMD1 - AMP deaminase	1	0	0	193	0	0
UMAG_04628	uncharacterized protein	4	0	0	241.5	0	0
UMAG_04630	related to MUS81 - endonuclease involved in DNA repair and replication fork stability	3	0	0	425.333	0	0
UMAG_04641	related to PRC1 - carboxypeptidase y, serine-type protease	4	0	0	506.5	0	0
UMAG_04655	uncharacterized protein	1	0	0	1124	0	0
UMAG_04669	related to DNA ligase I	2	0	0	1467.5	0	0
UMAG_04674	related to YBT1 - Vacuolar, full-size ABC protein transporting bile acids	2	0	0	221.5	0	0
UMAG_04681	uncharacterized protein	1	0	0	2217	0	0
UMAG_04689	uncharacterized protein	2	0	0	508	0	0
UMAG_04693	uncharacterized protein	1	0	0	744	0	0
UMAG_04697	related to LYS2 \FB alpha aminoadipate reductase	1	0	0	128	0	0
UMAG_04698	uncharacterized protein	2	0	0	839.5	0	0
UMAG_04702	related to CYT2 - holocytochrome-c1 synthase	3	0	0	361	0	0
UMAG_04703	probable phosphomannomutase	1	0	0	341	0	0
UMAG_04722	related to Rpb4 - 16 kD subunit of DNA-directed RNA polymerase II	2	0	0	378	0	0
UMAG_04750	uncharacterized protein	2	0	0	373	0	0
UMAG_04758	related to Peptidyl-prolyl cis-trans isomerase	1	0	0	126	0	0
UMAG_04761	related to SET protein (Protein phosphatase 2A inhibitor)	1	0	0	814	0	0
UMAG_04767	related to GIM4 - Gim complex component (prefoldin subunit 2)	1	0	0	111	0	0
UMAG_04771	related to KHA1 - Putative K /H+ antiporter	1	0	0	317	0	0
UMAG_04772	uncharacterized protein	2	0	0	508.5	0	0
UMAG_04775	related to SNP1 - U1 small nuclear ribonucleoprotein	1	0	0	108	0	0
UMAG_04790	uncharacterized protein	2	0	0	115.5	0	0
UMAG_04798	uncharacterized protein	5	0	0	335	0	0
UMAG_04801	related to Glutathione S-transferase II	1	0	0	291	0	0
UMAG_04811	related to ADP1 - ABC transporter	2	0	0	1051.5	0	0
UMAG_04815	uncharacterized protein	1	0	0	544	0	0
UMAG_04818	related to CBP3 - mitochondrial protein required for assembly of cytochrome bc1 complex	1	0	0	181	0	0
UMAG_04831	probable MGM101 - mitochondrial genome maintenance protein	1	0	0	115	0	0
UMAG_04847	uncharacterized protein	1	0	0	235	0	0
UMAG_04856	related to KEI1 - component of inositol phosphorylceramide synthase	2	0	0	150.5	0	0
UMAG_04865	related to DID4 - class E vacuolar-protein sorting and endocytosis factor	2	0	0	209	0	0
UMAG_04878	related to MDN1 - Huge dynein-related AAA-type ATPase (midasin)	5	0	0	851.8	0	0
UMAG_04886	related to HOL1 protein (member of major facilitator superfamily)	1	0	0	894	0	0
UMAG_04888	uncharacterized protein	1	0	0	363	0	0
UMAG_04889	related to beta-1,3-glucan binding protein	3	0	0	1793	0	0
UMAG_04897	related to Endo-1,4-beta-xylanase	1	0	0	169	0	0
UMAG_04909	related to carbon repressor protein 1	1	0	0	104	0	0
UMAG_04911	uncharacterized protein	1	0	0	763	0	0
UMAG_04912	uncharacterized protein	1	0	0	119	0	0
UMAG_04915	probable Major allergen Mal f 1 precursor	2	0	0	1159	0	0
UMAG_04947	uncharacterized protein	2	0	0	158.5	0	0
UMAG_04950	related to cyclin dependent kinase C	2	0	0	577	0	0
UMAG_04959	related to BCH1 - Protein involved in transport at the trans-Golgi	4	0	0	455.5	0	0
UMAG_04961	uncharacterized protein	2	0	0	131	0	0
UMAG_04964	related to VMS1 - component of a Cdc48p-complex involved in protein quality control	2	0	0	169	0	0
UMAG_04974	uncharacterized protein	1	0	0	219	0	0
UMAG_04980	uncharacterized protein	2	0	0	327.5	0	0
UMAG_04984	uncharacterized protein	4	0	0	897.5	0	0
UMAG_04985	probable ORM1 - unfolded protein response protein	2	0	0	264.5	0	0
UMAG_04990	uncharacterized protein	2	0	0	441.5	0	0
UMAG_04991	related to Serine/threonine protein kinase	2	0	0	937.5	0	0
UMAG_04998	uncharacterized protein	3	0	0	217	0	0
UMAG_05002	related to 7alpha-cephem-methoxylase P8 chain	1	0	0	137	0	0
UMAG_05007	uncharacterized protein	1	0	0	925	0	0
UMAG_05009	uncharacterized protein	2	0	0	299.5	0	0
UMAG_05013	related to caffeine-induced death protein 1 Cid1	1	0	0	396	0	0
UMAG_05019	probable SAM2 - S-adenosylmethionine synthetase 2	1	0	0	344	0	0
UMAG_05031	probable ribosomal protein L10a.e, cytosolic	1	0	0	169	0	0
UMAG_05039	related to GTPase activating protein	6	0	0	551.167	0	0
UMAG_05057	uncharacterized protein	2	0	0	206.5	0	0
UMAG_05058	uncharacterized protein	1	0	0	265	0	0
UMAG_05063	uncharacterized protein	4	0	0	887.5	0	0
UMAG_05065	related to SPT23 - suppressor of TY retrotransposon	1	0	0	919	0	0
UMAG_05069	related to short-chain dehydrogenase/reductase	1	0	0	1330	0	0
UMAG_05070	uncharacterized protein	1	0	0	1089	0	0
UMAG_05074	probable Cytochrome P450 monooxygenase/Phenylacetate hydroxylase	2	0	0	164	0	0
UMAG_05079	probable CTP1 - Mitochondrial citrate transporter - member of the mitochondrial carrier (MCF) family	1	0	0	146	0	0
UMAG_05091	MERGED probable SUI3 - translation initiation factor eIF2 beta subunit	1	0	0	146	0	0
UMAG_05095	uncharacterized protein	1	0	0	189	0	0
UMAG_05097	related to secreted aspartic protease 2	1	0	0	768	0	0
UMAG_05104	uncharacterized protein	2	0	0	663.5	0	0
UMAG_05111	probable tyrosyl-tRNA synthetase, mitochondrial precursor	1	0	0	378	0	0
UMAG_05124	uncharacterized protein	1	0	0	339	0	0
UMAG_05131	probable Acetoacetyl-CoA synthetase	2	0	0	297	0	0
UMAG_05137	probable 40S ribosomal protein s0	1	0	0	107	0	0
UMAG_05138	uncharacterized protein	1	0	0	129	0	0
UMAG_05152	uncharacterized protein	4	0	0	273.75	0	0
UMAG_05158	related to Nucleoporin nup189 (SonB)	5	0	0	1101.8	0	0
UMAG_05162	probable ADE6 - phosphoribosylformyl glycinamidine synthetase	2	0	0	513	0	0
UMAG_05166	related to FUN30 - protein important for chromosome integrity and segregation	1	0	0	117	0	0
UMAG_05167	uncharacterized protein	1	0	0	277	0	0
UMAG_05173	related to DnaJ homolog subfamily C member 3	1	0	0	145	0	0
UMAG_05174	uncharacterized protein	1	0	0	150	0	0
UMAG_05199	related to VPS53 - subunit of VP51-54 complex, required for protein sorting	3	0	0	212.667	0	0
UMAG_05206	related to GEF1 protein	1	0	0	4210	0	0
UMAG_05210	uncharacterized protein	2	0	0	988	0	0
UMAG_05212	related to YPT31 - GTP-binding protein of the rab family	3	0	0	162.333	0	0
UMAG_05216	related to IKS1 - putative serine/threonine kinase	5	0	0	178.2	0	0
UMAG_05222	uncharacterized protein	2	0	0	391.5	0	0
UMAG_05239	related to NAD-dependent deacetylase sirtuin type 4	1	0	0	101	0	0
UMAG_05252	probable nadp-dependent mannitol dehydrogenase	3	0	0	584.333	0	0
UMAG_05256	uncharacterized protein	1	0	0	137	0	0
UMAG_05261	MAP kinase pathway-interacting protein	4	0	0	323.25	0	0
UMAG_05265	uncharacterized protein	1	0	0	553	0	0
UMAG_05276	uncharacterized protein	1	0	0	163	0	0
UMAG_05285	related to phosphoprotein phosphatase (serine/threonine specific protein phosphatase)	1	0	0	385	0	0
UMAG_05300	uncharacterized protein	1	0	0	102	0	0
UMAG_05302	uncharacterized protein	1	0	0	733	0	0
UMAG_05308	uncharacterized protein	1	0	0	133	0	0
UMAG_05312	uncharacterized protein	1	0	0	764	0	0
UMAG_05319	uncharacterized protein	1	0	0	284	0	0
UMAG_05327	uncharacterized protein	4	0	0	425.25	0	0
UMAG_05335	related to Protein C20orf43	3	0	0	139	0	0
UMAG_05338	related to transcription factor MBP1	4	0	0	645.75	0	0
UMAG_05345	uncharacterized protein	1	0	0	104	0	0
UMAG_05350	uncharacterized protein	3	0	0	811	0	0
UMAG_05356	uncharacterized protein	1	0	0	722	0	0
UMAG_05361	related to Laccase I precursor	1	0	0	608	0	0
UMAG_05370	uncharacterized protein	1	0	0	107	0	0
UMAG_05371	uncharacterized protein	3	0	0	806.333	0	0
UMAG_05377	uncharacterized protein	1	0	0	120	0	0
UMAG_05384	uncharacterized protein	1	0	0	794	0	0
UMAG_05389	uncharacterized protein	1	0	0	457	0	0
UMAG_05399	uncharacterized protein	1	0	0	628	0	0
UMAG_05401	uncharacterized protein	2	0	0	200.5	0	0
UMAG_05410	related to RTF1 - subunit of the RNA polymerase II-associated Paf1 complex	1	0	0	343	0	0
UMAG_05414	probable aflatoxin efflux pump AFLT	1	0	0	130	0	0
UMAG_05417	related to F-box/WD40 repeat protein 7	3	0	0	450.333	0	0
UMAG_05420	related to vacuolar transport protein ESP1	1	0	0	133	0	0
UMAG_05429	related to Cleavage and polyadenylation specificity factor	1	0	0	807	0	0
UMAG_05444	uncharacterized protein	1	0	0	272	0	0
UMAG_05447	related to SWA2 - Auxilin-like protein involved in vesicular transport	3	0	0	999.667	0	0
UMAG_05458	related to CCH1 - Calcium channel (alpha subunit)	1	0	0	110	0	0
UMAG_05459	uncharacterized protein	1	0	0	714	0	0
UMAG_05466	uncharacterized protein	2	0	0	1291.5	0	0
UMAG_05470	related to Hsp90 co-chaperone Cdc37	1	0	0	149	0	0
UMAG_05472	related to nascent polypeptide-associated complex alpha chain	1	0	0	133	0	0
UMAG_05475	uncharacterized protein	3	0	0	472	0	0
UMAG_05486	uncharacterized protein	2	0	0	293.5	0	0
UMAG_05493	uncharacterized protein	3	0	0	148	0	0
UMAG_05494	related to secretory pathway protein (exocyst complex protein Sec15)	1	0	0	102	0	0
UMAG_05503	related to vacuolar ATP synthase subunit H	1	0	0	224	0	0
UMAG_05509	related to RRP1 - involved in processing rRNA precursor species to mature rRNAs	1	0	0	1123	0	0
UMAG_05517	uncharacterized protein	1	0	0	186	0	0
UMAG_05547	related to Alpha-1,2 glucosyltransferase ALG10	1	0	0	104	0	0
UMAG_05549	probable myo-inositol 1-phosphate synthase (MIPS)	1	0	0	556	0	0
UMAG_05567	probable ATG8 - essential for autophagy	1	0	0	447	0	0
UMAG_05572	related to PCH2 - putative ATPase	1	0	0	494	0	0
UMAG_05591	uncharacterized protein	2	0	0	384	0	0
UMAG_05595	probable VTC1 - protein controls Sec18p/NSF-dependent priming of SNAREs and HOPS	1	0	0	697	0	0
UMAG_05601	uncharacterized protein	2	0	0	247	0	0
UMAG_05605	uncharacterized protein	1	0	0	110	0	0
UMAG_05606	probable BNA1 - 3-hydroxyanthranilic acid dioxygenase	1	0	0	150	0	0
UMAG_05614	related to Acetyltransferase, GNAT family	2	0	0	193.5	0	0
UMAG_05617	related to Lipase/esterase	1	0	0	496	0	0
UMAG_05619	related to ERG25 - C-4 methyl sterol oxidase	2	0	0	192	0	0
UMAG_05621	uncharacterized protein	1	0	0	117	0	0
UMAG_05624	uncharacterized protein	2	0	0	382.5	0	0
UMAG_05626	uncharacterized protein	1	0	0	754	0	0
UMAG_05633	uncharacterized protein	1	0	0	943	0	0
UMAG_05635	uncharacterized protein	2	0	0	892.5	0	0
UMAG_05640	probable RET3 - coatomer complex zeta chain	1	0	0	314	0	0
UMAG_05647	related to cation diffusion facilitator 10	1	0	0	101	0	0
UMAG_05648	uncharacterized protein	1	0	0	833	0	0
UMAG_05683	probable NIP7 - required for efficient 60S ribosome subunit biogenesis	1	0	0	110	0	0
UMAG_05688	related to SRP102 \FB signal recognition particle receptor beta subunit	1	0	0	1111	0	0
UMAG_05706	uncharacterized protein	7	0	0	446.143	0	0
UMAG_05709	probable GPI8 - GPI-anchor transamidase	1	0	0	335	0	0
UMAG_05714	related to ERB1 - Protein required for maturation of the 25S and 5.8S ribosomal RNAs	3	0	0	318.333	0	0
UMAG_05715	related to ACT1 - actin	1	0	0	106	0	0
UMAG_05724	uncharacterized protein	1	0	0	142	0	0
UMAG_05726	related to RIO Kinase 1	3	0	0	506.333	0	0
UMAG_05732	related to phytochrome	2	0	0	882.5	0	0
UMAG_05737	related to ASI1 - putative integral membrane E3 ubiquitin ligase	1	0	0	103	0	0
UMAG_05742	uncharacterized protein	2	0	0	817	0	0
UMAG_05748	uncharacterized protein	1	0	0	207	0	0
UMAG_05749	uncharacterized protein	3	0	0	130	0	0
UMAG_05750	uncharacterized protein	4	0	0	645.75	0	0
UMAG_05774	related to metalloprotease MEP1	2	0	0	718	0	0
UMAG_05777	related to PRM10 - Pheromone-regulated protein, proposed to be involved in mating	1	0	0	128	0	0
UMAG_05792	related to Chitin deacetylase precursor	2	0	0	719.5	0	0
UMAG_05804	Cys(2)His(2) zinc finger transcriptional activator	1	0	0	2560	0	0
UMAG_05833	related to ACT1 - Actin	2	0	0	337.5	0	0
UMAG_05841	related to calcium-binding mitochondrial carrier protein	1	0	0	143	0	0
UMAG_05849	uncharacterized protein	2	0	0	240	0	0
UMAG_05856	uncharacterized protein	2	0	0	579	0	0
UMAG_05861	related to FET5 - multicopper oxidase	3	0	0	456.667	0	0
UMAG_05863	related to SMT3 ubiquitin-like protein	1	0	0	101	0	0
UMAG_05869	probable carnitine/acyl carnitine carrier	1	0	0	216	0	0
UMAG_05890	related to RSM24 - mitochondrial ribosomal protein of the small subunit	1	0	0	704	0	0
UMAG_05899	uncharacterized protein	1	0	0	171	0	0
UMAG_05901	related to BOS1 - vesicle specific SNAP receptor	1	0	0	127	0	0
UMAG_05908	uncharacterized protein	3	0	0	428.667	0	0
UMAG_05911	uncharacterized protein	2	0	0	119	0	0
UMAG_05917	related to Deoxyribodipyrimidine photolyase	3	0	0	673.667	0	0
UMAG_05921	related to DUS3 - member of dihydrouridine synthase family	1	0	0	119	0	0
UMAG_05922	related to RMD8 - Cytosolic protein required for sporulation	1	0	0	267	0	0
UMAG_05923	probable 2-deoxy-D-gluconate 3-dehydrogenase	1	0	0	254	0	0
UMAG_05931	uncharacterized protein	1	0	0	326	0	0
UMAG_05936	uncharacterized protein	3	0	0	255.333	0	0
UMAG_05938	related to Pirin	1	0	0	114	0	0
UMAG_05942	related to monocarboxylate permease	1	0	0	838	0	0
UMAG_05944	uncharacterized protein	1	0	0	238	0	0
UMAG_05947	related to DCG1 - involved in nitrogen-catabolite metabolism	1	0	0	128	0	0
UMAG_05948	uncharacterized protein	2	0	0	954.5	0	0
UMAG_05951	related to ABC transporter family members	1	0	0	351	0	0
UMAG_05953	uncharacterized protein	2	0	0	442	0	0
UMAG_05958	probable maltose permease (MalP)	1	0	0	112	0	0
UMAG_05959	uncharacterized protein	1	0	0	517	0	0
UMAG_05964	related to esterase	1	0	0	667	0	0
UMAG_05966	uncharacterized protein	1	0	0	201	0	0
UMAG_05972	probable Maltose permease	1	0	0	108	0	0
UMAG_05976	uncharacterized protein	2	0	0	141	0	0
UMAG_05981	related to TPO1 - Vacuolar polyamine-H+ antiporter	2	0	0	458.5	0	0
UMAG_05984	probable glutamate dehydrogenase, NAD( )-specific	1	0	0	456	0	0
UMAG_05989	related to 3-oxoadipate enol-lactone hydrolase	2	0	0	339	0	0
UMAG_05991	probable PAP1 - poly(A) polymerase	2	0	0	161	0	0
UMAG_05992	related to ENT3 - cytoskeletal adaptor	1	0	0	140	0	0
UMAG_06008	GTP-binding protein, required for biogenesis of mitochondria	1	0	0	110	0	0
UMAG_06022	related to RIB7 - HTP reductase	1	0	0	631	0	0
UMAG_06027	probable HTS1 - histidine--tRNA ligase, mitochondrial	3	0	0	208	0	0
UMAG_06038	uncharacterized protein	2	0	0	151.5	0	0
UMAG_06046	uncharacterized protein	1	0	0	121	0	0
UMAG_06064	uncharacterized protein	1	0	0	480	0	0
UMAG_06065	related to MET12 - methylenetetrahydrofolate reductase	3	0	0	217	0	0
UMAG_06068	uncharacterized protein	1	0	0	2339	0	0
UMAG_06071	related to Para-nitrobenzyl esterase	2	0	0	563	0	0
UMAG_06075	related to beta-glucosidase	2	0	0	574.5	0	0
UMAG_06077	uncharacterized protein	2	0	0	3055	0	0
UMAG_06083	related to Aromatic-L-amino-acid decarboxylase	1	0	0	204	0	0
UMAG_06084	uncharacterized protein	1	0	0	2559	0	0
UMAG_06107	related to casein kinase II beta subunit (regulator of circadian clock protein FRQ)	2	0	0	286	0	0
UMAG_06121	uncharacterized protein	1	0	0	459	0	0
UMAG_06139	related to zinc transporter	1	0	0	117	0	0
UMAG_06146	uncharacterized protein	1	0	0	1283	0	0
UMAG_06156	probable RPO31 - DNA-directed RNA polymerase III, 160 KD subunit	3	0	0	267	0	0
UMAG_06159	probable HEM12 - uroporphyrinogen decarboxylase	3	0	0	283	0	0
UMAG_06165	uncharacterized protein	1	0	0	266	0	0
UMAG_06180	Mig2-4	1	0	0	895	0	0
UMAG_06181	Mig2-5	2	0	0	370	0	0
UMAG_06190	related to Chitinase	1	0	0	119	0	0
UMAG_06195	related to EMG1 - Protein required for ribosome biogenesis	2	0	0	307	0	0
UMAG_06218	uncharacterized protein	1	0	0	200	0	0
UMAG_06223	uncharacterized protein	1	0	0	661	0	0
UMAG_06239	related to phosphatidylinositol 3-phosphate 5-kinase	3	0	0	911.333	0	0
UMAG_06248	uncharacterized protein	1	0	0	869	0	0
UMAG_06266	uncharacterized protein	1	0	0	107	0	0
UMAG_06275	related to AGE2 - ADP-ribosylation factor and GTPase activating protein effector	4	0	0	387.75	0	0
UMAG_06280	related to J kappa-recombination signal binding protein	2	0	0	108.5	0	0
UMAG_06290	uncharacterized protein	2	0	0	134.5	0	0
UMAG_06315	uncharacterized protein	1	0	0	648	0	0
UMAG_06323	probable translation initiation factor eIF3	3	0	0	462	0	0
UMAG_06332	endoglucanase 1 precursor (egl1)	4	0	0	640.25	0	0
UMAG_06350	probable endo-1,4-beta-xylanase A precursor	1	0	0	383	0	0
UMAG_06351	uncharacterized protein	1	0	0	370	0	0
UMAG_06358	uncharacterized protein	1	0	0	149	0	0
UMAG_06374	related to GRE2 - methylglyoxal reductase (NADPH-dependent)	1	0	0	451	0	0
UMAG_06378	uncharacterized protein	3	0	0	193.667	0	0
UMAG_06389	uncharacterized protein	2	0	0	111	0	0
UMAG_06393	related to YOP1 - Ypt-interacting protein	1	0	0	142	0	0
UMAG_06397	related to CWC21 - protein involved in RNA splicing by the spliceosome	2	0	0	237.5	0	0
UMAG_06405	related to AMME syndrome candidate gene 1 protein	1	0	0	103	0	0
UMAG_06406	related to Peripheral-type benzodiazepine receptor	1	0	0	154	0	0
UMAG_06412	related to Paxillin	5	0	0	205	0	0
UMAG_06414	related to Polyketide synthase	4	0	0	238	0	0
UMAG_06418	related to polyketide synthase	1	0	0	1026	0	0
UMAG_06425	uncharacterized protein	2	0	0	892	0	0
UMAG_06429	uncharacterized protein	2	0	0	376.5	0	0
UMAG_06433	K, P-type ATPase	1	0	0	222	0	0
UMAG_06450	cAMP-dependent protein kinase type II regulatory chain	3	0	0	236	0	0
UMAG_06454	related to Mannose-6-phosphate isomerase	2	0	0	124.5	0	0
UMAG_06467	Ustilagic Acid glycosyl transferase	1	0	0	121	0	0
UMAG_06477	uncharacterized protein	1	0	0	184	0	0
UMAG_06489	uncharacterized protein	1	0	0	1132	0	0
UMAG_06493	uncharacterized protein	1	0	0	427	0	0
UMAG_06500	uncharacterized protein	1	0	0	337	0	0
UMAG_06506	uncharacterized protein	1	0	0	106	0	0
UMAG_10006	related to SCJ1 protein	2	0	0	307.5	0	0
UMAG_10012	uncharacterized protein	1	0	0	784	0	0
UMAG_10013	related to l-gulonolactone oxidase	1	0	0	335	0	0
UMAG_10017	related to ICE2 - integral ER membrane protein with type-III transmembrane domains	2	0	0	719	0	0
UMAG_10033	related to SPT5 - transcription elongation protein	4	0	0	313	0	0
UMAG_10041	uncharacterized protein	2	0	0	419	0	0
UMAG_10045	uncharacterized protein	2	0	0	188	0	0
UMAG_10048	related to COX8 - cytochrome-c oxidase chain VIII	1	0	0	126	0	0
UMAG_10053	related to carbonic anhydrase	1	0	0	127	0	0
UMAG_10056	related to serine/threonine-protein kinase	1	0	0	470	0	0
UMAG_10057	probable G10 protein	1	0	0	107	0	0
UMAG_10060	related to YIH1	2	0	0	117.5	0	0
UMAG_10075	related to ubiquitin related modifier URM1	2	0	0	417	0	0
UMAG_10087	uncharacterized protein	3	0	0	824.333	0	0
UMAG_10089	related to muconate cycloisomerase / uncharacterized protein	1	0	0	909	0	0
UMAG_10115	uncharacterized protein	1	0	0	432	0	0
UMAG_10116	uncharacterized protein	3	0	0	249.667	0	0
UMAG_10127	probable 60s ribosomal protein L21-A	1	0	0	272	0	0
UMAG_10130	related to regulator of nonsense transcripts 1	2	0	0	148.5	0	0
UMAG_10144	related to Sulfite oxidase	1	0	0	127	0	0
UMAG_10145	p21-activated kinase	1	0	0	178	0	0
UMAG_10148	uncharacterized protein	1	0	0	1770	0	0
UMAG_10159	related to transcription activator amyR	5	0	0	220.6	0	0
UMAG_10162	related to Transformer-2 protein homolog	1	0	0	118	0	0
UMAG_10175	probable sphingosine-1-phosphate lyase	1	0	0	217	0	0
UMAG_10177	guanine nucleotide-binding protein alpha-1 subunit	2	0	0	382	0	0
UMAG_10180	related to ATP17 - ATP synthase complex, subunit f	1	0	0	255	0	0
UMAG_10184	uncharacterized protein	1	0	0	190	0	0
UMAG_10201	uncharacterized protein	1	0	0	789	0	0
UMAG_10202	uncharacterized protein	1	0	0	509	0	0
UMAG_10208	uncharacterized protein	1	0	0	438	0	0
UMAG_10213	probable H -transporting ATP synthase alpha chain, mitochondrial	1	0	0	459	0	0
UMAG_10214	uncharacterized protein	2	0	0	301	0	0
UMAG_10215	related to SAF1 - protein involved in proteasome-dependent degradation	1	0	0	382	0	0
UMAG_10219	related to 3-dehydroshikimate dehydratase	1	0	0	130	0	0
UMAG_10220	uncharacterized protein	2	0	0	355.5	0	0
UMAG_10225	related to Glia maturation factor, beta	2	0	0	226	0	0
UMAG_10236	probable RPS11B - ribosomal protein S11B	1	0	0	113	0	0
UMAG_10237	related to CDC7 - protein kinase	1	0	0	122	0	0
UMAG_10243	related to DNA-damage inducible protein 2	1	0	0	290	0	0
UMAG_10251	uncharacterized protein	1	0	0	196	0	0
UMAG_10257	related to inner mitochondrial membrane peptidase 2	1	0	0	166	0	0
UMAG_10262	uncharacterized protein	1	0	0	591	0	0
UMAG_10276	inosine 5`-monophosphate dehydrogenase	1	0	0	185	0	0
UMAG_10283	related to MTD1 - methylenetetrahydrofolate dehydrogenase (NAD )	3	0	0	321	0	0
UMAG_10295	related to LYS2 - L-aminoadipate-semialdehyde dehydrogenase, large subunit	2	0	0	231	0	0
UMAG_10297	related to pre-mrna splicing factor 18	1	0	0	138	0	0
UMAG_10298	uncharacterized protein	2	0	0	323	0	0
UMAG_10302	uncharacterized protein	1	0	0	166	0	0
UMAG_10325	uncharacterized protein	2	0	0	672	0	0
UMAG_10334	probable 40S ribosomal protein S3	1	0	0	144	0	0
UMAG_10343	uncharacterized protein	1	0	0	166	0	0
UMAG_10350	related to transport protein USO1	5	0	0	447.8	0	0
UMAG_10353	related to OCA1 - putative protein tyrosine phosphatase	1	0	0	522	0	0
UMAG_10369	related to COQ3 - enzyme of ubiquinone (coenzyme Q) biosynthesis	1	0	0	190	0	0
UMAG_10370	related to YJU3 \FB monoglyceride lipase	1	0	0	311	0	0
UMAG_10371	related to LST8 - required for transport of permeases from the golgi to the plasma membrane	1	0	0	437	0	0
UMAG_10374	related to TIM11 - subunit E of the dimeric form of mitochondrial F1F0-ATPase	1	0	0	556	0	0
UMAG_10376	uncharacterized protein	1	0	0	113	0	0
UMAG_10377	uncharacterized protein	1	0	0	229	0	0
UMAG_10380	uncharacterized protein	1	0	0	112	0	0
UMAG_10386	uncharacterized protein	3	0	0	458	0	0
UMAG_10392	uncharacterized protein	1	0	0	139	0	0
UMAG_10397	probable ATP2 - F1F0-ATPase complex, F1 beta subunit	2	0	0	310.5	0	0
UMAG_10403	uncharacterized protein	1	0	0	527	0	0
UMAG_10410	probable HAS1 - helicase associated with Set1p	1	0	0	141	0	0
UMAG_10415	related to hypercellular protein (hypa)	4	0	0	270	0	0
UMAG_10418	uncharacterized protein	1	0	0	172	0	0
UMAG_10419	chitinase	1	0	0	114	0	0
UMAG_10429	probable DNA-dependent RNA polymerase II RPB140 (RPB2)	1	0	0	499	0	0
UMAG_10433	probable Rpo26 - 18kD subunit of DNA-directed RNA polymerases I, II, III	1	0	0	267	0	0
UMAG_10441	probable synaptobrevin (v-SNARE) homolog present on post-Golgi vesicles	2	0	0	310.5	0	0
UMAG_10448	probable clathrin assembly protein AP47	3	0	0	246	0	0
UMAG_10467	related to RAD16 - nucleotide excision repair protein	1	0	0	242	0	0
UMAG_10474	uncharacterized protein	2	0	0	447	0	0
UMAG_10479	uncharacterized protein	1	0	0	118	0	0
UMAG_10483	related to SPS19 \FB peroxisomal 2,4-dienoyl-CoA reductase	2	0	0	189	0	0
UMAG_10488	uncharacterized protein	1	0	0	248	0	0
UMAG_10491	uncharacterized protein	1	0	0	123	0	0
UMAG_10493	related to aminopeptidase	1	0	0	593	0	0
UMAG_10501	uncharacterized protein	1	0	0	209	0	0
UMAG_10511	uncharacterized protein	2	0	0	294	0	0
UMAG_10515	uncharacterized protein	1	0	0	209	0	0
UMAG_10524	related to TIF4631 - mRNA cap-binding protein (eIF4F), 150K subunit	1	0	0	157	0	0
UMAG_10530	uncharacterized protein	1	0	0	903	0	0
UMAG_10536	related to FPR2 - FK506/rapamycin-binding protein of the ER	1	0	0	141	0	0
UMAG_10575	uncharacterized protein	1	0	0	176	0	0
UMAG_10598	probable nucleoside-diphosphate kinase	1	0	0	146	0	0
UMAG_10603	uncharacterized protein	2	0	0	681.5	0	0
UMAG_10605	probable ADH3 - alcohol dehydrogenase III	2	0	0	921.5	0	0
UMAG_10626	uncharacterized protein	1	0	0	521	0	0
UMAG_10629	uncharacterized protein	1	0	0	145	0	0
UMAG_10635	uncharacterized protein	1	0	0	118	0	0
UMAG_10640	uncharacterized protein	2	0	0	464.5	0	0
UMAG_10649	uncharacterized protein	1	0	0	144	0	0
UMAG_10652	related to DCD1 - deoxycytidylate deaminase	1	0	0	321	0	0
UMAG_10665	related to acyl-CoA dehydrogenase	2	0	0	168	0	0
UMAG_10667	related to SPN1 - Spt6-interacting putative elongation factor	3	0	0	248.333	0	0
UMAG_10668	related to Shuttle craft protein	1	0	0	633	0	0
UMAG_10669	uncharacterized protein	4	0	0	1092	0	0
UMAG_10672	uncharacterized protein	1	0	0	106	0	0
UMAG_10675	uncharacterized protein	1	0	0	999	0	0
UMAG_10684	uncharacterized protein	1	0	0	276	0	0
UMAG_10686	uncharacterized protein	1	0	0	124	0	0
UMAG_10692	uncharacterized protein	1	0	0	392	0	0
UMAG_10693	uncharacterized protein	1	0	0	121	0	0
UMAG_10696	related to AHA1 - stress-regulated cochaperone	2	0	0	180	0	0
UMAG_10705	cyclin-dependent kinase 1	1	0	0	116	0	0
UMAG_10714	uncharacterized protein	1	0	0	148	0	0
UMAG_10718	chitin synthase 1	1	0	0	126	0	0
UMAG_10719	uncharacterized protein	1	0	0	106	0	0
UMAG_10723	uncharacterized protein	1	0	0	106	0	0
UMAG_10731	related to PEX19 - required for biogenesis of peroxisomes (peroxin)	1	0	0	145	0	0
UMAG_10739	uncharacterized protein	1	0	0	443	0	0
UMAG_10750	uncharacterized protein	3	0	0	540.333	0	0
UMAG_10756	uncharacterized protein	1	0	0	419	0	0
UMAG_10763	uncharacterized protein	1	0	0	565	0	0
UMAG_10766	related to TRM112 - subunit of tRNA methyltransferase complex	1	0	0	167	0	0
UMAG_10771	related to RRP40 - protein involved in ribosomal RNA processing, component of the exosome complex	1	0	0	164	0	0
UMAG_10784	related to DUG2 - putative di- and tri-peptidase	2	0	0	389	0	0
UMAG_10790	probable phosphoribosyl-5-aminoimidazole carboxylase	3	0	0	299	0	0
UMAG_10793	uncharacterized protein	1	0	0	304	0	0
UMAG_10804	probable KGD2 - dihydrolipoyl transsuccinylase component of the alpha-ketoglutarate dehydrogenase complex	1	0	0	461	0	0
UMAG_10809	uncharacterized protein	1	0	0	236	0	0
UMAG_10813	uncharacterized protein	1	0	0	144	0	0
UMAG_10821	uncharacterized protein	3	0	0	137.333	0	0
UMAG_10823	uncharacterized protein	1	0	0	107	0	0
UMAG_10824	related to Beta3 protein (Ruby)	1	0	0	159	0	0
UMAG_10838	uncharacterized protein	3	0	0	221.333	0	0
UMAG_10848	uncharacterized protein	1	0	0	214	0	0
UMAG_10850	related to KIC1 - ser/thr protein kinase that interacts with Cdc31p	1	0	0	322	0	0
UMAG_10851	uncharacterized protein	2	0	0	324	0	0
UMAG_10852	related to MET30 - involved in regulation of sulfur assimilation genes and cell cycle progression	2	0	0	420.5	0	0
UMAG_10855	related to MKK1 - MAP kinase kinase	1	0	0	1297	0	0
UMAG_10859	related to UV-induced protein uvi15	1	0	0	167	0	0
UMAG_10870	related to Glucose-6-phosphate 1-epimerase	1	0	0	941	0	0
UMAG_10871	uncharacterized protein	1	0	0	114	0	0
UMAG_10878	uncharacterized protein	2	0	0	440.5	0	0
UMAG_10879	uncharacterized protein	1	0	0	129	0	0
UMAG_10882	probable peptidyl-prolyl cis-trans isomerase (C-terminal fragment)	1	0	0	278	0	0
UMAG_10889	related to RCY1 - F-box protein involved in recycling plasma membrane proteins	7	0	0	239	0	0
UMAG_10892	related to 3'-->5' exonuclease and endonuclease	1	0	0	370	0	0
UMAG_10901	probable polyubiquitin	2	0	0	682	0	0
UMAG_10908	probable OPT1 - High-affinity glutathione transporter	1	0	0	111	0	0
UMAG_10915	probable PRP2 - RNA-dependent ATPase of DEAH box family	1	0	0	139	0	0
UMAG_10929	uncharacterized protein	1	0	0	1161	0	0
UMAG_10934	related to Protein scd2/ral3	2	0	0	229.5	0	0
UMAG_10939	uncharacterized protein	2	0	0	619	0	0
UMAG_10940	related to ROT1 - molecular chaperone in the endoplasmic reticulum	2	0	0	127	0	0
UMAG_10945	uncharacterized protein	2	0	0	314	0	0
UMAG_10949	uncharacterized protein (N-terminal fragment)	1	0	0	191	0	0
UMAG_10951	uncharacterized protein	1	0	0	1879	0	0
UMAG_10966	related to JSN1 - RNA-binding protein (pumilio family)	1	0	0	472	0	0
UMAG_10970	related to Sno-type pyridoxine vitamin B6 biosynthetic protein SNO1	1	0	0	123	0	0
UMAG_10983	uncharacterized protein	1	0	0	164	0	0
UMAG_11022	related to SRY1 - 3-hydroxyaspartate dehydratase	1	0	0	380	0	0
UMAG_11023	related to FMC1 - mitochondrial matrix protein, required for assembly of F1F0 ATP synthase	1	0	0	104	0	0
UMAG_11031	uncharacterized protein	2	0	0	192	0	0
UMAG_11034	uncharacterized protein	1	0	0	101	0	0
UMAG_11041	related to serine/threonine-protein kinase	5	0	0	589.6	0	0
UMAG_11052	uncharacterized protein	1	0	0	525	0	0
UMAG_11062	uncharacterized protein	1	0	0	155	0	0
UMAG_11071	uncharacterized protein	2	0	0	134.5	0	0
UMAG_11072	uncharacterized protein	1	0	0	963	0	0
UMAG_11073	uncharacterized protein	1	0	0	124	0	0
UMAG_11074	related to SMC5 - Structural maintenance of chromosomes, required for cell viability	1	0	0	123	0	0
UMAG_11082	uncharacterized protein	1	0	0	437	0	0
UMAG_11086	related to KES1 - Member of an oxysterol-binding protein family	1	0	0	309	0	0
UMAG_11093	uncharacterized protein	3	0	0	348	0	0
UMAG_11105	related to nitrate transporter	1	0	0	341	0	0
UMAG_11111	related to Ascorbate oxidase precursor	4	0	0	363	0	0
UMAG_11125	probable URA6 - uridine-monophosphate kinase	1	0	0	136	0	0
UMAG_11133	uncharacterized protein	1	0	0	169	0	0
UMAG_11134	related to Yippee protein	1	0	0	437	0	0
UMAG_11147	uncharacterized protein	3	0	0	346.333	0	0
UMAG_11150	related to Uracil permease	1	0	0	1108	0	0
UMAG_11165	uncharacterized protein	1	0	0	158	0	0
UMAG_11166	uncharacterized protein	1	0	0	451	0	0
UMAG_11189	uncharacterized protein	1	0	0	113	0	0
UMAG_11205	probable YPT6 - GTP-binding protein of the rab family	1	0	0	123	0	0
UMAG_11206	uncharacterized protein	1	0	0	113	0	0
UMAG_11218	uncharacterized protein	2	0	0	360.5	0	0
UMAG_11231	probable bifunctional protein (related to glutathione S-transferase/ probable histidinol dehydrogenase)	4	0	0	237	0	0
UMAG_11237	uncharacterized protein	2	0	0	529	0	0
UMAG_11245	related to FRE6 - Ferric reductase	2	0	0	275.5	0	0
UMAG_11248	uncharacterized protein	1	0	0	950	0	0
UMAG_11250	Mig2-3	1	0	0	191	0	0
UMAG_11251	uncharacterized protein	1	0	0	355	0	0
UMAG_11262	related to YKE2 - Gim complex component	1	0	0	311	0	0
UMAG_11263	uncharacterized protein (C-terminal fragment)	3	0	0	242.667	0	0
UMAG_11269	uncharacterized protein	3	0	0	479.667	0	0
UMAG_11273	probable PIM1 - ATP-dependent protease, mitochondrial	2	0	0	118	0	0
UMAG_11274	uncharacterized protein	1	0	0	462	0	0
UMAG_11277	uncharacterized protein	1	0	0	468	0	0
UMAG_11278	probable PHO88 - involved in phosphate transport	1	0	0	444	0	0
UMAG_11296	related to calmodulin-dependent protein kinase	1	0	0	323	0	0
UMAG_11304	uncharacterized protein	1	0	0	233	0	0
UMAG_11305	uncharacterized protein	1	0	0	457	0	0
UMAG_11310	uncharacterized protein	1	0	0	389	0	0
UMAG_11317	related to RER2 - cis-prenyltransferase	1	0	0	161	0	0
UMAG_11318	probable N-terminal acetyltransferase complex subunit ARD1	1	0	0	152	0	0
UMAG_11325	related to VPS17 - vacuolar protein sorting-associated protein	2	0	0	812	0	0
UMAG_11326	uncharacterized protein	3	0	0	1180.67	0	0
UMAG_11327	probable SEC27 - coatomer complex beta subunit	1	0	0	358	0	0
UMAG_11330	related to O-methyltransferase	1	0	0	136	0	0
UMAG_11335	uncharacterized protein	2	0	0	266.5	0	0
UMAG_11337	related to fumarylacetoacetate hydrolase	1	0	0	101	0	0
UMAG_11352	related to neutral ceramidase	1	0	0	104	0	0
UMAG_11353	probable beta-succinyl CoA synthetase precursor	1	0	0	121	0	0
UMAG_11355	related to DAD4 - outer kinetochore protein (part of Dam1 complex)	2	0	0	493	0	0
UMAG_11367	uncharacterized protein	1	0	0	1161	0	0
UMAG_11376	uncharacterized protein	1	0	0	549	0	0
UMAG_11381	uncharacterized protein	1	0	0	177	0	0
UMAG_11403	uncharacterized protein	1	0	0	177	0	0
UMAG_11415	uncharacterized protein	1	0	0	245	0	0
UMAG_11420	uncharacterized protein	1	0	0	405	0	0
UMAG_11423	uncharacterized protein	1	0	0	381	0	0
UMAG_11428	probable NAM7 - nonsense-mediated mRNA decay protein, ATP-dependent RNA helicase	1	0	0	122	0	0
UMAG_11438	uncharacterized protein	2	0	0	412.5	0	0
UMAG_11440	uncharacterized protein	1	0	0	100	0	0
UMAG_11443	uncharacterized protein	1	0	0	1070	0	0
UMAG_11459	uncharacterized protein	2	0	0	150	0	0
UMAG_11461	probable porphobilinogen synthase	1	0	0	512	0	0
UMAG_11467	uncharacterized protein	1	0	0	127	0	0
UMAG_11474	related to Tumor susceptibility gene 101 protein	2	0	0	557.5	0	0
UMAG_11476	related to Guanyl nucleotide exchange factor Sql2	5	0	0	275.4	0	0
UMAG_11478	uncharacterized protein	1	0	0	198	0	0
UMAG_11489	uncharacterized protein	1	0	0	711	0	0
UMAG_11496	related to Tyrosyl-tRNA synthetase	2	0	0	211.5	0	0
UMAG_11498	probable RPL4A - ribosomal protein L4-A	1	0	0	251	0	0
UMAG_11511	related to YRA1 - RNA annealing protein	1	0	0	164	0	0
UMAG_11513	uncharacterized protein	1	0	0	390	0	0
UMAG_11514	probable High-affinity glucose transporter	1	0	0	464	0	0
UMAG_11517	uncharacterized protein	1	0	0	148	0	0
UMAG_11519	probable 50s ribosomal protein L33	1	0	0	135	0	0
UMAG_11525	Protein phosphatase 2A	1	0	0	144	0	0
UMAG_11528	related to AIF1 - mitochondrial cell death effector	1	0	0	271	0	0
UMAG_11534	probable CYT1 - cytochrome c1, heme protein	1	0	0	106	0	0
UMAG_11537	probable RPL15A 60S large subunit ribosomal protein L15.e	1	0	0	512	0	0
UMAG_11572	related to Rab geranylgeranyltransferase alpha subunit	1	0	0	108	0	0
UMAG_11574	related to Carboxymuconolactone decarboxylase	1	0	0	211	0	0
UMAG_11577	probable eukaryotic translation initiation factor eIF-3	1	0	0	482	0	0
UMAG_11578	probable PRE6 - 20S proteasome subunit (alpha4)	1	0	0	195	0	0
UMAG_11583	related to NADH2 dehydrogenase (ubiquinone) complex I 13K-A chain precursor	1	0	0	582	0	0
UMAG_11588	related to copper transport protein	1	0	0	507	0	0
UMAG_11591	related to SSP120 - secretory protein	3	0	0	203.333	0	0
UMAG_11596	related to CSR1 - phosphatidylinositol transfer protein	1	0	0	153	0	0
UMAG_11597	uncharacterized protein	1	0	0	486	0	0
UMAG_11603	related to RPS0B - 40S ribosomal protein p40 homolog B	1	0	0	1968	0	0
UMAG_11606	uncharacterized protein	1	0	0	1781	0	0
UMAG_11608	uncharacterized protein	1	0	0	300	0	0
UMAG_11620	related to CSL4 - exosome core component	1	0	0	125	0	0
UMAG_11631	uncharacterized protein	2	0	0	273	0	0
UMAG_11634	related to KAP114 - Member of the karyopherin-beta family, nuclear import	1	0	0	230	0	0
UMAG_11635	probable UBC6 - E2 ubiquitin-conjugating enzyme	2	0	0	290.5	0	0
UMAG_11636	related to vacuolar protein sorting 16	1	0	0	460	0	0
UMAG_11639	uncharacterized protein	1	0	0	1313	0	0
UMAG_11641	uncharacterized protein	1	0	0	1619	0	0
UMAG_11644	probable GLR1 - glutathione reductase (NADPH)	1	0	0	128	0	0
UMAG_11648	uncharacterized protein	3	0	0	239	0	0
UMAG_11649	related to D-amino acid oxidase	3	0	0	283.667	0	0
UMAG_11650	related to Oxidoreductase	2	0	0	354.5	0	0
UMAG_11651	related to Betaine lipid synthase	1	0	0	122	0	0
UMAG_11658	HMG-box protein Hmg3	1	0	0	203	0	0
UMAG_11665	related to XPA binding protein	2	0	0	601	0	0
UMAG_11667	probable MTR4 - involved in nucleocytoplasmic transport of mRNA	1	0	0	106	0	0
UMAG_11683	uncharacterized protein	1	0	0	101	0	0
UMAG_11689	related to SOF1 - involved in 18S pre-rRNA production	1	0	0	112	0	0
UMAG_11691	uncharacterized protein	2	0	0	148.5	0	0
UMAG_11692	probable centractin (ro-4)	1	0	0	421	0	0
UMAG_11694	related to EMC4 - member of a transmembrane complex required for efficient folding of proteins in the ER	1	0	0	167	0	0
UMAG_11695	related to 2-epi-5-epi-valiolone synthase	2	0	0	232.5	0	0
UMAG_11705	related to TAF12 - subunit of TFIID and SAGA complexes	3	0	0	145.333	0	0
UMAG_11708	related to DTD1 - D-Tyr-tRNA(Tyr) deacylase activity	1	0	0	161	0	0
UMAG_11719	probable ribosomal protein S4.e, cytosolic	1	0	0	368	0	0
UMAG_11734	probable NOP1 - fibrillarin	1	0	0	127	0	0
UMAG_11736	uncharacterized protein	2	0	0	210	0	0
UMAG_11738	related to syntaxin binding protein 1	2	0	0	120	0	0
UMAG_11740	uncharacterized protein	1	0	0	343	0	0
UMAG_11750	probable RNR1 - ribonucleoside-diphosphate reductase large subunit	3	0	0	235	0	0
UMAG_11753	uncharacterized protein	1	0	0	110	0	0
UMAG_11754	uncharacterized protein (C-terminal fragment)	1	0	0	1065	0	0
UMAG_11763	related to acetylxylan esterase	2	0	0	231.5	0	0
UMAG_11766	uncharacterized protein	1	0	0	131	0	0
UMAG_11770	related to SEE1 - probable lysine methyltransferase	1	0	0	112	0	0
UMAG_11773	uncharacterized protein	1	0	0	498	0	0
UMAG_11774	uncharacterized protein	1	0	0	171	0	0
UMAG_11777	related to QDR2 \FB multidrug transporter of the major facilitator superfamily	1	0	0	406	0	0
UMAG_11778	uncharacterized protein	1	0	0	121	0	0
UMAG_11789	uncharacterized protein	1	0	0	519	0	0
UMAG_11806	uncharacterized protein	4	0	0	214.25	0	0
UMAG_11809	uncharacterized protein	1	0	0	381	0	0
UMAG_11812	Cytochrome P450 enzyme invovled in Glycolipid production	1	0	0	125	0	0
UMAG_11825	uncharacterized protein	4	0	0	176.75	0	0
UMAG_11843	uncharacterized protein	1	0	0	703	0	0
UMAG_11858	uncharacterized protein	3	0	0	352	0	0
UMAG_11859	probable HIS3 - imidazoleglycerol-phosphate dehydratase	1	0	0	247	0	0
UMAG_11863	uncharacterized protein	1	0	0	115	0	0
UMAG_11865	uncharacterized protein	1	0	0	178	0	0
UMAG_11866	probable U5 snRNP-specific 40 kD protein (novel WD-40 repeat protein)	2	0	0	132.5	0	0
UMAG_11874	uncharacterized protein (C-terminal fragment)	1	0	0	433	0	0
UMAG_11886	uncharacterized protein	3	0	0	260.333	0	0
UMAG_11892	probable PHO85 - cyclin-dependent protein kinase	1	0	0	262	0	0
UMAG_11901	related to Lactamase, beta 2	1	0	0	136	0	0
UMAG_11907	uncharacterized protein	5	0	0	380.8	0	0
UMAG_11908	related to cathepsin d (lysosomal aspartyl protease)	1	0	0	122	0	0
UMAG_11911	probable Polyubiquitin protein	1	0	0	114	0	0
UMAG_11916	probable MRPL31 - mitochondrial ribosomal protein, large subunit	1	0	0	157	0	0
UMAG_11919	related to NADP-dependent malic enzyme	2	0	0	418	0	0
UMAG_11931	uncharacterized protein	1	0	0	149	0	0
UMAG_11935	uncharacterized protein	1	0	0	108	0	0
UMAG_11941	related to VPS36 protein, involved in vacuolar protein sorting	1	0	0	1024	0	0
UMAG_11954	related to neutral amino acid permease	4	0	0	240.25	0	0
UMAG_11961	uncharacterized protein	1	0	0	284	0	0
UMAG_11962	probable ERG24 - C-14 sterol reductase	1	0	0	348	0	0
UMAG_11964	uncharacterized protein	2	0	0	111.5	0	0
UMAG_11967	uncharacterized protein	3	0	0	261.667	0	0
UMAG_11969	uncharacterized protein	4	0	0	278	0	0
UMAG_11976	uncharacterized protein	1	0	0	102	0	0
UMAG_11978	uncharacterized protein	1	0	0	119	0	0
UMAG_11982	related to ASG1 - activator of stress genes	2	0	0	224.5	0	0
UMAG_11983	probable Pre-mRNA splicing factor ini1	1	0	0	126	0	0
UMAG_11985	related to TPM2 - tropomyosin, isoform 2	1	0	0	110	0	0
UMAG_12008	related to TRA1 - component of the Ada-Spt transcriptional regulatory complex (N-terminal fragment)	4	0	0	727.25	0	0
UMAG_12019	related to RLR1 - Subunit of the THO complex (C-terminal fragment)	1	0	0	130	0	0
UMAG_12021	uncharacterized protein	1	0	0	135	0	0
UMAG_12022	uncharacterized protein	1	0	0	509	0	0
UMAG_12025	uncharacterized protein	5	0	0	640.8	0	0
UMAG_12030	uncharacterized protein	1	0	0	1336	0	0
UMAG_12032	related to ATP-dependent DNA helicase RecQ	2	0	0	352.5	0	0
UMAG_12043	uncharacterized protein	1	0	0	682	0	0
UMAG_12048	probable FOL2 - GTP cyclohydrolase I	1	0	0	232	0	0
UMAG_12068	related to N-acetylglucosaminyltransferase (C-terminal fragment)	1	0	0	141	0	0
UMAG_12092	uncharacterized protein	1	0	0	132	0	0
UMAG_12096	uncharacterized protein	1	0	0	266	0	0
UMAG_12098	uncharacterized protein	1	0	0	106	0	0
UMAG_12104	related to Cobalamin synthesis protein	1	0	0	424	0	0
UMAG_12106	related to Tripeptidyl-peptidase II	1	0	0	158	0	0
UMAG_12110	probable COX11 - cytochrome-c oxidase assembly protein	1	0	0	168	0	0
UMAG_12116	uncharacterized protein	3	0	0	716.667	0	0
UMAG_12126	uncharacterized protein	2	0	0	117.5	0	0
UMAG_12128	uncharacterized protein	2	0	0	169	0	0
UMAG_12129	related to Tubulin-specific chaperone A	1	0	0	177	0	0
UMAG_12136	related to SEY1 - GTPase with a role in ER morphology	1	0	0	134	0	0
UMAG_12144	uncharacterized protein	1	0	0	514	0	0
UMAG_12150	related to magnesium-dependent acid phosphatase	1	0	0	1999	0	0
UMAG_12159	uncharacterized protein	3	0	0	318	0	0
UMAG_12166	related to SPC1 - signal peptidase 10.8 kDa subunit	1	0	0	198	0	0
UMAG_12187	uncharacterized protein	3	0	0	704	0	0
UMAG_12188	uncharacterized protein	1	0	0	211	0	0
UMAG_12190	uncharacterized protein	1	0	0	250	0	0
UMAG_12191	uncharacterized protein	1	0	0	125	0	0
UMAG_12195	uncharacterized protein	1	0	0	161	0	0
UMAG_12199	related to decapping enzyme	1	0	0	122	0	0
UMAG_12210	related to HUT1 - involved in UDP-galactose transport to the Golgi lumen	2	0	0	450.5	0	0
UMAG_12214	uncharacterized protein	1	0	0	545	0	0
UMAG_12232	related to mitochondrial seryl-tRNA synthetases	4	0	0	347.25	0	0
UMAG_12233	uncharacterized protein	1	0	0	299	0	0
UMAG_12235	uncharacterized protein	1	0	0	281	0	0
UMAG_12236	probable NADP( )-dependent dehydrogenase acting on 3-hydroxy acids	1	0	0	102	0	0
UMAG_12243	related to swi/snf-related matrix-associated actin-dependent regulator of chromatin, subfamily c, member 1	1	0	0	179	0	0
UMAG_12253	uncharacterized protein	1	0	0	251	0	0
UMAG_12255	uncharacterized protein	2	0	0	309	0	0
UMAG_12261	related to lipase/esterase	1	0	0	2649	0	0
UMAG_12264	uncharacterized protein	3	0	0	1531.33	0	0
UMAG_12275	uncharacterized protein	1	0	0	1484	0	0
UMAG_12278	probable Dynein light chain 1, cytoplasmic	1	0	0	299	0	0
UMAG_12279	uncharacterized protein	1	0	0	125	0	0
UMAG_12280	uncharacterized protein	3	0	0	149.667	0	0
UMAG_12281	uncharacterized protein	2	0	0	480.5	0	0
UMAG_12287	uncharacterized protein (N-terminal fragment)	1	0	0	116	0	0
UMAG_12293	related to PPM1 \FB carboxyl methyltransferase	2	0	0	215	0	0
UMAG_12300	related to methylcrotonyl-coa carboxylase alpha chain, mitochondrial precursor	3	0	0	694.333	0	0
UMAG_12302	uncharacterized protein	2	0	0	363	0	0
UMAG_12303	uncharacterized protein	1	0	0	148	0	0
UMAG_12304	uncharacterized protein	1	0	0	1277	0	0
UMAG_12310	uncharacterized protein	1	0	0	116	0	0
UMAG_12320	uncharacterized protein	1	0	0	995	0	0
UMAG_12323	uncharacterized protein	2	0	0	225.5	0	0
UMAG_12324	uncharacterized protein	1	0	0	408	0	0
UMAG_12325	uncharacterized protein	2	0	0	2396	0	0
UMAG_12331	uncharacterized protein	1	0	0	324	0	0
UMAG_12334	uncharacterized protein	1	0	0	460	0	0
UMAG_12336	related to meiosis-specific MutS homolog	2	0	0	149.5	0	0
UMAG_12338	uncharacterized protein	1	0	0	1830	0	0
UMAG_12339	uncharacterized protein	1	0	0	175	0	0
UMAG_12341	related to Cytochrome P450	1	0	0	117	0	0
UMAG_12353	related to ELF1 \FB transcription elongation factor	1	0	0	553	0	0
UMAG_15001	related to CHO2 - phosphatidylethanolamine N-methyltransferase	1	0	0	104	0	0
UMAG_15015	related to putative dual specificity protein kinase pom1 (C-terminal fragment)	1	0	0	118	0	0
UMAG_15018	uncharacterized protein	1	0	0	123	0	0
UMAG_15030	related to ATX2 - Golgi membrane protein involved in manganese homeostasis	1	0	0	286	0	0
UMAG_15031	probable ISM1 - isoleucine-tRNA ligase, mitochondrial	1	0	0	123	0	0
UMAG_15083	uncharacterized protein	3	0	0	122.333	0	0
UMAG_15088	uncharacterized protein	2	0	0	108.5	0	0
UMAG_15098	uncharacterized protein	1	0	0	179	0	0
UMAG_15102	uncharacterized protein	3	0	0	708	0	0
UMAG_00026	related to FK506-binding protein (FKBP)	1	0	1	118	0	808
UMAG_00080	related to 5-oxoprolinase	2	0	1	176.5	0	456
UMAG_00083	related to formate/nitrite transporter	2	0	2	148.5	0	211.5
UMAG_00102	uncharacterized protein	1	0	2	102	0	268
UMAG_00124	uncharacterized protein	1	0	2	407	0	548.5
UMAG_00141	uncharacterized protein	2	0	5	398.5	0	820
UMAG_00144	uncharacterized protein	2	0	2	137	0	1005
UMAG_00167	uncharacterized protein	1	0	2	127	0	617.5
UMAG_00174	related to transcriptional regulator protein SPT6	4	0	4	127.75	0	158.5
UMAG_00196	probable FUN34 - transmembrane protein involved in ammonia production	1	0	4	335	0	531
UMAG_00218	related to PFS2 - polyadenylation factor I subunit 2	1	0	1	461	0	524
UMAG_00225	uncharacterized protein	3	0	1	196.333	0	283
UMAG_00227	probable CCC2 - P-type ATPase, Cu(2 )-transporting ATPase	1	0	1	106	0	148
UMAG_00235	probable EXG1 - exo-beta-1,3-glucanase (I/II), major isoform	2	0	1	497.5	0	280
UMAG_00264	related to ZAP1 - metalloregulatory protein involved in zinc-responsive transcriptional regulation	1	0	1	449	0	430
UMAG_00289	related to inner kinetochore protein MIF2	3	0	1	526.333	0	521
UMAG_00290	related to DNA topoisomerase II binding protein	1	0	2	453	0	808.5
UMAG_00360	uncharacterized protein	3	0	1	227.333	0	295
UMAG_00364	related to U4/U6 snRNP-associated 61 kDa protein	1	0	1	123	0	898
UMAG_00384	uncharacterized protein	2	0	3	581	0	2033
UMAG_00407	probable Tartrate dehydrogenase	1	0	1	671	0	373
UMAG_00415	uncharacterized protein	7	0	2	442.429	0	332.5
UMAG_00427	uncharacterized protein	1	0	1	184	0	2266
UMAG_00442	uncharacterized protein	1	0	1	220	0	1667
UMAG_00443	uncharacterized protein	2	0	1	116	0	2158
UMAG_00563	related to MRPL33 - mitochondrial ribosomal protein, large subunit	3	0	1	477.667	0	142
UMAG_00569	related to GTP-binding protein	2	0	5	198.5	0	328.2
UMAG_00574	probable DNA/RNA helicase (DEAD/H box family II)	3	0	1	417	0	307
UMAG_00586	uncharacterized protein	1	0	1	586	0	347
UMAG_00601	related to Splicing factor U2AF-associated protein 2	1	0	1	112	0	381
UMAG_00605	related to glucosyltransferase	2	0	3	499	0	352
UMAG_00607	related to phosducin homolog, likely to be involved in regulation of pheromone response	2	0	1	304.5	0	377
UMAG_00656	related to YSC84 - protein involved in the organization of the actin cytoskeleton	1	0	1	465	0	232
UMAG_00671	uncharacterized protein	5	0	1	398.6	0	630
UMAG_00675	uncharacterized protein	1	0	1	148	0	132
UMAG_00678	related to RRP5 - processing of pre-ribosomal RNA	3	0	2	369.667	0	1637
UMAG_00773	uncharacterized protein	1	0	1	101	0	323
UMAG_00782	uncharacterized protein	2	0	2	125	0	494
UMAG_00790	related to coenzyme a synthetase	1	0	1	124	0	126
UMAG_00879	uncharacterized protein	2	0	1	512	0	1293
UMAG_00911	related to MPH1 - Member of the DEAH family of helicases	1	0	1	166	0	391
UMAG_00991	uncharacterized protein	1	0	1	2334	0	711
UMAG_01013	uncharacterized protein	2	0	3	119.5	0	287.667
UMAG_01021	uncharacterized protein	1	0	1	261	0	218
UMAG_01026	uncharacterized protein	3	0	1	156.667	0	159
UMAG_01055	uncharacterized protein	1	0	1	451	0	1311
UMAG_01090	probable POT1 - acetyl-CoA C-acyltransferase, peroxisomal	1	0	2	514	0	527
UMAG_01112	related to carboxyphosphonoenolpyruvate phosphonomutase	2	0	1	372.5	0	1161
UMAG_01161	related to BEM2 - GTPase-activating protein	2	0	2	298.5	0	2920
UMAG_01168	related to GYP1 - cis-golgi GTPase-activating protein	2	0	1	169.5	0	854
UMAG_01181	uncharacterized protein	1	0	2	1009	0	614.5
UMAG_01182	related to PUB1 - major polyadenylated RNA-binding protein of nucleus and cytoplasm	1	0	1	743	0	763
UMAG_01206	uncharacterized protein	1	0	1	564	0	740
UMAG_01258	uncharacterized protein	1	0	2	108	0	142.5
UMAG_01273	related to ubiquitin carboxyl-terminal hydrolase 36	4	0	1	231.5	0	528
UMAG_01338	related to BRE2 - subunit of COMPASS (Set1C) complex	2	0	1	331	0	883
UMAG_01362	uncharacterized protein	1	0	1	191	0	327
UMAG_01381	uncharacterized protein	2	0	1	170.5	0	743
UMAG_01390	uncharacterized protein	1	0	1	599	0	642
UMAG_01467	probable NOP2 - nucleolar protein	1	0	3	118	0	322
UMAG_01495	related to YIA6 - Pvruvate transporter of the mitochondrial inner membrane	2	0	3	232	0	304.667
UMAG_01731	uncharacterized protein	2	0	1	211.5	0	134
UMAG_01736	uncharacterized protein	3	0	1	269.333	0	449
UMAG_01756	probable Purine Transporter AzgA	1	0	4	127	0	321.25
UMAG_01759	uncharacterized protein	4	0	2	258.25	0	268
UMAG_01761	uncharacterized protein	1	0	1	122	0	115
UMAG_01791	uncharacterized protein	5	0	1	668.4	0	578
UMAG_01797	uncharacterized protein	1	0	2	110	0	635
UMAG_01812	uncharacterized protein	2	0	1	130.5	0	139
UMAG_01820	uncharacterized protein	1	0	1	392	0	128
UMAG_01830	related to alpha-aminoadipate reductase	1	0	1	113	0	918
UMAG_01834	uncharacterized protein	2	0	2	206.5	0	441.5
UMAG_01855	uncharacterized protein	2	0	2	491.5	0	380.5
UMAG_01927	related to platelet-activating factor acetylhydrolase precursor	3	0	2	246.667	0	157.5
UMAG_01952	related to UV-endonuclease UVE-1	1	0	2	153	0	1298
UMAG_01962	related to GAL1 - galactokinase	3	0	1	351.667	0	918
UMAG_01971	uncharacterized protein	1	0	2	119	0	237.5
UMAG_01974	uncharacterized protein	2	0	1	120.5	0	282
UMAG_01977	uncharacterized protein	1	0	1	659	0	142
UMAG_01979	related to MTQ2 - Putative S-adenosylmethionine-dependent methyltransferase	1	0	1	125	0	861
UMAG_02040	uncharacterized protein	1	0	1	817	0	562
UMAG_02056	uncharacterized protein	1	0	1	447	0	592
UMAG_02059	related to RPC31 - DNA-directed RNA polymerase III	2	0	1	278	0	199
UMAG_02065	histone deacetylase	1	0	1	881	0	668
UMAG_02125	related to glutamic acid decarboxylase	1	0	2	101	0	819.5
UMAG_02168	related to Prk1p	2	0	1	310	0	522
UMAG_02204	related to beta-galactosidase	2	0	2	827.5	0	511
UMAG_02220	related to DNA repair protein MUS-42	2	0	2	168	0	223.5
UMAG_02262	related to MAK21 - protein required for 60S ribosomal subunit biogenesis	3	0	1	275.333	0	145
UMAG_02264	uncharacterized protein	3	0	1	482.667	0	339
UMAG_02281	probable pre-mRNA splicing factor prp1	1	0	1	119	0	122
UMAG_02291	related to gamma-glutamyltransferase	1	0	1	119	0	167
UMAG_02292	uncharacterized protein	1	0	4	103	0	523
UMAG_02342	uncharacterized protein	2	0	1	148.5	0	308
UMAG_02343	related to excision repair protein RAD4	1	0	1	368	0	302
UMAG_02400	uncharacterized protein	1	0	2	112	0	275
UMAG_02403	related to tRNA splicing endonuclease beta subunit	1	0	1	1086	0	935
UMAG_02427	related to negative regulator of mitosis	2	0	1	326.5	0	293
UMAG_02435	related to mitochondrial intermediate peptidase precursor	1	0	1	335	0	126
UMAG_02459	related to neutral amino acid permease	1	0	1	105	0	730
UMAG_02517	Guanine nucleotide-binding protein alpha-2 subunit	1	0	1	915	0	967
UMAG_02567	related to histone acetyltransferase subunit HAT1	1	0	1	747	0	262
UMAG_02586	related to cleft lip and palate transmembrane protein 1 (CLPTM1)	3	0	4	170.667	0	902.5
UMAG_02598	related to mfs1 - putative multidrug transporter	1	0	2	221	0	550.5
UMAG_02599	related to lysophospholipase	1	0	2	1674	0	318
UMAG_02628	related to DNA-directed RNA polymerase I	1	0	1	107	0	439
UMAG_02640	uncharacterized protein	4	0	2	699.75	0	177
UMAG_02645	probable DIB1 - 17-kDa component of the U4/U6aU5 tri-snRNP	1	0	1	496	0	588
UMAG_02667	probable Succinyl-CoA:3-ketoacid-coenzyme A transferase, mitochondrial precursor	1	0	1	192	0	1251
UMAG_02688	uncharacterized protein	2	0	1	287	0	766
UMAG_02693	related to Endothelin-converting enzyme 1	2	0	1	112	0	253
UMAG_02700	uncharacterized protein	1	0	2	646	0	989
UMAG_02723	probable mfs-multidrug-resistance transporter	1	0	1	212	0	116
UMAG_02744	related to Iron transport protein 1	1	0	1	434	0	628
UMAG_02772	related to MRPL6 - mitochondrial ribosomal protein, large subunit	2	0	1	301	0	273
UMAG_02774	related to alternative oxidase precursor, mitochondrial	2	0	1	1050	0	1773
UMAG_02779	uncharacterized protein	1	0	2	950	0	1154.5
UMAG_02792	related to CYS4 - cystathionine beta-synthase	1	0	4	294	0	369.25
UMAG_02855	uncharacterized protein	1	0	2	494	0	758.5
UMAG_02896	uncharacterized protein	5	0	1	333	0	139
UMAG_03003	probable GUP1 - Multimembrane-spanning protein essential for proton symport of glycerol	2	0	2	263.5	0	666
UMAG_03050	uncharacterized protein	2	0	1	346	0	279
UMAG_03066	uncharacterized protein	1	0	1	904	0	1179
UMAG_03081	related to ARK1 - Actin Regulating Kinase	1	0	1	2445	0	436
UMAG_03105	uncharacterized protein	1	0	2	2293	0	186.5
UMAG_03126	related to retinal short-chain dehydrogenase/reductase	1	0	1	109	0	1373
UMAG_03164	probable platelet-activating factor acetylhydrolase ib alpha subunit	2	0	1	201.5	0	590
UMAG_03211	related to peroxiredoxin q	2	0	1	460.5	0	267
UMAG_03228	related to 4-coumarate--CoA ligase 1	1	0	1	166	0	725
UMAG_03290	DNA repair protein RAD51	1	0	1	486	0	315
UMAG_03317	related to PRM1 - Pheromone-regulated multispanning membrane protein	2	0	1	110.5	0	120
UMAG_03318	related to APA2 - ATP adenylyltransferase II	1	0	1	103	0	169
UMAG_03363	uncharacterized protein	7	0	2	253.143	0	2251.5
UMAG_03366	related to PBY1 - putative tubulin tyrosine ligase	3	0	1	436.667	0	269
UMAG_03454	related to ATP-binding cassette, sub-family A	6	0	2	363.833	0	642.5
UMAG_03464	uncharacterized protein	1	0	1	114	0	105
UMAG_03507	related to TNA1 - high affinity nicotinic acid plasma membrane permease	2	0	1	1460.5	0	112
UMAG_03536	related to Zinc finger protein SFP1	1	0	2	591	0	403.5
UMAG_03575	uncharacterized protein	2	0	3	141	0	878
UMAG_03590	uncharacterized protein	4	0	1	397	0	263
UMAG_03595	uncharacterized protein	1	0	1	925	0	207
UMAG_03599	probable CDC12 - septin	1	0	1	1345	0	209
UMAG_03618	related to THI21 - Hydroxymethylpyrimidine phosphate kinase, involved in the last steps in thiamine biosynthesis	1	0	1	786	0	845
UMAG_03619	related to multidrug resistant protein	1	0	1	564	0	2635
UMAG_03621	related to RKM4 - ribosomal lysine methyltransferase	2	0	1	256	0	2232
UMAG_03673	uncharacterized protein	1	0	3	174	0	490.667
UMAG_03674	uncharacterized protein	2	0	1	270	0	1298
UMAG_03738	probable ATP dependent RNA helicase	1	0	2	1132	0	145.5
UMAG_03812	probable NHX1 - Na /H+ exchanger of the prevacuolar compartment - involved in salt tolerance	1	0	1	373	0	1657
UMAG_03821	uncharacterized protein	2	0	1	352.5	0	220
UMAG_03839	related to BPL1 - biotin holocarboxylase synthetase	1	0	1	3022	0	412
UMAG_03847	nitrate reductase	3	0	1	475.667	0	113
UMAG_03857	uncharacterized protein	2	0	2	128	0	306.5
UMAG_03956	uncharacterized protein	1	0	1	170	0	850
UMAG_03963	nuclear pore membrane protein	2	0	1	263	0	356
UMAG_03966	uncharacterized protein	1	0	2	127	0	304.5
UMAG_03967	related to PAT1 - topoisomerase II-associated protein	1	0	1	103	0	108
UMAG_04019	uncharacterized protein	1	0	1	240	0	152
UMAG_04021	probable NMD3 - nonsense-mediated mRNA decay protein	2	0	1	317	0	114
UMAG_04059	related to anaphase control protein cut9	3	0	1	226.667	0	1024
UMAG_04061	related to glycerate dehydrogenase	2	0	2	1499	0	230
UMAG_04117	related to CAX4 - required for full levels of dolichol-linked oligosaccharides	5	0	1	235.4	0	303
UMAG_04147	related to EXO84 - exocyst protein essential for secretion	1	0	2	181	0	555.5
UMAG_04172	uncharacterized protein	1	0	1	1759	0	437
UMAG_04188	probable PRP16 - RNA-dependent ATPase	1	0	1	119	0	196
UMAG_04189	related to Cytochrome P450	1	0	1	133	0	1144
UMAG_04271	uncharacterized protein	1	0	1	205	0	885
UMAG_04275	related to DNA mismatch repair protein	1	0	3	166	0	225.667
UMAG_04277	probable N-acetyltransferase 5	1	0	1	120	0	171
UMAG_04323	related to CDC24 - Guanine nucleotide exchange factor (GEF or GDP-release factor)	2	0	1	755	0	1119
UMAG_04351	probable SEC7 - component of non-clathrin vesicle coat	2	0	3	984	0	905.667
UMAG_04372	cytoplasmic dynein heavy chain 2	1	0	1	128	0	395
UMAG_04390	uncharacterized protein	1	0	1	274	0	138
UMAG_04417	probable CRN1 - a coronin, that promotes actin polymerization and crosslinking to microtubules	1	0	3	235	0	143.667
UMAG_04423	related to potassium transporter TRK-1	4	0	2	328.5	0	427
UMAG_04426	uncharacterized protein	1	0	3	295	0	286.667
UMAG_04444	related to ANT1 - Peroxisomal transporter of adenine nucleotides (ATP, AMP) - member of the mitochondrial carrier family (MCF)	2	0	1	321.5	0	125
UMAG_04448	related to Myosin regulatory light chain 2-A, smooth muscle isoform	1	0	1	387	0	143
UMAG_04477	uncharacterized protein	6	0	1	511.833	0	143
UMAG_04487	uncharacterized protein	2	0	2	250.5	0	132
UMAG_04495	related to COQ4 - responsible for restoring ubiquinone biosynthesis in coq4 mutant	1	0	1	210	0	276
UMAG_04498	uncharacterized protein	5	0	1	368.4	0	877
UMAG_04517	uncharacterized protein	1	0	2	190	0	378.5
UMAG_04529	related to POL1 - DNA-directed DNA polymerase alpha, 180 KD subunit	1	0	3	429	0	538.333
UMAG_04535	uncharacterized protein	1	0	1	118	0	738
UMAG_04577	probable DUR3 - Urea permease	3	0	2	474	0	1369
UMAG_04603	related to ARP8 - Actin-related protein	5	0	1	191.4	0	156
UMAG_04607	related to Asparaginyl-tRNA synthetase	2	0	1	397	0	124
UMAG_04654	related to U2 snRNP protein A`	2	0	2	996	0	431.5
UMAG_04656	related to Rho-GTPase-activating protein 1	3	0	1	907.333	0	373
UMAG_04705	related to ARG2 - acetylglutamate synthase	2	0	1	303	0	1146
UMAG_04791	related to to G1/S-specific cyclin	1	0	1	494	0	421
UMAG_04794	probable SUA7 - TFIIB subunit (transcription initiation factor), factor E	1	0	1	272	0	141
UMAG_04819	related to protein phosphatase 2c	4	0	2	214	0	539.5
UMAG_04852	uncharacterized protein	3	0	1	193.667	0	382
UMAG_04885	uncharacterized protein	1	0	1	250	0	242
UMAG_04954	uncharacterized protein	1	0	1	119	0	340
UMAG_04962	related to ARG82 - dual-specificity inositol polyphosphate kinase required for regulation of phosphate- and nitrogen-responsive genes	2	0	1	527.5	0	307
UMAG_04966	uncharacterized protein	4	0	2	277	0	1620.5
UMAG_04987	uncharacterized protein	1	0	1	444	0	339
UMAG_05015	uncharacterized protein	3	0	1	222.333	0	126
UMAG_05050	uncharacterized protein	2	0	1	235.5	0	269
UMAG_05054	uncharacterized protein	5	0	1	398.2	0	452
UMAG_05059	probable 5-aminolevulinic acid synthase	1	0	1	198	0	311
UMAG_05087	uncharacterized protein	2	0	1	331	0	200
UMAG_05110	related to UTP13 - U3 snoRNP protein	2	0	3	261	0	513.333
UMAG_05134	uncharacterized protein	1	0	1	194	0	195
UMAG_05201	uncharacterized protein	2	0	2	189.5	0	789
UMAG_05226	uncharacterized protein	1	0	1	113	0	207
UMAG_05259	uncharacterized protein	1	0	1	1360	0	503
UMAG_05275	related to pyruvate dehydrogenase kinase isoform 2, mitochondrial	1	0	1	692	0	370
UMAG_05326	uncharacterized protein	7	0	1	404.571	0	920
UMAG_05373	related to REG1 - regulatory subunit for protein phosphatase Glc7p	1	0	2	167	0	355.5
UMAG_05403	probable proliferating cell nuclear antigen	1	0	2	103	0	538
UMAG_05404	related to conserved oligomeric Golgi complex component 3	1	0	2	113	0	525.5
UMAG_05406	endosomal t-SNARE	4	0	2	341.5	0	121.5
UMAG_05407	MERGED probable ALD4 - aldehyde dehydrogenase	3	0	1	154	0	1304
UMAG_05408	related to Ubiquitin carboxyl-terminal hydrolase 4	1	0	1	108	0	116
UMAG_05432	related to PRP4 - U4/U6 small nuclear ribonucleoprotein	1	0	1	170	0	490
UMAG_05480	Chitin synthase 7	1	0	1	101	0	1372
UMAG_05485	related to SWR1 - DEAH-box protein, putative RNA helicase	1	0	2	130	0	270
UMAG_05489	related to Nuclear pore complex protein Nup214	3	0	1	477.333	0	118
UMAG_05527	uncharacterized protein	1	0	1	411	0	1111
UMAG_05541	uncharacterized protein	1	0	2	541	0	821
UMAG_05542	uncharacterized protein	1	0	1	114	0	254
UMAG_05552	uncharacterized protein	2	0	2	131	0	677
UMAG_05560	uncharacterized protein	1	0	3	271	0	416
UMAG_05579	related to EAR1 - endosomal adaptor of Rsp5p	1	0	2	118	0	490
UMAG_05604	uncharacterized protein	1	0	1	471	0	736
UMAG_05656	related to SOK1 protein	1	0	1	130	0	172
UMAG_05658	uncharacterized protein	2	0	1	904	0	214
UMAG_05678	related to Glutathione S-transferase, mitochondrial	1	0	1	335	0	178
UMAG_05746	related to arginine-tRNA-protein transferase	1	0	1	191	0	297
UMAG_05767	related to ATP-dependent RNA helicase	4	0	1	135	0	2083
UMAG_05771	related to aimless RasGEF (aleA)	1	0	2	1047	0	519.5
UMAG_05828	probable tubulin beta chain	1	0	1	311	0	690
UMAG_05916	related to Phosphopantothenoylcysteine decarboxylase	1	0	1	368	0	224
UMAG_05927	uncharacterized protein	1	0	1	717	0	378
UMAG_05965	uncharacterized protein	1	0	1	396	0	1887
UMAG_05967	related to salicylate 1-monooxygenase	2	0	1	173.5	0	448
UMAG_05970	related to aldehyde dehydrogenase	1	0	1	366	0	121
UMAG_06013	MERGED related to Intersectin 1 AND related to PAN1 - actin-cytoskeleton assembly protein	5	0	2	204.6	0	620.5
UMAG_06031	uncharacterized protein	2	0	1	201.5	0	805
UMAG_06050	uncharacterized protein	2	0	1	329.5	0	506
UMAG_06062	uncharacterized protein	3	0	2	399	0	226.5
UMAG_06069	uncharacterized protein	2	0	2	120	0	550.5
UMAG_06152	uncharacterized protein	1	0	1	113	0	347
UMAG_06189	uncharacterized protein	1	0	1	622	0	230
UMAG_06194	related to NPY1 - NADH diphosphatase	2	0	1	114	0	252
UMAG_06236	probable RIB3 - 3,4-dihydroxy-2-butanone 4-phosphate synthase	1	0	1	150	0	244
UMAG_06241	uncharacterized protein	2	0	1	297	0	1043
UMAG_06281	related to FSH3 - putative serine hydrolase	4	0	1	521.75	0	420
UMAG_06306	related to YAK1 - ser/thr protein kinase	2	0	2	161.5	0	143.5
UMAG_06335	uncharacterized protein	2	0	1	155	0	273
UMAG_06337	wee1 kinase	4	0	2	486.5	0	840
UMAG_06368	probable small subunit of ribonucleotide reductase	1	0	2	132	0	252
UMAG_06396	uncharacterized protein	1	0	1	175	0	1723
UMAG_06398	related to calcineurin temperature suppressor cts1	3	0	1	354	0	116
UMAG_06402	probable DNA replication licensing factor	1	0	1	230	0	877
UMAG_06404	probable thioredoxin peroxidase	1	0	1	142	0	147
UMAG_06410	related to SFH1 - component of the RSC chromatin remodeling complex	3	0	1	526.333	0	468
UMAG_06448	probable 40S ribosomal protein S25	1	0	1	152	0	130
UMAG_10002	related to NADH-dependent flavin oxidoreductase	2	0	1	823	0	173
UMAG_10027	probable PRP19 - non-snRNP spliceosome component required for DNA repair	3	0	1	785.667	0	198
UMAG_10055	related to gamma-glutamyltransferase	1	0	1	545	0	685
UMAG_10080	probable theta class glutathione s-transferase	1	0	1	192	0	250
UMAG_10120	Chitin synthase 3	1	0	2	106	0	380
UMAG_10121	uncharacterized protein	2	0	4	326.5	0	407.25
UMAG_10161	uncharacterized protein	8	0	1	187.5	0	418
UMAG_10189	Ferrichrome siderophore peptide synthetase	3	0	3	186.333	0	624.333
UMAG_10200	related to GTPase-activating protein of the rho/rac family (LRG1 protein)	4	0	4	753.25	0	679
UMAG_10204	uncharacterized protein	1	0	1	108	0	397
UMAG_10206	related to Serine/threonine-protein kinase mph1	3	0	1	404.667	0	202
UMAG_10209	related to VPS9 (involved in vacuole trafficking)	2	0	1	697	0	334
UMAG_10211	related to EXG1 - exo-beta-1,3-glucanase (I/II), major isoform	1	0	3	594	0	443.667
UMAG_10254	uncharacterized protein	1	0	1	472	0	167
UMAG_10272	uncharacterized protein	1	0	1	521	0	269
UMAG_10273	related to delta3,5-delta2,4-dienoyl-coa isomerase precursor	2	0	2	540	0	124
UMAG_10322	uncharacterized protein	1	0	1	101	0	256
UMAG_10329	related to guanine deaminase	3	0	1	381	0	188
UMAG_10330	related to AVT3 - Vacuolar transporter, involved in amino acid efflux from the vacuole	1	0	1	106	0	280
UMAG_10348	uncharacterized protein	1	0	1	134	0	139
UMAG_10364	related to KRE6 - glucan synthase subunit	1	0	2	1292	0	563.5
UMAG_10365	related to YBT1 - Vacuolar, ABC protein transporting bile acids	1	0	1	1197	0	495
UMAG_10368	related to Heat shock factor protein	2	0	2	534.5	0	152.5
UMAG_10375	related to HRB1 - Poly(A ) RNA-binding protein, involved in the export of mRNAs from the nucleus to the cytoplasm	2	0	1	473.5	0	729
UMAG_10396	related to RAD1 - component of the nucleotide excision repairosome	3	0	1	255	0	366
UMAG_10398	uncharacterized protein	1	0	1	457	0	223
UMAG_10405	uncharacterized protein	2	0	2	597.5	0	533
UMAG_10424	related to PTM1 - member of the major facilitator superfamily	1	0	1	619	0	658
UMAG_10428	probable BET2 - geranylgeranyltransferase type II beta subunit	1	0	1	496	0	152
UMAG_10465	probable FAB1 - phosphatidylinositol 3-phosphate 5-kinase	2	0	2	276.5	0	283
UMAG_10477	uncharacterized protein	2	0	2	225.5	0	949.5
UMAG_10492	uncharacterized protein	1	0	1	286	0	1268
UMAG_10499	related to HOS4 - subunit of the Set3 complex	2	0	3	402	0	312.667
UMAG_10502	probable aminopeptidase P, cytoplasmic	1	0	1	123	0	666
UMAG_10551	probable SSL1 - TFIIH subunit (transcription initiation factor), factor B	2	0	1	208	0	191
UMAG_10552	related to Prolyl endopeptidase	1	0	1	113	0	887
UMAG_10566	related to VRP1 - Proline-rich actin-associated protein involved in cytoskeletal organization and cytokinesis	2	0	2	438	0	463.5
UMAG_10593	related to KRE33 - essential protein, required for biogenesis of the small ribosomal subunit	2	0	2	403.5	0	380.5
UMAG_10620	related to TAF7 - TFIID subunit (TBP-associated factor), 67 kD	2	0	1	412	0	425
UMAG_10645	related to RSC1 - component of the RSC chromatin remodeling complex	2	0	1	134	0	323
UMAG_10661	related to GCD10 - translation initiation factor eIF3 RNA-binding subunit	1	0	1	194	0	181
UMAG_10663	probable RHO1 - GTP-binding protein of the rho subfamily of ras-like proteins	2	0	1	149	0	133
UMAG_10751	related to TFB1 - subunit of RNA polymerase II transcription initiation factor TFIIH	1	0	1	828	0	194
UMAG_10754	related to atp synthase epsilon chain, mitochondrial	2	0	2	292.5	0	328
UMAG_10759	uncharacterized protein (C-terminal fragment)	1	0	2	125	0	442.5
UMAG_10767	related to DPH2 - diphtheria toxin resistance protein	2	0	1	129.5	0	941
UMAG_10783	probable glyoxylase I	1	0	1	150	0	191
UMAG_10803	guanyl nucleotide exchange factor Sql2	1	0	1	129	0	222
UMAG_10814	uncharacterized protein	3	0	1	206.667	0	214
UMAG_10837	uncharacterized protein	1	0	1	538	0	988
UMAG_10862	probable UBC6 - E2 ubiquitin-conjugating enzyme	1	0	1	149	0	116
UMAG_10863	related to RAI1 - Rat1p Interacting Protein, required for pre-rRNA processing	2	0	1	173.5	0	344
UMAG_10884	related to LPE10 - strong similarity to Mrs2p	1	0	1	227	0	117
UMAG_10913	related to RGD2 - GTPase-activating protein (N-terminal fragment)	4	0	2	246.25	0	671.5
UMAG_10923	related to BYE1 - negative regulator of transcription elongation	3	0	1	729.667	0	1136
UMAG_10928	uncharacterized protein	1	0	1	175	0	244
UMAG_10958	related to kinetochore associated 2 (HEC)	1	0	1	221	0	241
UMAG_10965	uncharacterized protein	1	0	1	383	0	202
UMAG_10988	probable clathrin coat assembly protein ap17	1	0	2	396	0	432
UMAG_11007	related to GTP-binding protein Rab5c	2	0	2	347	0	170.5
UMAG_11008	related to HFM1 - DNA/RNA helicase	2	0	1	125.5	0	1011
UMAG_11013	uncharacterized protein	6	0	1	196.667	0	1753
UMAG_11075	uncharacterized protein	1	0	1	110	0	398
UMAG_11100	uncharacterized protein	1	0	1	138	0	494
UMAG_11157	uncharacterized protein	1	0	1	133	0	684
UMAG_11198	uncharacterized protein	1	0	1	185	0	120
UMAG_11203	uncharacterized protein	4	0	1	332	0	1160
UMAG_11222	related to MBP1 - transcription factor, subunit of the MBF factor	2	0	1	137.5	0	723
UMAG_11226	uncharacterized protein	1	0	1	316	0	132
UMAG_11275	related to D-lactate dehydrogenase (cytochrome)	1	0	2	1356	0	402
UMAG_11284	related to glycogenin-2 beta	1	0	1	1769	0	856
UMAG_11288	probable ubiquinol-cytochrome c reductase complex 11 kDa protein	1	0	1	896	0	230
UMAG_11293	related to SNF1 - carbon catabolite derepressing ser/thr protein kinase	1	0	2	115	0	769.5
UMAG_11302	related to p33ING1b (ING1) protein	2	0	2	139	0	341.5
UMAG_11347	related to GPI14 - Glycosylphosphatidylinositol-alpha 1,4 mannosyltransferase I	1	0	1	433	0	416
UMAG_11396	related to ser/thr protein kinase	1	0	1	188	0	871
UMAG_11401	related to tRNA Exportin	1	0	1	124	0	110
UMAG_11422	uncharacterized protein	3	0	1	599.667	0	1403
UMAG_11424	related to FMO1 - flavin-containing monooxygenase	2	0	1	117.5	0	648
UMAG_11477	uncharacterized protein	3	0	1	362	0	113
UMAG_11487	related to TSR4 - cytoplasmic protein required for correct processing of the 20S pre-rRNA	1	0	2	116	0	430
UMAG_11506	uncharacterized protein	1	0	1	851	0	231
UMAG_11524	uncharacterized protein	2	0	1	229	0	741
UMAG_11544	uncharacterized protein	2	0	1	151	0	440
UMAG_11558	uncharacterized protein (C-terminal fragment)	1	0	1	135	0	134
UMAG_11559	uncharacterized protein	1	0	1	697	0	1520
UMAG_11565	uncharacterized protein	2	0	1	326.5	0	112
UMAG_11653	related to CYC3 - holocytochrome-c synthase (cytochrome c heme lyase)	1	0	2	222	0	810.5
UMAG_11668	related to 5`-nucleotidase precursor	2	0	2	405	0	225.5
UMAG_11669	related to syntaxin family member TLG1	3	0	2	237.667	0	781
UMAG_11697	uncharacterized protein	1	0	2	109	0	926
UMAG_11713	related to YCS4 - subunit of condensin protein complex	1	0	1	141	0	660
UMAG_11725	uncharacterized protein	1	0	1	297	0	736
UMAG_11729	uncharacterized protein	1	0	1	101	0	770
UMAG_11733	related to LSM2 - Sm-like (Lsm) protein	1	0	1	928	0	1218
UMAG_11742	uncharacterized protein	1	0	3	153	0	196.667
UMAG_11779	probable CHD1 - transcriptional regulator	7	0	6	691.429	0	338.167
UMAG_11794	related to SCD6 - protein may bind RNA and have a role in RNA processing	1	0	2	173	0	219.5
UMAG_11797	related to Ubiquinone biosynthesis protein COQ6 and COQ7	1	0	3	927	0	592.667
UMAG_11816	related to gamma-tubulin complex component 2	1	0	1	1310	0	406
UMAG_11819	related to SUR2 - sphingosine hydroxylase	4	0	1	171	0	172
UMAG_11871	related to GRR1 - required for glucose repression and for glucose and cation transport	2	0	1	224.5	0	548
UMAG_11883	uncharacterized protein	1	0	1	801	0	118
UMAG_11926	uncharacterized protein	2	0	2	131	0	476
UMAG_11970	uncharacterized protein	1	0	3	116	0	1505.67
UMAG_11998	probable PHO91 - similarity to Pho87p and Pho90p	1	0	1	123	0	121
UMAG_12013	related to TSR1 - protein involved in 20S rRNA accumulation	5	0	5	340.2	0	254.2
UMAG_12036	uncharacterized protein	1	0	1	246	0	516
UMAG_12076	telomere-associated recQ-like helicase usher (N-terminal fragment)	2	0	1	126.5	0	644
UMAG_12133	uncharacterized protein	3	0	2	142.667	0	677
UMAG_12149	uncharacterized protein	3	0	2	535	0	1201.5
UMAG_12161	related to lipase family	8	0	1	839.875	0	875
UMAG_12175	uncharacterized protein	1	0	1	344	0	1811
UMAG_12194	related to SWD2 - subunit of the COMPASS complex	2	0	1	379	0	492
UMAG_12222	uncharacterized protein	5	0	5	173.4	0	382.4
UMAG_12223	uncharacterized protein	1	0	2	209	0	153
UMAG_12224	related to Tuftelin-interacting protein 11	1	0	2	107	0	1508
UMAG_12286	uncharacterized protein	1	0	2	1278	0	520
UMAG_12292	uncharacterized protein	2	0	1	196.5	0	322
UMAG_12295	uncharacterized protein	1	0	1	405	0	665
UMAG_12297	uncharacterized protein	2	0	3	242	0	360.333
UMAG_12307	uncharacterized protein	1	0	2	185	0	215.5
UMAG_12330	uncharacterized protein	2	0	1	368.5	0	712
UMAG_15045	cytoplasmic dynein heavy chain 1	6	0	2	409.667	0	207
UMAG_15053	uncharacterized protein	1	0	2	115	0	139.5
UMAG_15055	uncharacterized protein	2	0	1	182.5	0	116
UMAG_15059	uncharacterized protein	3	0	2	2192.33	0	358.5
UMAG_15064	uncharacterized protein	2	0	2	183.5	0	465.5
UMAG_15066	uncharacterized protein	1	0	1	119	0	146
UMAG_15070	probable to GDP/GTP exchange factor Rom2p	4	0	1	266.25	0	119
UMAG_15072	related to SUR1 - required for mannosylation of sphingolipids	1	0	1	101	0	1746
UMAG_15077	uncharacterized protein	3	0	1	1303	0	392
UMAG_15082	uncharacterized protein	1	0	2	152	0	223.5
UMAG_15099	uncharacterized protein	3	0	1	418	0	186
UMAG_00006	related to IZH3 - membrane protein involved in zinc ion homeostasis	2	1	0	1287	755	0
UMAG_00017	uncharacterized protein	1	1	0	306	118	0
UMAG_00050	uncharacterized protein	1	2	0	352	125.5	0
UMAG_00053	probable 3-dehydroquinate dehydratase	3	2	0	418.333	1288	0
UMAG_00059	related to 3-mercaptopyruvate sulfurtransferase	1	1	0	160	235	0
UMAG_00067	related to ubiquitin-protein ligase e3 component	4	2	0	723.25	686.5	0
UMAG_00072	uncharacterized protein	1	1	0	135	489	0
UMAG_00078	Phenylalanine ammonia-lyase	1	2	0	572	163.5	0
UMAG_00079	uncharacterized protein	5	2	0	242.2	535	0
UMAG_00084	uncharacterized protein	3	1	0	167.333	1130	0
UMAG_00101	related to DNA polymerase eta	2	1	0	450.5	494	0
UMAG_00109	probable DAK2 - dihydroxyacetone kinase	3	1	0	201.667	150	0
UMAG_00133	related to acetylhydrolase	2	1	0	1453.5	483	0
UMAG_00149	uncharacterized protein	2	2	0	175.5	469	0
UMAG_00157	probable pyruvate kinase	3	1	0	308	717	0
UMAG_00169	related to AUT1 - essential for autophagocytosis	2	1	0	322.5	126	0
UMAG_00176	probable SAC1 - recessive suppressor of secretory defect	3	1	0	286.333	176	0
UMAG_00195	uncharacterized protein	5	4	0	237.8	148	0
UMAG_00202	related to Cytochrome P450 4F8	3	1	0	333	356	0
UMAG_00229	uncharacterized protein	3	1	0	473	595	0
UMAG_00273	uncharacterized protein	1	1	0	515	292	0
UMAG_00292	related to WD repeat protein PWP1	3	1	0	172.667	673	0
UMAG_00332	related to transcription factor TFIIIC subunit	1	1	0	104	236	0
UMAG_00344	uncharacterized protein	1	4	0	1274	537.25	0
UMAG_00369	uncharacterized protein	4	1	0	280.5	119	0
UMAG_00392	uncharacterized protein	1	2	0	103	114	0
UMAG_00450	related to multidrug resistance protein	1	1	0	122	325	0
UMAG_00460	related to exosome complex exonuclease	2	2	0	453	235	0
UMAG_00464	uncharacterized protein	2	1	0	171	124	0
UMAG_00469	probable histone H2A F/Z family member HTZ1	2	1	0	580.5	916	0
UMAG_00477	related to Monocarboxylate transporter 1	1	1	0	145	304	0
UMAG_00490	related to Sorting nexin MVP1	1	1	0	624	128	0
UMAG_00548	related to GDA1 - guanosine diphosphatase	3	1	0	471.333	132	0
UMAG_00583	uncharacterized protein	1	3	0	436	437.333	0
UMAG_00593	uncharacterized protein	2	1	0	1178.5	894	0
UMAG_00603	uncharacterized protein	3	1	0	232.333	129	0
UMAG_00612	related to RKR1 - RING domain E3 ubiquitin ligase	1	1	0	1387	122	0
UMAG_00636	uncharacterized protein	1	1	0	110	116	0
UMAG_00639	related to nuclear pore complex protein Nup160	2	2	0	116.5	246	0
UMAG_00657	related to RAD7 - nucleotide excision repair protein	1	1	0	121	125	0
UMAG_00672	probable urate oxidase (uricase)	1	1	0	253	219	0
UMAG_00679	related to VBA1 - Vacuolar Basic Amino acid transporter	1	2	0	247	217	0
UMAG_00701	uncharacterized protein	2	1	0	1541.5	381	0
UMAG_00706	uncharacterized protein	4	2	0	936	475	0
UMAG_00725	related to UTP11 - subunit of U3-containing small subunit processome complex	1	1	0	105	136	0
UMAG_00727	uncharacterized protein	1	1	0	311	118	0
UMAG_00734	uncharacterized protein	3	1	0	214.667	380	0
UMAG_00737	probable splicing factor 3B subunit 3	4	1	0	569.75	1469	0
UMAG_00738	uncharacterized protein	1	1	0	263	158	0
UMAG_00743	related to UTP25 - nucleolar protein required for 35S pre-RNA processing and 40S ribosomal subunit biogenesis	2	1	0	206	308	0
UMAG_00771	uncharacterized protein	2	2	0	936.5	249.5	0
UMAG_00815	related to multidrug resistant protein	2	1	0	606.5	141	0
UMAG_00859	uncharacterized protein	2	1	0	104.5	116	0
UMAG_00862	probable RPL14B - ribosomal protein	1	1	0	576	146	0
UMAG_00867	probable RPS22A - ribosomal protein S15a.e.c10, cytosolic	2	1	0	285	349	0
UMAG_00872	probable HOM3 - L-aspartate 4-P-transferase	1	1	0	260	768	0
UMAG_00876	related to SPR1 - exo-1,3-beta-glucanase precursor	1	1	0	359	214	0
UMAG_00880	related to tRNA dihydrouridine synthase	2	1	0	280.5	128	0
UMAG_00884	related to Ral2 protein, implicated in activation of ras1	6	2	0	393.833	242.5	0
UMAG_00891	related to cell wall protein UTR2	1	3	0	470	1099.67	0
UMAG_00896	Kinesin-7a motor protein	1	1	0	138	199	0
UMAG_00913	glyoxaloxidase 2	2	2	0	1183	447	0
UMAG_00931	uncharacterized protein	1	1	0	364	124	0
UMAG_00965	related to carotenoid cleavage dioxygenase 1	3	2	0	323	131	0
UMAG_00983	uncharacterized protein	3	1	0	135.667	124	0
UMAG_00992	related to protein tyrosine phosphatase PPS1	3	1	0	297	473	0
UMAG_00995	uncharacterized protein	1	1	0	2466	145	0
UMAG_00997	related to GCD7 - translation initiation factor eIF2b, 43 kDa subunit	1	1	0	1661	104	0
UMAG_01027	uncharacterized protein	1	1	0	161	173	0
UMAG_01038	uncharacterized protein	1	1	0	151	279	0
UMAG_01054	probable pyruvate carboxylase	2	1	0	183.5	472	0
UMAG_01073	uncharacterized protein	1	1	0	111	914	0
UMAG_01093	related to EPL1 - Component of histone H4/H2A acetyltransferase complex	1	2	0	127	528.5	0
UMAG_01131	related to Deoxyribodipyrimidine photo-lyase	1	2	0	1144	172.5	0
UMAG_01148	uncharacterized protein	1	2	0	189	332.5	0
UMAG_01180	probable protein kinase CK2 alpha subunit	1	1	0	278	238	0
UMAG_01192	uncharacterized protein	2	1	0	148.5	120	0
UMAG_01205	cation-transporting ATPase	1	1	0	408	649	0
UMAG_01252	probable NOG1 - nucleolar G-protein required for 60S ribosomal subunit biogenesis	3	3	0	565.333	838	0
UMAG_01281	related to general alpha-glucoside permease	1	2	0	380	189.5	0
UMAG_01286	related to PTC5 - putative 2C protein phosphatase (PP2Cs)	1	3	0	463	321.333	0
UMAG_01298	uncharacterized protein	1	1	0	153	243	0
UMAG_01322	probable VID27 - involved in Vacuole import and degradation	1	1	0	370	296	0
UMAG_01364	probable GSP1 - GTP-binding protein of the ras superfamily	1	1	0	812	637	0
UMAG_01366	probable BMH1 - 14-3-3 protein epsilon	1	1	0	132	420	0
UMAG_01367	probable alpha-adaptin C	2	2	0	530.5	215.5	0
UMAG_01378	uncharacterized protein	4	2	0	120	432.5	0
UMAG_01379	related to IMP1 - protease, mitochondrial	1	1	0	121	917	0
UMAG_01408	probable MCA1 - Metacaspase	1	1	0	238	109	0
UMAG_01434	siderophore peptide synthetase involved in ferrichromeA biosynthesis	4	2	0	852.25	317	0
UMAG_01436	uncharacterized protein	2	1	0	578	1126	0
UMAG_01456	uncharacterized protein	1	2	0	1082	208.5	0
UMAG_01503	uncharacterized protein	2	1	0	744	289	0
UMAG_01508	related to Aquaporin 3	2	1	0	347.5	351	0
UMAG_01514	Dual specificity protein kinase FUZ7	2	1	0	124	234	0
UMAG_01518	uncharacterized protein	3	2	0	190.333	509.5	0
UMAG_01521	Dihydroorotase	1	1	0	121	565	0
UMAG_01566	uncharacterized protein	1	1	0	111	716	0
UMAG_01569	related to BRE4 - protein involved in endocytosis	3	2	0	373.333	461	0
UMAG_01621	related to BNA3 - kynurenine aminotransferase	1	1	0	212	609	0
UMAG_01624	probable SEC23 - component of COPII coat of ER-golgi vesicles	2	1	0	356	196	0
UMAG_01638	uncharacterized protein	2	1	0	386	370	0
UMAG_01653	related to VPS73 - protein involved in vacuolar protein sorting	1	1	0	126	266	0
UMAG_01669	probable VPS4 - vacuolar sorting protein	2	1	0	169.5	142	0
UMAG_01679	probable MCM3 - subunit of pre-replication complex	1	1	0	118	469	0
UMAG_01694	uncharacterized protein	3	1	0	774.667	117	0
UMAG_01701	uncharacterized protein	1	1	0	154	433	0
UMAG_01705	uncharacterized protein	1	1	0	204	867	0
UMAG_01746	uncharacterized protein	1	2	0	127	127.5	0
UMAG_01750	uncharacterized protein	2	2	0	1157.5	580	0
UMAG_01758	related to ABC transporter	3	2	0	749.667	448.5	0
UMAG_01774	uncharacterized protein	2	2	0	119	168.5	0
UMAG_01787	related to homocysteine S-methyltransferase	1	1	0	176	649	0
UMAG_01800	related to molybdopterin synthase large subunit	2	3	0	343.5	242.667	0
UMAG_01811	related to complex I intermediate-associated protein CIA30 precursor, mitochondrial	1	1	0	288	1313	0
UMAG_01856	related to PET8 protein, member of the mitochondrial carrier (MCF) family	1	2	0	927	358	0
UMAG_01863	related to Cytochrome P450	1	1	0	137	167	0
UMAG_01871	uncharacterized protein	3	4	0	755.333	760.75	0
UMAG_01874	uncharacterized protein	1	1	0	109	496	0
UMAG_01875	probable GAL7 - UDP-glucose--hexose-1-phosphate uridylyltransferase	2	1	0	154.5	107	0
UMAG_01917	uncharacterized protein	1	1	0	1310	439	0
UMAG_01923	uncharacterized protein	1	1	0	124	113	0
UMAG_01936	related to 4-coumarate-CoA ligase	2	1	0	282.5	119	0
UMAG_01946	uncharacterized protein	1	1	0	956	292	0
UMAG_01987	uncharacterized protein	2	1	0	444.5	185	0
UMAG_01995	uncharacterized protein	4	3	0	2536	363	0
UMAG_01999	uncharacterized protein	1	4	0	533	374.5	0
UMAG_02005	uncharacterized protein	1	2	0	398	753.5	0
UMAG_02012	uncharacterized protein	1	1	0	454	464	0
UMAG_02049	uncharacterized protein	3	1	0	869.333	248	0
UMAG_02055	related to RNA14 - component of pre-mRNA 3`-end processing factor CF I	1	1	0	125	517	0
UMAG_02068	uncharacterized protein	1	2	0	127	362	0
UMAG_02097	related to enoyl-CoA hydratase	1	2	0	930	123	0
UMAG_02114	uncharacterized protein	1	1	0	1240	104	0
UMAG_02115	uncharacterized protein	1	1	0	150	427	0
UMAG_02116	uncharacterized protein	1	1	0	199	1964	0
UMAG_02135	effector family protein Eff1-5	1	1	0	108	353	0
UMAG_02150	probable xylitol dehydrogenase	3	2	0	691.667	864	0
UMAG_02151	related to 2,5-diketo-D-gluconic acid reductase	1	1	0	357	550	0
UMAG_02165	uncharacterized protein	2	2	0	142.5	690.5	0
UMAG_02170	related to RKM2 - ribosomal protein lysine methyltransferase	1	1	0	306	1189	0
UMAG_02172	related to methylglyoxal reductase (NADPH-dependent)	1	2	0	122	366.5	0
UMAG_02179	uncharacterized protein	1	1	0	158	129	0
UMAG_02186	uncharacterized protein	2	1	0	206	234	0
UMAG_02199	uncharacterized protein	2	1	0	371	196	0
UMAG_02213	uncharacterized protein	3	2	0	543	325	0
UMAG_02255	related to phosphatidic acid-preferring phospholipase A1	3	1	0	186	213	0
UMAG_02260	uncharacterized protein	2	1	0	128.5	120	0
UMAG_02268	uncharacterized protein	1	1	0	135	135	0
UMAG_02275	related to PET127 - component of mitochondrial translation system	1	1	0	267	121	0
UMAG_02283	uncharacterized protein	1	1	0	328	335	0
UMAG_02332	uncharacterized protein	3	1	0	884	383	0
UMAG_02346	probable RNA-binding protein	3	2	0	472	731.5	0
UMAG_02360	uncharacterized protein	2	1	0	130	269	0
UMAG_02365	probable CTP1 - Mitochondrial citrate transporter - member of the mitochondrial carrier (MCF) family	1	1	0	110	214	0
UMAG_02414	related to tRNA dihydrouridine synthase	1	1	0	123	467	0
UMAG_02428	uncharacterized protein	2	2	0	804.5	1146.5	0
UMAG_02485	probable GTP-binding protein ypt5	2	2	0	108	571.5	0
UMAG_02520	uncharacterized protein	2	1	0	302.5	171	0
UMAG_02529	uncharacterized protein	2	1	0	491	276	0
UMAG_02535	uncharacterized protein	1	1	0	128	455	0
UMAG_02548	related to Sorting nexin 9	4	1	0	447.75	124	0
UMAG_02561	probable NOP58 - required for pre-18S rRNA processing	1	1	0	133	209	0
UMAG_02576	related to Sterol regulatory element binding protein cleavage-activating protein	1	1	0	495	1089	0
UMAG_02579	related to RFA2 - DNA replication factor A, 36 kDa subunit	1	1	0	461	359	0
UMAG_02583	probable FAT1 - Long-chain fatty acid transporter	1	1	0	128	428	0
UMAG_02605	uncharacterized protein	2	2	0	180.5	475.5	0
UMAG_02619	related to TAF2 - component of TFIID complex	1	3	0	172	181.333	0
UMAG_02623	uncharacterized protein	1	2	0	119	230.5	0
UMAG_02662	probable periodic tryptophan protein PWP2	1	3	0	455	252.333	0
UMAG_02686	related to ATM1 - Mitochondrial inner membrane ABC transporter involved in the maturation of cytosolic iron-sulfur (Fe/S) cluster-containing proteins	3	2	0	466.333	122.5	0
UMAG_02701	uncharacterized protein	4	1	0	453.25	2061	0
UMAG_02712	related to PCL6 - cyclin like protein interacting with Pho85p	3	4	0	155	339	0
UMAG_02725	related to molybdenum cofactor biosynthetic protein	1	1	0	102	101	0
UMAG_02742	related to CYS4 - Cystathionine beta-synthase	1	1	0	1100	1028	0
UMAG_02752	uncharacterized protein	3	1	0	867.333	242	0
UMAG_02765	uncharacterized protein	2	3	0	1006.5	566	0
UMAG_02770	uncharacterized protein	1	3	0	125	371	0
UMAG_02771	uncharacterized protein	1	1	0	125	282	0
UMAG_02773	probable RPL34B - ribosomal protein L34.e	1	1	0	295	567	0
UMAG_02775	uncharacterized protein	1	1	0	114	322	0
UMAG_02796	probable ATP-binding multidrug cassette transport protein	1	3	0	272	192.667	0
UMAG_02799	related to phosphatidylserine decarboxylase	5	1	0	336.8	101	0
UMAG_02827	uncharacterized protein	3	2	0	479.667	609	0
UMAG_02828	related to FMP30 - mitochondrial inner membrane protein with a role in maintaining mitochondrial morphology	1	1	0	119	174	0
UMAG_02846	related to WD40 repeat protein CreC	2	1	0	777	115	0
UMAG_02851	uncharacterized protein	1	1	0	1152	138	0
UMAG_02857	uncharacterized protein	2	1	0	204.5	379	0
UMAG_02860	probable PHO81 - cyclin-dependent kinase inhibitor	2	2	0	269.5	133	0
UMAG_02877	uncharacterized protein	1	1	0	180	226	0
UMAG_02884	uncharacterized protein	1	1	0	109	282	0
UMAG_02887	uncharacterized protein	1	2	0	1622	640	0
UMAG_02895	related to ERG27 - 3-keto sterol reductase	1	1	0	104	101	0
UMAG_02912	related to LAA1 - AP-1 accessory protein involved in TGN-endosome transport	2	1	0	110	238	0
UMAG_02925	uncharacterized protein	1	1	0	177	759	0
UMAG_02936	uncharacterized protein	1	2	0	121	519	0
UMAG_02950	uncharacterized protein	1	1	0	202	134	0
UMAG_02955	related to RAY38 protein	1	1	0	638	501	0
UMAG_02958	related to SWI/SNF related, matrix associated, actin dependent regulator of chromatin subfamily D member 1	1	1	0	1140	917	0
UMAG_02972	uncharacterized protein	2	1	0	178.5	1477	0
UMAG_02978	uncharacterized protein	1	2	0	163	234.5	0
UMAG_02981	uncharacterized protein	1	1	0	914	326	0
UMAG_02994	related to ELAV-like protein 2	2	2	0	1027	351.5	0
UMAG_03028	uncharacterized protein	1	1	0	110	190	0
UMAG_03069	probable acetyl-CoA synthetase	1	1	0	625	358	0
UMAG_03078	uncharacterized protein	1	1	0	1060	117	0
UMAG_03117	Erythritol-mannosyl-transferase invovled in MEL production	1	1	0	152	401	0
UMAG_03138	uncharacterized protein	1	1	0	754	149	0
UMAG_03144	probable clathrin-associated adaptor complex medium chain	2	1	0	337	494	0
UMAG_03149	related to molybdenum cofactor sulfurase	1	3	0	378	743.333	0
UMAG_03158	related to enoyl-CoA hydratase	1	2	0	242	153.5	0
UMAG_03162	probable glycine--tRNA ligase GRS1	3	1	0	186	1643	0
UMAG_03175	uncharacterized protein	4	3	0	687.5	625.333	0
UMAG_03206	related to thymidylate kinase	1	1	0	323	114	0
UMAG_03241	probable KRR1 - required for 40S ribosome biogenesis	1	2	0	126	129	0
UMAG_03266	uncharacterized protein	2	1	0	251	106	0
UMAG_03267	uncharacterized protein	2	1	0	1453	143	0
UMAG_03274	uncharacterized protein	3	2	0	806.333	277	0
UMAG_03294	uncharacterized protein	3	2	0	1075	525.5	0
UMAG_03333	related to IST1 - protein with a positive role in the multivesicular body sorting pathway	1	1	0	108	219	0
UMAG_03341	related to ATG11 - required for mitophagy	3	1	0	279.333	106	0
UMAG_03415	related to putative monooxygenase	3	1	0	526.333	600	0
UMAG_03418	uncharacterized protein	2	2	0	394.5	104	0
UMAG_03422	uncharacterized protein	3	2	0	285.667	749.5	0
UMAG_03431	related to PUF4 - member of the PUF protein family	2	1	0	476	830	0
UMAG_03448	related to Ribonuclease Z / related to thiamin pyrophosphokinase 1	1	1	0	434	138	0
UMAG_03473	uncharacterized protein	2	2	0	537.5	244	0
UMAG_03476	uncharacterized protein	2	1	0	286.5	1450	0
UMAG_03508	uncharacterized protein	2	1	0	1830.5	190	0
UMAG_03529	related to MRPL9 - mitochondrial ribosomal protein, large subunit	1	1	0	140	102	0
UMAG_03538	tryptophan amino transferase (transaminase)	1	1	0	802	269	0
UMAG_03541	related to Meiotic expression upregulated protein 26	1	2	0	548	191	0
UMAG_03547	uncharacterized protein	4	1	0	228	543	0
UMAG_03556	uncharacterized protein	1	1	0	183	102	0
UMAG_03576	related to MET10 - sulfite reductase flavin-binding subunit	2	1	0	155	116	0
UMAG_03601	uncharacterized protein	1	1	0	118	263	0
UMAG_03605	related to Sucrose-6-phosphate hydrolase	1	1	0	751	304	0
UMAG_03609	probable RSA4 - WD-repeat protein involved in ribosome biogenesis	1	2	0	507	244.5	0
UMAG_03626	uncharacterized protein	1	4	0	101	120.75	0
UMAG_03631	related to MIA40 - mitochondrial intermembrane space protein, involved in import and assembly of intermembrane space proteins	1	1	0	196	112	0
UMAG_03656	uncharacterized protein	1	3	0	301	347.667	0
UMAG_03657	uncharacterized protein	2	1	0	231	505	0
UMAG_03665	probable aldehyde dehydrogenase family 7 member A1	1	1	0	158	833	0
UMAG_03696	related to SIZ1 - E3-like factor in the SUMO pathway	2	1	0	150.5	271	0
UMAG_03698	uncharacterized protein	3	1	0	149.333	784	0
UMAG_03707	uncharacterized protein	2	2	0	571.5	704.5	0
UMAG_03708	related to gata transcription factor	1	2	0	107	111.5	0
UMAG_03728	related to BNA2 - putative tryptophan 2,3-dioxygenase or indoleamine 2,3-dioxygenase	2	3	0	180.5	437.333	0
UMAG_03744	uncharacterized protein	1	1	0	259	249	0
UMAG_03772	related to tetrahydrofolylpolyglutamate synthase (met6 )	1	1	0	717	1382	0
UMAG_03776	uncharacterized protein	1	1	0	135	288	0
UMAG_03788	uncharacterized protein	1	1	0	140	219	0
UMAG_03792	related to sepB protein	4	1	0	254.25	581	0
UMAG_03798	probable tryptophan--tRNA ligase	2	1	0	170	1287	0
UMAG_03807	uncharacterized protein	1	1	0	1018	123	0
UMAG_03814	uncharacterized protein	1	1	0	188	812	0
UMAG_03842	related to SYF1 - member of the NineTeen Complex involved in splicing	1	2	0	288	856.5	0
UMAG_03852	related to PRI2 - DNA-directed DNA polymerase alpha , 58 KD subunit (DNA primase)	1	1	0	481	397	0
UMAG_03858	probable HIS7 - glutamine amidotransferase/cyclase	1	1	0	128	631	0
UMAG_03862	related to VPS27 - vacuolar protein sorting-associated protein	1	1	0	377	124	0
UMAG_03883	related to WD repeat and FYVE domain-containing protein 3	3	3	0	1873	689	0
UMAG_03898	related to RAD2 - structure-specific nuclease of the nucleotide excision repairosome	1	1	0	104	1281	0
UMAG_03917	cell cycle regulatory protein	1	1	0	273	330	0
UMAG_03924	repellent protein 1 precursor	1	1	0	118	155	0
UMAG_03933	related to WWM1 - WW domain containing protein interacting with Metacaspase	2	1	0	210	265	0
UMAG_03964	related to PRP3 - essential splicing factor	2	1	0	139.5	702	0
UMAG_03989	uncharacterized protein	4	2	0	227.5	343	0
UMAG_03990	related to Short-chain dehydrogenase/reductase	1	1	0	106	475	0
UMAG_03992	Don3 interacting protein	2	1	0	285.5	260	0
UMAG_04007	uncharacterized protein	1	2	0	109	245	0
UMAG_04022	uncharacterized protein	1	1	0	249	434	0
UMAG_04040	uncharacterized protein	1	1	0	916	386	0
UMAG_04055	related to PCF11 component of pre-mRNA 3`-end processing factor CF I	2	1	0	118	130	0
UMAG_04119	uncharacterized protein	1	3	0	703	2227.67	0
UMAG_04125	related to YRO2 - strong similarity to HSP30 heat shock protein Yro1p	2	1	0	456.5	1042	0
UMAG_04167	probable vacuolar ATP synthase subunit D	1	1	0	139	231	0
UMAG_04191	probable PEX1 - peroxisomal assembly protein - peroxin	1	1	0	467	118	0
UMAG_04208	uncharacterized protein	1	4	0	2668	523.75	0
UMAG_04211	uncharacterized protein	1	1	0	174	152	0
UMAG_04214	orotidine 5`-phosphate decarboxylase	1	1	0	279	412	0
UMAG_04216	related to translation elongation factor HBS1 protein	3	1	0	423.333	1421	0
UMAG_04219	uncharacterized protein	1	1	0	117	390	0
UMAG_04258	MAPKK kinase	2	2	0	142.5	125	0
UMAG_04283	uncharacterized protein	4	1	0	225.5	399	0
UMAG_04291	related to NAN1 - U3 snoRNP protein	1	1	0	109	128	0
UMAG_04319	related to potassium/hydrogen antiporter	4	1	0	541.75	118	0
UMAG_04327	related to UFD2 - ubiquitin fusion degradation protein	1	2	0	299	420	0
UMAG_04342	uncharacterized protein	2	2	0	403	305	0
UMAG_04346	related to Symplekin	1	1	0	108	112	0
UMAG_04378	related to phenylacetaldehyde dehydrogenase	3	1	0	149.333	442	0
UMAG_04379	related to gibberellin 20-oxidase	2	2	0	737.5	416.5	0
UMAG_04385	uncharacterized protein	1	1	0	2485	116	0
UMAG_04389	probable SMC3 - required for structural maintenance of chromosomes	4	1	0	316.25	116	0
UMAG_04397	related to importin beta-2 subunit (transportin)	1	3	0	2231	305.667	0
UMAG_04398	related to RNA binding protein Nrd1 (Negative regulator of differentiation)	4	1	0	142.75	158	0
UMAG_04404	uncharacterized protein	3	1	0	471	121	0
UMAG_04465	related to transcription regulator SPT7	2	2	0	129.5	751	0
UMAG_04466	related to NADPH-dependent beta- ketoacyl reductase	1	2	0	389	273.5	0
UMAG_04475	uncharacterized protein	2	2	0	736	128	0
UMAG_04562	probable aspartate aminotransferase, cytoplasmic	1	1	0	132	470	0
UMAG_04578	uncharacterized protein	1	2	0	131	221	0
UMAG_04598	related to Dynein intermediate chain 1, cytosolic	4	1	0	171.5	563	0
UMAG_04621	uncharacterized protein	1	1	0	141	147	0
UMAG_04665	related to ECM16 - putative DEAH-box RNA helicase	1	1	0	1550	3108	0
UMAG_04671	uncharacterized protein	1	2	0	228	322.5	0
UMAG_04708	related to Pectin lyase B precursor	1	1	0	2928	200	0
UMAG_04720	uncharacterized protein	2	1	0	359.5	323	0
UMAG_04743	related to PPX1 - exopolyphosphatase	4	1	0	324	1644	0
UMAG_04773	uncharacterized protein	3	1	0	361.333	429	0
UMAG_04778	uncharacterized protein	1	1	0	1638	386	0
UMAG_04797	probable RPE1 - D-ribulose-5-phosphate 3-epimerase	1	1	0	104	232	0
UMAG_04805	uncharacterized protein	2	1	0	1141.5	259	0
UMAG_04806	uncharacterized protein	2	3	0	147.5	488	0
UMAG_04860	uncharacterized protein	1	2	0	585	620.5	0
[truncated: 620 more rows]
