# Supplementary material for: Transcriptome analysis of smut fungi reveals widespread intergenic transcription and conserved antisense transcript expression
Source: BMC Genomics. 2017 May 2;18:340. doi: 10.1186/s12864-017-3720-8 (PMC5414199; doi:10.1186/s12864-017-3720-8)
Supplement: Supplementary file 18 — U. hordei detected antisense and putative orthologs with detected antisense. (XLSX 332 kb) [file 12864_2017_3720_MOESM18_ESM.xlsx]

## Sheet: Additional file 14
Additional file 14: U. hordei detected antisense and putative orthologs with detected antisense
U. hordei Ida	U. hordei Description	UH Antisense Predicted (#)	UM Antisense Predicted (#)	SR Antisense Predicted (#)	UH Antisense Avg Length (bp)	UM Antisense Avg Length (bp)	SR Antisense Avg Length (bp)
UHOR_00007	uncharacterized protein	1	0	0	244	0	0
UHOR_00031	uncharacterized protein	1	0	0	238	0	0
UHOR_00066	probable mfs-multidrug-resistance transporter	1	0	0	680	0	0
UHOR_00067	related to EMI5 - protein required for transcriptional induction of TF IME1	1	0	0	572	0	0
UHOR_00068	uncharacterized protein	1	0	0	262	0	0
UHOR_00073	uncharacterized protein	1	0	0	386	0	0
UHOR_00075	uncharacterized protein	2	0	0	629	0	0
UHOR_00085	uncharacterized protein	1	0	0	817	0	0
UHOR_00115	uncharacterized protein	3	0	0	502.667	0	0
UHOR_00155	uncharacterized protein	1	0	0	919	0	0
UHOR_00159	related to YTP1	1	0	0	458	0	0
UHOR_00167	uncharacterized protein	1	0	0	166	0	0
UHOR_00189	probable UDP-glucose 6-dehydrogenase	1	0	0	152	0	0
UHOR_00198	uncharacterized protein	1	0	0	320	0	0
UHOR_00223	uncharacterized protein	1	0	0	1585	0	0
UHOR_00274	uncharacterized protein	1	0	0	721	0	0
UHOR_00281	related to translation initiation factor 3 (47 kDa subunit)	1	0	0	234	0	0
UHOR_00287	uncharacterized protein	2	0	0	859	0	0
UHOR_00288	uncharacterized protein	1	0	0	875	0	0
UHOR_00294	related to SWD1 - subunit of the COMPASS complex	2	0	0	826.5	0	0
UHOR_00346	uncharacterized protein	1	0	0	534	0	0
UHOR_00412	uncharacterized protein	1	0	0	553	0	0
UHOR_00428	uncharacterized protein	1	0	0	822	0	0
UHOR_00431	probable casein kinase I	2	0	0	252.5	0	0
UHOR_00435	uncharacterized protein	1	0	0	202	0	0
UHOR_00470	related to N-acetylglucosaminyl-phosphatidylinositol de-N-acetylase	1	0	0	146	0	0
UHOR_00478	uncharacterized protein	1	0	0	1171	0	0
UHOR_00496	related to MPE1 - subunit of CPF involved 3' end formation of mRNA	1	0	0	102	0	0
UHOR_00503	related to peroxisome assembly protein car1	1	0	0	621	0	0
UHOR_00505	uncharacterized protein	1	0	0	391	0	0
UHOR_00507	uncharacterized protein	2	0	0	725	0	0
UHOR_00528	uncharacterized protein	1	0	0	299	0	0
UHOR_00529	uncharacterized protein	1	0	0	210	0	0
UHOR_00540	uncharacterized protein	1	0	0	241	0	0
UHOR_00545	uncharacterized protein	1	0	0	435	0	0
UHOR_00589	related to eukaryotic initiation factor 3e subunit	1	0	0	266	0	0
UHOR_00593	related to THG1 - protein required for tRNA-His guanylylation at 5 prime end	1	0	0	448	0	0
UHOR_00601	uncharacterized protein	2	0	0	253	0	0
UHOR_00604	uncharacterized protein	1	0	0	108	0	0
UHOR_00606	uncharacterized protein	1	0	0	406	0	0
UHOR_00614	probable SKI2 - antiviral protein and putative helicase	1	0	0	728	0	0
UHOR_00631	uncharacterized protein	1	0	0	643	0	0
UHOR_00657	related to ubiquitin protein ligase e3	2	0	0	167	0	0
UHOR_00662	probable mitogen-activated protein kinase MpkA	1	0	0	1239	0	0
UHOR_00679	related to SNF2 family helicase/ATPase	4	0	0	340.25	0	0
UHOR_00685	uncharacterized protein	1	0	0	227	0	0
UHOR_00688	related to 50S ribosomal protein L35	1	0	0	297	0	0
UHOR_00696	uncharacterized protein	1	0	0	263	0	0
UHOR_00713	related to MCD4 - sporulation protein	2	0	0	127	0	0
UHOR_00756	related to RNA splicing endonuclease gamma subunit	2	0	0	322.5	0	0
UHOR_00763	uncharacterized protein	2	0	0	174	0	0
UHOR_00776	related to Nucleolar protein NOP4	2	0	0	1368.5	0	0
UHOR_00788	probable NADH-ubiquinone oxidoreductase 21 kDa subunit, mitochondrial precursor	1	0	0	231	0	0
UHOR_00821	related to UGO1 - outer membrane component of the mitochondrial fusion machinery	1	0	0	189	0	0
UHOR_00836	uncharacterized protein	1	0	0	303	0	0
UHOR_00872	related to B2-aldehyde-forming enzyme	2	0	0	615	0	0
UHOR_00894	uncharacterized protein	1	0	0	831	0	0
UHOR_00903	probable casein kinase-1 hhp1	2	0	0	289.5	0	0
UHOR_00920	uncharacterized protein	1	0	0	889	0	0
UHOR_00942	related to PUF3 - transcript-specific regulator of mRNA degradation	1	0	0	176	0	0
UHOR_00947	uncharacterized protein	1	0	0	647	0	0
UHOR_00948	uncharacterized protein	2	0	0	287	0	0
UHOR_00973	uncharacterized protein	1	0	0	595	0	0
UHOR_00994	probable Family 9 glycosyl hydrolase	1	0	0	292	0	0
UHOR_01018	probable ubiquitin-protein ligase	1	0	0	378	0	0
UHOR_01047	related to anaphase promoting complex subunit 10	1	0	0	1019	0	0
UHOR_01051	related to CYC2 - cytochrome-c mitochondrial import factor	1	0	0	963	0	0
UHOR_01090	related to monooxygenase	1	0	0	319	0	0
UHOR_01102	uncharacterized protein	1	0	0	1469	0	0
UHOR_01104	related to sugar transport protein	2	0	0	500	0	0
UHOR_01129	uncharacterized protein	1	0	0	587	0	0
UHOR_01148	probable Splicing factor 3B subunit 5	2	0	0	454	0	0
UHOR_01149	uncharacterized protein	1	0	0	159	0	0
UHOR_01150	uncharacterized protein	2	0	0	216	0	0
UHOR_01152	uncharacterized protein	1	0	0	536	0	0
UHOR_01203	probable carnitine O-acetyltransferase, mitochondrial precursor	1	0	0	121	0	0
UHOR_01204	uncharacterized protein	1	0	0	595	0	0
UHOR_01209	uncharacterized protein	2	0	0	378	0	0
UHOR_01220	uncharacterized protein	1	0	0	811	0	0
UHOR_01262	uncharacterized protein	1	0	0	635	0	0
UHOR_01283	probable YAH1 - Ferredoxin of the mitochondrial matrix	1	0	0	305	0	0
UHOR_01288	uncharacterized protein	1	0	0	1039	0	0
UHOR_01292	uncharacterized protein	1	0	0	763	0	0
UHOR_01307	uncharacterized protein	1	0	0	921	0	0
UHOR_01341	probable U6 snRNA-associated Sm-like protein LSm6	2	0	0	1471.5	0	0
UHOR_01344	related to veA protein	1	0	0	110	0	0
UHOR_01375	related to TFIIH basal transcription factor complex p34 subunit	1	0	0	1107	0	0
UHOR_01379	uncharacterized protein	1	0	0	281	0	0
UHOR_01396	related to DSK2 - ubiquitin-like protein	3	0	0	154.667	0	0
UHOR_01400	uncharacterized protein	1	0	0	441	0	0
UHOR_01411	uncharacterized protein	1	0	0	493	0	0
UHOR_01415	probable CYB2 - L-lactate dehydrogenase (cytochrome b2)	1	0	0	720	0	0
UHOR_01418	probable ribosomal protein L24.e.A, cytosolic	1	0	0	172	0	0
UHOR_01444	uncharacterized protein	2	0	0	359.5	0	0
UHOR_01451	related to serine/threonine-protein kinase	1	0	0	300	0	0
UHOR_01454	uncharacterized protein	1	0	0	148	0	0
UHOR_01462	uncharacterized protein	1	0	0	356	0	0
UHOR_01471	uncharacterized protein	1	0	0	614	0	0
UHOR_01494	probable Ubiquitin conjugating enzyme E2-16 kDa	3	0	0	264.333	0	0
UHOR_01503	uncharacterized protein	1	0	0	121	0	0
UHOR_01534	uncharacterized protein	2	0	0	1724.5	0	0
UHOR_01539	uncharacterized protein	1	0	0	1066	0	0
UHOR_01540	related to 6-phosphofructo-2-kinase	4	0	0	272.75	0	0
UHOR_01552	uncharacterized protein	1	0	0	156	0	0
UHOR_01555	uncharacterized protein	1	0	0	1415	0	0
UHOR_01561	related to VPS15 - ser/thr protein kinase	1	0	0	351	0	0
UHOR_01575	uncharacterized protein	1	0	0	702	0	0
UHOR_01648	uncharacterized protein	1	0	0	242	0	0
UHOR_01653	related to CKB1 - casein kinase II, beta subunit	1	0	0	335	0	0
UHOR_01657	uncharacterized protein	1	0	0	1514	0	0
UHOR_01664	uncharacterized protein	1	0	0	418	0	0
UHOR_01672	related to Exocyst complex component Sec3	1	0	0	872	0	0
UHOR_01728	uncharacterized protein	2	0	0	371.5	0	0
UHOR_01742	related to DIP2 - Dom34p-interacting protein	1	0	0	217	0	0
UHOR_01755	uncharacterized protein	1	0	0	1008	0	0
UHOR_01761	related to SEN1 protein	1	0	0	4119	0	0
UHOR_01797	uncharacterized protein	1	0	0	353	0	0
UHOR_01812	uncharacterized protein	1	0	0	262	0	0
UHOR_01813	related to 8-amino-7-oxononanoate synthase	3	0	0	214.667	0	0
UHOR_01816	related to histone acetyltransferase	1	0	0	105	0	0
UHOR_01831	probable SSC1 - mitochondrial HSP70 member	1	0	0	111	0	0
UHOR_01836	uncharacterized protein	1	0	0	113	0	0
UHOR_01837	related to vacuolar segregation protein PEP7	1	0	0	986	0	0
UHOR_01838	uncharacterized protein	2	0	0	123.5	0	0
UHOR_01869	uncharacterized protein	2	0	0	139	0	0
UHOR_01876	probable LSM3 - U6 snRNA-associated Sm-like protein	1	0	0	366	0	0
UHOR_01885	uncharacterized protein	2	0	0	221	0	0
UHOR_01897	probable translation elongation factor 2 - putative	1	0	0	271	0	0
UHOR_01904	uncharacterized protein	1	0	0	181	0	0
UHOR_01912	related to VAC14 - protein involved in regulated synthesis of PtdIns(3,5)P(2)	1	0	0	1351	0	0
UHOR_01932	uncharacterized protein	1	0	0	3192	0	0
UHOR_01938	related to DNA Polymerase iota (POLI)	3	0	0	293	0	0
UHOR_01953	related to GLE1 - RNA export mediator	1	0	0	1265	0	0
UHOR_01961	related to TIP41 - negatively regulates the TOR signaling pathway	2	0	0	259.5	0	0
UHOR_01970	probable DLD2 - D-lactate dehydrogenase	1	0	0	165	0	0
UHOR_01984	related to pre-mRNA splicing factor	2	0	0	605.5	0	0
UHOR_01986	probable 60S ribosomal protein L18	1	0	0	395	0	0
UHOR_01993	related to Acetylcholinesterase precursor	2	0	0	606.5	0	0
UHOR_01998	uncharacterized protein	1	0	0	785	0	0
UHOR_02001	uncharacterized protein	2	0	0	252.5	0	0
UHOR_02004	probable glutaryl-CoA dehydrogenase (N-terminal fragment)	1	0	0	151	0	0
UHOR_02028	related to SNF4 - nuclear regulatory protein	1	0	0	627	0	0
UHOR_02038	related to eIF3m -translation initiation factor 3 subunit M	2	0	0	249.5	0	0
UHOR_02047	uncharacterized protein	1	0	0	1122	0	0
UHOR_02054	related to GIS2 - Putative zinc finger protein, proposed to be involved in the RAS/cAMP signaling pathway	2	0	0	438.5	0	0
UHOR_02129	related to NUP49 - nuclear pore protein	1	0	0	359	0	0
UHOR_02145	uncharacterized protein	1	0	0	394	0	0
UHOR_02188	uncharacterized protein	1	0	0	862	0	0
UHOR_02196	probable SDS22 - protein phosphatase 1, regulatory subunit 7	1	0	0	380	0	0
UHOR_02252	uncharacterized protein	1	0	0	296	0	0
UHOR_02279	probable PRP8 - U5 snRNP protein, pre-mRNA splicing factor	1	0	0	176	0	0
UHOR_02299	uncharacterized protein	1	0	0	143	0	0
UHOR_02315	uncharacterized protein	2	0	0	378.5	0	0
UHOR_02333	uncharacterized protein	1	0	0	109	0	0
UHOR_02356	uncharacterized protein	2	0	0	191	0	0
UHOR_02365	uncharacterized protein	1	0	0	215	0	0
UHOR_02402	related to MRPL24 - mitochondrial ribosomal protein, large subunit	1	0	0	195	0	0
UHOR_02407	related to UDP-N-acetylglucosaminyltransferase	2	0	0	252	0	0
UHOR_02418	related to quinate transport protein	1	0	0	1102	0	0
UHOR_02420	uncharacterized protein	2	0	0	834	0	0
UHOR_02432	related to GAS1 - glycophospholipid-anchored surface glycoprotein (C-terminal fragment)	1	0	0	194	0	0
UHOR_02458	probable sugar transporter	1	0	0	629	0	0
UHOR_02491	uncharacterized protein	1	0	0	468	0	0
UHOR_02508	related to mRNA export factor mex67	1	0	0	109	0	0
UHOR_02509	uncharacterized protein	1	0	0	1004	0	0
UHOR_02515	related to BOR1 - boron efflux transporter	1	0	0	974	0	0
UHOR_02527	related to ABC transporter protein	2	0	0	212.5	0	0
UHOR_02538	uncharacterized protein	1	0	0	602	0	0
UHOR_02559	uncharacterized protein	2	0	0	203	0	0
UHOR_02566	uncharacterized protein	1	0	0	1600	0	0
UHOR_02612	uncharacterized protein	1	0	0	661	0	0
UHOR_02629	related to Endo-b-N-acetylglucosaminidase	1	0	0	456	0	0
UHOR_02645	related to zinc transporter	1	0	0	397	0	0
UHOR_02663	related to DNA ligase	1	0	0	678	0	0
UHOR_02707	uncharacterized protein	1	0	0	323	0	0
UHOR_02756	related to CAR1 - Arginase	3	0	0	425	0	0
UHOR_02761	related to arsenite transporter ARR3	1	0	0	389	0	0
UHOR_02793	related to multidrug resistance proteins	1	0	0	220	0	0
UHOR_02812	uncharacterized protein	1	0	0	384	0	0
UHOR_02821	related to multidrug resistance protein	2	0	0	562	0	0
UHOR_02848	related to Na /H -exchanging protein	1	0	0	357	0	0
UHOR_02862	uncharacterized protein	1	0	0	125	0	0
UHOR_02873	probable C-8 sterol isomerase	1	0	0	166	0	0
UHOR_02875	uncharacterized protein	1	0	0	204	0	0
UHOR_02886	related to alpha-glucosidase	4	0	0	600	0	0
UHOR_02887	related to allantoate permease	1	0	0	285	0	0
UHOR_02892	related to cytochrome-c peroxidase precursor	1	0	0	468	0	0
UHOR_02905	uncharacterized protein	1	0	0	144	0	0
UHOR_02920	related to ferroportin 1	1	0	0	122	0	0
UHOR_02925	uncharacterized protein	1	0	0	1088	0	0
UHOR_02930	uncharacterized protein	1	0	0	239	0	0
UHOR_02934	uncharacterized protein	1	0	0	234	0	0
UHOR_02936	related to Cytochrome P450 4F8	2	0	0	1020	0	0
UHOR_02944	related to IRC20 - putative helicase	1	0	0	182	0	0
UHOR_02957	uncharacterized protein	1	0	0	568	0	0
UHOR_03012	related to 5-carboxyvanillate decarboxylase	1	0	0	182	0	0
UHOR_03036	probable phosphate transport protein MIR1	1	0	0	164	0	0
UHOR_03061	related to carboxylic acid transport protein JEN1	2	0	0	330	0	0
UHOR_03070	uncharacterized protein	1	0	0	169	0	0
UHOR_03086	uncharacterized protein	1	0	0	291	0	0
UHOR_03097	related to MDR1 - Mac1p interacting protein	3	0	0	215.667	0	0
UHOR_03118	related to YAP1802 - protein involved in clathrin cage assembly	1	0	0	918	0	0
UHOR_03140	uncharacterized protein	1	0	0	104	0	0
UHOR_03141	related to KOG1 - Subunit of TORC1, a rapamycin-sensitive complex involved in growth control	2	0	0	773	0	0
UHOR_03158	uncharacterized protein	1	0	0	502	0	0
UHOR_03159	uncharacterized protein	1	0	0	1176	0	0
UHOR_03174	related to ribonuclease T1	1	0	0	527	0	0
UHOR_03176	related to SWH1 - Member of an oxysterol-binding protein family	2	0	0	360	0	0
UHOR_03188	uncharacterized protein	1	0	0	214	0	0
UHOR_03194	probable DEAD box protein (putative RNA helicase)	1	0	0	421	0	0
UHOR_03199	uncharacterized protein	3	0	0	979.333	0	0
UHOR_03207	related to Muskelin	2	0	0	1479.5	0	0
UHOR_03230	uncharacterized protein	1	0	0	327	0	0
UHOR_03235	uncharacterized protein	1	0	0	1098	0	0
UHOR_03293	probable TFB2 - TFIIH subunit (transcription/repair factor)	1	0	0	743	0	0
UHOR_03308	uncharacterized protein	1	0	0	106	0	0
UHOR_03309	related to MRPS9 - mitochondrial ribosomal protein, small subunit	2	0	0	179	0	0
UHOR_03318	uncharacterized protein	3	0	0	803.667	0	0
UHOR_03345	related to glutathione s-transferase	1	0	0	267	0	0
UHOR_03368	uncharacterized protein	1	0	0	683	0	0
UHOR_03441	related to PET100 \FB chaperone that specifically facilitates the assembly of cytochrome c oxidase	1	0	0	353	0	0
UHOR_03448	related to PRP43 - spliceosomal RNA helicase (DEAH-box family)	1	0	0	161	0	0
UHOR_03491	probable 3-hydroxybutyryl-CoA dehydrogenase	1	0	0	392	0	0
UHOR_03532	uncharacterized protein	1	0	0	838	0	0
UHOR_03536	related to effector family protein Eff1	2	0	0	399.5	0	0
UHOR_03538	uncharacterized protein	1	0	0	518	0	0
UHOR_03541	related to Cytoplasmic acetyl-CoA hydrolase 1	4	0	0	570	0	0
UHOR_03547	uncharacterized protein	1	0	0	2714	0	0
UHOR_03563	uncharacterized protein	1	0	0	413	0	0
UHOR_03565	uncharacterized protein	2	0	0	334.5	0	0
UHOR_03600	uncharacterized protein	1	0	0	175	0	0
UHOR_03607	uncharacterized protein	3	0	0	212.333	0	0
UHOR_03611	uncharacterized protein	1	0	0	2002	0	0
UHOR_03612	uncharacterized protein	1	0	0	1046	0	0
UHOR_03630	uncharacterized protein	1	0	0	196	0	0
UHOR_03641	related to trehalase precursor	1	0	0	590	0	0
UHOR_03675	uncharacterized protein	1	0	0	139	0	0
UHOR_03695	uncharacterized protein	2	0	0	1462	0	0
UHOR_03698	uncharacterized protein	2	0	0	163.5	0	0
UHOR_03699	uncharacterized protein	1	0	0	528	0	0
UHOR_03709	related to GCD1 - gamma subunit of the translation initiation factor eIF2B	1	0	0	120	0	0
UHOR_03750	uncharacterized protein	1	0	0	1742	0	0
UHOR_03752	uncharacterized protein	1	0	0	171	0	0
UHOR_03861	related to MCM10 - essential chromatin-associated protein involved in the initiation of DNA replication	2	0	0	169	0	0
UHOR_03902	probable a1-mating type protein Rba1	2	0	0	151.5	0	0
UHOR_03905	probable phospho-2-dehydro-3-deoxyheptonate aldolase, tyrosine-inhibited	1	0	0	215	0	0
UHOR_03931	uncharacterized protein	1	0	0	2670	0	0
UHOR_03948	uncharacterized protein	2	0	0	325	0	0
UHOR_03958	probable cytokinesis protein Don1	1	0	0	243	0	0
UHOR_03972	probable proteine disulfate isomerase	1	0	0	602	0	0
UHOR_03998	related to nuclear division protein Rft1	1	0	0	1281	0	0
UHOR_04000	uncharacterized protein	1	0	0	138	0	0
UHOR_04006	uncharacterized protein	2	0	0	2252	0	0
UHOR_04013	uncharacterized protein	1	0	0	283	0	0
UHOR_04018	probable serine/threonine protein phosphatase ppe1	1	0	0	699	0	0
UHOR_04026	related to Calcium influx promoting protein ehs1	1	0	0	379	0	0
UHOR_04032	uncharacterized protein	1	0	0	271	0	0
UHOR_04065	related to nucleotide diphosphatase	1	0	0	1171	0	0
UHOR_04077	uncharacterized protein	1	0	0	1184	0	0
UHOR_04089	related to SEC8 - protein transport protein	4	0	0	518.75	0	0
UHOR_04096	uncharacterized protein	1	0	0	2186	0	0
UHOR_04151	uncharacterized protein	1	0	0	164	0	0
UHOR_04165	probable ISW2 - ATPase component of a two subunit chromatin remodeling complex	1	0	0	245	0	0
UHOR_04174	related to thiamine-phosphate diphosphorylase / hydroxyethylthiazole kinase	1	0	0	123	0	0
UHOR_04185	probable transcriptional coregulator Snw1	1	0	0	270	0	0
UHOR_04195	uncharacterized protein / related to thiamin pyrophosphokinase	1	0	0	327	0	0
UHOR_04231	uncharacterized protein	1	0	0	170	0	0
UHOR_04242	related to alpha-1,3-mannosyltransferase alg2	1	0	0	144	0	0
UHOR_04265	uncharacterized protein	3	0	0	1213	0	0
UHOR_04267	related to ECM40 - acetylornithine acetyltransferase	1	0	0	904	0	0
UHOR_04305	related to MOT2 - transcriptional repressor	1	0	0	120	0	0
UHOR_04320	related to SIN3 - transcription regulatory protein	1	0	0	324	0	0
UHOR_04321	uncharacterized protein	1	0	0	1758	0	0
UHOR_04325	uncharacterized protein	1	0	0	162	0	0
UHOR_04355	uncharacterized protein	2	0	0	357.5	0	0
UHOR_04363	related to DNA repair protein RAD14	1	0	0	495	0	0
UHOR_04371	related to YTM1 - microtubule-interacting protein	1	0	0	208	0	0
UHOR_04410	related to UNG1 - Uracil-DNA glycosylase	1	0	0	126	0	0
UHOR_04429	probable vacuolar atp synthase subunit d	1	0	0	450	0	0
UHOR_04476	related to CHS5 - chitin biosynthesis protein	1	0	0	262	0	0
UHOR_04487	related to ISC1 - Inositol phosphoSphingolipid phospholipase	3	0	0	330.667	0	0
UHOR_04503	uncharacterized protein	3	0	0	238.667	0	0
UHOR_04513	uncharacterized protein	1	0	0	254	0	0
UHOR_04514	related to Acetylcholinesterase precursor	1	0	0	247	0	0
UHOR_04527	probable methylcrotonoyl-CoA carboxylase biotin carboxylase chain	1	0	0	202	0	0
UHOR_04528	uncharacterized protein	1	0	0	668	0	0
UHOR_04530	related to B56-delta regulatory subunit of protein phosphatase 2A	1	0	0	261	0	0
UHOR_04575	related to PHO84 - high-affinity inorganic phosphate transporter	2	0	0	571	0	0
UHOR_04581	related to SAM50 - essential component of the SAM or TOB complex of the mitochondrial outer membrane	1	0	0	1026	0	0
UHOR_04586	probable MGM1 - Mitochondrial GTPase related to dynamin	1	0	0	109	0	0
UHOR_04587	probable dUTP pyrophosphatase	1	0	0	393	0	0
UHOR_04596	related to Adenosylmethionine-8-amino-7-oxononanoate aminotransferase	1	0	0	298	0	0
UHOR_04619	uncharacterized protein	1	0	0	236	0	0
UHOR_04621	uncharacterized protein	1	0	0	1237	0	0
UHOR_04625	uncharacterized protein	1	0	0	173	0	0
UHOR_04637	uncharacterized protein	2	0	0	651	0	0
UHOR_04658	related to ACB1 - Acyl-CoA-binding protein	1	0	0	226	0	0
UHOR_04665	related to PEX29 - peroxisomal integral membrane peroxin	1	0	0	308	0	0
UHOR_04676	related to Mig1 protein	1	0	0	395	0	0
UHOR_04688	uncharacterized protein	2	0	0	854.5	0	0
UHOR_04690	related to FCP1 - TFIIF interacting component of CTD phosphatase	2	0	0	663	0	0
UHOR_04726	uncharacterized protein	1	0	0	2245	0	0
UHOR_04747	related to subtilisin-like serine protease	4	0	0	285.5	0	0
UHOR_04756	uncharacterized protein	2	0	0	272	0	0
UHOR_04835	uncharacterized protein	4	0	0	409	0	0
UHOR_04848	probable CSE1 - Nuclear envelope protein that mediates the nuclear export of importin alpha	2	0	0	641.5	0	0
UHOR_04871	Acetyltransferase involved in MEL production	1	0	0	127	0	0
UHOR_04892	related to CCR4 - transcriptional regulator involved in carbon catabolite repression	2	0	0	127.5	0	0
UHOR_04893	related to SSN3 - cyclin-dependent CTD kinase	1	0	0	303	0	0
UHOR_04895	related to SMC4 - Stable Maintenance of Chromosomes	1	0	0	561	0	0
UHOR_04900	uncharacterized protein	1	0	0	700	0	0
UHOR_04902	uncharacterized protein	1	0	0	1345	0	0
UHOR_04904	related to EXO1 - exonuclease which interacts with Msh2p	1	0	0	2658	0	0
UHOR_04906	probable small nuclear ribonucleoprotein SNRPD1	3	0	0	159	0	0
UHOR_04912	uncharacterized protein	1	0	0	111	0	0
UHOR_04921	uncharacterized protein	1	0	0	830	0	0
UHOR_04925	related to SSU81 protein, involved in the HOG1 high-osmolarity signal transduction pathway	1	0	0	864	0	0
UHOR_04936	probable 1,4-Benzoquinone reductase	1	0	0	122	0	0
UHOR_04980	related to lipoamide acyltransferase component of branched-chain alpha-keto acid dehydrogenase complex, mitochondrial precursor	2	0	0	131	0	0
UHOR_04984	uncharacterized protein	1	0	0	422	0	0
UHOR_05007	related to LSM8 - Component of small nuclear ribonucleoprotein complexes involved in RNA processing and splicing	1	0	0	99	0	0
UHOR_05010	probable TOR1 - 1-phosphatidylinositol 3-kinase	1	0	0	131	0	0
UHOR_05019	uncharacterized protein	1	0	0	930	0	0
UHOR_05029	uncharacterized protein	1	0	0	1263	0	0
UHOR_05034	related to ribonucleoprotein	1	0	0	507	0	0
UHOR_05036	related to CDC5 - Serine/threonine-protein kinase	1	0	0	122	0	0
UHOR_05046	uncharacterized protein	1	0	0	114	0	0
UHOR_05048	uncharacterized protein	2	0	0	239	0	0
UHOR_05080	uncharacterized protein	1	0	0	141	0	0
UHOR_05088	related to histidine kinase	1	0	0	182	0	0
UHOR_05122	related to dna polymerase epsilon p17 subunit	1	0	0	156	0	0
UHOR_05130	uncharacterized protein	3	0	0	597.333	0	0
UHOR_05163	related to Dynactin 6	1	0	0	1121	0	0
UHOR_05184	related to UNR-interacting protein STRAP (serine-threonine kinase receptor-associated protein)	1	0	0	672	0	0
UHOR_05201	uncharacterized protein	1	0	0	770	0	0
UHOR_05243	probable exonuclease REC1	1	0	0	932	0	0
UHOR_05270	probable endo-1,4-beta-xylanase	1	0	0	453	0	0
UHOR_05273	probable xylulose-5-phosphate/fructose-6-phosphate phosphoketolase	1	0	0	144	0	0
UHOR_05326	uncharacterized protein	1	0	0	375	0	0
UHOR_05332	uncharacterized protein	1	0	0	245	0	0
UHOR_05338	related to KEX1 protein precursor	1	0	0	181	0	0
UHOR_05342	uncharacterized protein	2	0	0	203	0	0
UHOR_05343	related to GPI13 - protein involved in glycosylphosphatidylinositol biosynthesis	1	0	0	666	0	0
UHOR_05345	uncharacterized protein	4	0	0	457.25	0	0
UHOR_05363	uncharacterized protein	1	0	0	169	0	0
UHOR_05384	uncharacterized protein	1	0	0	150	0	0
UHOR_05457	related to endo-polygalacturonase	1	0	0	547	0	0
UHOR_05460	uncharacterized protein	1	0	0	294	0	0
UHOR_05468	related to nitrogen assimilation transcription factor	2	0	0	302	0	0
UHOR_05471	uncharacterized protein	1	0	0	662	0	0
UHOR_05519	uncharacterized protein	1	0	0	187	0	0
UHOR_05542	related to LAG1 - longevity-assurance protein	2	0	0	382	0	0
UHOR_05543	uncharacterized protein	2	0	0	883.5	0	0
UHOR_05545	uncharacterized protein	2	0	0	634.5	0	0
UHOR_05557	related to Regulatory protein alcR (N-terminal fragment)	2	0	0	448	0	0
UHOR_05559	uncharacterized protein	1	0	0	678	0	0
UHOR_05562	uncharacterized protein	2	0	0	375	0	0
UHOR_05563	related to Transcriptional coactivator MMS19	1	0	0	125	0	0
UHOR_05569	related to Signal peptide peptidase	2	0	0	1284.5	0	0
UHOR_05579	uncharacterized protein	1	0	0	338	0	0
UHOR_05580	uncharacterized protein	1	0	0	891	0	0
UHOR_05610	probable Sterol 14 alpha-demethylase	2	0	0	149	0	0
UHOR_05616	related to RER1 protein	1	0	0	1178	0	0
UHOR_05617	probable NADH dehydrogenase (ubiquinone), 64 kD subunit, mitochondrial	1	0	0	304	0	0
UHOR_05633	related to TFA1 - TFIIE subunit (transcription initiation factor), 66 kD	1	0	0	230	0	0
UHOR_05642	probable lysine-specific permease	1	0	0	295	0	0
UHOR_05646	uncharacterized protein	1	0	0	481	0	0
UHOR_05665	uncharacterized protein	1	0	0	1430	0	0
UHOR_05674	uncharacterized protein	1	0	0	218	0	0
UHOR_05677	related to surfeit locus protein 4	1	0	0	544	0	0
UHOR_05692	uncharacterized protein	1	0	0	214	0	0
UHOR_05697	uncharacterized protein	1	0	0	699	0	0
UHOR_05708	uncharacterized protein	1	0	0	301	0	0
UHOR_05719	uncharacterized protein	1	0	0	174	0	0
UHOR_05725	probable COP9 signalosome subunit 5 CSN5	3	0	0	411.667	0	0
UHOR_05738	uncharacterized protein	1	0	0	142	0	0
UHOR_05789	related to YPT7 - GTP-binding protein of the RAB family	1	0	0	118	0	0
UHOR_05819	related to UTP23 - essential nucleolar protein that is a component of the SSU processome	1	0	0	170	0	0
UHOR_05844	related to SSF1 - Nucleolar protein involved in the assembly of the large ribosomal subunit	1	0	0	152	0	0
UHOR_05854	probable ADE12 - adenylosuccinate synthetase	2	0	0	656.5	0	0
UHOR_05859	uncharacterized protein	1	0	0	287	0	0
UHOR_05893	uncharacterized protein	1	0	0	150	0	0
UHOR_05894	uncharacterized protein	1	0	0	187	0	0
UHOR_05927	uncharacterized protein	3	0	0	740	0	0
UHOR_05935	uncharacterized protein	1	0	0	1845	0	0
UHOR_05949	related to RDS2 - Regulator of drug sensitivity	1	0	0	788	0	0
UHOR_05958	related to SKT5 - activator of chitin synthase III	1	0	0	280	0	0
UHOR_05973	probable LYS20 - homocitrate synthase	1	0	0	176	0	0
UHOR_05976	uncharacterized protein	1	0	0	121	0	0
UHOR_05977	uncharacterized protein	1	0	0	163	0	0
UHOR_05985	probable 4-alpha-glucanotransferase / amylo-1,6-glucosidase (glycogen-debranching enzyme)	1	0	0	121	0	0
UHOR_06014	related to thermoresistant gluconokinase	1	0	0	149	0	0
UHOR_06015	uncharacterized protein	2	0	0	357	0	0
UHOR_06031	related to SEC65 - signal recognition particle subunit	1	0	0	461	0	0
UHOR_06057	uncharacterized protein	2	0	0	668.5	0	0
UHOR_06065	probable gamma-glutamylcysteine synthetase	2	0	0	516	0	0
UHOR_06068	uncharacterized protein	1	0	0	243	0	0
UHOR_06079	uncharacterized protein	1	0	0	337	0	0
UHOR_06086	uncharacterized protein	2	0	0	561	0	0
UHOR_06096	related to PUS7 - Pseudouridine synthase	2	0	0	336	0	0
UHOR_06109	related to Glucose oxidase	2	0	0	781	0	0
UHOR_06189	uncharacterized protein	3	0	0	1234.33	0	0
UHOR_06190	uncharacterized protein	2	0	0	309	0	0
UHOR_06191	related to serine/threonine protein kinase	2	0	0	247	0	0
UHOR_06210	uncharacterized protein	1	0	0	427	0	0
UHOR_06214	probable RAD3 - DNA helicase/ATPase	1	0	0	210	0	0
UHOR_06215	probable LEU4 - 2-isopropylmalalate synthase	1	0	0	235	0	0
UHOR_06232	related to Intersectin 1	2	0	0	1648	0	0
UHOR_06273	probable alpha-galactosidase (C-terminal part)	1	0	0	869	0	0
UHOR_06276	probable general amino acid permease	3	0	0	748	0	0
UHOR_06292	probable ABP140 - actin filament-binding protein	1	0	0	571	0	0
UHOR_06297	uncharacterized protein	2	0	0	262.5	0	0
UHOR_06316	uncharacterized protein	2	0	0	386	0	0
UHOR_06321	uncharacterized protein	1	0	0	185	0	0
UHOR_06324	related to NTG1 - DNA repair protein	1	0	0	509	0	0
UHOR_06341	uncharacterized protein	1	0	0	105	0	0
UHOR_06365	probable TIF11 - translation initiation factor eIF1a	2	0	0	199.5	0	0
UHOR_06396	probable BNA6 - nicotinate-nucleotide diphosphorylase (carboxylating)	1	0	0	134	0	0
UHOR_06427	uncharacterized protein	1	0	0	129	0	0
UHOR_06473	uncharacterized protein	1	0	0	312	0	0
UHOR_06520	uncharacterized protein	1	0	0	674	0	0
UHOR_06526	uncharacterized protein	2	0	0	639	0	0
UHOR_06532	probable ubiquitin--protein ligase hus5	1	0	0	266	0	0
UHOR_06534	uncharacterized protein	1	0	0	694	0	0
UHOR_06569	uncharacterized protein	1	0	0	198	0	0
UHOR_06587	uncharacterized protein	1	0	0	297	0	0
UHOR_06604	related to CHO1 - CDP-diacylglycerol serine O-phosphatidyltransferase	1	0	0	123	0	0
UHOR_06606	uncharacterized protein	1	0	0	116	0	0
UHOR_06611	related to TIM44 - mitochondrial inner membrane import receptor subunit	1	0	0	556	0	0
UHOR_06627	related to NADH-ubiquinone oxidoreductase 21 kDa subunit	1	0	0	359	0	0
UHOR_06661	probable 40S ribosomal protein S15	1	0	0	199	0	0
UHOR_06683	uncharacterized protein	1	0	0	1782	0	0
UHOR_06689	uncharacterized protein	3	0	0	280.667	0	0
UHOR_06696	uncharacterized protein	1	0	0	159	0	0
UHOR_06715	probable RPS19B - ribosomal protein S19.e, cytosolic	1	0	0	428	0	0
UHOR_06726	related to RecQ family helicase RecQL1	1	0	0	210	0	0
UHOR_06727	related to siderophore peptide synthetase involved in ferrichromeA biosynthesis	5	0	0	1300.8	0	0
UHOR_06783	related to UGA2 - succinate semialdehyde dehydrogenase	1	0	0	639	0	0
UHOR_06828	related to endo-1,3(4)-beta-glucanase	1	0	0	272	0	0
UHOR_06830	related to eukaryotic translation initiation factor	1	0	0	218	0	0
UHOR_06847	related to ERP2 - p24 protein involved in membrane trafficking	1	0	0	315	0	0
UHOR_06893	probable siderophore iron transporter mirC	1	0	0	339	0	0
UHOR_06896	related to transport protein USO1	2	0	0	184	0	0
UHOR_06941	related to U6 snRNA-associated Sm-like protein LSm4	1	0	0	531	0	0
UHOR_06963	related to RPB8 - DNA-directed RNA polymerase I, II, III 16 KD subunit	1	0	0	367	0	0
UHOR_06981	probable guanine nucleotide-binding protein alpha-3 subunit	1	0	0	535	0	0
UHOR_06987	probable ITR2 - myo-inositol transporter	1	0	0	798	0	0
UHOR_07016	related to F-box protein pof7	2	0	0	195	0	0
UHOR_07017	uncharacterized protein	2	0	0	502	0	0
UHOR_07019	uncharacterized protein	1	0	0	442	0	0
UHOR_07025	related to TRM10 - tRNA methyltransferase	1	0	0	202	0	0
UHOR_07033	uncharacterized protein	1	0	0	109	0	0
UHOR_07038	related to PSF1 - subunit of the GINS complex	1	0	0	154	0	0
UHOR_07048	uncharacterized protein	2	0	0	334.5	0	0
UHOR_07053	uncharacterized protein	3	0	0	1062.33	0	0
UHOR_07063	uncharacterized protein	1	0	0	2516	0	0
UHOR_07094	related to Glucose oxidase	3	0	0	306	0	0
UHOR_07113	uncharacterized protein	1	0	0	794	0	0
UHOR_07114	uncharacterized protein	3	0	0	245.667	0	0
UHOR_07124	uncharacterized protein	1	0	0	744	0	0
UHOR_07125	related to HYS2 - DNA-directed DNA polymerase delta, 55 KD subunit	1	0	0	848	0	0
UHOR_07133	probable LEU5 - mitochondrial coenzyme A transporter- member of the mitochondrial carrier (MCF) family	1	0	0	970	0	0
UHOR_07139	probable ODC2 - Mitochondrial 2-oxodicarboxylate carrier	1	0	0	127	0	0
UHOR_07173	uncharacterized protein	2	0	0	1639	0	0
UHOR_07183	uncharacterized protein	1	0	0	2062	0	0
UHOR_07206	related to glucose/galactose transporter	1	0	0	1020	0	0
UHOR_07207	probable AGP3 - Protein of the amino-acid permease family	2	0	0	509.5	0	0
UHOR_07233	uncharacterized protein	1	0	0	107	0	0
UHOR_07257	uncharacterized protein	1	0	0	1161	0	0
UHOR_07268	related to XPT1 - xanthine phosphoribosyl transferase	1	0	0	203	0	0
UHOR_07322	related to DOP1 - strong similarity to developmental regulatory gene, dopey (dopA)	2	0	0	705.5	0	0
UHOR_07327	related to Ras GTPase-activating-like protein IQGAP2	2	0	0	635	0	0
UHOR_07331	uncharacterized protein	3	0	0	213.667	0	0
UHOR_07362	related to COX10 - farnesyl transferase	1	0	0	107	0	0
UHOR_07372	probable ser/thr protein kinase	4	0	0	373.5	0	0
UHOR_07380	related to D-amino-acid oxidase	1	0	0	253	0	0
UHOR_07389	related to pre-mrna splicing factor srp55	4	0	0	276	0	0
UHOR_07406	related to Sucrose-6-phosphate hydrolase	1	0	0	337	0	0
UHOR_07420	related to IGO2 - protein required for initiation of G0 program	2	0	0	312.5	0	0
UHOR_07421	related to Cytochrome P450	2	0	0	212.5	0	0
UHOR_07455	related to ELP2 - 29 kDa subunit of elongator and elongating RNA polymerase II holoenzyme	1	0	0	120	0	0
UHOR_07528	uncharacterized protein	2	0	0	155	0	0
UHOR_07531	uncharacterized protein	1	0	0	236	0	0
UHOR_07534	uncharacterized protein	1	0	0	145	0	0
UHOR_07592	uncharacterized protein	1	0	0	426	0	0
UHOR_07628	related to CRZ1 - activator of stress genes	1	0	0	106	0	0
UHOR_07644	uncharacterized protein	1	0	0	119	0	0
UHOR_07672	uncharacterized protein	1	0	0	394	0	0
UHOR_07694	related to TCB3 - protein localized to membranes, bud-enriched	4	0	0	291	0	0
UHOR_07725	uncharacterized protein	1	0	0	115	0	0
UHOR_07728	related to BNA3 - Arylformamidase	1	0	0	126	0	0
UHOR_07750	uncharacterized protein	1	0	0	1546	0	0
UHOR_07759	related to PER1 protein, involved in manganese homeostasis	2	0	0	669.5	0	0
UHOR_07769	related to YHC3 - protein involved in vacuolar arginine transport	1	0	0	282	0	0
UHOR_07774	probable PGK1 - phosphoglycerate kinase	1	0	0	250	0	0
UHOR_07776	probable LYS12 - Homo-isocitrate dehydrogenase	2	0	0	271	0	0
UHOR_07793	uncharacterized protein	1	0	0	481	0	0
UHOR_07796	uncharacterized protein	2	0	0	494.5	0	0
UHOR_07818	probable ATP18 - subunit i/j of the mitochondrial F1F0-ATP synthase	1	0	0	316	0	0
UHOR_07832	uncharacterized protein	1	0	0	462	0	0
UHOR_07845	uncharacterized protein	1	0	0	314	0	0
UHOR_07855	related to DAD1 - essential subunit of the Dam1 complex	1	0	0	307	0	0
UHOR_07860	probable TIF2 - translation initiation factor eIF4A	1	0	0	183	0	0
UHOR_07877	uncharacterized protein	1	0	0	624	0	0
UHOR_07903	related to microfibril-associated protein	1	0	0	109	0	0
UHOR_07907	uncharacterized protein	1	0	0	868	0	0
UHOR_07911	uncharacterized protein	1	0	0	635	0	0
UHOR_07946	uncharacterized protein	3	0	0	188	0	0
UHOR_07950	related to protein-lysine N-methyltransferase	1	0	0	156	0	0
UHOR_07954	related to L-ascorbate oxidase precursor	2	0	0	796	0	0
UHOR_07960	related to ABP140 - actin binding protein and AdoMet-dependent tRNA methyltransferase	1	0	0	356	0	0
UHOR_07963	uncharacterized protein	1	0	0	267	0	0
UHOR_07972	related to glutathione s-transferase 3	1	0	0	788	0	0
UHOR_07974	related to stress response protein rds1p	1	0	0	1416	0	0
UHOR_07977	uncharacterized protein	1	0	0	511	0	0
UHOR_07998	probable ADP-ribosylation factor 6	1	0	0	206	0	0
UHOR_08010	related to NAD(P)H-dependent oxidoreductase	1	0	0	235	0	0
UHOR_08038	probable DID2 - class E vacuolar-protein sorting and endocytosis factor	1	0	0	191	0	0
UHOR_08052	uncharacterized protein	1	0	0	293	0	0
UHOR_08055	related to ATP-binding multidrug cassette transport protein	1	0	0	659	0	0
UHOR_08056	uncharacterized protein	1	0	0	188	0	0
UHOR_08123	probable oligosaccharyltransferase	2	0	0	355	0	0
UHOR_08137	related to RLM1 - MADS-box transcription factor	1	0	0	444	0	0
UHOR_08138	related to VPS10 domain-containing receptor SorCS1 precursor	3	0	0	326.667	0	0
UHOR_08139	uncharacterized protein	1	0	0	322	0	0
UHOR_08147	related to flavin-containing monooxygenase	1	0	0	125	0	0
UHOR_08148	uncharacterized protein	1	0	0	450	0	0
UHOR_08150	uncharacterized protein	1	0	0	586	0	0
UHOR_08192	probable hydroxymethylglutaryl-CoA synthase	4	0	0	321	0	0
UHOR_08200	uncharacterized protein	3	0	0	366.333	0	0
UHOR_08213	probable DNM1 - dynamin-related GTPase	3	0	0	146	0	0
UHOR_08277	related to C2H2 zinc finger protein	1	0	0	119	0	0
UHOR_08283	uncharacterized protein	1	0	0	185	0	0
UHOR_08287	uncharacterized protein	1	0	0	352	0	0
UHOR_08302	uncharacterized protein	1	0	0	109	0	0
UHOR_08306	uncharacterized protein	2	0	0	875.5	0	0
UHOR_08327	related to atp-dependent clp protease, atp-binding subunit	1	0	0	145	0	0
UHOR_08329	related to serine/threonine-specific protein kinase KIN1	4	0	0	670.25	0	0
UHOR_08331	related to TRS130 - subunit of the TRAPP complex of the cis-Golgi	2	0	0	259	0	0
UHOR_08344	related to galactoside O-acetyltransferase	1	0	0	127	0	0
UHOR_08359	uncharacterized protein	1	0	0	401	0	0
UHOR_08364	probable mitochondrial precursor protein import receptor tom70	1	0	0	598	0	0
UHOR_08376	uncharacterized protein	1	0	0	701	0	0
UHOR_08378	related to TIF2 - translation initiation factor eIF4A	1	0	0	110	0	0
UHOR_08388	probable high affinity ammonium transporter	1	0	0	209	0	0
UHOR_08427	related to DUG3 - probable glutamine amidotransferase	1	0	0	150	0	0
UHOR_08454	uncharacterized protein	2	0	0	296.5	0	0
UHOR_08513	related to Acid phosphatase precursor	3	0	0	334.333	0	0
UHOR_08514	uncharacterized protein	1	0	0	827	0	0
UHOR_08520	probable general amino acid permease	1	0	0	2849	0	0
UHOR_08530	uncharacterized protein	1	0	0	835	0	0
UHOR_08537	uncharacterized protein	1	0	0	238	0	0
UHOR_08552	uncharacterized protein	1	0	0	1356	0	0
UHOR_08572	related to MGR2 \FB subunit of the TIM23 translocase complex	1	0	0	300	0	0
UHOR_08601	uncharacterized protein	1	0	0	588	0	0
UHOR_08638	related to branched-chain alpha-ketoacid dehydrogenase kinase, mitochondrial precursor	1	0	0	217	0	0
UHOR_08647	related to UDP-galactose transporter	1	0	0	394	0	0
UHOR_08658	related to phosphatidylinositol-4-kinase	1	0	0	378	0	0
UHOR_08670	probable Guanine nucleotide-binding protein gamma subunit	1	0	0	202	0	0
UHOR_08679	uncharacterized protein	2	0	0	465.5	0	0
UHOR_08696	related to RRP6 - Exonuclease component of the nuclear exosome	4	0	0	491.75	0	0
UHOR_08703	uncharacterized protein	1	0	0	503	0	0
UHOR_08707	related to programmed cell death protein (calcium-binding protein)	1	0	0	695	0	0
UHOR_08711	related to spindle assembly checkpoint protein	1	0	0	301	0	0
UHOR_08721	uncharacterized protein	1	0	0	135	0	0
UHOR_08727	probable sugar transporter	1	0	0	825	0	0
UHOR_08740	related to dna exoribonuclease Dhp1p	1	0	0	140	0	0
UHOR_08752	related to dolichyl-phosphate-mannose-protein mannosyltransferase	1	0	0	799	0	0
UHOR_08758	related to Mig2-2	1	0	0	1028	0	0
UHOR_08759	probable mitochondrial p32 family protein	1	0	0	155	0	0
UHOR_08761	related to RNA-binding protein rnp24	1	0	0	160	0	0
UHOR_08762	related to prolyl-tRNA synthetase	1	0	0	117	0	0
UHOR_08768	probable UBA1 - ubiquitin-protein ligase, E1-like (ubiquitin-activating) enzyme	1	0	0	199	0	0
UHOR_08801	related to 80 kDa nuclear cap binding protein	1	0	0	407	0	0
UHOR_08804	related to CAAX prenyl protease 2	1	0	0	315	0	0
UHOR_08819	uncharacterized protein	1	0	0	281	0	0
UHOR_08826	related to Mig1 protein, induced during biotrophic phase	1	0	0	324	0	0
UHOR_08848	related to Tetratricopeptide repeat protein 1	1	0	0	539	0	0
UHOR_08888	related to APG1 - essential for autophagocytosis	1	0	0	120	0	0
UHOR_08893	uncharacterized protein	2	0	0	287	0	0
UHOR_08927	related to syntaxin family member TLG1	1	0	0	611	0	0
UHOR_08937	related to cell cycle control protein dicer	2	0	0	271.5	0	0
UHOR_08974	related to Gamm1 protein / Ni-binding urease accessory protein (UreG)	1	0	0	498	0	0
UHOR_08979	related to SLC1 - 1-acyl-sn-gylcerol-3-phosphate acyltransferase	1	0	0	553	0	0
UHOR_08991	probable TIF6 - translation initiation factor 6 (eIF6)	1	0	0	209	0	0
UHOR_08993	related to Tctex2-related inner arm dynein light chain	1	0	0	517	0	0
UHOR_09002	probable ATP7 - F1F0-ATPase complex, FO D subunit	3	0	0	281	0	0
UHOR_09015	related to Glutamate decarboxylase 1	1	0	0	211	0	0
UHOR_09018	related to Cytochrome P450	1	0	0	162	0	0
UHOR_10029	uncharacterized protein	1	0	0	167	0	0
UHOR_12150	uncharacterized protein	3	0	0	332.333	0	0
UHOR_12152	uncharacterized protein	1	0	0	289	0	0
UHOR_12216	uncharacterized protein	1	0	0	521	0	0
UHOR_12242	uncharacterized protein	1	0	0	682	0	0
UHOR_12255	uncharacterized protein	2	0	0	242	0	0
UHOR_12377	related to Exportin 4	3	0	0	533	0	0
UHOR_12630	related to Glutaredoxin (C-terminal fragment)	1	0	0	278	0	0
UHOR_12722	uncharacterized protein	1	0	0	863	0	0
UHOR_12727	related to SET2 - Histone methyltransferase	1	0	0	207	0	0
UHOR_12731	uncharacterized protein	1	0	0	172	0	0
UHOR_12803	uncharacterized protein	1	0	0	760	0	0
UHOR_13028	uncharacterized protein	1	0	0	369	0	0
UHOR_13070	uncharacterized protein	2	0	0	563	0	0
UHOR_13141	uncharacterized protein	1	0	0	332	0	0
UHOR_13435	uncharacterized protein	2	0	0	231	0	0
UHOR_13509	uncharacterized protein	1	0	0	530	0	0
UHOR_13591	uncharacterized protein	1	0	0	179	0	0
UHOR_13675	uncharacterized protein	1	0	0	584	0	0
UHOR_13763	uncharacterized protein	1	0	0	607	0	0
UHOR_13916	uncharacterized protein	1	0	0	1687	0	0
UHOR_14349	uncharacterized protein	2	0	0	958	0	0
UHOR_14456	uncharacterized protein	2	0	0	383	0	0
UHOR_14478	uncharacterized protein	1	0	0	357	0	0
UHOR_14678	uncharacterized protein	1	0	0	682	0	0
UHOR_14740	uncharacterized protein	1	0	0	318	0	0
UHOR_14770	uncharacterized protein	1	0	0	1061	0	0
UHOR_14977	uncharacterized protein	3	0	0	578.333	0	0
UHOR_14982	uncharacterized protein	1	0	0	155	0	0
UHOR_15018	uncharacterized protein	1	0	0	581	0	0
UHOR_15312	related to ARP6 - Actin-related protein (N-terminal fragment)	1	0	0	1623	0	0
UHOR_15349	uncharacterized protein	1	0	0	176	0	0
UHOR_15725	uncharacterized protein	1	0	0	478	0	0
UHOR_15779	uncharacterized protein	1	0	0	736	0	0
UHOR_15858	uncharacterized protein	1	0	0	476	0	0
UHOR_16255	uncharacterized protein	1	0	0	244	0	0
UHOR_16306	uncharacterized protein	3	0	0	602.333	0	0
UHOR_16649	uncharacterized protein	1	0	0	643	0	0
UHOR_16716	uncharacterized protein	1	0	0	202	0	0
UHOR_16717	uncharacterized protein	1	0	0	1710	0	0
UHOR_00047	uncharacterized protein	1	0	1	120	0	170
UHOR_00051	uncharacterized protein	1	0	1	2207	0	115
UHOR_00077	uncharacterized protein	2	0	2	281.5	0	319.5
UHOR_00100	probable DAL5 - Allantoate and ureidosuccinate permease	1	0	2	335	0	414
UHOR_00148	probable uracil phosphoribosyltransferase	1	0	2	419	0	152.5
UHOR_00231	uncharacterized protein	1	0	1	1314	0	189
UHOR_00306	uncharacterized protein	1	0	1	123	0	292
UHOR_00320	uncharacterized protein (C-terminal fragment)	2	0	1	296	0	134
UHOR_00432	related to DNA polymerase V	4	0	2	693.25	0	621
UHOR_00445	related to vesicle-associated membrane protein 7	1	0	1	201	0	108
UHOR_00463	related to Peroxisome assembly protein 12	1	0	1	125	0	367
UHOR_00498	related to TAO3 - Transcriptional Activator of OCH1	1	0	2	102	0	488
UHOR_00572	probable SPO14 - phospholipase D	2	0	4	335	0	449.5
UHOR_00616	probable Rds1 protein	1	0	1	481	0	401
UHOR_00675	probable GCV1 - glycine decarboxylase, subunit T, mitochondrial	2	0	1	290.5	0	360
UHOR_00709	uncharacterized protein	1	0	3	425	0	249
UHOR_00731	uncharacterized protein	3	0	1	405	0	363
UHOR_00738	related to MutS protein homolog 5	1	0	1	1013	0	192
UHOR_00755	probable Serine/threonine-protein kinase gad8	1	0	1	606	0	598
UHOR_00761	related to BRF1 - TFIIIB subunit, 70 kD	1	0	2	550	0	266
UHOR_00784	uncharacterized protein	1	0	2	364	0	148
UHOR_00883	related to IES1 - Subunit 1 of the INO80 chromatin remodeling complex	2	0	1	216.5	0	2722
UHOR_00949	uncharacterized protein	2	0	1	462.5	0	890
UHOR_00950	uncharacterized protein	1	0	2	569	0	236
UHOR_00985	uncharacterized protein	1	0	1	777	0	2056
UHOR_01050	related to TAZ1 - Lyso-phosphatidylcholine acyltransferase	2	0	1	249	0	229
UHOR_01065	related to NOP7 - component of several different pre-ribosomal particles	2	0	2	201	0	159
UHOR_01069	related to exochitinase	3	0	1	680.333	0	176
UHOR_01160	uncharacterized protein	2	0	1	785.5	0	405
UHOR_01236	related to bacterial glycerol-3-phosphate acyltransferases	3	0	1	261.333	0	470
UHOR_01245	related to Alpha-L-arabinofuranosidase I precursor	4	0	2	411	0	274
UHOR_01358	related to TGS1 - trimethyl guanosine synthase	1	0	1	1086	0	680
UHOR_01463	uncharacterized protein	2	0	1	892	0	237
UHOR_01490	uncharacterized protein	2	0	1	915	0	1455
UHOR_01505	uncharacterized protein	2	0	2	468	0	316
UHOR_01548	uncharacterized protein	1	0	1	531	0	367
UHOR_01685	uncharacterized protein	1	0	1	1110	0	140
UHOR_01783	related to 4-coumarate-CoA ligase	1	0	1	328	0	233
UHOR_01845	uncharacterized protein	2	0	1	1756.5	0	221
UHOR_01926	probable SEC18 - vesicular-fusion protein, functional homolog of NSF	1	0	2	971	0	163.5
UHOR_01966	related to Vacuolar assembly protein VPS41	1	0	2	445	0	120.5
UHOR_02114	related to RSM27 - mitochondrial ribosomal protein, small subunit	1	0	1	215	0	3414
UHOR_02127	related to MDM10 - mitochondrial morphology and inheritance component	1	0	2	352	0	435
UHOR_02213	related to COQ1 - hexaprenyl pyrophosphate synthetase precursor	1	0	1	265	0	259
UHOR_02223	uncharacterized protein	1	0	1	119	0	407
UHOR_02238	uncharacterized protein	1	0	1	300	0	385
UHOR_02283	uncharacterized protein	2	0	1	161	0	266
UHOR_02288	related to VPS52 - component of the Golgi-associated retrograde protein complex	2	0	1	231.5	0	124
UHOR_02325	related to GPI transamidase component PIG-S	1	0	1	136	0	286
UHOR_02337	uncharacterized protein	1	0	1	338	0	914
UHOR_02364	related to HAP2 - subunit of the CCAAT-binding complex	1	0	1	116	0	111
UHOR_02447	probable probable GTP-binding protein Rab11	2	0	1	448	0	111
UHOR_02475	uncharacterized protein	1	0	1	197	0	404
UHOR_02513	related to MEF2 - translation elongation factor, mitochondrial	2	0	1	351.5	0	109
UHOR_02533	related to ASE1 - mitotic spindle midzone localized MAP family member	1	0	2	456	0	367.5
UHOR_02568	uncharacterized protein	1	0	1	271	0	249
UHOR_02603	related to RVS167 - BAR adaptor protein	1	0	1	101	0	226
UHOR_02609	uncharacterized protein	1	0	1	483	0	110
UHOR_02647	uncharacterized protein	3	0	2	409.667	0	633.5
UHOR_02751	uncharacterized protein	2	0	1	917	0	233
UHOR_02758	related to SLX1 - subunit of a complex involved in DNA-dependent DNA replication	2	0	1	469.5	0	407
UHOR_02769	uncharacterized protein	1	0	1	109	0	119
UHOR_02774	related to glutathione-S-transferase	1	0	2	249	0	345
UHOR_02949	uncharacterized protein	2	0	1	588.5	0	338
UHOR_02964	probable mfs-multidrug-resistance transporter	4	0	2	619.75	0	1278.5
UHOR_02981	uncharacterized protein	2	0	2	316	0	204.5
UHOR_03022	uncharacterized protein	2	0	1	573.5	0	139
UHOR_03098	related to Cyclin H	2	0	1	131	0	113
UHOR_03134	uncharacterized protein	1	0	1	112	0	155
UHOR_03181	related to DPB3 - third-largest subunit of DNA polymerase II	1	0	1	116	0	211
UHOR_03184	related to ALG11 - required for asparagine-linked glycosylation	1	0	2	233	0	162.5
UHOR_03209	uncharacterized protein	1	0	1	723	0	310
UHOR_03212	uncharacterized protein	1	0	1	201	0	148
UHOR_03255	probable NADPH-cytochrome P450 reductase	4	0	1	440.5	0	181
UHOR_03289	uncharacterized protein	1	0	2	1255	0	405.5
UHOR_03297	related to MTQ1 - S-adenosylmethionine-dependent methyltransferase	1	0	1	400	0	117
UHOR_03329	uncharacterized protein	2	0	1	555	0	155
UHOR_03401	probable RSR1 - GTP-binding protein	1	0	1	311	0	119
UHOR_03406	uncharacterized protein	1	0	2	1683	0	184.5
UHOR_03408	related to trimethyllysine hydroxylase	1	0	3	194	0	301.333
UHOR_03421	probable UDP-glucose:sterol glucosyltransferase	1	0	1	1144	0	915
UHOR_03449	uncharacterized protein	1	0	1	459	0	364
UHOR_03457	probable endoplasmic reticulum calcium transporter	1	0	2	125	0	476
UHOR_03478	uncharacterized protein	1	0	1	363	0	136
UHOR_03500	related to triacylglycerol lipase precursor	3	0	2	753	0	178
UHOR_03514	uncharacterized protein	1	0	1	102	0	304
UHOR_03540	related to GABA permease	1	0	1	340	0	254
UHOR_03552	related to TRM11 - Catalytic subunit of an adoMet-dependent tRNA methyltransferase complex	1	0	1	1408	0	621
UHOR_03572	uncharacterized protein	1	0	2	727	0	948.5
UHOR_03583	related to 3-phytase A precursor	3	0	2	158.333	0	268.5
UHOR_03636	probable acyl-CoA oxidase	1	0	1	818	0	105
UHOR_03638	related to lincomycin-condensing protein lmbA	1	0	1	656	0	454
UHOR_03778	uncharacterized protein	1	0	1	288	0	103
UHOR_03795	uncharacterized protein	1	0	1	637	0	445
UHOR_03800	uncharacterized protein	1	0	1	645	0	173
UHOR_03802	related to PEX14 - peroxisomal protein involved in protein import - peroxin	1	0	1	487	0	303
UHOR_03813	related to ATG5 - protein involved in autophagy and the Cvt pathway	1	0	1	368	0	400
UHOR_03819	probable MAP kinase	1	0	1	130	0	105
UHOR_03837	related to SFT2/YBL102W	1	0	1	834	0	174
UHOR_03865	related to vacuolar protein-sorting protein VPS35	1	0	3	333	0	354.667
UHOR_03871	probable cytochrome c peroxidase precursor	1	0	4	265	0	306.75
UHOR_03904	uncharacterized protein	1	0	1	161	0	692
UHOR_03944	uncharacterized protein	2	0	2	949.5	0	208
UHOR_03974	related to translation elongation factor eEF1, gamma chain	1	0	1	204	0	119
UHOR_04010	uncharacterized protein	1	0	1	121	0	120
UHOR_04069	uncharacterized protein	2	0	3	291.5	0	568
UHOR_04071	uncharacterized protein	1	0	1	598	0	138
UHOR_04112	probable chitin synthase 5 (csh5)	1	0	1	185	0	374
UHOR_04163	uncharacterized protein	2	0	1	976	0	104
UHOR_04169	uncharacterized protein	1	0	1	158	0	554
UHOR_04300	uncharacterized protein	1	0	1	404	0	104
UHOR_04344	related to PIF1 - DNA helicase involved in mitochondrial DNA repair and telomere length control	2	0	3	378.5	0	219.667
UHOR_04356	related to GPI-anchor transamidase complex subunit Gpi16	1	0	1	368	0	2012
UHOR_04360	probable lysozyme	1	0	1	1082	0	104
UHOR_04601	related to tRNA dihydrouridine synthase	1	0	2	112	0	143.5
UHOR_04620	related to NOP9 - essential subunit of U3-containing 90S pre-ribosome	2	0	1	855.5	0	118
UHOR_04679	uncharacterized protein	1	0	2	271	0	125.5
UHOR_04706	uncharacterized protein	1	0	2	190	0	366.5
UHOR_04738	uncharacterized protein	2	0	1	502.5	0	574
UHOR_04769	related to BSD2 - metal homeostasis protein	1	0	2	2129	0	322.5
UHOR_04894	uncharacterized protein	1	0	1	492	0	239
UHOR_04897	uncharacterized protein	2	0	1	1026	0	803
UHOR_04944	probable CAR2 - ornithine aminotransferase	1	0	1	1065	0	1628
UHOR_04989	related to TFG1 - TFIIF subunit (transcription initiation factor)	2	0	1	300	0	357
UHOR_04999	related to CKS1 - cyclin-dependent kinases regulatory subunit	1	0	2	169	0	277
UHOR_05042	uncharacterized protein	2	0	1	177.5	0	208
UHOR_05051	uncharacterized protein	1	0	2	1067	0	327
UHOR_05085	related to SPB4 - ATP-dependent RNA helicase of DEAH box family	3	0	1	1691.67	0	156
UHOR_05114	uncharacterized protein	2	0	1	187	0	238
UHOR_05117	uncharacterized protein	3	0	1	190.333	0	170
UHOR_05120	uncharacterized protein	1	0	1	1120	0	430
UHOR_05152	related to ATO3 - plasma membrane protein with possible role in export of ammonia	1	0	1	198	0	1281
UHOR_05155	uncharacterized protein	1	0	1	276	0	115
UHOR_05172	probable general amino acid permease	4	0	2	673.5	0	2600
UHOR_05232	uncharacterized protein	1	0	1	576	0	693
UHOR_05276	related to acetamidase	2	0	3	804	0	847.333
UHOR_05321	uncharacterized protein	1	0	1	323	0	433
UHOR_05367	related to Multidomain cyclophilin type peptidyl-prolyl cis-trans isomerase	1	0	1	151	0	142
UHOR_05379:UHOR_05380	MERGED related to Cell division control protein 18 AND uncharacterized protein	1	0	2	260	0	157
UHOR_05421	uncharacterized protein	2	0	1	976	0	558
UHOR_05469	related to SEC6 - protein transport protein	1	0	1	383	0	108
UHOR_05705	related to PDS5 - precocious dissociation of sister chromatids	1	0	1	134	0	222
UHOR_05834	probable 25 kD subunit of DNA-directed RNA polymerases I, II and III	1	0	1	167	0	145
UHOR_05884	related to TSR2 - protein with a potential role in pre-rRNA processing	1	0	1	363	0	115
UHOR_06094	uncharacterized protein	4	0	1	256.25	0	283
UHOR_06107	uncharacterized protein	1	0	1	112	0	111
UHOR_06121	uncharacterized protein	2	0	1	325.5	0	140
UHOR_06139	probable DIC1 - mitochondrial dicarboxylate carrier	1	0	2	342	0	303
UHOR_06146	uncharacterized protein	2	0	1	390.5	0	330
UHOR_06180	probable ERG26 - C-3 sterol dehydrogenase (C-4 decarboxylase)	1	0	1	859	0	108
UHOR_06188	uncharacterized protein	1	0	1	1385	0	108
UHOR_06207	related to putative phosphate transporter 1	1	0	1	597	0	706
UHOR_06313	uncharacterized protein	2	0	1	275.5	0	670
UHOR_06366	uncharacterized protein	1	0	1	563	0	264
UHOR_06401	uncharacterized protein	1	0	2	184	0	385
UHOR_06472	uncharacterized protein	1	0	1	113	0	107
UHOR_06488	uncharacterized protein	3	0	1	943	0	789
UHOR_06502	uncharacterized protein	1	0	1	124	0	454
UHOR_06511	uncharacterized protein	1	0	1	385	0	237
UHOR_06588	related to GTPase-activating protein beta-chimerin	1	0	1	1064	0	265
UHOR_06621	related to bumetanide-sensitive Na-K-Cl cotransport protein	2	0	1	312	0	391
UHOR_06719	uncharacterized protein	1	0	1	130	0	636
UHOR_06738	uncharacterized protein	3	0	1	255	0	115
UHOR_06752	uncharacterized protein	1	0	2	247	0	431
UHOR_06799	probable isp4 - oligopeptide transporter	1	0	1	131	0	1135
UHOR_06810	uncharacterized protein	1	0	1	193	0	106
UHOR_06861	uncharacterized protein	2	0	2	176	0	364
UHOR_06865	uncharacterized protein	1	0	2	559	0	137.5
UHOR_06906	related to ECM31 - 3-methyl-2-oxobutanoate hydroxymethyltransferase	1	0	3	677	0	304
UHOR_06909	related to endo-1,4-beta-xylanase b	1	0	1	825	0	588
UHOR_06975	uncharacterized protein	2	0	1	295.5	0	147
UHOR_06980	related to MTC5 - subunit of the SEA complex	1	0	1	283	0	302
UHOR_07018	uncharacterized protein	2	0	1	773	0	101
UHOR_07026	uncharacterized protein	1	0	1	551	0	400
UHOR_07045	related to PIK1 - phosphatidylinositol 4-kinase	2	0	1	143.5	0	1048
UHOR_07062	uncharacterized protein	4	0	2	248	0	146.5
UHOR_07071	probable 40S ribosomal protein S26	1	0	1	236	0	106
UHOR_07085	related to step II splicing factor SLU7	2	0	3	179	0	118.333
UHOR_07148	uncharacterized protein	2	0	2	293	0	314.5
UHOR_07228	uncharacterized protein	3	0	1	302.333	0	858
UHOR_07232	uncharacterized protein	1	0	2	736	0	758
UHOR_07241	uncharacterized protein	1	0	1	327	0	156
UHOR_07251	uncharacterized protein	1	0	1	671	0	113
UHOR_07272	uncharacterized protein	1	0	1	1607	0	1100
UHOR_07278	related to TNA1 - high affinity nicotinic acid plasma membrane permease	2	0	1	1224	0	641
UHOR_07281	related to GYP1 - cis-golgi GTPase-activating protein	1	0	2	501	0	241
UHOR_07335	probable NUC1 - dna/rna non-specific nuclease, mitochondrial	3	0	1	439.667	0	251
UHOR_07369	probable SUP35 - eukaryotic peptide chain release factor GTP-binding subunit	1	0	1	571	0	564
UHOR_07373	uncharacterized protein	2	0	1	431	0	127
UHOR_07375	uncharacterized protein	1	0	2	154	0	340
UHOR_07411	related to PSR1 - plasma membrane phosphatase required for sodium stress response	2	0	1	417	0	113
UHOR_07553	uncharacterized protein	1	0	2	140	0	602
UHOR_07574	related to KIP1 - kinesin-related protein	2	0	1	423	0	280
UHOR_07593	uncharacterized protein	1	0	2	1294	0	240
UHOR_07617	uncharacterized protein	3	0	1	437.667	0	574
UHOR_07630	probable PRE10 - 20S proteasome subunit C1 (alpha7)	1	0	1	521	0	1128
UHOR_07763	related to CDC123 - protein controls the cell cycle by controlling eIF2gamma abundance	1	0	1	182	0	148
UHOR_07765	uncharacterized protein	2	0	3	311.5	0	219
UHOR_07802	uncharacterized protein	2	0	1	139.5	0	3036
UHOR_07917	uncharacterized protein	1	0	1	2051	0	150
UHOR_07948	probable Ste20-like kinase Don3	1	0	1	189	0	250
UHOR_07978	uncharacterized protein	4	0	3	278.5	0	457.667
UHOR_07979	probable oligopeptide transporter	1	0	3	520	0	638.333
UHOR_08012	uncharacterized protein	1	0	2	230	0	115
UHOR_08090	related to dipeptidyl aminopeptidase B	1	0	2	701	0	1006.5
UHOR_08102	related to Glioma tumor suppressor candidate region gene 2 protein	1	0	1	128	0	119
UHOR_08165	uncharacterized protein	1	0	1	1338	0	636
UHOR_08198	uncharacterized protein	1	0	1	248	0	222
UHOR_08220	probable guanine nucleotide-binding protein alpha-4 subunit	2	0	2	191.5	0	181.5
UHOR_08337	probable Myp1 protein	1	0	1	931	0	1274
UHOR_08382	uncharacterized protein	3	0	1	737.667	0	236
UHOR_08385	uncharacterized protein	4	0	3	679.25	0	393.667
UHOR_08435	probable PPA1 - H -ATPase 23 KD subunit, vacuolar	1	0	1	294	0	119
UHOR_08457	uncharacterized protein	2	0	1	209.5	0	773
UHOR_08553	probable CMK1 - Ca2 /calmodulin-dependent ser/thr protein kinase type	1	0	2	1133	0	236.5
UHOR_08583	probable urease	1	0	3	696	0	243.333
UHOR_08621	related to OTU1 \FB deubiquitylation enzyme	1	0	1	178	0	1199
UHOR_08636	uncharacterized protein	1	0	1	128	0	502
UHOR_08644	related to TIF3 - translation initiation factor eIF-4B	1	0	1	1244	0	110
UHOR_08733	related to NHP6B - nonhistone chromosomal protein	1	0	2	325	0	257
UHOR_08750	uncharacterized protein	1	0	2	524	0	825.5
UHOR_08753	related to YEH1 - steryl ester hydrolase	1	0	2	325	0	222.5
UHOR_08803	related to SSN8 - DNA-directed RNA polymerase II holoenzyme and SRB subcomplex subunit, cyclin C homolog	1	0	1	317	0	235
UHOR_08850	related to transcription factor hap3	1	0	1	287	0	122
UHOR_08878	uncharacterized protein	1	0	1	119	0	367
UHOR_08973	uncharacterized protein	1	0	1	709	0	122
UHOR_08998	related to AIM1 \FB cytoplasmic protein involved in mitochondrial function or organization	1	0	1	145	0	139
UHOR_10009	related to TFB5 - component of general transcription and DNA repair factor TFIIH	1	0	1	199	0	586
UHOR_12147	related to E2 ubiquitin-conjugating enzyme	1	0	2	689	0	604
UHOR_16361	uncharacterized protein	2	0	2	695.5	0	494
UHOR_00044	related to NADH-dependent flavin oxidoreductase	1	2	0	173	823	0
UHOR_00059	related to FK506-binding protein (FKBP)	1	1	0	808	118	0
UHOR_00130	related to 5-oxoprolinase	1	2	0	456	176.5	0
UHOR_00134	related to formate/nitrite transporter	2	2	0	211.5	148.5	0
UHOR_00164	uncharacterized protein	2	1	0	268	102	0
UHOR_00178	probable PRP19 - non-snRNP spliceosome component required for DNA repair	1	3	0	198	785.667	0
UHOR_00196	uncharacterized protein	2	1	0	548.5	407	0
UHOR_00217	uncharacterized protein	5	2	0	820	398.5	0
UHOR_00224	uncharacterized protein	2	2	0	1005	137	0
UHOR_00280	related to transcriptional regulator protein SPT6	4	4	0	158.5	127.75	0
UHOR_00300	uncharacterized protein	2	1	0	617.5	127	0
UHOR_00308	probable FUN34 - transmembrane protein involved in ammonia production	4	1	0	531	335	0
UHOR_00344	uncharacterized protein	1	3	0	1403	599.667	0
UHOR_00345	related to PFS2 - polyadenylation factor I subunit 2	1	1	0	524	461	0
UHOR_00354	uncharacterized protein	1	3	0	283	196.333	0
UHOR_00357	probable CCC2 - P-type ATPase, Cu(2 )-transporting ATPase	1	1	0	148	106	0
UHOR_00362	related to FMO1 - flavin-containing monooxygenase	1	2	0	648	117.5	0
UHOR_00370	probable EXG1 - exo-beta-1,3-glucanase (I/II), major isoform	1	2	0	280	497.5	0
UHOR_00391	related to kinetochore associated 2 (HEC)	1	1	0	241	221	0
UHOR_00413	related to ZAP1 - metalloregulatory protein involved in zinc-responsive transcriptional regulation	1	1	0	430	449	0
UHOR_00419	uncharacterized protein	1	1	0	202	383	0
UHOR_00453	related to inner kinetochore protein MIF2	1	3	0	521	526.333	0
UHOR_00542	related to GPI14 - Glycosylphosphatidylinositol-alpha 1,4 mannosyltransferase I	1	1	0	416	433	0
UHOR_00553	uncharacterized protein	1	3	0	295	227.333	0
UHOR_00560	related to U4/U6 snRNP-associated 61 kDa protein	1	1	0	898	123	0
UHOR_00599	uncharacterized protein	3	2	0	2033	581	0
UHOR_00638	probable Tartrate dehydrogenase	1	1	0	373	671	0
UHOR_00654	uncharacterized protein	2	7	0	332.5	442.429	0
UHOR_00670	uncharacterized protein	1	1	0	2266	184	0
UHOR_00694	uncharacterized protein	1	1	0	1667	220	0
UHOR_00695	uncharacterized protein	1	2	0	2158	116	0
UHOR_00740	probable Chitin synthase 3	2	1	0	380	106	0
UHOR_00746	uncharacterized protein	4	2	0	407.25	326.5	0
UHOR_00758	uncharacterized protein	2	3	0	358.5	2192.33	0
UHOR_00870	related to MRPL33 - mitochondrial ribosomal protein, large subunit	1	3	0	142	477.667	0
UHOR_00875	related to GTP-binding protein	5	2	0	328.2	198.5	0
UHOR_00905	uncharacterized protein	1	1	0	347	586	0
UHOR_00910	probable FAB1 - phosphatidylinositol 3-phosphate 5-kinase	2	2	0	283	276.5	0
UHOR_00935	related to Splicing factor U2AF-associated protein 2	1	1	0	381	112	0
UHOR_00941	related to glucosyltransferase	3	2	0	352	499	0
UHOR_00945	related to phosducin homolog, likely to be involved in regulation of pheromone response	1	2	0	377	304.5	0
UHOR_00953	related to BYE1 - negative regulator of transcription elongation	1	3	0	1136	729.667	0
UHOR_00969	uncharacterized protein	1	1	0	244	175	0
UHOR_00996	related to YSC84 - protein involved in the organization of the actin cytoskeleton	1	1	0	232	465	0
UHOR_01034	uncharacterized protein	1	5	0	630	398.6	0
UHOR_01040	uncharacterized protein	1	1	0	132	148	0
UHOR_01044	related to RRP5 - processing of pre-ribosomal RNA	2	3	0	1637	369.667	0
UHOR_01164	uncharacterized protein	1	1	0	120	185	0
UHOR_01181	uncharacterized protein	1	1	0	323	101	0
UHOR_01191	uncharacterized protein	2	2	0	494	125	0
UHOR_01205	related to coenzyme a synthetase	1	1	0	126	124	0
UHOR_01316	related to VRP1 - Proline-rich actin-associated protein involved in cytoskeletal organization and cytokinesis	2	2	0	463.5	438	0
UHOR_01324	uncharacterized protein	1	2	0	1293	512	0
UHOR_01336	uncharacterized protein	2	1	0	139.5	115	0
UHOR_01371	related to MPH1 - Member of the DEAH family of helicases	1	1	0	391	166	0
UHOR_01391	related to TAF7 - TFIID subunit (TBP-associated factor), 67 kD	1	2	0	425	412	0
UHOR_01483	uncharacterized protein	1	2	0	116	182.5	0
UHOR_01507	uncharacterized protein	1	1	0	711	2334	0
UHOR_01535	uncharacterized protein	3	2	0	287.667	119.5	0
UHOR_01550	uncharacterized protein	1	3	0	159	156.667	0
UHOR_01591	uncharacterized protein	1	1	0	218	261	0
UHOR_01595	related to D-lactate dehydrogenase (cytochrome)	2	1	0	402	1356	0
UHOR_01605	uncharacterized protein	1	1	0	1311	451	0
UHOR_01636	uncharacterized protein	1	2	0	644	126.5	0
UHOR_01645	probable POT1 - acetyl-CoA C-acyltransferase, peroxisomal	2	1	0	527	514	0
UHOR_01677	related to glycogenin-2 beta	1	1	0	856	1769	0
UHOR_01683	related to carboxyphosphonoenolpyruvate phosphonomutase	1	2	0	1161	372.5	0
UHOR_01760	related to BEM2 - GTPase-activating protein	2	2	0	2920	298.5	0
UHOR_01774	related to GYP1 - cis-golgi GTPase-activating protein	1	2	0	854	169.5	0
UHOR_01789	uncharacterized protein	2	1	0	614.5	1009	0
UHOR_01790	related to PUB1 - major polyadenylated RNA-binding protein of nucleus and cytoplasm	1	1	0	763	743	0
UHOR_01799	related to p33ING1b (ING1) protein	2	2	0	341.5	139	0
UHOR_01822	uncharacterized protein	1	1	0	740	564	0
UHOR_01839	related to KRE33 - essential protein, required for biogenesis of the small ribosomal subunit	2	2	0	380.5	403.5	0
UHOR_01889	uncharacterized protein	2	1	0	142.5	108	0
UHOR_01911	related to ubiquitin carboxyl-terminal hydrolase 36	1	4	0	528	231.5	0
UHOR_02005	uncharacterized protein	2	3	0	677	142.667	0
UHOR_02010	related to BRE2 - subunit of COMPASS (Set1C) complex	1	2	0	883	331	0
UHOR_02026	related to GRR1 - required for glucose repression and for glucose and cation transport	1	2	0	548	224.5	0
UHOR_02048	uncharacterized protein	1	1	0	327	191	0
UHOR_02075	uncharacterized protein	1	2	0	743	170.5	0
UHOR_02084	uncharacterized protein	1	1	0	642	599	0
UHOR_02156	related to CYC3 - holocytochrome-c synthase (cytochrome c heme lyase)	2	1	0	810.5	222	0
UHOR_02169	probable NOP2 - nucleolar protein	3	1	0	322	118	0
UHOR_02189	related to gamma-tubulin complex component 2	1	1	0	406	1310	0
UHOR_02197	related to SUR2 - sphingosine hydroxylase	1	4	0	172	171	0
UHOR_02206	related to 5`-nucleotidase precursor	2	2	0	225.5	405	0
UHOR_02208	related to syntaxin family member TLG1	2	3	0	781	237.667	0
UHOR_02217	related to SUR1 - required for mannosylation of sphingolipids	1	1	0	1746	101	0
UHOR_02218	related to YIA6 - Pvruvate transporter of the mitochondrial inner membrane	3	2	0	304.667	232	0
UHOR_02247	probable guanyl nucleotide exchange factor Sql2	1	1	0	222	129	0
UHOR_02293	uncharacterized protein	1	3	0	214	206.667	0
UHOR_02384	uncharacterized protein	2	1	0	926	109	0
UHOR_02393	uncharacterized protein	1	1	0	118	801	0
UHOR_02457	related to lipase family	1	8	0	875	839.875	0
UHOR_02580	uncharacterized protein	1	2	0	134	211.5	0
UHOR_02586	uncharacterized protein	1	3	0	449	269.333	0
UHOR_02615	probable Purine Transporter AzgA	4	1	0	321.25	127	0
UHOR_02617	uncharacterized protein	2	4	0	268	258.25	0
UHOR_02620	uncharacterized protein	1	1	0	115	122	0
UHOR_02664	uncharacterized protein	1	5	0	578	668.4	0
UHOR_02670	uncharacterized protein	2	1	0	635	110	0
UHOR_02689	uncharacterized protein	1	2	0	139	130.5	0
UHOR_02700	uncharacterized protein	1	1	0	128	392	0
UHOR_02706	uncharacterized protein	1	1	0	167	472	0
UHOR_02719	related to alpha-aminoadipate reductase	1	1	0	918	113	0
UHOR_02726	uncharacterized protein	2	2	0	441.5	206.5	0
UHOR_02752	uncharacterized protein	2	2	0	380.5	491.5	0
UHOR_02828	uncharacterized protein	1	1	0	1811	344	0
UHOR_02837	uncharacterized protein	1	1	0	269	521	0
UHOR_02839	related to DELTA3,5-DELTA2,4-DIENOYL-COA ISOMERASE PRECURSOR	2	2	0	124	540	0
UHOR_02859	related to platelet-activating factor acetylhydrolase precursor	2	3	0	157.5	246.667	0
UHOR_02900	related to UV-endonuclease UVE-1	2	1	0	1298	153	0
UHOR_02916	related to GAL1 - galactokinase	1	3	0	918	351.667	0
UHOR_02927	uncharacterized protein	2	1	0	237.5	119	0
UHOR_02929	uncharacterized protein	1	2	0	282	120.5	0
UHOR_02933	uncharacterized protein	1	1	0	142	659	0
UHOR_02935	related to MTQ2 - Putative S-adenosylmethionine-dependent methyltransferase	1	1	0	861	125	0
UHOR_03019	probable CHD1 - transcriptional regulator	6	7	0	338.167	691.429	0
UHOR_03020	uncharacterized protein	1	2	0	200	331	0
UHOR_03041	related to UTP13 - U3 snoRNP protein	3	2	0	513.333	261	0
UHOR_03074	uncharacterized protein	1	1	0	195	194	0
UHOR_03116	probable Ferrichrome siderophore peptide synthetase	3	3	0	624.333	186.333	0
UHOR_03171	uncharacterized protein	2	2	0	789	189.5	0
UHOR_03210	uncharacterized protein	1	1	0	207	113	0
UHOR_03266	related to FSH3 - putative serine hydrolase	1	4	0	420	521.75	0
UHOR_03294	related to DPH2 - diphtheria toxin resistance protein	1	2	0	941	129.5	0
UHOR_03307	related to YAK1 - ser/thr protein kinase	2	2	0	143.5	161.5	0
UHOR_03333	related to wee1 kinase	2	4	0	840	486.5	0
UHOR_03335	uncharacterized protein	1	2	0	273	155	0
UHOR_03353	probable glyoxylase I	1	1	0	191	150	0
UHOR_03391	uncharacterized protein	1	1	0	562	817	0
UHOR_03417	uncharacterized protein	1	1	0	592	447	0
UHOR_03423	related to RPC31 - DNA-directed RNA polymerase III	1	2	0	199	278	0
UHOR_03433	probable Histone deacetylase	1	1	0	668	881	0
UHOR_03443	probable cytoplasmic dynein heavy chain 1	2	6	0	207	409.667	0
UHOR_03462	uncharacterized protein	1	3	0	392	1303	0
UHOR_03512	related to gamma-glutamyltransferase	1	1	0	685	545	0
UHOR_03521	related to glutamic acid decarboxylase	2	1	0	819.5	101	0
UHOR_03574	related to Prk1p	1	2	0	522	310	0
UHOR_03626	related to beta-galactosidase	2	2	0	511	827.5	0
UHOR_03650	related to DNA repair protein MUS-42	2	2	0	223.5	168	0
UHOR_03683	uncharacterized protein	1	1	0	378	717	0
UHOR_03692	probable theta class glutathione s-transferase	1	1	0	250	192	0
UHOR_03723	related to MAK21 - protein required for 60S ribosomal subunit biogenesis	1	3	0	145	275.333	0
UHOR_03727	uncharacterized protein	1	3	0	339	482.667	0
UHOR_03730	related to ser/thr protein kinase	1	1	0	871	188	0
UHOR_03746	related to tRNA Exportin	1	1	0	110	124	0
UHOR_03748	probable pre-mRNA splicing factor prp1	1	1	0	122	119	0
UHOR_03760	related to gamma-glutamyltransferase	1	1	0	167	119	0
UHOR_03762	uncharacterized protein	4	1	0	523	103	0
UHOR_03895	related to excision repair protein RAD4	1	1	0	302	368	0
UHOR_03897	uncharacterized protein	1	2	0	308	148.5	0
UHOR_03938	uncharacterized protein	2	1	0	275	112	0
UHOR_03942	related to tRNA splicing endonuclease beta subunit	1	1	0	935	1086	0
UHOR_03971	related to negative regulator of mitosis	1	2	0	293	326.5	0
UHOR_03986	related to mitochondrial intermediate peptidase precursor	1	1	0	126	335	0
UHOR_04005	related to neutral amino acid permease	1	1	0	730	105	0
UHOR_04030	uncharacterized protein	1	8	0	418	187.5	0
UHOR_04046	probable guanine nucleotide-binding protein alpha-2 subunit	1	1	0	967	915	0
UHOR_04074	related to YCS4 - subunit of condensin protein complex	1	1	0	660	141	0
UHOR_04110	related to histone acetyltransferase subunit HAT1	1	1	0	262	747	0
UHOR_04134	related to cleft lip and palate transmembrane protein 1 (CLPTM1)	4	3	0	902.5	170.667	0
UHOR_04153	related to mfs1 - putative multidrug transporter	2	1	0	550.5	221	0
UHOR_04155	related to lysophospholipase	2	1	0	318	1674	0
UHOR_04198	related to DNA-directed RNA polymerase I	1	1	0	439	107	0
UHOR_04217	uncharacterized protein	2	4	0	177	699.75	0
UHOR_04227	probable DIB1 - 17-kDa component of the U4/U6aU5 tri-snRNP	1	1	0	588	496	0
UHOR_04238	related to SWD2 - subunit of the COMPASS complex	1	2	0	492	379	0
UHOR_04263	probable Succinyl-CoA:3-ketoacid-coenzyme A transferase, mitochondrial precursor	1	1	0	1251	192	0
UHOR_04289	uncharacterized protein	1	2	0	766	287	0
UHOR_04301	related to Endothelin-converting enzyme 1	1	2	0	253	112	0
UHOR_04308	uncharacterized protein	2	2	0	476	131	0
UHOR_04310	uncharacterized protein	2	1	0	989	646	0
UHOR_04323	uncharacterized protein	1	1	0	254	114	0
UHOR_04352	probable mfs-multidrug-resistance transporter	1	1	0	116	212	0
UHOR_04365	uncharacterized protein	1	1	0	736	297	0
UHOR_04373	uncharacterized protein	1	1	0	770	101	0
UHOR_04382	related to Iron transport protein 1	1	1	0	628	434	0
UHOR_04416	related to MRPL6 - mitochondrial ribosomal protein, large subunit	1	2	0	273	301	0
UHOR_04419	related to alternative oxidase precursor, mitochondrial	1	2	0	1773	1050	0
UHOR_04427	uncharacterized protein	2	1	0	1154.5	950	0
UHOR_04438	related to CYS4 - cystathionine beta-synthase	4	1	0	369.25	294	0
UHOR_04468	uncharacterized protein	1	3	0	113	362	0
UHOR_04501	uncharacterized protein	2	1	0	758.5	494	0
UHOR_04524	related to TSR4 - cytoplasmic protein required for correct processing of the 20S pre-rRNA	2	1	0	430	116	0
UHOR_04566	uncharacterized protein	1	5	0	139	333	0
UHOR_04588	uncharacterized protein	2	2	0	465.5	183.5	0
UHOR_04624	uncharacterized protein	1	1	0	256	101	0
UHOR_04635	related to guanine deaminase	1	3	0	188	381	0
UHOR_04638	related to AVT3 - Vacuolar transporter, involved in amino acid efflux from the vacuole	1	1	0	280	106	0
UHOR_04714	probable GUP1 - Multimembrane-spanning protein essential for proton symport of glycerol	2	2	0	666	263.5	0
UHOR_04764	related to KRE6 - glucan synthase subunit	2	1	0	563.5	1292	0
UHOR_04771	related to YBT1 - Vacuolar, ABC protein transporting bile acids	1	1	0	495	1197	0
UHOR_04775	uncharacterized protein	1	2	0	279	346	0
UHOR_04781	related to Heat shock factor protein	2	2	0	152.5	534.5	0
UHOR_04804	uncharacterized protein	1	1	0	1179	904	0
UHOR_04824	related to ARK1 - Actin Regulating Kinase	1	1	0	436	2445	0
UHOR_04825	related to HRB1 - Poly(A ) RNA-binding protein, involved in the export of mRNAs from the nucleus to the cytoplasm	1	2	0	729	473.5	0
UHOR_04865	uncharacterized protein	2	1	0	186.5	2293	0
UHOR_04886	related to retinal short-chain dehydrogenase/reductase	1	1	0	1373	109	0
UHOR_04938	probable platelet-activating factor acetylhydrolase ib alpha subunit	1	2	0	590	201.5	0
UHOR_04968	related to RAD1 - component of the nucleotide excision repairosome	1	3	0	366	255	0
UHOR_04974	uncharacterized protein	1	1	0	223	457	0
UHOR_05002	related to peroxiredoxin q	1	2	0	267	460.5	0
UHOR_05015	related to RSC1 - component of the RSC chromatin remodeling complex	1	2	0	323	134	0
UHOR_05027	related to 4-coumarate--CoA ligase 1	1	1	0	725	166	0
UHOR_05125	probable DNA repair protein RAD51	1	1	0	315	486	0
UHOR_05157	uncharacterized protein	1	1	0	988	538	0
UHOR_05159	related to PRM1 - Pheromone-regulated multispanning membrane protein	1	2	0	120	110.5	0
UHOR_05160	related to APA2 - ATP adenylyltransferase II	1	1	0	169	103	0
UHOR_05181	uncharacterized protein	5	5	0	382.4	173.4	0
UHOR_05189	uncharacterized protein	2	1	0	153	209	0
UHOR_05196	related to Tuftelin-interacting protein 11	2	1	0	1508	107	0
UHOR_05215	related to HFM1 - DNA/RNA helicase	1	2	0	1011	125.5	0
UHOR_05221	uncharacterized protein	2	7	0	2251.5	253.143	0
UHOR_05226	related to PBY1 - putative tubulin tyrosine ligase	1	3	0	269	436.667	0
UHOR_05228	uncharacterized protein	1	6	0	1753	196.667	0
UHOR_05292	uncharacterized protein	1	1	0	398	110	0
UHOR_05337	uncharacterized protein	1	1	0	105	114	0
UHOR_05394	related to TNA1 - high affinity nicotinic acid plasma membrane permease	1	2	0	112	1460.5	0
UHOR_05438	uncharacterized protein	1	1	0	494	138	0
UHOR_05440	related to Zinc finger protein SFP1	2	1	0	403.5	591	0
UHOR_05489	uncharacterized protein	3	2	0	878	141	0
UHOR_05509	uncharacterized protein	1	4	0	263	397	0
UHOR_05517	uncharacterized protein	1	1	0	207	925	0
UHOR_05523	probable CDC12 - septin	1	1	0	209	1345	0
UHOR_05532	uncharacterized protein	1	1	0	231	851	0
UHOR_05553	related to THI21 - Hydroxymethylpyrimidine phosphate kinase, involved in the last steps in thiamine biosynthesis	1	1	0	845	786	0
UHOR_05555	related to multidrug resistant protein	1	1	0	2635	564	0
UHOR_05560	related to RKM4 - ribosomal lysine methyltransferase	1	2	0	2232	256	0
UHOR_05615	uncharacterized protein	2	2	0	949.5	225.5	0
UHOR_05623	uncharacterized protein	3	1	0	490.667	174	0
UHOR_05626	uncharacterized protein	1	2	0	1298	270	0
UHOR_05666	uncharacterized protein	1	1	0	1268	286	0
UHOR_05687	related to HOS4 - subunit of the Set3 complex	3	2	0	312.667	402	0
UHOR_05694	probable aminopeptidase P, cytoplasmic	1	1	0	666	123	0
UHOR_05701	probable ATP dependent RNA helicase	2	1	0	145.5	1132	0
UHOR_05704	uncharacterized protein	2	1	0	223.5	152	0
UHOR_05734	related to GCD10 - translation initiation factor eIF3 RNA-binding subunit	1	1	0	181	194	0
UHOR_05736	probable RHO1 - GTP-binding protein of the rho subfamily of ras-like proteins	1	2	0	133	149	0
UHOR_05777	related to LSM2 - Sm-like (Lsm) protein	1	1	0	1218	928	0
UHOR_05791	probable NHX1 - Na /H+exchanger of the prevacuolar compartment - involved in salt tolerance	1	1	0	1657	373	0
UHOR_05807	uncharacterized protein	1	2	0	220	352.5	0
UHOR_05838	related to BPL1 - biotin holocarboxylase synthetase	1	1	0	412	3022	0
UHOR_05848	probable nitrate reductase	1	3	0	113	475.667	0
UHOR_05862	uncharacterized protein	2	2	0	306.5	128	0
UHOR_05911	uncharacterized protein	1	3	0	186	418	0
UHOR_05925	uncharacterized protein	3	1	0	1505.67	116	0
UHOR_05941	probable to GDP/GTP exchange factor Rom2p	1	4	0	119	266.25	0
UHOR_05942	probable ubiquinol-cytochrome c reductase complex 11 kda protein	1	1	0	230	896	0
UHOR_05996	uncharacterized protein	1	1	0	850	170	0
UHOR_06005	probable Nuclear pore membrane protein	1	2	0	356	263	0
UHOR_06008	uncharacterized protein	2	1	0	304.5	127	0
UHOR_06010	related to PAT1 - topoisomerase II-associated protein	1	1	0	108	103	0
UHOR_06053	uncharacterized protein	3	1	0	196.667	153	0
UHOR_06088	uncharacterized protein	1	1	0	152	240	0
UHOR_06090	probable NMD3 - nonsense-mediated mRNA decay protein	1	2	0	114	317	0
UHOR_06138	related to anaphase control protein cut9	1	3	0	1024	226.667	0
UHOR_06140	related to glycerate dehydrogenase	2	2	0	230	1499	0
UHOR_06172	related to CAX4 - required for full levels of dolichol-linked oligosaccharides	1	5	0	303	235.4	0
UHOR_06200	related to LPE10 - strong similarity to Mrs2p	1	1	0	117	227	0
UHOR_06208	related to EXO84 - exocyst protein essential for secretion	2	1	0	555.5	181	0
UHOR_06249	uncharacterized protein	1	1	0	437	1759	0
UHOR_06281	probable PRP16 - RNA-dependent ATPase	1	1	0	196	119	0
UHOR_06283	related to Cytochrome P450	1	1	0	1144	133	0
UHOR_06336	uncharacterized protein	2	2	0	533	597.5	0
UHOR_06403	related to PTM1 - member of the major facilitator superfamily	1	1	0	658	619	0
UHOR_06408	uncharacterized protein	1	1	0	885	205	0
UHOR_06411	related to DNA mismatch repair protein	3	1	0	225.667	166	0
UHOR_06413	probable BET2 - geranylgeranyltransferase type II beta subunit	1	1	0	152	496	0
UHOR_06415	probable N-acetyltransferase 5	1	1	0	171	120	0
UHOR_06456	uncharacterized protein	2	2	0	132	250.5	0
UHOR_06463	related to COQ4 - responsible for restoring ubiquinone biosynthesis in coq4 mutant	1	1	0	276	210	0
UHOR_06470	uncharacterized protein	1	5	0	877	368.4	0
UHOR_06499	uncharacterized protein	2	1	0	378.5	190	0
UHOR_06512	related to POL1 - DNA-directed DNA polymerase alpha, 180 KD subunit	3	1	0	538.333	429	0
UHOR_06522	uncharacterized protein	1	1	0	738	118	0
UHOR_06582	probable DUR3 - Urea permease	2	3	0	1369	474	0
UHOR_06591	uncharacterized protein	1	2	0	741	229	0
UHOR_06622	related to ARP8 - Actin-related protein	1	5	0	156	191.4	0
UHOR_06624	probable clathrin coat assembly protein ap17	2	1	0	432	396	0
UHOR_06629	related to Asparaginyl-tRNA synthetase	1	2	0	124	397	0
UHOR_06685	uncharacterized protein	1	2	0	440	151	0
UHOR_06703	related to U2 snRNP protein A`	2	2	0	431.5	996	0
UHOR_06705	related to Rho-GTPase-activating protein 1	1	3	0	373	907.333	0
UHOR_06763	related to CDC24 - Guanine nucleotide exchange factor (GEF or GDP-release factor)	1	2	0	1119	755	0
UHOR_06801	probable SEC7 - component of non-clathrin vesicle coat	3	2	0	905.667	984	0
UHOR_06832	probable cytoplasmic dynein heavy chain 2	1	1	0	395	128	0
UHOR_06858	uncharacterized protein	1	1	0	138	274	0
UHOR_06902	probable CRN1 - a coronin, that promotes actin polymerization and crosslinking to microtubules	3	1	0	143.667	235	0
UHOR_06912	related to potassium transporter TRK-1	2	4	0	427	328.5	0
UHOR_06916	uncharacterized protein	3	1	0	286.667	295	0
UHOR_06939	related to ANT1 - Peroxisomal transporter of adenine nucleotides (ATP, AMP) - member of the mitochondrial carrier family (MCF)	1	2	0	125	321.5	0
UHOR_06947	related to Myosin regulatory light chain 2-A, smooth muscle isoform	1	1	0	143	387	0
UHOR_07013	uncharacterized protein	1	1	0	684	133	0
UHOR_07081	uncharacterized protein	1	2	0	322	196.5	0
UHOR_07091	uncharacterized protein	1	1	0	340	119	0
UHOR_07099	related to ARG82 - dual-specificity inositol polyphosphate kinase required for regulation of phosphate- and nitrogen-responsive genes	1	2	0	307	527.5	0
UHOR_07104	uncharacterized protein	2	4	0	1620.5	277	0
UHOR_07129	uncharacterized protein	1	1	0	134	135	0
UHOR_07136	related to TSR1 - protein involved in 20S rRNA accumulation	5	5	0	254.2	340.2	0
UHOR_07138	uncharacterized protein	1	1	0	339	444	0
UHOR_07150	uncharacterized protein	1	1	0	1520	697	0
UHOR_07164	uncharacterized protein	1	2	0	112	326.5	0
UHOR_07180	uncharacterized protein	1	3	0	126	222.333	0
UHOR_07188	uncharacterized protein	1	1	0	665	405	0
UHOR_07235	uncharacterized protein	3	2	0	360.333	242	0
UHOR_07238	uncharacterized protein	1	2	0	269	235.5	0
UHOR_07242	uncharacterized protein	1	5	0	452	398.2	0
UHOR_07248	probable 5-aminolevulinic acid synthase	1	1	0	311	198	0
UHOR_07306	related to SOK1 protein	1	1	0	172	130	0
UHOR_07308	uncharacterized protein	1	2	0	214	904	0
UHOR_07341	related to Glutathione S-transferase, mitochondrial	1	1	0	178	335	0
UHOR_07424	related to RGD2 - GTPase-activating protein (N-terminal fragment)	2	4	0	671.5	246.25	0
UHOR_07458	related to arginine-tRNA-protein transferase	1	1	0	297	191	0
UHOR_07497	related to ATP-dependent RNA helicase	1	4	0	2083	135	0
UHOR_07507	related to aimless RasGEF (aleA)	2	1	0	519.5	1047	0
UHOR_07542	related to ARG2 - acetylglutamate synthase	1	2	0	1146	303	0
UHOR_07614	probable PHO91 - similarity to Pho87p and Pho90p	1	1	0	121	123	0
UHOR_07646	probable SUA7 - TFIIB subunit (transcription initiation factor), factor E	1	1	0	141	272	0
UHOR_07663	related to to G1/S-specific cyclin	1	1	0	421	494	0
UHOR_07697	related to protein phosphatase 2c	2	4	0	539.5	214	0
UHOR_07745	uncharacterized protein (C-terminal fragment)	1	3	0	382	193.667	0
UHOR_07771	uncharacterized protein	2	1	0	520	1278	0
UHOR_07794	uncharacterized protein	1	1	0	242	250	0
UHOR_07850	related to TFB1 - subunit of RNA polymerase II transcription initiation factor TFIIH	1	1	0	194	828	0
UHOR_07854	probable Chitin synthase 7	1	1	0	1372	101	0
UHOR_07865	related to SWR1 - DEAH-box protein, putative RNA helicase	2	1	0	270	130	0
UHOR_07867	related to atp synthase epsilon chain, mitochondrial	2	2	0	328	292.5	0
UHOR_07871	related to Nuclear pore complex protein Nup214	1	3	0	118	477.333	0
UHOR_07885	uncharacterized protein	2	1	0	442.5	125	0
UHOR_07889	uncharacterized protein	1	1	0	139	134	0
UHOR_07930	uncharacterized protein	1	1	0	1111	411	0
UHOR_07945	uncharacterized protein	2	1	0	821	541	0
UHOR_07957	uncharacterized protein	2	2	0	677	131	0
UHOR_07965	related to SCD6 - protein may bind RNA and have a role in RNA processing	2	1	0	219.5	173	0
UHOR_07969	uncharacterized protein	3	1	0	416	271	0
UHOR_07981	uncharacterized protein	2	1	0	215.5	185	0
UHOR_07996	related to EAR1 - endosomal adaptor of Rsp5p	2	1	0	490	118	0
UHOR_08034	uncharacterized protein	1	1	0	736	471	0
UHOR_08065	uncharacterized protein	1	1	0	503	1360	0
UHOR_08094	related to pyruvate dehydrogenase kinase isoform 2, mitochondrial	1	1	0	370	692	0
UHOR_08107	probable SSL1 - TFIIH subunit (transcription initiation factor), factor B	1	2	0	191	208	0
UHOR_08117	related to Prolyl endopeptidase	1	1	0	887	113	0
UHOR_08162	related to GTPase-activating protein of the rho/rac family (LRG1 protein)	4	4	0	679	753.25	0
UHOR_08185	uncharacterized protein	1	1	0	397	108	0
UHOR_08188	related to Serine/threonine-protein kinase mph1	1	3	0	202	404.667	0
UHOR_08201	related to VPS9 (involved in vacuole trafficking)	1	2	0	334	697	0
UHOR_08206	related to EXG1 - exo-beta-1,3-glucanase (I/II), major isoform	3	1	0	443.667	594	0
UHOR_08207	related to REG1 - regulatory subunit for protein phosphatase Glc7p	2	1	0	355.5	167	0
UHOR_08243	probable proliferating cell nuclear antigen	2	1	0	538	103	0
UHOR_08245	related to conserved oligomeric Golgi complex component 3	2	1	0	525.5	113	0
UHOR_08247	probable endosomal t-SNARE	2	4	0	121.5	341.5	0
UHOR_08248	probable ALD4 - aldehyde dehydrogenase, mitochondrial	1	3	0	1304	154	0
UHOR_08250	related to Ubiquitin carboxyl-terminal hydrolase 4	1	1	0	116	108	0
UHOR_08270	uncharacterized protein	1	1	0	146	119	0
UHOR_08272	related to PRP4 - U4/U6 small nuclear ribonucleoprotein	1	1	0	490	170	0
UHOR_08310	related to SNF1 - carbon catabolite derepressing ser/thr protein kinase	2	1	0	769.5	115	0
UHOR_08314	probable tubulin beta chain	1	1	0	690	311	0
UHOR_08423	related to Ubiquinone biosynthesis protein COQ6 and COQ7	3	1	0	592.667	927	0
UHOR_08428	related to Phosphopantothenoylcysteine decarboxylase	1	1	0	224	368	0
UHOR_08476	probable UBC6 - E2 ubiquitin-conjugating enzyme	1	1	0	116	149	0
UHOR_08477	related to RAI1 - Rat1p Interacting Protein, required for pre-rRNA processing	1	2	0	344	173.5	0
UHOR_08488	uncharacterized protein	1	1	0	1887	396	0
UHOR_08490	related to salicylate 1-monooxygenase	1	2	0	448	173.5	0
UHOR_08494	related to aldehyde dehydrogenase	1	1	0	121	366	0
UHOR_08546	related to Intersectin 1	2	5	0	620.5	204.6	0
UHOR_08569	uncharacterized protein	1	1	0	516	246	0
UHOR_08571	uncharacterized protein	1	2	0	805	201.5	0
UHOR_08590	uncharacterized protein	1	2	0	506	329.5	0
UHOR_08604	uncharacterized protein	2	3	0	226.5	399	0
UHOR_08615	uncharacterized protein	2	2	0	550.5	120	0
UHOR_08720	uncharacterized protein	1	1	0	347	113	0
UHOR_08769	uncharacterized protein	1	1	0	230	622	0
UHOR_08778	related to NPY1 - NADH diphosphatase	1	2	0	252	114	0
UHOR_08780	related to MBP1 - transcription factor, subunit of the MBF factor	1	2	0	723	137.5	0
UHOR_08788	uncharacterized protein	1	1	0	132	316	0
UHOR_08847	probable RIB3 - 3,4-dihydroxy-2-butanone 4-phosphate synthase	1	1	0	244	150	0
UHOR_08854	uncharacterized protein	1	2	0	1043	297	0
UHOR_08860	uncharacterized protein	1	2	0	712	368.5	0
UHOR_08898	probable small subunit of ribonucleotide reductase	2	1	0	252	132	0
UHOR_08936	uncharacterized protein	1	1	0	1723	175	0
UHOR_08941	related to calcineurin temperature suppressor cts1	1	3	0	116	354	0
UHOR_08945	probable DNA replication licensing factor	1	1	0	877	230	0
UHOR_08946	related to GTP-binding protein Rab5c	2	2	0	170.5	347	0
UHOR_08947	probable thioredoxin peroxidase	1	1	0	147	142	0
UHOR_08955	related to SFH1 - component of the RSC chromatin remodeling complex	1	3	0	468	526.333	0
UHOR_09000	probable 40S ribosomal protein S25	1	1	0	130	152	0
UHOR_12088	probable DNA/RNA helicase (DEAD/H box family II)	1	3	0	307	417	0
UHOR_13925	uncharacterized protein	1	7	0	920	404.571	0
UHOR_14773	uncharacterized protein	1	6	0	143	511.833	0
UHOR_14900	related to ATP-binding cassette, sub-family A	2	6	0	642.5	363.833	0
UHOR_16321	related to DNA topoisomerase II binding protein	2	1	0	808.5	453	0
UHOR_16325	uncharacterized protein	2	3	0	1201.5	535	0
UHOR_17002	uncharacterized protein	1	4	0	1160	332	0
UHOR_00012	related to TNA1 - High affinity nicotinic acid plasma membrane permease	1	1	1	142	828	940
UHOR_00027	uncharacterized protein	1	1	1	556	760	267
UHOR_00065	related to ARO80 - positive transcription regulator of ARO9 and ARO10	2	1	1	818	150	123
UHOR_00076	related to L-serine dehydratase 1	1	3	3	145	165.333	285.333
UHOR_00169	probable high-affinity iron permease	2	2	2	875.5	198.5	159
UHOR_00276	related to meiotic recombination protein rec8	1	1	2	377	1723	382
UHOR_00310	probable 60S ribosomal protein L31	1	2	1	473	650.5	650
UHOR_00318	related to Ca2 -transporting ATPase	1	2	3	4389	2673	408
UHOR_00375	related to SSK1 - two-component signal transducer	1	2	1	590	295	152
UHOR_00378	related to MAK5 - ATP-dependent RNA helicase	2	1	2	488	117	111.5
UHOR_00387	uncharacterized protein	1	1	1	1183	213	221
UHOR_00409	probable Glycine cleavage system H protein, mitochondrial precursor	2	2	1	361.5	779	909
UHOR_00442	probable RNA helicase	2	1	1	1006	126	639
UHOR_00520	uncharacterized protein	1	5	3	634	369.6	926
UHOR_00538	uncharacterized protein	1	1	1	759	2450	146
UHOR_00543	uncharacterized protein	2	1	1	327	1789	1062
UHOR_00548	uncharacterized protein	3	1	2	481.333	1158	440.5
UHOR_00563	probable MCM6 - involved in replication	2	1	1	252.5	1668	349
UHOR_00586	uncharacterized protein	1	2	2	2148	1342.5	383
UHOR_00678	uncharacterized protein	1	1	2	139	714	302
UHOR_00720	related to Condensin complex subunit 3	1	1	1	1776	159	334
UHOR_00741	uncharacterized protein	3	1	1	231.667	169	122
UHOR_00770	related to CSR1 - phosphatidylinositol transfer protein	1	3	2	2838	709.333	767.5
UHOR_00779	related to BRO1 - cytoplasmic class E vacuolar protein sorting (VPS) factor	1	2	1	127	129	692
UHOR_00815	related to PPR1 - transcription factor regulating pyrimidine pathway	3	1	1	475.333	556	263
UHOR_00849	related to UTR1 (associated with ferric reductase activity)	1	1	1	257	106	2404
UHOR_00859	related to GDP/GTP exchange factor for Gsp1p/Gsp2p	1	3	2	269	517.667	351
UHOR_00866	related to cell cycle arrest protein BUB2	3	3	1	486.667	354	437
UHOR_00879	uncharacterized protein	1	3	1	2588	261.333	283
UHOR_00913	uncharacterized protein	1	6	2	686	342.167	761
UHOR_00919	related to Nuclear receptor co-repressor/HDAC3 complex subunit TBLR1	1	1	1	120	166	209
UHOR_00927	probable aspartate aminotransferase, mitochondrial precursor	1	1	3	319	317	337.333
UHOR_00931	related to DNA polymerase mu	1	1	1	1182	111	1206
UHOR_00944	uncharacterized protein	5	2	1	516.2	148.5	113
UHOR_01021	uncharacterized protein	2	1	1	627.5	416	353
UHOR_01031	uncharacterized protein	2	2	1	278.5	520.5	1029
UHOR_01038	probable het-c2 protein	1	1	1	706	1076	863
UHOR_01054	probable CBF5 - Centromere Binding Factor / putative rRNA pseuduridine synthase	2	1	1	281	112	205
UHOR_01068	related to Acyl-CoA dehydrogenase	1	1	2	758	324	682.5
UHOR_01097	related to NOP6 - protein with possible role in rRNA processing	1	1	1	101	124	200
UHOR_01124	related to KEL1 - involved in cell fusion and morphology	1	2	2	178	368	274.5
UHOR_01151	related to INO80 - ATPase with chromatin remodeling and helicase activity	1	3	1	1095	1045.67	113
UHOR_01153	related to DDR48 - heat shock protein	2	1	1	309	665	583
UHOR_01158	uncharacterized protein	2	4	1	295	550.75	142
UHOR_01170	uncharacterized protein	1	1	1	346	518	171
UHOR_01193	uncharacterized protein	1	2	1	363	113.5	1114
UHOR_01315	uncharacterized protein	1	1	3	863	5200	450.667
UHOR_01328	uncharacterized protein	2	3	2	700	1008.33	268
UHOR_01332	related to PPN1 - vacuolar endopolyphosphatase	1	1	2	209	205	270
UHOR_01360	related to UBP8 - Ubiquitin-specific protease component of the SAGA complex	1	2	4	258	743.5	171.5
UHOR_01369	uncharacterized protein	1	3	1	2683	157	228
UHOR_01425	related to Stress-activated map kinase interacting protein 1	1	2	2	449	646.5	1316
UHOR_01433	related to Spindle pole body component alp6	3	1	2	636.667	1207	686
UHOR_01457	related to NOG2 - GTPase involved in ribosomal large subunit-nucleus export	3	1	2	352	192	401
UHOR_01514	uncharacterized protein	1	1	1	309	675	390
UHOR_01524	uncharacterized protein	2	1	2	504	141	459.5
UHOR_01529	probable POL2 - DNA polymerase epsilon, calytic subunit A	9	3	1	1322.33	495.667	657
UHOR_01542	uncharacterized protein	1	1	1	136	122	3143
UHOR_01546	related to CCC2 - copper resistance-associated P-type ATPase	1	1	1	118	165	606
UHOR_01573	uncharacterized protein	1	1	1	483	287	142
UHOR_01670	related to adrenoleukodystrophy protein	1	3	1	2772	212.333	158
UHOR_01678	related to serine-protein kinase atr	2	2	4	1176.5	1279	815.5
UHOR_01687	uncharacterized protein	1	5	2	2465	215.2	324.5
UHOR_01735	probable glyoxaloxidase 3	2	2	1	661.5	965.5	237
UHOR_01782	related to dedicator of cytokinesis protein 3	1	2	1	929	545.5	725
UHOR_01840	uncharacterized protein	3	2	3	675.667	334	601.667
UHOR_01879	uncharacterized protein	1	1	1	984	887	237
UHOR_01882	uncharacterized protein	1	1	1	150	1461	515
UHOR_02031	uncharacterized protein	1	2	1	1414	568	923
UHOR_02041	uncharacterized protein	1	1	1	817	337	139
UHOR_02133	related to PHO80 - cyclin	1	1	1	232	630	159
UHOR_02153	uncharacterized protein	2	1	1	134	1173	811
UHOR_02161	uncharacterized protein	1	1	1	144	284	231
UHOR_02162	related to actin-interacting protein AIP3	2	1	2	404.5	504	213
UHOR_02195	uncharacterized protein	2	2	2	897.5	936.5	231.5
UHOR_02215	related to serine/threonine protein kinase	1	1	1	1514	2444	1156
UHOR_02229	probable Histone H2A	1	1	2	201	226	368
UHOR_02319	related to kinesin	1	2	4	353	605.5	259.25
UHOR_02343	uncharacterized protein	1	2	1	474	323	523
UHOR_02378	related to NMD5 - Nam7p interacting protein (Importin-8)	1	1	1	138	2309	163
UHOR_02390	uncharacterized protein	5	1	2	484	143	1443
UHOR_02397	uncharacterized protein	2	1	1	415	108	899
UHOR_02427	related to PFA4 - Palmitoyltransferase (N-terminal fragment)	1	1	1	1188	146	307
UHOR_02435	uncharacterized protein	1	1	1	883	1467	1074
UHOR_02441	probable replication licensing factor MCM4	1	1	1	157	157	132
UHOR_02464	uncharacterized protein	1	5	2	343	363.8	376.5
UHOR_02466	related to BCK1 ser/thr protein kinase of the MEKK family	2	7	1	765.5	241.429	126
UHOR_02467	uncharacterized protein	1	3	3	242	482.667	169.667
UHOR_02470	related to TGF beta receptor associated protein-1	2	4	1	1274	1096	427
UHOR_02506	related to RAD5 - DNA helicase	2	2	1	593.5	320	115
UHOR_02511	related to ATP-dependent DNA helicase	1	1	4	201	172	355.5
UHOR_02521	probable LYS2 - L-aminoadipate-semialdehyde dehydrogenase, large subunit	1	1	1	1268	108	831
UHOR_02531	uncharacterized protein	2	2	3	166	515	551.333
UHOR_02549	related to N-carbamoyl-L-amino acid hydrolase	2	2	2	294	345	735
UHOR_02552	uncharacterized protein	3	1	2	369.333	2236	364.5
UHOR_02592	probable cytochrome b5	1	1	1	354	244	107
UHOR_02675	probable ribonuclease T1	2	2	2	932.5	506.5	200.5
UHOR_02678	related to NCA2 - control of mitochondrial synthesis of Atp6p and Atp8p	2	3	2	464	696	730.5
UHOR_02687	uncharacterized protein	1	2	1	378	775	352
UHOR_02712	uncharacterized protein	1	3	5	117	970	466
UHOR_02715	related to PPR1 - Zinc finger transcription factor	2	3	2	890.5	865.667	407.5
UHOR_02718	related to alpha-L-arabinofuranosidase I precursor	1	2	1	2032	412.5	147
UHOR_02732	probable acetyl-CoA C-acyltransferase precursor	1	2	2	1616	141.5	534
UHOR_02733	related to Sodium/nucleoside cotransporter 2	1	1	1	1412	151	192
UHOR_02741	uncharacterized protein	1	2	1	917	357	142
UHOR_02772	related to NADH oxidase	1	1	1	161	591	1316
UHOR_02808	probable GUF1 - GTP-binding protein	2	2	1	617.5	437.5	484
UHOR_02816	uncharacterized protein	1	2	1	612	387.5	286
UHOR_02856	related to transcriptional regulator rds2	3	2	1	413.333	186.5	326
UHOR_02896	uncharacterized protein	1	1	2	1545	110	376
UHOR_02917	uncharacterized protein	1	2	1	322	306.5	233
UHOR_02918	related to multidrug resistance protein	1	1	2	438	206	163
UHOR_02941	related to aminotriazole resistance protein	3	1	3	449.333	406	610
UHOR_02951	uncharacterized protein	1	1	1	2123	2222	2691
UHOR_02976	uncharacterized protein	1	1	2	139	3578	770
UHOR_03037	uncharacterized protein	2	1	1	505.5	103	204
UHOR_03048	uncharacterized protein	2	3	2	480.5	506.667	288
UHOR_03053	uncharacterized protein	1	5	1	445	600	352
UHOR_03091	related to SPS19 - peroxisomal 2,4-dienoyl-CoA reductase	1	1	1	419	289	600
UHOR_03093	related to ATP-dependent DNA helicase II, 70 kDa subunit	1	2	1	354	245	333
UHOR_03168	uncharacterized protein	1	1	3	103	371	893.667
UHOR_03170	related to DBP10 - putative ATP-dependent RNA helicase involved in ribosome biogenesis	4	3	1	226.75	146.333	135
UHOR_03177	uncharacterized protein	1	2	1	176	470	910
UHOR_03192	related to ADA2 - general transcriptional adaptor or co-activator	2	1	1	654.5	821	107
UHOR_03256	related to hormone-sensitive lipase	3	1	1	636.333	3357	181
UHOR_03292	related to dolichyl-phosphate-mannose-glycolipid alpha-mannosyltransferase	1	1	2	420	167	437
UHOR_03306	uncharacterized protein	1	3	1	129	311	573
UHOR_03338	related to beta 1,4-mannosyltransferase (egghead protein)	1	2	2	126	178	197.5
UHOR_03367	uncharacterized protein	1	1	1	114	954	658
UHOR_03374	related to RNA (guanine-N7-) methyltransferase	1	1	1	347	256	142
UHOR_03413	related to Nuclear cohesin complex subunit	1	1	3	287	3555	427.333
UHOR_03442	uncharacterized protein	1	2	2	2349	1233	1030.5
UHOR_03519	related to HRQ1 - putative RecQ helicase	3	3	1	673.333	1381	274
UHOR_03542	related to positive effector protein GCN20	1	1	1	2901	106	318
UHOR_03564	uncharacterized protein	1	2	4	508	207.5	919.5
UHOR_03589	related to DRAP deaminase RIB2	3	1	2	499.667	501	539.5
UHOR_03594	uncharacterized protein	1	2	2	1273	317	375.5
UHOR_03602	uncharacterized protein	2	4	1	593	336	137
UHOR_03623	related to putative acyltransferase	1	4	1	264	162.75	241
UHOR_03677	uncharacterized protein	1	1	1	1370	1252	792
UHOR_03678	uncharacterized protein	1	1	1	401	139	723
UHOR_03694	related to translation initiation protein SUA5	2	2	1	994	326	1046
UHOR_03722	uncharacterized protein	3	1	1	588.333	145	245
UHOR_03726	uncharacterized protein	1	2	1	1186	345.5	914
UHOR_03736	uncharacterized protein	1	1	1	1909	136	577
UHOR_03739	uncharacterized protein	1	1	1	235	474	182
UHOR_03740	uncharacterized protein	1	1	1	516	120	585
UHOR_03777	uncharacterized protein	1	1	2	870	162	576.5
UHOR_03793	uncharacterized protein	1	1	1	682	390	651
UHOR_03811	probable KAE1 - Putative O-sialo-glycoprotein-endopeptidase A1	1	1	2	281	146	414
UHOR_03833	uncharacterized protein	3	1	1	495	109	136
UHOR_03889	uncharacterized protein	1	1	4	588	125	479
UHOR_04003	uncharacterized protein	3	2	4	946.667	803	738.75
UHOR_04036	uncharacterized protein	4	3	2	710	1169	955
UHOR_04037	probable PGU1 - Endo-polygalacturonase	2	1	1	475.5	751	126
UHOR_04073	uncharacterized protein	1	3	2	347	254.667	230
UHOR_04079	probable b-induced zinc finger protein	1	1	2	1268	125	489.5
UHOR_04131	uncharacterized protein	1	2	1	816	119	135
UHOR_04175	uncharacterized protein	1	1	1	309	220	110
UHOR_04216	probable ubiquitin-specific processing protease 21	1	2	1	545	1223	1756
UHOR_04236	uncharacterized protein	2	1	3	1133.5	442	774
UHOR_04252	uncharacterized protein	1	3	2	379	149.667	155.5
UHOR_04264	uncharacterized protein	1	1	3	1401	156	608.667
UHOR_04269	uncharacterized protein	1	1	2	222	560	698.5
UHOR_04294	uncharacterized protein	1	6	2	247	424.5	797.5
UHOR_04332	uncharacterized protein	1	3	1	1464	222.333	194
UHOR_04354	uncharacterized protein	1	3	1	1011	408.333	731
UHOR_04391	related to GSP1 - GTP-binding protein of the ras superfamily	1	2	3	165	195.5	841.333
UHOR_04412	uncharacterized protein	1	1	1	248	477	421
UHOR_04439	uncharacterized protein	1	3	1	187	1403.33	262
UHOR_04456	uncharacterized protein	1	1	2	818	123	369
UHOR_04469	uncharacterized protein	1	1	1	114	207	279
UHOR_04543	related to Cleavage stimulation factor	2	2	2	496.5	445	383
UHOR_04546	uncharacterized protein	1	3	2	249	646.667	1787
UHOR_04600	related to Vam6/Vps39-like protein involved in vacuolar morphogenesis	3	1	1	698.333	138	723
UHOR_04613	related to SLD5 - subunit of the GINS complex	1	2	1	150	529.5	345
UHOR_04647	uncharacterized protein	2	2	1	1055.5	952.5	399
UHOR_04694	uncharacterized protein	1	1	2	121	282	196
UHOR_04700	uncharacterized protein	1	3	2	170	258.333	192
UHOR_04715	probable APS1 - AP-1 complex subunit, sigma1 subunit, 18 KD	2	1	1	158.5	1002	264
UHOR_04729	related to CLU1 - translation initiation factor eIF3	1	5	4	409	259	328
UHOR_04780	probable chitin synthase 6	3	1	1	1234.33	474	811
UHOR_04800	related to AGE2 - ADP-ribosylation factor and GTPase activating protein effector	1	1	2	114	660	389.5
UHOR_04828	uncharacterized protein	1	1	2	334	393	136.5
UHOR_04910	related to EXO1 - exonuclease which interacts with Msh2p	1	1	1	713	117	188
UHOR_04997	probable SEC24 - COPII coated vesicle component	1	3	1	536	848.333	297
UHOR_05056	uncharacterized protein	6	1	1	451.833	2024	143
UHOR_05073	uncharacterized protein	1	3	1	306	264.333	107
UHOR_05075	probable RAD16 - nucleotide excision repair protein	1	6	1	297	506.333	303
UHOR_05081	uncharacterized protein	1	1	1	683	737	108
UHOR_05127	related to Protein mlo2	1	2	1	342	752.5	360
UHOR_05128	related to DNF1 - protein transporter	1	3	2	697	547	277
UHOR_05142	uncharacterized protein	1	1	1	519	282	654
UHOR_05147	related to 5-formyltetrahydrofolate cyclo-ligase	2	1	1	392.5	533	114
UHOR_05173	uncharacterized protein	2	5	1	171.5	364.2	178
UHOR_05199	related to NUM1 - nuclear migration protein	1	7	1	576	815.714	102
UHOR_05295	related to replication factor C protein	2	4	2	1548.5	237	114.5
UHOR_05329	uncharacterized protein	2	1	2	317	1613	1198
UHOR_05335	related to SMP2 protein, involved in plasmid maintenance, respiration and cell proliferation	3	2	1	489.667	710.5	107
UHOR_05353	uncharacterized protein	2	2	3	552	2238	245
UHOR_05366	probable voltage-gated chloride channel (clc-a)	3	3	1	353	468.333	319
UHOR_05386	probable DNA topoisomerase II	4	2	2	276.25	211	142
UHOR_05411	related to pyrimidine 5-nucleotidase	1	1	2	246	168	196
UHOR_05464	uncharacterized protein	1	1	1	877	289	234
UHOR_05529	uncharacterized protein	2	1	1	341	264	1388
UHOR_05544	uncharacterized protein	2	4	2	793.5	754	414
UHOR_05546	related to Glucose oxidase	1	2	1	2575	445.5	209
UHOR_05550	related to URB1 - nucleolar protein required for the normal accumulation of 25S and 5.8S rRNAs	1	2	1	340	177.5	114
UHOR_05581	related to beta-1,3-glucan binding protein	1	2	1	136	385.5	823
UHOR_05608	related to lipoyltransferase	1	1	1	244	153	417
UHOR_05611	probable uracil permease	3	1	1	290.667	101	182
UHOR_05640	related to Neural Wiskott-Aldrich syndrome protein	1	1	1	396	113	230
UHOR_05756	related to STRIATIN	3	1	1	304.667	738	1309
UHOR_05779	related to TAF6 - Subunit (60 kDa) of TFIID and SAGA complexes	1	2	4	854	218	455.5
UHOR_05787	uncharacterized protein	1	1	2	317	899	536.5
UHOR_05799	related to PRP12 - involved in early maturation of pre-rRNA	1	2	2	259	844.5	455.5
UHOR_05805	related to PEP5 - vacuolar biogenesis protein	1	6	1	695	289.167	120
UHOR_05826	uncharacterized protein	1	2	2	113	1334	293
UHOR_05837	probable arsenite translocating ATPase (ASNA1)	1	1	1	238	835	480
UHOR_05866	probable YBT1 - Vacuolar, ABC protein transporting bile acids	1	4	1	328	236	887
UHOR_05873	probable SEC4-like Rab/GTPase	1	2	2	254	267.5	391.5
UHOR_05930	uncharacterized protein	1	1	2	333	168	691.5
UHOR_05944	probable HHT1 - histone H3	3	1	2	250.333	127	437
UHOR_05953	related to serine/threonine protein kinase	2	4	1	409.5	473	2406
UHOR_05961	probable ATP dependent RNA helicase	1	1	1	607	1451	223
UHOR_06022	uncharacterized protein	2	1	1	820	247	188
UHOR_06074	uncharacterized protein	1	4	5	122	652	488.6
UHOR_06075	uncharacterized protein	4	1	1	518.25	1555	269
UHOR_06099	uncharacterized protein	1	1	1	125	326	145
UHOR_06136	uncharacterized protein	1	3	3	110	489	669.333
UHOR_06148	uncharacterized protein	2	7	1	393.5	490.857	1035
UHOR_06211	related to DOP1 - strong similarity to developmental regulatory gene, dopey (dopA)	2	1	1	3554	1503	618
UHOR_06218	related to RRP12 - Protein required for normal pre-rRNA Processing	2	3	2	239	539	552.5
UHOR_06243	related to Transcription factor SPT8	3	1	3	459	101	165.333
UHOR_06251	uncharacterized protein	2	2	2	1153	574	500.5
UHOR_06262	related to TEL1 - telomere length control protein	7	8	1	632.143	222.375	297
UHOR_06277	uncharacterized protein	1	2	1	258	436.5	421
UHOR_06300	related to BCS1 - mitochondrial protein of the AAA family of ATPases	1	1	1	287	1721	137
UHOR_06333	related to N2,N2-dimethylguanosine tRNA methyltransferase	2	1	2	697.5	1014	182
UHOR_06338	related to GYP5 - GTPase-activating protein for Ypt Proteins	1	1	3	1207	206	297
UHOR_06371	uncharacterized protein	1	2	1	1126	654	717
UHOR_06377	related to Cholinesterase precursor	3	1	2	490.667	691	242
UHOR_06380	related to AKR1 - ankyrin repeat-containing protein	2	4	2	181.5	372	316.5
UHOR_06386	probable mrna export factor elf1	3	5	1	1240.67	744.8	827
UHOR_06392	uncharacterized protein	1	1	1	465	917	1557
UHOR_06399	related to DPP1 - diacylglycerol pyrophosphate phosphatase	1	1	1	160	254	780
UHOR_06400	related to Beclin 1	1	1	2	118	111	670
UHOR_06406	uncharacterized protein	2	2	1	126	276	678
UHOR_06410	probable Transcription factor pacC	2	2	3	1530	1030.5	148
UHOR_06431	uncharacterized protein	1	2	2	104	801	494.5
UHOR_06498	uncharacterized protein	1	5	1	152	360.6	4073
UHOR_06501	probable HCA4 - can suppress the U14 snoRNA rRNA processing function	2	2	1	473.5	1306	127
UHOR_06505	related to JHD1 - JmjC domain family histone demethylase	1	1	1	284	409	743
UHOR_06527	related to DAL5 - Allantoate and ureidosuccinate permease	1	1	1	837	206	111
UHOR_06545	related to CTK2 - beta subunit of C-terminal domain kinase I	3	1	3	136.333	149	387.333
UHOR_06594	related to DNA repair protein rad9	1	2	2	105	275	136
UHOR_06620	uncharacterized protein	1	1	2	928	154	577
UHOR_06680	uncharacterized protein	1	2	1	162	555	1367
UHOR_06755	uncharacterized protein	2	3	1	453.5	192	167
UHOR_06774	uncharacterized protein	1	1	1	413	1062	778
UHOR_06779	uncharacterized protein	5	2	2	404.2	2728	499.5
UHOR_06780	uncharacterized protein	1	1	3	385	105	399.333
UHOR_06807	uncharacterized protein	1	1	2	335	104	115.5
UHOR_06844	related to SNF5 - component of SWI/SNF transcription activator complex	1	3	2	121	538	691
UHOR_06850	uncharacterized protein	1	1	1	173	310	147
UHOR_06966	uncharacterized protein	2	1	1	363.5	821	488
UHOR_07035	related to CTK1 - carboxy-terminal domain (CTD) kinase, alpha subunit	3	3	1	436.667	249.333	430
UHOR_07039	uncharacterized protein	2	1	1	171	1732	111
UHOR_07052	uncharacterized protein	2	2	1	182.5	241	120
UHOR_07118	probable OSM1 - fumarate reductase	2	2	1	359.5	489.5	134
UHOR_07140	related to RAD52 - recombination and DNA repair protein	1	3	2	283	820.667	340
UHOR_07190	related to PKH1 - ser/thr protein kinases	2	2	1	200	1186.5	637
UHOR_07193	uncharacterized protein	1	3	3	342	351	565
UHOR_07222	related to GCN2 - ser/thr protein kinase	2	3	1	423	195.667	123
UHOR_07255	probable CDC46 - cell division control protein	1	4	3	460	496.25	657.333
UHOR_07333	probable 2-oxoisovalerate dehydrogenase alpha subunit, mitochondrial precursor	1	2	1	406	396.5	138
UHOR_07368	uncharacterized protein	1	1	1	693	108	1287
UHOR_07379	related to oxidoreductase	1	1	1	937	568	176
UHOR_07419	probable mitochondrial porin	1	2	1	258	641.5	1138
UHOR_07493	uncharacterized protein	1	3	1	522	170.667	374
UHOR_07495	uncharacterized protein	1	4	1	143	265	2145
UHOR_07566	uncharacterized protein	1	2	1	572	203.5	280
UHOR_07569	related to PCP1 - mitochondrial serine protease	1	1	1	220	102	536
UHOR_07607	related to calcium/calmodulin dependent protein kinase C	1	4	1	167	576.25	112
UHOR_07660	related to ESF2 - essential nucleolar protein involved in pre-18S rRNA processing	2	1	1	485.5	298	260
UHOR_07693	related to Endoglucanase 1 precursor (N-terminal fragment)	1	4	1	1665	468.75	384
UHOR_07706	related to RIB1 - GTP cyclohydrolase II	1	1	1	643	395	393
UHOR_07709	probable RPL30 - 60S large subunit ribosomal protein L30.e	1	2	1	427	534.5	674
UHOR_07735	related to kynureninase	3	2	1	553	434	171
UHOR_07783	probable APG7 - component of the autophagic system	2	2	1	328	247.5	154
UHOR_07806	uncharacterized protein	2	1	1	792.5	273	521
UHOR_07820	related to TPO3 - Polyamine transport protein	1	3	1	1340	151	327
UHOR_07822	related to Tyrosine specific protein phosphatase and dual specificity protein phosphatase	1	2	1	329	496.5	423
UHOR_07890	related to MRPL17 - mitochondrial ribosomal protein, large subunit	3	1	1	278.333	361	746
UHOR_07923	related to suppressor protein PSP1	1	5	1	230	249	1017
UHOR_07924	related to Co-chaperone protein HscB, mitochondrial precursor	1	1	1	146	182	899
UHOR_07956	related to Hook protein	1	1	1	731	135	572
UHOR_07962	related to GPI18 - mannosyltransferase	1	2	1	821	557	745
UHOR_07992	uncharacterized protein	2	1	1	704	127	134
UHOR_07999	probable O-acetylhomoserine (thiol)-lyase	1	2	1	197	346	393
UHOR_08002	uncharacterized protein	2	3	1	372.5	502.333	800
UHOR_08018	uncharacterized protein	1	1	1	183	151	1513
UHOR_08023	probable LEU2 - beta-isopropyl-malate dehydrogenase	1	1	3	208	133	354
UHOR_08024	probable UGA2 - succinate semialdehyde dehydrogenase	2	1	2	976	135	590
UHOR_08031	related to Gluconolactonase	1	4	1	432	533.5	555
UHOR_08121	related to DigA protein	2	1	3	336	197	275.333
UHOR_08178	related to acyl-CoA sterol acyltransferase	1	2	2	104	666	313.5
UHOR_08193	related to pre-mRNA splicing factor U2AF large chain	2	1	2	1231	2133	809
UHOR_08209	uncharacterized protein	2	3	2	225.5	467.667	218
UHOR_08210	related to NADPH-dependent FMN and FAD containing oxidoreductase (NR1)	2	1	3	451	882	234.333
UHOR_08218	uncharacterized protein	1	1	1	589	121	3566
UHOR_08235	related to PHO84 - high-affinity inorganic phosphate transporter	3	1	2	1019.67	3002	1467
UHOR_08311	uncharacterized protein	3	1	1	959	115	117
UHOR_08333	uncharacterized protein	2	3	1	377.5	544.667	327
UHOR_08338	uncharacterized protein	1	2	2	340	431.5	472.5
UHOR_08343	probable TYS1 - tyrosyl-tRNA synthetase	1	1	2	267	114	467.5
UHOR_08347	related to FMS1 - polyamine oxidase, converts spermine to spermidine	1	1	1	295	232	1695
UHOR_08352	uncharacterized protein	2	1	2	168	113	813.5
UHOR_08355	related to NGL3 - putative endonuclease	2	4	1	233	373	124
UHOR_08529	uncharacterized protein	2	2	1	145.5	886.5	1397
UHOR_08535	uncharacterized protein	2	2	2	2124.5	224	855.5
UHOR_08568	related to Peregrin (Bromodomain and PHD finger-containing protein 1)	2	1	1	777.5	139	1272
UHOR_08577	related to VPS72 - component of the SWR1 complex, required for vacuolar protein sorting	3	1	3	347.333	195	278
UHOR_08587	uncharacterized protein	1	1	3	974	104	640.333
UHOR_08599	uncharacterized protein	2	1	3	458	561	438.667
UHOR_08606	related to GAD1 - glutamate decarboxylase	2	1	2	911.5	115	274.5
UHOR_08669	uncharacterized protein	1	2	1	510	538	1374
UHOR_08685	uncharacterized protein	1	5	1	102	341.8	267
UHOR_08687	probable QCR9 - ubiquinol--cytochrome-c reductase subunit 9	1	1	2	749	820	259.5
UHOR_08735	uncharacterized protein	1	1	1	305	649	109
UHOR_08746	uncharacterized protein	1	1	4	149	2108	312
UHOR_08766	related to CDC14 - dual specificity phosphatase	1	2	4	1884	188.5	405.5
UHOR_08823	uncharacterized protein	3	1	1	702.333	153	232
UHOR_08864	uncharacterized protein	5	1	1	589	102	851
UHOR_08873	uncharacterized protein	1	3	3	128	527.667	495.667
UHOR_08918	related to MAP kinase	1	3	1	668	404.333	237
UHOR_08919	uncharacterized protein	1	1	1	298	984	479
UHOR_08935	related to NOT3 - general negative regulator of transcription, subunit 3	2	2	1	288	618	475
UHOR_08952	related to IVY1 - phospholipid-binding protein	1	4	1	634	336.25	610
UHOR_08971	uncharacterized protein	1	1	2	2100	813	785.5
UHOR_08977	related to aldehyde dehydrogenase [NAD(P)]	1	2	1	574	340.5	236
UHOR_08983	uncharacterized protein	1	4	1	1498	505	316
UHOR_12209	uncharacterized protein	2	1	1	989.5	2189	448
UHOR_12618	probable FLR1 - Putative H+antiporter involved in multidrug resistance	1	1	2	2508	133	1202
UHOR_12736	uncharacterized protein	1	1	1	1874	156	315
UHOR_15112	uncharacterized protein	3	2	3	644.333	1129.5	551.667
UHOR_16024	uncharacterized protein	2	2	1	142.5	1061.5	218
UHOR_16279	uncharacterized protein	1	1	1	200	148	111
UHOR_16354	related to acetyl coenzyme A synthetase / uncharacterized protein	4	1	1	518.25	434	127
aGreen represents U. hordei loci with detected NATs that have no orthologous NATs detected in either U. maydis or S. reilianum; blue represents U. hordei loci with detected NATs that have orthologous NATs detected in S. reilianum but not U. maydis; orange represents U. hordei loci with detected NATs that have orthologous NATs detected in U. maydis but not S. reilianum; grey represents U. hordei l…
