# Supplementary material for: Transcriptome analysis of smut fungi reveals widespread intergenic transcription and conserved antisense transcript expression
Source: BMC Genomics. 2017 May 2;18:340. doi: 10.1186/s12864-017-3720-8 (PMC5414199; doi:10.1186/s12864-017-3720-8)
Supplement: Supplementary file 19 — S. reilianum detected antisense and putative orthologs with detected antisense. (XLSX 351 kb) [file 12864_2017_3720_MOESM19_ESM.xlsx]

## Sheet: Additional file 15
Additional file 15: S. relianum detected antisense and putative orthologs with detected antisense
S. reilianum Ida	S. reilianum Description	SR Antisense Detected (#)	UM Antisense Detected (#)	UH Antisense Detected (#)	SR Antisense Avg Length (bp)	UM Antisense Avg Length (bp)	UH Antisense Avg Length (bp)
sr00096	related to Acetyltransferase	1	0	0	389	0	0
sr02685	uncharacterized protein	1	0	0	204	0	0
sr06400	uncharacterized protein	1	0	0	169	0	0
sr06417	uncharacterized protein	1	0	0	964	0	0
sr06425	uncharacterized protein	2	0	0	783.5	0	0
sr06429	related to PHS1 - essential 3-hydroxyacyl-CoA dehydratase of the ER membrane	1	0	0	102	0	0
sr06431	uncharacterized protein	1	0	0	145	0	0
sr06440	related to PNS1 - Protein of unknown function	3	0	0	153.333	0	0
sr06446	uncharacterized protein	2	0	0	151.5	0	0
sr06451	uncharacterized protein	1	0	0	346	0	0
sr06455	related to a retinal short-chain dehydrogenase/reductase	1	0	0	577	0	0
sr06625	related to RPA49 - 49 kD subunit of DNA-directed RNA polymerase I	1	0	0	501	0	0
sr10005	probable general amino acid permease	3	0	0	466.667	0	0
sr10007	uncharacterized protein	1	0	0	209	0	0
sr10009	related to Malic acid transport protein	2	0	0	479	0	0
sr10031	probable RVS161 - protein involved in cell polarity development	1	0	0	222	0	0
sr10081	uncharacterized protein	1	0	0	337	0	0
sr10102	uncharacterized protein	1	0	0	109	0	0
sr10141	uncharacterized protein	1	0	0	164	0	0
sr10148	related to glycinamide ribonucleotide transformylase	1	0	0	1511	0	0
sr10163	uncharacterized protein	1	0	0	854	0	0
sr10169	uncharacterized protein	1	0	0	104	0	0
sr10182	uncharacterized protein	1	0	0	281	0	0
sr10187	uncharacterized protein	1	0	0	147	0	0
sr10188	probable Hmp1 - Mismatch base pair and cruciform DNA recognition protein	1	0	0	171	0	0
sr10196	uncharacterized protein	2	0	0	302.5	0	0
sr10200	related to GLO3 - zinc finger protein	1	0	0	154	0	0
sr10203	uncharacterized protein	2	0	0	496	0	0
sr10208	probable electron transfer flavoprotein beta chain	1	0	0	751	0	0
sr10213	uncharacterized protein	1	0	0	109	0	0
sr10215	related to Inhibitor-sensitive equilibrative nucleoside transporter 1	1	0	0	228	0	0
sr10233	uncharacterized protein	1	0	0	225	0	0
sr10250	related to RNA helicase	1	0	0	506	0	0
sr10253	related to MSF1 - phenylalanine--tRNA ligase alpha chain, mitochondrial	2	0	0	168	0	0
sr10264	uncharacterized protein	1	0	0	568	0	0
sr10279	related to PRY1 - strong similarity to the plant PR-1 class of pathogen related proteins	1	0	0	724	0	0
sr10281	uncharacterized protein	1	0	0	586	0	0
sr10299	probable Umc1 - MADS-box homolog Umc1	2	0	0	114.5	0	0
sr10304	related to NTE1 - Serine esterase	1	0	0	347	0	0
sr10337	uncharacterized protein	1	0	0	103	0	0
sr10343	uncharacterized protein	1	0	0	385	0	0
sr10345	uncharacterized protein	3	0	0	151	0	0
sr10389	probable aminopeptidase P, cytoplasmic	1	0	0	394	0	0
sr10419	probable BET3 - involved in targeting and fusion of ER to golgi transport vesicles	1	0	0	389	0	0
sr10433	uncharacterized protein	1	0	0	251	0	0
sr10442	related to Trophinin	1	0	0	644	0	0
sr10492	uncharacterized protein	2	0	0	373	0	0
sr10504	probable Hda2 - Histone deacetylase	1	0	0	113	0	0
sr10513	uncharacterized protein	2	0	0	253	0	0
sr10516	related to Rpa43 - 43 kD subunit of DNA-directed RNA polymerase I	1	0	0	110	0	0
sr10522	uncharacterized protein	1	0	0	166	0	0
sr10524	related to Thioredoxin	1	0	0	300	0	0
sr10528	uncharacterized protein	1	0	0	734	0	0
sr10529	uncharacterized protein	1	0	0	240	0	0
sr10565	related to Reverse transcriptase	2	0	0	131.5	0	0
sr10587	related to gmc type oxidoreductase	2	0	0	1050	0	0
sr10599	related to Oxidoreductase, short-chain dehydrogenase	3	0	0	328	0	0
sr10608	uncharacterized protein	5	0	0	545	0	0
sr10618	uncharacterized protein	2	0	0	149	0	0
sr10623	uncharacterized protein	1	0	0	1204	0	0
sr10642	uncharacterized protein	2	0	0	896.5	0	0
sr10643	uncharacterized protein	1	0	0	187	0	0
sr10646	uncharacterized protein	1	0	0	302	0	0
sr10647	uncharacterized protein	1	0	0	103	0	0
sr10671	uncharacterized protein	1	0	0	464	0	0
sr10673	related to channel protein	2	0	0	576.5	0	0
sr10677	uncharacterized protein	2	0	0	220.5	0	0
sr10683	related to acid sphingomyelinase	1	0	0	400	0	0
sr10689	uncharacterized protein	2	0	0	376.5	0	0
sr10691	uncharacterized protein	2	0	0	309	0	0
sr10705	related to FMP25 - mitochondrial inner membrane protein involved in assembly of cytochrome bc1 complex	2	0	0	412.5	0	0
sr10711	related to Mannosyl-oligosaccharide alpha-1,2-mannosidase precursor	1	0	0	168	0	0
sr10724	related to Acyl-coenzyme A oxidase	1	0	0	125	0	0
sr10728	uncharacterized protein	1	0	0	164	0	0
sr10744	related to aspartic protease	1	0	0	116	0	0
sr10754	uncharacterized protein	1	0	0	423	0	0
sr10798	related to bifunctional polynucleotide phosphatase/kinase	1	0	0	1203	0	0
sr10800	uncharacterized protein	1	0	0	144	0	0
sr10806	related to cysteine synthase	1	0	0	1108	0	0
sr10808	uncharacterized protein	1	0	0	127	0	0
sr10826	uncharacterized protein	1	0	0	320	0	0
sr10828	related to anti-silencing protein 1	1	0	0	254	0	0
sr10829	uncharacterized protein	1	0	0	224	0	0
sr10835	related to PEX6 - peroxisomal assembly protein	1	0	0	119	0	0
sr10851	related to glutamyl-tRNA synthetase	1	0	0	229	0	0
sr10855	uncharacterized protein	3	0	0	576	0	0
sr10864	related to REI1 - cytoplasmic pre-60S factor	1	0	0	113	0	0
sr10884	probable HYP2 - translation initiation factor eIF5A.1	2	0	0	147.5	0	0
sr10906	uncharacterized protein	1	0	0	132	0	0
sr10939	uncharacterized protein	1	0	0	269	0	0
sr10945	probable Rho2 - GTP binding protein Rho2	1	0	0	400	0	0
sr10946	related to 26S proteasome regulatory particle chain RPN9	1	0	0	134	0	0
sr10959	uncharacterized protein	1	0	0	103	0	0
sr10972	probable RPL43B - 60S large subunit ribosomal protein	1	0	0	590	0	0
sr10973	related to ALG6 - glucosyltransferase	1	0	0	339	0	0
sr10985	related to ring finger protein 14	1	0	0	103	0	0
sr10987	probable Ugt53a1 - UDP-glucose:sterol glucosyltransferase Ugt53A1	2	0	0	303.5	0	0
sr11024	uncharacterized protein	3	0	0	374.667	0	0
sr11025	uncharacterized protein	2	0	0	441	0	0
sr11036	probable YRB1 - ran-specific GTPase-activating protein	1	0	0	144	0	0
sr11043	related to RRP7 - essential protein involved in rRNA processing and ribosome biogenesis	2	0	0	366	0	0
sr11057	related to ATP-binding cassette (ABC) transporter	1	0	0	1636	0	0
sr11064	related to Adapter-related protein complex 3 delta 1 subunit	1	0	0	132	0	0
sr11106	probable Chs8 - Chitin Synthase 8	1	0	0	751	0	0
sr11124	related to Secretory carrier-associated membrane protein 2	1	0	0	166	0	0
sr11132	related to Mig1 protein	1	0	0	125	0	0
sr11137	related to PEX7 - peroxisomal import protein, peroxin	1	0	0	154	0	0
sr11167	related to DCR2 - dosage-dependent cell cycle regulator	2	0	0	220	0	0
sr11181	uncharacterized protein	1	0	0	463	0	0
sr11221	related to COX19 - Cytochrome c oxidase assembly protein	1	0	0	126	0	0
sr11250	uncharacterized protein	1	0	0	103	0	0
sr11292	uncharacterized protein	1	0	0	368	0	0
sr11318	related to Gephyrin	1	0	0	260	0	0
sr11340	related to protein ste16	1	0	0	136	0	0
sr11347	related to dna excision repair protein ercc-1	1	0	0	159	0	0
sr11351	uncharacterized protein	1	0	0	869	0	0
sr11361	related to Protein esc1	1	0	0	671	0	0
sr11364	related to DBP7 - RNA helicase required for 60S ribosomal subunit assembly	1	0	0	377	0	0
sr11365	related to SDA1 - required for normal organization of the actin cytoskeleton and required for passage through Start	1	0	0	130	0	0
sr11366	probable VTC4 - Vacuolar Transporter Chaperone	1	0	0	133	0	0
sr11386	uncharacterized protein	2	0	0	221.5	0	0
sr11393	uncharacterized protein	2	0	0	910	0	0
sr11407	uncharacterized protein	1	0	0	204	0	0
sr11412	uncharacterized protein	1	0	0	636	0	0
sr11423	uncharacterized protein	1	0	0	971	0	0
sr11425	uncharacterized protein	1	0	0	340	0	0
sr11454	related to SPT3 - general transcriptional adaptor or co-activator	1	0	0	138	0	0
sr11460	related to protein FR, involved in hyphal branching	1	0	0	128	0	0
sr11463	uncharacterized protein	2	0	0	306	0	0
sr11464	related to L-lactate dehydrogenase (cytochrome b2)	1	0	0	259	0	0
sr11467	uncharacterized protein	2	0	0	244	0	0
sr11469	uncharacterized protein	1	0	0	152	0	0
sr11475	uncharacterized protein	1	0	0	172	0	0
sr11505	uncharacterized protein	1	0	0	365	0	0
sr11509	related to Tubulin-specific chaperone B	1	0	0	637	0	0
sr11511	related to wd-repeat protein 8	1	0	0	588	0	0
sr11525	uncharacterized protein	1	0	0	216	0	0
sr11526	related to UTP7 - nucleolar protein, component of the small subunit processome	1	0	0	113	0	0
sr11530	related to Lipase 2 precursor	1	0	0	118	0	0
sr11536	related to ESF1 - 18S rRNA factor, nucleolar protein involved in pre-rRNA processing	3	0	0	291	0	0
sr11553	related to mitochondrial carrier family protein	1	0	0	179	0	0
sr11554	related to SRC1 - involved in sister chromatid segregation	2	0	0	133.5	0	0
sr11556	uncharacterized protein	1	0	0	253	0	0
sr11557	uncharacterized protein	2	0	0	395.5	0	0
sr11562	uncharacterized protein	1	0	0	277	0	0
sr11563	probable methylmalonate-semialdehyde dehydrogenase (acylating), mitochondrial precursor	1	0	0	435	0	0
sr11564	probable PRO1 - glutamate 5-kinase	1	0	0	106	0	0
sr11569	uncharacterized protein	1	0	0	145	0	0
sr11572	uncharacterized protein	1	0	0	117	0	0
sr11581	uncharacterized protein	1	0	0	204	0	0
sr11583	related to Formyltetrahydrofolate deformylase	1	0	0	131	0	0
sr11613	related to carnitine/acylcarnitine translocase	1	0	0	111	0	0
sr11617	related to Rpa34 - 34 kD subunit of DNA-directed RNA polymerase I	1	0	0	209	0	0
sr11618	uncharacterized protein	1	0	0	201	0	0
sr11632	related to Glutaminyl-peptide cyclotransferase precursor	1	0	0	209	0	0
sr11637	related to Acetoacetyl-CoA synthetase	1	0	0	559	0	0
sr11653	related to met-10 protein	1	0	0	290	0	0
sr11659	uncharacterized protein	2	0	0	157.5	0	0
sr11660	related to APN1 - AP endonuclease	1	0	0	789	0	0
sr11668	uncharacterized protein	1	0	0	300	0	0
sr11686	probable peroxisomal acyl-coenzyme A thioester hydrolase 1	1	0	0	381	0	0
sr11697	probable GAP1 - amino acid transport protein	1	0	0	124	0	0
sr11699	uncharacterized protein	1	0	0	116	0	0
sr11704	probable ERG5 - C-22 sterol desaturase	1	0	0	158	0	0
sr11710	related to SGT1 protein	2	0	0	203.5	0	0
sr11714	related to PUN1 - plasma membrane protein with a role in cell wall integrity	3	0	0	387	0	0
sr11728	related to Opsin-1	1	0	0	179	0	0
sr11733	related to deubiquitinating enzyme ubh1	2	0	0	1078	0	0
sr11740	related to Ferric reductase transmembrane component 1 precursor	1	0	0	704	0	0
sr11747	uncharacterized protein	1	0	0	245	0	0
sr11753	uncharacterized protein	1	0	0	637	0	0
sr11783	uncharacterized protein	1	0	0	519	0	0
sr11788	related to CAP1 - F-actin capping protein alpha subunit	1	0	0	115	0	0
sr11790:sr11791	MERGED uncharacterized protein(s)	1	0	0	121	0	0
sr11794	uncharacterized protein	1	0	0	127	0	0
sr11797	uncharacterized protein	3	0	0	145.333	0	0
sr11803	uncharacterized protein	1	0	0	127	0	0
sr11817	uncharacterized protein	1	0	0	244	0	0
sr11818	related to MON2 - peripheral membrane protein with a role in endocytosis and vacuole integrity	1	0	0	508	0	0
sr11836	uncharacterized protein	2	0	0	145.5	0	0
sr11837	probable AMS1 - alpha-mannosidase	1	0	0	156	0	0
sr11840	uncharacterized protein	1	0	0	107	0	0
sr11854	related to nuclear regulator	3	0	0	198.667	0	0
sr11856	homeodomain transcription factor bW2	1	0	0	118	0	0
sr11861	probable RPN5 - 26S proteasome regulatory subunit	1	0	0	118	0	0
sr11868	uncharacterized protein	1	0	0	109	0	0
sr11875	probable ATP-binding cassette transporter protein, mitochondrial	1	0	0	101	0	0
sr11876	uncharacterized protein	1	0	0	817	0	0
sr11897	related to APN2 - AP endonuclease, exonuclease III homolog	1	0	0	455	0	0
sr11954	related to TFB3 - TFIIH subunit (transcription/repair factor)	1	0	0	167	0	0
sr11963	related to TRM44 - tRNA(Ser) Um(44) 2`-O-methyltransferase	2	0	0	192	0	0
sr11975	related to bacterial leucyl aminopeptidase precursor	1	0	0	216	0	0
sr11976	related to LTV1 - low-temperature viability protein	1	0	0	183	0	0
sr11988	related to Zinc-binding oxidoreductase	1	0	0	476	0	0
sr12002	uncharacterized protein	1	0	0	167	0	0
sr12018	related to helicase-dna-binding protein	4	0	0	465.75	0	0
sr12021	uncharacterized protein	2	0	0	415.5	0	0
sr12030	related to DNA repair protein rad18	1	0	0	137	0	0
sr12032	related to TAF1 - TFIID subunit (TBP-associated factor), 145 kD	2	0	0	158.5	0	0
sr12035	probable LSG1 - Large-Subunit GTPase involved in 60S ribosomal subunit biogenesis	1	0	0	494	0	0
sr12038	probable ribosomal protein L35	1	0	0	409	0	0
sr12039	uncharacterized protein	1	0	0	101	0	0
sr12050	uncharacterized protein	1	0	0	140	0	0
sr12058	uncharacterized protein	2	0	0	174.5	0	0
sr12059	uncharacterized protein	1	0	0	437	0	0
sr12062	probable URA7 - CTP synthase 1	1	0	0	150	0	0
sr12076	uncharacterized protein	1	0	0	105	0	0
sr12093	probable PHO84 - Inorganic phosphate permease	1	0	0	107	0	0
sr12098	uncharacterized protein	1	0	0	267	0	0
sr12113	probable aspartyl aminopeptidase	1	0	0	158	0	0
sr12117	related to Enoyl-CoA hydratase (C-terminal fragment)	1	0	0	667	0	0
sr12118	uncharacterized protein	1	0	0	413	0	0
sr12119	uncharacterized protein	1	0	0	213	0	0
sr12144	probable proline-tRNA ligase	1	0	0	243	0	0
sr12146	uncharacterized protein	2	0	0	353	0	0
sr12147	probable KRE6 - glucan synthase subunit	2	0	0	894.5	0	0
sr12172	related to Surfeit locus protein 1	1	0	0	374	0	0
sr12173	related to YEA4 - uridine diphosphate-N-acetylglucosamine	2	0	0	360.5	0	0
sr12191	related to GCD14 - translational repressor of GCN4	1	0	0	2849	0	0
sr12197	related to HYM1 - component of the RAM signaling network	1	0	0	139	0	0
sr12199	uncharacterized protein	2	0	0	309.5	0	0
sr12221	probable translation elongation factor eEF-1 alpha chain	1	0	0	301	0	0
sr12230	uncharacterized protein	1	0	0	109	0	0
sr12245	related to SWC4 - component of the Swr1p complex	1	0	0	170	0	0
sr12253	probable stearoyl-CoA desaturase	1	0	0	148	0	0
sr12255	related to PPX1 - Exopolyphosphatase	1	0	0	101	0	0
sr12275	uncharacterized protein	3	0	0	464.667	0	0
sr12287	small G-protein Ras1	3	0	0	233	0	0
sr12308	related to l-asparaginase	1	0	0	526	0	0
sr12310	probable CDC48 - Microsomal protein of CDC48/PAS1/SEC18 family of ATPases	1	0	0	408	0	0
sr12315	uncharacterized protein	1	0	0	246	0	0
sr12336	related to ROM2 - GDP/GTP exchange factor for Rho1p	1	0	0	153	0	0
sr12340	related to EPT1 - sn-1,2-diacylglycerol ethanolamine- and cholinephosphotransferase	1	0	0	1116	0	0
sr12348	ornithine decarboxylase	1	0	0	564	0	0
sr12354	related to SHR3 - endoplasmic reticulum packaging chaperone	1	0	0	244	0	0
sr12372	uncharacterized protein	2	0	0	122	0	0
sr12380	uncharacterized protein	1	0	0	573	0	0
sr12395	related to ARV1 - protein functioning in transport of glycosylphosphatidylinositol intermediates into ER lumen	1	0	0	117	0	0
sr12397	probable PRP43 - involved in spliceosome disassembly	1	0	0	132	0	0
sr12414	uncharacterized protein	2	0	0	177	0	0
sr12418	uncharacterized protein	1	0	0	101	0	0
sr12422	probable RPN8 - 26S proteasome regulatory subunit	1	0	0	127	0	0
sr12427	uncharacterized protein	3	0	0	485.667	0	0
sr12428	uncharacterized protein	1	0	0	140	0	0
sr12447	probable VAC8 - vacuolar membrane protein, required for the cytoplasm-to-vacuole targeting	1	0	0	136	0	0
sr12482	uncharacterized protein	1	0	0	385	0	0
sr12483	related to RMT2 - protein-arginine N-methyltransferase	1	0	0	890	0	0
sr12495	uncharacterized protein	2	0	0	239	0	0
sr12496	related to beta-1,3-glucan binding protein	2	0	0	494.5	0	0
sr12498	related to AIF1 - mitochondrial cell death effector	1	0	0	4179	0	0
sr12506	uncharacterized protein	1	0	0	612	0	0
sr12507	related to dynactin subunit p62	1	0	0	103	0	0
sr12511	related to Serine/threonine-protein kinase	1	0	0	218	0	0
sr12522	probable PCS60 - AMP-binding protein, peroxisomal	2	0	0	200	0	0
sr12524	probable Neutral trehalase	1	0	0	508	0	0
sr12528	uncharacterized protein	2	0	0	243.5	0	0
sr12529	related to ACYL-COA DEHYDROGENASE, LONG-CHAIN SPECIFIC PRECURSOR	1	0	0	108	0	0
sr12536	probable arginyl-tRNA synthetase, cytosolic	2	0	0	207.5	0	0
sr12537	uncharacterized protein	1	0	0	129	0	0
sr12538	related to Alpha arabinofuranosidase	1	0	0	182	0	0
sr12554	probable Peptidyl-prolyl cis-trans isomerase	1	0	0	132	0	0
sr12568	uncharacterized protein	1	0	0	132	0	0
sr12576	related to YPI1 - inhibitor of the type I protein phosphatase Glc7p	1	0	0	175	0	0
sr12601	related to Importin 11	1	0	0	217	0	0
sr12602	probable FRS2 - phenylalanine--tRNA ligase beta chain, cytosolic	2	0	0	208	0	0
sr12604	related to TAF10 - TFIID and SAGA subunit	1	0	0	122	0	0
sr12612	related to FMO1 - flavin-containing monooxygenase	1	0	0	465	0	0
sr12613	probable RPN11 - 26S proteasome regulatory subunit	1	0	0	131	0	0
sr12619	uncharacterized protein	1	0	0	516	0	0
sr12623	probable BUD23 - Protein involved in bud-site selection	1	0	0	127	0	0
sr12624	related to ATPase family protein	2	0	0	1638.5	0	0
sr12631	uncharacterized protein	1	0	0	753	0	0
sr12636	related to ATP12 - F1F0-ATPase complex assembly protein	1	0	0	159	0	0
sr12645	uncharacterized protein	1	0	0	190	0	0
sr12649	uncharacterized protein	1	0	0	389	0	0
sr12650	related to 30s ribosomal protein s18	1	0	0	252	0	0
sr12651	uncharacterized protein	1	0	0	574	0	0
sr12655	related to NCR1 - transmembrane glycoprotein, involved in sphingolipid metabolism	1	0	0	109	0	0
sr12674	related to UTP30 - subunit of U3-containing 90S pre-ribosome	1	0	0	120	0	0
sr12678	related to IML1 - subunit of the Seh1-associated complex	2	0	0	278	0	0
sr12686	related to GUT2 - glycerol-3-phosphate dehydrogenase, mitochondrial	1	0	0	148	0	0
sr12687	probable VMA2 - H -ATPase V1 domain 60 KD subunit, vacuolar	1	0	0	107	0	0
sr12696	related to BET1 - Type II membrane protein required for vesicular transport between ER and Golgi	1	0	0	125	0	0
sr12707	probable 1,3-beta-D-glucan synthase subunit	1	0	0	1654	0	0
sr12711	small G-protein Ras2	1	0	0	910	0	0
sr12713	uncharacterized protein	1	0	0	810	0	0
sr12720	related to BLM10 - proteasome activator subunit	1	0	0	345	0	0
sr12723	uncharacterized protein	1	0	0	325	0	0
sr12743	related to UTP5 - U3 snoRNP protein	1	0	0	128	0	0
sr12747	uncharacterized protein	1	0	0	456	0	0
sr12752	uncharacterized protein	1	0	0	114	0	0
sr12755	uncharacterized protein	2	0	0	525	0	0
sr12757	uncharacterized protein	1	0	0	223	0	0
sr12763	related to CHA1 - L-serine/L-threonine deaminase	1	0	0	470	0	0
sr12781	uncharacterized protein	1	0	0	117	0	0
sr12809	uncharacterized protein	1	0	0	123	0	0
sr12812	related to Adiponectin receptor 1	1	0	0	163	0	0
sr12821	related to ABC transporter	3	0	0	572	0	0
sr12845	uncharacterized protein	1	0	0	124	0	0
sr12850	related to Aldose 1-epimerase precursor	1	0	0	564	0	0
sr12853	related to protein with NADP(H) oxidoreductase activity	1	0	0	239	0	0
sr12856	uncharacterized protein	2	0	0	215.5	0	0
sr12864	uncharacterized protein	1	0	0	745	0	0
sr12866	related to deacetylase	1	0	0	433	0	0
sr12867	related to ERG28 - involved in synthesis of ergosterol	1	0	0	180	0	0
sr12870	uncharacterized protein	2	0	0	182	0	0
sr12876	uncharacterized protein	2	0	0	117	0	0
sr12894	uncharacterized protein	1	0	0	198	0	0
sr12900	related to MAP1 - methionine aminopeptidase	1	0	0	614	0	0
sr12917	uncharacterized protein	1	0	0	125	0	0
sr12925	uncharacterized protein	1	0	0	656	0	0
sr12928	related to carnitine acetyl transferase FacC	4	0	0	400.5	0	0
sr12948	related to Oxidoreductase	2	0	0	608.5	0	0
sr12949	uncharacterized protein	1	0	0	1220	0	0
sr12953	related to amidohydrolase	1	0	0	597	0	0
sr12961	uncharacterized protein	2	0	0	363.5	0	0
sr13002	related to peroxisomal targeting signal receptor	1	0	0	116	0	0
sr13012	related to ECM14 - involved in cell wall biogenesis and architecture	1	0	0	1754	0	0
sr13017	related to multidrug resistance protein 4	1	0	0	192	0	0
sr13037	related to VCX1 - Vacuolar Ca+/H+exchanger	1	0	0	690	0	0
sr13045	related to DNA polymerase kappa	2	0	0	538	0	0
sr13061	probable replication factor-A protein 1	2	0	0	391	0	0
sr13088	related to BRX1 - Essential nucleolar protein required for biogenesis of the 60S ribosomal subunit	1	0	0	127	0	0
sr13098	uncharacterized protein	1	0	0	890	0	0
sr13109	conserved hypothetiocal protein	1	0	0	343	0	0
sr13132	uncharacterized protein	2	0	0	459	0	0
sr13137	related to RAD23 - nucleotide excision repair protein (ubiquitin-like protein)	1	0	0	351	0	0
sr13139	probable Salicylate hydroxylase	1	0	0	442	0	0
sr13142	uncharacterized protein	1	0	0	1542	0	0
sr13152	probable ESA1 - histone acetyltransferase	1	0	0	844	0	0
sr13153	probable splicing factor 3b subunit 1	1	0	0	121	0	0
sr13156	related to MAM3 - Protein required for normal mitochondrial morphology	1	0	0	113	0	0
sr13157	uncharacterized protein	2	0	0	227	0	0
sr13159	uncharacterized protein	2	0	0	478	0	0
sr13161	related to NADH-ubiquinone oxidoreductase 21.3 kda subunit	1	0	0	392	0	0
sr13165	uncharacterized protein	1	0	0	351	0	0
sr13181	related to Ribonuclease H	2	0	0	421	0	0
sr13192	uncharacterized protein	2	0	0	143.5	0	0
sr13205	related to RFX1 - major transcriptional repressor of DNA-damage-regulated genes	3	0	0	904.667	0	0
sr13206	uncharacterized protein	2	0	0	170	0	0
sr13209	uncharacterized protein	1	0	0	747	0	0
sr13214	uncharacterized protein	2	0	0	182.5	0	0
sr13240	probable 2-methylcitrate dehydratase	3	0	0	219.333	0	0
sr13243	uncharacterized protein	2	0	0	163	0	0
sr13245	related to siderophore iron transporter mirc	1	0	0	1339	0	0
sr13259	uncharacterized protein	3	0	0	475.667	0	0
sr13270	related to white collar 1 protein	1	0	0	1315	0	0
sr13277	probable STI1 - Hsp90 cochaperone	3	0	0	277.667	0	0
sr13306	probable RAD54 - DNA-dependent ATPase of the Snf2p family	1	0	0	263	0	0
sr13315	uncharacterized protein	1	0	0	131	0	0
sr13326	probable RRD2 - Activator of the phosphotyrosyl phosphatase activity of PP2A	1	0	0	120	0	0
sr13329	uncharacterized protein	1	0	0	350	0	0
sr13334	uncharacterized protein	2	0	0	733	0	0
sr13339	uncharacterized protein	2	0	0	299	0	0
sr13340	uncharacterized protein	1	0	0	1142	0	0
sr13350	related to ERG6 - Delta(24)-sterol C-methyltransferase	1	0	0	129	0	0
sr13355	uncharacterized protein	1	0	0	192	0	0
sr13357	uncharacterized protein	1	0	0	151	0	0
sr13360	related to mixed-linked glucanase precursor MLG1	1	0	0	194	0	0
sr13374	uncharacterized protein	1	0	0	142	0	0
sr13389	related to Deoxyribodipyrimidine photolyase	1	0	0	482	0	0
sr13409	uncharacterized protein	1	0	0	361	0	0
sr13410	related to alpha-mannosidase	1	0	0	700	0	0
sr13431	uncharacterized protein	1	0	0	1895	0	0
sr13467	related to DnaJ-like protein	1	0	0	1094	0	0
sr13469	uncharacterized protein	1	0	0	152	0	0
sr13502	related to peptidyl-prolyl cis-trans isomerase	1	0	0	319	0	0
sr13510	uncharacterized protein	2	0	0	137	0	0
sr13511	probable HEM13 - coproporphyrinogen III oxidase	2	0	0	717	0	0
sr13514	related to NUP57 - nuclear pore protein	1	0	0	835	0	0
sr13516	uncharacterized protein	2	0	0	333	0	0
sr13536	uncharacterized protein	1	0	0	138	0	0
sr13543	related to serine/threonine protein kinase	1	0	0	289	0	0
sr13545	uncharacterized protein	1	0	0	148	0	0
sr13559	related to beta-galactosidase precursor	2	0	0	698	0	0
sr13567	probable NHP6B - nonhistone chromosomal protein	1	0	0	137	0	0
sr13578	probable karyopherin beta-1 subunit (importin 95)	4	0	0	357.5	0	0
sr13591	related to alpha,alpha-trehalose-phosphate synthase, 115 KD subunit	2	0	0	987.5	0	0
sr13593	uncharacterized protein	1	0	0	515	0	0
sr13596	related to ferric reductase	2	0	0	634	0	0
sr13597	related to oxidoreductase	1	0	0	281	0	0
sr13599	uncharacterized protein	2	0	0	167	0	0
sr13600	related to squalene monooxygenase	4	0	0	286.5	0	0
sr13612	uncharacterized protein	1	0	0	909	0	0
sr13622	probable PMA1 - H -transporting P-type ATPase	1	0	0	369	0	0
sr13630	uncharacterized protein	1	0	0	768	0	0
sr13634	uncharacterized protein	1	0	0	145	0	0
sr13635	related to phosphatidylinositol phosphate phosphatase	1	0	0	140	0	0
sr13651	probable vacuolar sorting protein (hbrA)	1	0	0	236	0	0
sr13658	probable calnexin	1	0	0	275	0	0
sr13662	uncharacterized protein	1	0	0	164	0	0
sr13663	uncharacterized protein	1	0	0	163	0	0
sr13664	probable FBP26 - fructose-2,6-bisphosphatase	2	0	0	239	0	0
sr13672	probable DUR3 - Urea permease	1	0	0	101	0	0
sr13675	uncharacterized protein	2	0	0	544	0	0
sr13687	uncharacterized protein	1	0	0	934	0	0
sr13701	uncharacterized protein	1	0	0	163	0	0
sr13703	related to SOG2 - key component of the RAM signaling network	3	0	0	545	0	0
sr13705	uncharacterized protein	1	0	0	1062	0	0
sr13707	related to GYP7 - GTPase-activating protein for Ypt7p	1	0	0	142	0	0
sr13708	uncharacterized protein	2	0	0	818.5	0	0
sr13711	related to zinc finger protein white collar 2 (wc-2)	1	0	0	272	0	0
sr13722	uncharacterized protein	1	0	0	136	0	0
sr13731	related to ARA2 - NAD-dependent arabinose dehydrogenase	1	0	0	195	0	0
sr13735	uncharacterized protein	1	0	0	104	0	0
sr13769	probable HHF1 - histone H4	1	0	0	1141	0	0
sr13784	probable YDJ1 - mitochondrial and ER import protein	1	0	0	145	0	0
sr13831	probable branched-chain alpha-keto acid dehydrogenase e1-beta	1	0	0	669	0	0
sr13837	related to GIT1 - Glycerophosphoinositol transporter also able to mediate low-affinity phosphate transport	1	0	0	110	0	0
sr13854	probable NADP-specific glutamate dehydrogenase	1	0	0	244	0	0
sr13856	related to Phytanoyl-CoA dioxygenase	1	0	0	208	0	0
sr13858	uncharacterized protein	1	0	0	1039	0	0
sr13859	related to Quinate permease	1	0	0	1267	0	0
sr13876	uncharacterized protein	1	0	0	129	0	0
sr13882	probable ARC35 - subunit of the Arp2/3 complex	1	0	0	228	0	0
sr13893	probable Ubiquitin-conjugating enzyme E2	1	0	0	278	0	0
sr13897	uncharacterized protein	1	0	0	232	0	0
sr13900	uncharacterized protein	1	0	0	153	0	0
sr13917	uncharacterized protein	1	0	0	104	0	0
sr13921	related to General alpha-glucoside permease	1	0	0	280	0	0
sr13929	uncharacterized protein	1	0	0	120	0	0
sr13934	uncharacterized protein	1	0	0	144	0	0
sr13956	uncharacterized protein	1	0	0	645	0	0
sr13962	uncharacterized protein	2	0	0	340	0	0
sr13977	probable sulfite reductase cys-4	1	0	0	123	0	0
sr13985	uncharacterized protein	1	0	0	169	0	0
sr14004	related to peroxisomal membrane protein	1	0	0	379	0	0
sr14008	uncharacterized protein	1	0	0	203	0	0
sr14011	uncharacterized protein	1	0	0	243	0	0
sr14023	related to Ras-like G protein RagD	2	0	0	178.5	0	0
sr14028	probable ubiquitin-conjugating enzyme e2-23 kda	2	0	0	238	0	0
sr14043	related to Dibenzothiophene desulfurization enzyme C	1	0	0	830	0	0
sr14045	uncharacterized protein	1	0	0	150	0	0
sr14046	uncharacterized protein	6	0	0	440.833	0	0
sr14047	uncharacterized protein	1	0	0	966	0	0
sr14074	uncharacterized protein	3	0	0	163.333	0	0
sr14087	related to MON1 - required for fusion of cvt-vesicles and autophagosomes with the vacuole	1	0	0	166	0	0
sr14099	related to candidate tumor suppressor dph2l1	1	0	0	227	0	0
sr14111	related to Choline permease	2	0	0	687.5	0	0
sr14115	uncharacterized protein	3	0	0	778.333	0	0
sr14117	related to MRPL3 - Mitochondrial ribosomal protein, large subunit	1	0	0	588	0	0
sr14118	related to TFG2 - TFIIF subunit (transcription initiation factor), 54 kD	1	0	0	123	0	0
sr14158	related to CNS1 - cyclophilin seven suppressor	1	0	0	750	0	0
sr14172	related to ZRT2 - Zinc transporter II	1	0	0	124	0	0
sr14175	uncharacterized protein	1	0	0	188	0	0
sr14178	Acyltransferase invovled in MEL production	1	0	0	114	0	0
sr14192	uncharacterized protein	2	0	0	112.5	0	0
sr14194	related to peroxisomal membrane protein 20	1	0	0	738	0	0
sr14196	uncharacterized protein	1	0	0	143	0	0
sr14226	uncharacterized protein	1	0	0	341	0	0
sr14235	related to RUD3 - suppressor of uso1-1 transport defect	1	0	0	119	0	0
sr14238	probable SMC1 - chromosome segregation protein	1	0	0	1041	0	0
sr14243	related to trehalose-6-phosphate phosphatase	1	0	0	124	0	0
sr14247	uncharacterized protein	1	0	0	319	0	0
sr14254	related to STE23 - Metalloprotease involved in a-factor processing	2	0	0	284	0	0
sr14266	probable malate synthase, glyoxysomal	1	0	0	275	0	0
sr14267	probable TRX2 - thioredoxin II	2	0	0	819.5	0	0
sr14270	related to NAF1 - nuclear assembly factor	4	0	0	298.5	0	0
sr14276	related to SRP40 - serine-rich protein with a role in pre-ribosome assembly or transport	1	0	0	461	0	0
sr14286	uncharacterized protein	2	0	0	138.5	0	0
sr14293	uncharacterized protein	1	0	0	319	0	0
sr14297	uncharacterized protein	1	0	0	290	0	0
sr14301	related to SAP155 - SIT4-associating protein	1	0	0	148	0	0
sr14302	related to histone acetyltransferase 3 (myst)	1	0	0	209	0	0
sr14303	related to gamma-tubulin complex component 5	1	0	0	1262	0	0
sr14306	probable PRS4 - ribose-phosphate pyrophosphokinase 3	1	0	0	113	0	0
sr14331	related to DNA primase 48K protein PRI1	1	0	0	341	0	0
sr14342	related to TUL1 - Golgi-localized RING-finger ubiquitin ligase	2	0	0	266	0	0
sr14360	related to ataxin-3	1	0	0	964	0	0
sr14363	uncharacterized protein	1	0	0	191	0	0
sr14377	uncharacterized protein	1	0	0	185	0	0
sr14384	related to CAP59 (required for capsule formation)	1	0	0	263	0	0
sr14399	related to fumarylacetoacetate hydrolase	1	0	0	1317	0	0
sr14400	uncharacterized protein	1	0	0	520	0	0
sr14401	probable lipase precursor	1	0	0	451	0	0
sr14409	uncharacterized protein	1	0	0	116	0	0
sr14419	related to Dimethylaniline monooxygenase [N-oxide forming] 3	1	0	0	128	0	0
sr14451	related to dynein light-intermediate chain	1	0	0	537	0	0
sr14461	related to putative calcium P-type ATPase NCA-2	3	0	0	145.333	0	0
sr14470	related to MLH3 - insertion and deletion mismatch repair protein	1	0	0	231	0	0
sr14473	uncharacterized protein	1	0	0	196	0	0
sr14474	related to nucleotide binding protein (NBP 2)	3	0	0	377.667	0	0
sr14509	uncharacterized protein	1	0	0	395	0	0
sr14513	uncharacterized protein	1	0	0	1275	0	0
sr14517	related to peroxisomal amine oxidase (copper-containing)	1	0	0	202	0	0
sr14523	related to PAM16 - Presequence translocase-Associated Motor	1	0	0	152	0	0
sr14533	uncharacterized protein	1	0	0	111	0	0
sr14543	related to RPB3 - DNA-directed RNA polymerase II chain	2	0	0	364.5	0	0
sr14544	related to Glucose oxidase	1	0	0	312	0	0
sr14547	uncharacterized protein	1	0	0	713	0	0
sr14548	probable QNS1 - Glutamine-dependent NAD Synthetase	1	0	0	693	0	0
sr14565	uncharacterized protein	2	0	0	600	0	0
sr14568	uncharacterized protein	1	0	0	193	0	0
sr14574	related to PHO8 - repressible alkaline phosphatase vacuolar	1	0	0	1315	0	0
sr14575	related to annexin XIV	1	0	0	284	0	0
sr14577:sr14578	MERGED related to SIW14 - Tyrosine phosphatase involved in actin filamentorganization AND related to prefoldin subunit 3	2	0	0	320	0	0
sr14579	uncharacterized protein	2	0	0	215.5	0	0
sr14582	uncharacterized protein	3	0	0	262.333	0	0
sr14584	related to transcription factor medusa	1	0	0	263	0	0
sr14587	uncharacterized protein	1	0	0	293	0	0
sr14588	uncharacterized protein	3	0	0	408	0	0
sr14598	uncharacterized protein	1	0	0	117	0	0
sr14600	related to poly(rC)-binding protein 3	1	0	0	149	0	0
sr14604	uncharacterized protein	1	0	0	1690	0	0
sr14606	uncharacterized protein	1	0	0	1393	0	0
sr14609	uncharacterized protein	1	0	0	614	0	0
sr14615	related to MGS1 - Maintenance of Genome Stability 1	2	0	0	510.5	0	0
sr14619	uncharacterized protein	1	0	0	596	0	0
sr14643	uncharacterized protein	3	0	0	303.333	0	0
sr14646	probable DIP5 - Glutamate and aspartate permease - able to mediate transport of other amino acids	2	0	0	408.5	0	0
sr14656	related to Mannosyl-oligosaccharide 1,2-alpha-mannosidase IC	3	0	0	313.333	0	0
sr14657	related to OAC1 - similarity to mitochondrial uncoupling proteins (MCF)	1	0	0	721	0	0
sr14659	uncharacterized protein	1	0	0	125	0	0
sr14665	probable DBP5 - RNA helicase	1	0	0	326	0	0
sr14674	related to PIN4 - protein involved in G2/M phase progression and response to DNA damage	2	0	0	431.5	0	0
sr14676	uncharacterized protein	2	0	0	248.5	0	0
sr14685	uncharacterized protein	1	0	0	102	0	0
sr14687	probable U5 snRNP 100 kD protein	2	0	0	886	0	0
sr14688	uncharacterized protein	1	0	0	591	0	0
sr14689	uncharacterized protein (N-terminal fragment)	1	0	0	118	0	0
sr14692	uncharacterized protein	1	0	0	631	0	0
sr14720	uncharacterized protein	1	0	0	192	0	0
sr14724	uncharacterized protein	1	0	0	179	0	0
sr14725	probable Pyridoxine biosynthesis protein PDX1	1	0	0	765	0	0
sr14729	uncharacterized protein	1	0	0	399	0	0
sr14731	uncharacterized protein	2	0	0	254.5	0	0
sr14733	related to BNA2 - tryptophan 2,3-dioxygenase	5	0	0	226.4	0	0
sr14739	KH domain protein	1	0	0	112	0	0
sr14773	uncharacterized protein	1	0	0	108	0	0
sr14775	related to RIM20 - protein involved in proteolytic activation of Rim101p	1	0	0	277	0	0
sr14779	uncharacterized protein	1	0	0	134	0	0
sr14798	uncharacterized protein	1	0	0	224	0	0
sr14822	uncharacterized protein	1	0	0	126	0	0
sr14839	related to fructosyl amino acid oxidase	1	0	0	115	0	0
sr14842	related to SBA1 - Hsp90 associated co-chaperone	1	0	0	105	0	0
sr14844	related to PCD1 - peroxisomal nudix pyrophosphatase	1	0	0	167	0	0
sr14848	uncharacterized protein	1	0	0	310	0	0
sr14876	probable histidine biosynthesis trifunctional protein	1	0	0	198	0	0
sr14878	related to PDR16 - involved in lipid biosynthesis and multidrug resistance	2	0	0	202	0	0
sr14880	uncharacterized protein	1	0	0	122	0	0
sr14882	uncharacterized protein	1	0	0	112	0	0
sr14886	related to tRNA nucleotidyltransferase	1	0	0	156	0	0
sr14897	probable PDC1 - pyruvate decarboxylase, isozyme 1	1	0	0	246	0	0
sr14913	uncharacterized protein	1	0	0	488	0	0
sr14929	steroid 5alpha-reductase	1	0	0	114	0	0
sr14938	related to BST1 - negative regulator of COPII vesicle formation	1	0	0	244	0	0
sr14958	uncharacterized protein	1	0	0	162	0	0
sr14962	probable STR2 - Cystathionine gamma-synthase	1	0	0	801	0	0
sr14966	related to dihydroflavonol reductase	1	0	0	1012	0	0
sr14973	related to soluble epoxide hydrolase	1	0	0	316	0	0
sr14977	related to MAK11 protein (maintenance of killer toxin-encoding satellite M1 dsRNA)	1	0	0	117	0	0
sr14983	uncharacterized protein	1	0	0	199	0	0
sr14984	uncharacterized protein	2	0	0	117	0	0
sr15012	related to NAD(P)H-dependent oxidoreductase	2	0	0	185	0	0
sr15013	probable Methionine synthase, vitamin-b12 independent	1	0	0	102	0	0
sr15018	uncharacterized protein	1	0	0	148	0	0
sr15026	uncharacterized protein	2	0	0	317.5	0	0
sr15040	related to epoxide hydrolase	1	0	0	187	0	0
sr15041	related to mitochondrial amino acid transporter ARG-13	2	0	0	703.5	0	0
sr15043	uncharacterized protein	1	0	0	735	0	0
sr15058	uncharacterized protein	1	0	0	600	0	0
sr15059	probable multicatalytic endopeptidase complex chain PRE1	1	0	0	109	0	0
sr15060	related to MTW1 - component of the MIND kinetochore complex	1	0	0	385	0	0
sr15084	related to TAF5 - subunit of TFIID and SAGA complexes	1	0	0	124	0	0
sr15087	related to UBP12 - ubiquitin C-terminal hydrolase	1	0	0	687	0	0
sr15091	uncharacterized protein	1	0	0	160	0	0
sr15116	uncharacterized protein	1	0	0	126	0	0
sr15117	related to MOT1 - transcriptional accessory protein	3	0	0	109.667	0	0
sr15119	related to UTP21 - U3 snoRNP protein	1	0	0	121	0	0
sr15123	uncharacterized protein	1	0	0	100	0	0
sr15132	related to ASG1 - activator of stress genes	1	0	0	1251	0	0
sr15135	uncharacterized protein	2	0	0	410	0	0
sr15138	uncharacterized protein	1	0	0	240	0	0
sr15139	probable beta-adaptin	1	0	0	125	0	0
sr15155	related to meiotic recombination protein SPO11	1	0	0	1152	0	0
sr15177	probable isocitrate lyase	2	0	0	204.5	0	0
sr15178	related to ATP-binding cassette, sub-family G, member 2 (N-terminal fragment)	1	0	0	658	0	0
sr15206	related to PTC3 - ser/thr protein phosphatase PP2C	1	0	0	195	0	0
sr15215	uncharacterized protein	1	0	0	130	0	0
sr15222	related to VNX1 - Calcium/H+antiporter	2	0	0	187.5	0	0
sr15228	probable THR4 - threonine synthase (o-p-homoserine p-lyase)	1	0	0	119	0	0
sr15249	related to MTG2 - Mitochondrial GTP binding protein	2	0	0	760	0	0
sr15268	probable methylcrotonoyl-CoA carboxylase biotin carboxylase chain	1	0	0	960	0	0
sr15283	uncharacterized protein	2	0	0	335.5	0	0
sr15287	probable succinate-fumarate transporter (mitochondrial)	1	0	0	128	0	0
sr15308	related to YPC1 - Alkaline ceramidase	2	0	0	408.5	0	0
sr15321	probable SSB2 - heat shock protein of HSP70 family, cytosolic	1	0	0	117	0	0
sr15326	probable DED81 - asparaginyl-tRNA-synthetase	2	0	0	218	0	0
sr15331	related to NAB2 - nuclear polyadenylated RNA-binding protein required for nuclear mRNA export	1	0	0	153	0	0
sr15346	related to farnesyltranstransferase (al-3)	1	0	0	291	0	0
sr15350	related to vesicular integral-membrane protein VIP36	1	0	0	112	0	0
sr15368	uncharacterized protein	1	0	0	167	0	0
sr15380	probable ARG4 - arginosuccinate lyase	2	0	0	152	0	0
sr15392	c-terminal kinesin	3	0	0	215	0	0
sr15393	related to BFR2 - involved in protein transport steps at the Brefeldin A blocks	2	0	0	810	0	0
sr15396	probable RML2 - mitochondrial ribosomal protein, large subunit	1	0	0	662	0	0
sr15398	related to SMP3 - alpha 1,2-mannosyltransferase involved in glycosyl phosphatidyl inositol biosynthesis	2	0	0	373	0	0
sr15399	uncharacterized protein	1	0	0	173	0	0
sr15400	uncharacterized protein	1	0	0	227	0	0
sr15412	uncharacterized protein	2	0	0	541.5	0	0
sr15415	uncharacterized protein	1	0	0	125	0	0
sr15416	related to SNX41 - sorting nexin, mediate distinct retrieval pathways from endosomes	4	0	0	447.25	0	0
sr15427	related to Protein kinase lkh1	2	0	0	191	0	0
sr15429	related to STU1 - component of the mitotic spindle	2	0	0	204.5	0	0
sr15436	related to growth hormone inducible transmembrane protein	1	0	0	157	0	0
sr15440	uncharacterized protein	1	0	0	225	0	0
sr15446	related to RNA-binding protein 8A	1	0	0	127	0	0
sr15454	uncharacterized protein	2	0	0	241	0	0
sr15462	uncharacterized protein	1	0	0	390	0	0
sr15494	related to DEG1 - pseudouridine synthase	2	0	0	107.5	0	0
sr15499	probable MET13 - putative methylene tetrahydrofolate reductase	1	0	0	101	0	0
sr15507	uncharacterized protein	1	0	0	107	0	0
sr15509	uncharacterized protein	1	0	0	107	0	0
sr15511	uncharacterized protein	1	0	0	315	0	0
sr15520	uncharacterized protein	1	0	0	224	0	0
sr15522	related to SNF8 - protein involved in glucose derepression	2	0	0	213	0	0
sr15526	uncharacterized protein	1	0	0	197	0	0
sr15537	related to ALG1 - beta-mannosyltransferase	1	0	0	466	0	0
sr15546	related to WD40 protein Ciao1	4	0	0	328.25	0	0
sr15571	uncharacterized protein	1	0	0	189	0	0
sr15581	related to MRE11 - DNA repair and meiotic recombination protein	2	0	0	144.5	0	0
sr15607	related to RIO2 protein	1	0	0	203	0	0
sr15612	uncharacterized protein	1	0	0	138	0	0
sr15613	related to X-Pro aminopeptidase II	1	0	0	159	0	0
sr15617	related to stomatin	1	0	0	187	0	0
sr15619	uncharacterized protein	1	0	0	105	0	0
sr15620	uncharacterized protein	2	0	0	513.5	0	0
sr15624	uncharacterized protein	1	0	0	179	0	0
sr15627	related to SGD1 - essential nuclear protein, required for biogenesis of the small ribosomal subunit	1	0	0	105	0	0
sr15636	probable Chromatin assembly factor 1 subunit c	2	0	0	110.5	0	0
sr15644	related to splicing factor SPF30	1	0	0	355	0	0
sr15653	uncharacterized protein	1	0	0	144	0	0
sr15682	related to EBP2 - required for pre-rRNA processing and ribosomal subunit assembly	2	0	0	632.5	0	0
sr15708	uncharacterized protein	1	0	0	260	0	0
sr15711	related to WHI3 - involved in regulation of cell size	2	0	0	166.5	0	0
sr15725	related to RRD1 - Resistant to Rapamycin Deletion (protein phosphatase 2A regulator activity)	1	0	0	461	0	0
sr15726	uncharacterized protein	1	0	0	112	0	0
sr15727	related to DOT5 - nuclear thiol peroxidase	2	0	0	221	0	0
sr15733	probable 60S ribosomal protein L26	1	0	0	553	0	0
sr15747	related to RPC53 - 47 kD subunit of DNA-directed RNA polymerase III	2	0	0	336.5	0	0
sr15762	related to high-affinity glucose transporter	2	0	0	612	0	0
sr15769	uncharacterized protein	1	0	0	280	0	0
sr15776	related to histone transcription regulator HIP1	1	0	0	107	0	0
sr15778	probable KIN28 - cyclin-dependent ser/thr protein kinase	1	0	0	274	0	0
sr15779	related to FLR1 - Putative H+antiporter involved in multidrug resistance	2	0	0	183	0	0
sr15782	related to DML1 - essential protein involved in mtDNA inheritance	1	0	0	113	0	0
sr15813	related to ATG18 - Phosphatidylinositol 3,5-bisphosphate-binding protein	1	0	0	588	0	0
sr15817	uncharacterized protein	1	0	0	404	0	0
sr15822	probable ATP-dependent RNA helicase	1	0	0	108	0	0
sr15851	related to MFS multidrug transporter	2	0	0	552	0	0
sr15889	related to 60S ribosomal protein L28	1	0	0	285	0	0
sr15918	related to glyoxylate/hydroxypyruvate reductase	1	0	0	118	0	0
sr15921	probable 40S ribosomal protein S7	1	0	0	266	0	0
sr15928	uncharacterized protein	1	0	0	807	0	0
sr15969	uncharacterized protein (C-terminal fragment)	1	0	0	102	0	0
sr16000	uncharacterized protein	1	0	0	1248	0	0
sr16001	related to citrate lyase beta subunit	1	0	0	680	0	0
sr16018	related to SNU66 - component of the U4/U6.U5 snRNP complex	1	0	0	104	0	0
sr16038	uncharacterized protein	1	0	0	254	0	0
sr16040	uncharacterized protein	1	0	0	375	0	0
sr16058	probable protein kinase C	1	0	0	109	0	0
sr16061	related to HOS3 - Trichostatin A-insensitive homodimeric histone deacetylase (HDAC)	1	0	0	508	0	0
sr16071	uncharacterized protein	1	0	0	323	0	0
sr16082	related to SEC31 - component of the COPII coat of ER-golgi vesicles	1	0	0	120	0	0
sr16090	related to HST4 - member of the Sir2p family of NAD( )-dependent histone deacetylases	1	0	0	472	0	0
sr16092	uncharacterized protein	2	0	0	554.5	0	0
sr16093	uncharacterized protein	6	0	0	490.333	0	0
sr16102	probable TSD2 protein, required for DNA replication	1	0	0	297	0	0
sr16110	uncharacterized protein	1	0	0	122	0	0
sr16114	related to capsule-associated protein-like protein	1	0	0	101	0	0
sr16124	related to Alcohol dehydrogenase	2	0	0	943.5	0	0
sr16129	uncharacterized protein	5	0	0	316.8	0	0
sr16130	uncharacterized protein	1	0	0	117	0	0
sr16131	related to POM33 - transmembrane nucleoporin involved in nuclear pore complex distribution	1	0	0	106	0	0
sr16138	probable Splicing factor 3b, subunit 2	1	0	0	294	0	0
sr16182	probable TPR-containing protein Mql1	4	0	0	481.25	0	0
sr16188	uncharacterized protein	1	0	0	1667	0	0
sr16195	uncharacterized protein	1	0	0	741	0	0
sr16197	uncharacterized protein	2	0	0	650.5	0	0
sr16205	uncharacterized protein	1	0	0	123	0	0
sr16208	uncharacterized protein	1	0	0	108	0	0
sr16213	related to MED7 - member of RNA Polymerase II transcriptional regulation mediator complex	1	0	0	135	0	0
sr16215	related to ADD66 - protein involved in 20S proteasome assembly	1	0	0	148	0	0
sr16234	related to TRS31 - TRAPP subunit of 31 kDa involved in targeting and fusion of ER to golgi transport vesicles	1	0	0	133	0	0
sr16236	probable ARL1 - ADP-ribosylation factor	1	0	0	630	0	0
sr16244	uncharacterized protein	1	0	0	705	0	0
sr16246	uncharacterized protein	1	0	0	363	0	0
sr16257	related to alpha/beta hydrolase	1	0	0	278	0	0
sr16261	uncharacterized protein	2	0	0	233	0	0
sr16269	related to U2 small nuclear ribonucleoprotein B	2	0	0	347	0	0
sr16298	probable UGA2 - succinate semialdehyde dehydrogenase	2	0	0	852	0	0
sr16308	related to inorganic phosphate transporter	1	0	0	632	0	0
sr16310	uncharacterized protein	2	0	0	1140	0	0
sr16326	uncharacterized protein	1	0	0	1200	0	0
sr16327	uncharacterized protein	2	0	0	263	0	0
sr16334	uncharacterized protein	3	0	0	558.333	0	0
sr16335	related to MPD1 - Disulfide isomerase related protein	1	0	0	105	0	0
sr16341	uncharacterized protein	2	0	0	210.5	0	0
sr16350	related to Formin binding protein 3	1	0	0	117	0	0
sr16374	probable MAK16 protein	1	0	0	108	0	0
sr16377	uncharacterized protein	1	0	0	109	0	0
sr16378	uncharacterized protein	2	0	0	189.5	0	0
sr16380	uncharacterized protein	1	0	0	245	0	0
sr16382	uncharacterized protein	3	0	0	255.333	0	0
sr16391	uncharacterized protein	2	0	0	264.5	0	0
sr16394	uncharacterized protein	2	0	0	769.5	0	0
sr16396	uncharacterized protein	1	0	0	385	0	0
sr16400	uncharacterized protein	1	0	0	108	0	0
sr16409	uncharacterized protein	1	0	0	121	0	0
sr16413	related to Monoamine oxidase A [flavin-containing]	1	0	0	147	0	0
sr16436	related to KRE6 - glucan synthase subunit	2	0	0	422	0	0
sr16445	uncharacterized protein	2	0	0	363	0	0
sr16456	related to auxin-resistance protein	1	0	0	208	0	0
sr16461	uncharacterized protein	3	0	0	217	0	0
sr16474	uncharacterized protein	2	0	0	574	0	0
sr16486	uncharacterized protein	2	0	0	378.5	0	0
sr16490	uncharacterized protein	1	0	0	1073	0	0
sr16491	uncharacterized protein	1	0	0	104	0	0
sr16494	related to phospholipase A2, cytosolic	2	0	0	139	0	0
sr16500	uncharacterized protein	1	0	0	410	0	0
sr16503	probable alpha-hydroxylase AHD1	1	0	0	239	0	0
sr16505	related to PRP46 - member of the spliceosome	1	0	0	114	0	0
sr16510	related to NAD-dependent histone deacetylase	1	0	0	273	0	0
sr16512	related to FMP30 - mitochondrial inner membrane protein with a role in maintaining mitochondrial morphology	2	0	0	113.5	0	0
sr16514	uncharacterized protein	1	0	0	362	0	0
sr16518	probable CPS1 - Gly-X carboxypeptidase YSCS precursor	1	0	0	164	0	0
sr16523	probable NADH-ubiquinone oxidoreductase 19.3 kDa subunit, mitochondrial precursor	1	0	0	162	0	0
sr16536	related to SGV1 - Cyclin-dependent protein kinase	1	0	0	1030	0	0
sr16540	probable heat shock protein Hsp88	1	0	0	108	0	0
sr16576	related to Reticuline oxidase precursor	1	0	0	119	0	0
sr16586	related to GNA1 - essential acetyltransferase	2	0	0	231	0	0
sr16596	related to peptide transporter Mtd1	1	0	0	272	0	0
sr16600	probable maltase	1	0	0	388	0	0
sr16605	uncharacterized protein	1	0	0	106	0	0
sr16619	uncharacterized protein	1	0	0	382	0	0
sr16625	uncharacterized protein	1	0	0	643	0	0
sr16629	probable HNT1 - Adenosine 5`-monophosphoramidase, member of the histidine triad (HIT) superfamily of nucleotide-binding proteins	1	0	0	498	0	0
sr16639	uncharacterized protein	1	0	0	121	0	0
sr16647	uncharacterized protein	1	0	0	1316	0	0
sr16648	related to LCB5 - sphingolipid long chain base kinase	1	0	0	102	0	0
sr16650	probable HMG-box transcription factor	1	0	0	192	0	0
sr16658	related to LRP16 protein	1	0	0	128	0	0
sr16678	uncharacterized protein	1	0	0	1188	0	0
sr16691	uncharacterized protein	2	0	0	212	0	0
sr16705	related to deoxyribodipyrimidine photo-lyase PHR	2	0	0	130.5	0	0
sr16738	uncharacterized protein	1	0	0	276	0	0
sr16747	uncharacterized protein	1	0	0	759	0	0
sr16749	uncharacterized protein	1	0	0	520	0	0
sr16753	probable translation initiation factor eIF-4A	1	0	0	114	0	0
sr16762	related to Tripeptidyl-peptidase I precursor	1	0	0	832	0	0
sr16764	uncharacterized protein	2	0	0	1601.5	0	0
sr16787	uncharacterized protein	3	0	0	376.667	0	0
sr16789	related to RNA-dependent RNA polymerase	2	0	0	212.5	0	0
sr16796	uncharacterized protein	1	0	0	200	0	0
sr16818	probable GTP-binding protein SAR1	1	0	0	155	0	0
sr16830	related to TAF9 - TFIID and SAGA subunit	1	0	0	344	0	0
sr16854	related to aspartate--tRNA ligase, mitochondrial	1	0	0	261	0	0
sr16865	uncharacterized protein	2	0	0	188	0	0
sr16869	related to Beta-xylosidase	2	0	0	434	0	0
sr16890	related to transcription factor ATFA	3	0	0	529.333	0	0
sr16892	related to multicopper oxidase	3	0	0	450.667	0	0
sr16898	uncharacterized protein	1	0	0	1729	0	0
sr16901	Pheromone receptor a2	1	0	0	218	0	0
sr16902	Lga2 protein	1	0	0	224	0	0
sr16903	Rga2 protein	1	0	0	127	0	0
sr16905	uncharacterized protein	1	0	0	674	0	0
sr17069	uncharacterized protein	1	0	0	1182	0	0
sr17095	ATP synthase subunit a precursor (ATPase protein 6)	1	0	0	118	0	0
sr17110	NADH-ubiquinone oxidoreductase subunit 3 / LA GLIDADG endonuclease	1	0	0	110	0	0
sr17132	probable CCT4 - component of chaperonin-containing T-complex	1	0	0	545	0	0
sr17168	uncharacterized protein	1	0	0	306	0	0
sr17271	uncharacterized protein	2	0	0	355.5	0	0
sr17282	uncharacterized protein	2	0	0	217	0	0
sr17358	related to alcohol dehydrogenase	1	0	0	261	0	0
sr17405	uncharacterized protein	1	0	0	638	0	0
sr17427	uncharacterized protein	1	0	0	828	0	0
sr17428	uncharacterized protein	1	0	0	276	0	0
sr17432	uncharacterized protein	1	0	0	426	0	0
sr17465	uncharacterized protein (C-terminal fragment)	1	0	0	215	0	0
sr17518	uncharacterized protein	1	0	0	298	0	0
sr20003	uncharacterized protein	1	0	0	127	0	0
sr00838	uncharacterized protein	1	0	1	115	0	2207
sr06454	uncharacterized protein	1	0	1	170	0	120
sr10013	related to dipeptidyl aminopeptidase	2	0	1	1006.5	0	701
sr10025	related to Glioma tumor suppressor candidate region gene 2 protein	1	0	1	119	0	128
sr10123	uncharacterized protein	3	0	1	249	0	425
sr10147	uncharacterized protein	1	0	3	363	0	405
sr10153	related to MutS protein homolog 5	1	0	1	192	0	1013
sr10172	probable Serine/threonine-protein kinase gad8	1	0	1	598	0	606
sr10181	related to BRF1 - TFIIIB subunit, 70 kD	2	0	1	266	0	550
sr10221	uncharacterized protein	2	0	1	148	0	364
sr10245	related to 4-coumarate-CoA ligase	1	0	1	233	0	328
sr10298	uncharacterized protein	1	0	2	221	0	1756.5
sr10408	probable SEC18 - vesicular-fusion protein, functional homolog of NSF	2	0	1	163.5	0	971
sr10448	related to Vacuolar assembly protein VPS41	2	0	1	120.5	0	445
sr10553	related to SLX1 - subunit of a complex involved in DNA-dependent DNA replication	1	0	2	407	0	469.5
sr10554	uncharacterized protein	1	0	2	233	0	917
sr10577	uncharacterized protein	1	0	1	119	0	109
sr10581	uncharacterized protein	2	0	2	208	0	949.5
sr10584	related to glutathione-S-transferase	2	0	1	345	0	249
sr10739	related to 3-phytase A precursor	2	0	3	268.5	0	158.333
sr10795	probable acyl-CoA oxidase	1	0	1	105	0	818
sr10797	related to lincomycin-condensing protein lmbA	1	0	1	454	0	656
sr10869	related to translation elongation factor eEF1, gamma chain	1	0	1	119	0	204
sr10889	uncharacterized protein	1	0	1	120	0	121
sr10924	related to E2 ubiquitin-conjugating enzyme	2	0	1	604	0	689
sr11012	uncharacterized protein	3	0	2	568	0	291.5
sr11014	uncharacterized protein	1	0	1	138	0	598
sr11048	probable Csh5 - chitin synthase 5	1	0	1	374	0	185
sr11107	related to TFG1 - TFIIF subunit (transcription initiation factor), 105 kD	1	0	2	357	0	300
sr11114	probable CKS1 - cyclin-dependent kinases regulatory subunit	2	0	1	277	0	169
sr11216	related to PDS5 - precocious dissociation of sister chromatids	1	0	1	222	0	134
sr11268	related to NHP6B - nonhistone chromosomal protein	2	0	1	257	0	325
sr11287	uncharacterized protein	2	0	1	825.5	0	524
sr11290	related to YEH1 - steryl ester hydrolase	2	0	1	222.5	0	325
sr11334	related to SSN8 - DNA-directed RNA polymerase II holoenzyme and SRB subcomplex subunit, cyclin C homolog	1	0	1	235	0	317
sr11373	uncharacterized protein	2	0	2	319.5	0	281.5
sr11390	related to DAL5 - Allantoate and ureidosuccinate permease	2	0	1	414	0	335
sr11428	probable uracil phosphoribosyltransferase	2	0	1	152.5	0	419
sr11491	uncharacterized protein	1	0	1	189	0	1314
sr11540	uncharacterized protein	1	0	1	292	0	123
sr11552	uncharacterized protein	1	0	2	134	0	296
sr11627	related to DNA polymerase V	2	0	4	621	0	693.25
sr11636	related to vesicle-associated membrane protein 7	1	0	1	108	0	201
sr11649	related to Peroxisome assembly protein 12	1	0	1	367	0	125
sr11674	related to TAO3 - Transcriptional Activator of OCH1	2	0	1	488	0	102
sr11726	probable SPO14 - phospholipase D	4	0	2	449.5	0	335
sr11734	uncharacterized protein	2	0	2	494	0	695.5
sr11754	probable Rds1 protein	1	0	1	401	0	481
sr11796	probable GCV1 - glycine decarboxylase, subunit T, mitochondrial	1	0	2	360	0	290.5
sr11853	related to IES1 - Subunit 1 of the INO80 chromatin remodeling complex	1	0	2	2722	0	216.5
sr11889	uncharacterized protein	1	0	2	890	0	462.5
sr11890	uncharacterized protein	2	0	1	236	0	569
sr11924	uncharacterized protein	1	0	1	2056	0	777
sr11969	related to TAZ1 - Lyso-phosphatidylcholine acyltransferase	1	0	2	229	0	249
sr11980	related to NOP7 - component of several different pre-ribosomal particles	2	0	2	159	0	201
sr11983	related to exochitinase	1	0	3	176	0	680.333
sr12049	uncharacterized protein	1	0	2	405	0	785.5
sr12112	related to bacterial glycerol-3-phosphate acyltransferases	1	0	3	470	0	261.333
sr12124	related to Alpha-L-arabinofuranosidase I precursor	2	0	4	274	0	411
sr12198	related to TGS1 - trimethyl guanosine synthase	1	0	1	680	0	1086
sr12265	uncharacterized protein	1	0	2	237	0	892
sr12283	uncharacterized protein	1	0	2	1455	0	915
sr12290	uncharacterized protein	2	0	2	316	0	468
sr12352	uncharacterized protein	1	0	1	367	0	531
sr12413	uncharacterized protein	1	0	1	140	0	1110
sr12477	related to RSM27 - mitochondrial ribosomal protein, small subunit	1	0	1	3414	0	215
sr12484	related to MDM10 - mitochondrial morphology and inheritance component	2	0	1	435	0	352
sr12559	uncharacterized protein	1	0	1	407	0	119
sr12572	related to COQ1 - hexaprenyl pyrophosphate synthetase precursor	1	0	1	259	0	265
sr12579	uncharacterized protein	1	0	1	385	0	300
sr12611	uncharacterized protein	1	0	2	266	0	161
sr12615	related to VPS52 - component of the Golgi-associated retrograde protein complex	1	0	2	124	0	231.5
sr12638	related to GPI transamidase component PIG-S	1	0	1	286	0	136
sr12644	uncharacterized protein	1	0	1	914	0	338
sr12660	related to HAP2 - subunit of the CCAAT-binding complex	1	0	1	111	0	116
sr12719	probable GTP-binding protein Rab11	1	0	2	111	0	448
sr12734	uncharacterized protein	1	0	1	404	0	197
sr12764	related to MEF2 - translation elongation factor, mitochondrial	1	0	2	109	0	351.5
sr12776	related to ASE1 - mitotic spindle midzone localized MAP family member	2	0	1	367.5	0	456
sr12797	uncharacterized protein	1	0	1	249	0	271
sr12824	related to RVS167 - BAR adaptor protein	1	0	1	226	0	101
sr12829	uncharacterized protein	1	0	1	110	0	483
sr12857	uncharacterized protein	2	0	3	633.5	0	409.667
sr12957	probable mfs-multidrug-resistance transporter	2	0	4	1278.5	0	619.75
sr12958	uncharacterized protein	1	0	2	338	0	588.5
sr12968	uncharacterized protein	2	0	2	204.5	0	316
sr12995	uncharacterized protein	1	0	2	139	0	573.5
sr13057	related to Cyclin H	1	0	2	113	0	131
sr13083	uncharacterized protein	1	0	1	155	0	112
sr13113	related to DPB3 - third-largest subunit of DNA polymerase II	1	0	1	211	0	116
sr13115	related to ALG11 - required for asparagine-linked glycosylation	2	0	1	162.5	0	233
sr13134	uncharacterized protein	1	0	1	310	0	723
sr13136	uncharacterized protein	1	0	1	148	0	201
sr13162	probable NADPH-cytochrome P450 reductase	1	0	4	181	0	440.5
sr13186	uncharacterized protein	2	0	1	405.5	0	1255
sr13194	related to MTQ1 - S-adenosylmethionine-dependent methyltransferase	1	0	1	117	0	400
sr13237	uncharacterized protein	1	0	2	155	0	555
sr13264	probable RSR1 - GTP-binding protein	1	0	1	119	0	311
sr13267	uncharacterized protein	2	0	1	184.5	0	1683
sr13269	related to trimethyllysine hydroxylase	3	0	1	301.333	0	194
sr13278	UDP-glucose:sterol glucosyltransferase	1	0	1	915	0	1144
sr13299	uncharacterized protein	1	0	1	364	0	459
sr13304	endoplasmic reticulum calcium transporter	2	0	1	476	0	125
sr13318	uncharacterized protein	1	0	1	136	0	363
sr13333	related to triacylglycerol lipase precursor	2	0	3	178	0	753
sr13346	uncharacterized protein	1	0	1	304	0	102
sr13386	related to TRM11 - Catalytic subunit of an adoMet-dependent tRNA	1	0	1	621	0	1408
sr13387	related to GABA permease	1	0	1	254	0	340
sr13399	uncharacterized protein	2	0	1	948.5	0	727
sr13505	uncharacterized protein	1	0	1	103	0	288
sr13513	uncharacterized protein	1	0	1	445	0	637
sr13517	uncharacterized protein	1	0	1	173	0	645
sr13518	related to PEX14 - peroxisomal protein involved in protein import - peroxin	1	0	1	303	0	487
sr13528	related to ATG5 - protein involved in autophagy and the Cvt pathway	1	0	1	400	0	368
sr13532	MAP kinase	1	0	1	105	0	130
sr13552	related to SFT2/YBL102W	1	0	1	174	0	834
sr13574	related to vacuolar protein-sorting protein VPS35	3	0	1	354.667	0	333
sr13576	probable cytochrome c peroxidase precursor	4	0	1	306.75	0	265
sr13582	uncharacterized protein	1	0	1	692	0	161
sr13645	uncharacterized protein	1	0	2	104	0	976
sr13649	uncharacterized protein	1	0	1	554	0	158
sr13744	uncharacterized protein	1	0	1	104	0	404
sr13775	related to PIF1 - DNA helicase involved in mitochondrial DNA repair and telomere length control	3	0	2	219.667	0	378.5
sr13783	probable lysozyme	1	0	1	104	0	1082
sr13787	related to GPI-anchor transamidase complex subunit Gpi16	1	0	1	2012	0	368
sr13974	related to tRNA dihydrouridine synthase	2	0	1	143.5	0	112
sr13987	related to NOP9 - essential subunit of U3-containing 90S pre-ribosome	1	0	2	118	0	855.5
sr14035	uncharacterized protein	2	0	1	125.5	0	271
sr14056	uncharacterized protein	2	0	1	366.5	0	190
sr14080	uncharacterized protein	1	0	2	574	0	502.5
sr14104	related to BSD2 - metal homeostasis protein	2	0	1	322.5	0	2129
sr14187	uncharacterized protein	1	0	1	239	0	492
sr14190	uncharacterized protein	1	0	2	803	0	1026
sr14212	probable CAR2 - ornithine aminotransferase	1	0	1	1628	0	1065
sr14224	uncharacterized protein	1	0	1	502	0	128
sr14233	uncharacterized protein	1	0	2	208	0	177.5
sr14241	uncharacterized protein	2	0	1	327	0	1067
sr14264	related to SPB4 - ATP-dependent RNA helicase of DEAH box family	1	0	3	156	0	1691.67
sr14285	uncharacterized protein	1	0	2	238	0	187
sr14287	uncharacterized protein	1	0	3	170	0	190.333
sr14289	uncharacterized protein	1	0	1	430	0	1120
sr14310	related to ATO3 - plasma membrane protein with possible role in export of ammonia	1	0	1	1281	0	198
sr14313	uncharacterized protein	1	0	1	115	0	276
sr14337	related to TFB5 - component of general transcription and DNA repair factor TFIIH	1	0	1	586	0	199
sr14338	probable general amino acid permease	2	0	4	2600	0	673.5
sr14368	uncharacterized protein	1	0	1	693	0	576
sr14407	putative acetamidase	3	0	2	847.333	0	804
sr14442	uncharacterized protein	1	0	1	433	0	323
sr14478	related to Multidomain cyclophilin type peptidyl-prolyl cis-trans isomerase	1	0	1	142	0	151
sr14486:sr14487	MERGED related to Cell division control protein 18 AND uncharacterized protein	2	0	1	157	0	260
sr14518	uncharacterized protein	1	0	2	558	0	976
sr14551	related to SEC6 - protein transport protein	1	0	1	108	0	383
sr14738	probable 25 kD subunit of DNA-directed RNA polymerases I, II and III	1	0	1	145	0	167
sr14774	related to TSR2 - protein with a potential role in pre-rRNA processing	1	0	1	115	0	363
sr14932	uncharacterized protein	1	0	4	283	0	256.25
sr14950	uncharacterized protein	1	0	1	111	0	112
sr14957	uncharacterized protein	1	0	2	140	0	325.5
sr14969	probable DIC1 - mitochondrial dicarboxylate carrier	2	0	1	303	0	342
sr14976	uncharacterized protein	1	0	2	330	0	390.5
sr15003	probable ERG26 - C-3 sterol dehydrogenase (C-4 decarboxylase)	1	0	1	108	0	859
sr15008	uncharacterized protein	1	0	1	108	0	1385
sr15023	related to putative phosphate transporter 1	1	0	1	706	0	597
sr15090	uncharacterized protein	1	0	2	670	0	275.5
sr15130	uncharacterized protein	1	0	1	264	0	563
sr15158	uncharacterized protein	2	0	1	385	0	184
sr15201	uncharacterized protein	2	0	1	431	0	247
sr15234	probable isp4 - oligopeptide transporter	1	0	1	1135	0	131
sr15244	uncharacterized protein	1	0	1	106	0	193
sr15279	uncharacterized protein	2	0	2	364	0	176
sr15281	uncharacterized protein	2	0	1	137.5	0	559
sr15306	related to ECM31 - 3-methyl-2-oxobutanoate hydroxymethyltransferase	3	0	1	304	0	677
sr15309	related to endo-1,4-beta-xylanase b	1	0	1	588	0	825
sr15356	uncharacterized protein	1	0	2	147	0	295.5
sr15359	related to MTC5 - subunit of the SEA complex	1	0	1	302	0	283
sr15383	uncharacterized protein	1	0	1	107	0	113
sr15395	uncharacterized protein	1	0	3	789	0	943
sr15405	uncharacterized protein	1	0	1	454	0	124
sr15411	uncharacterized protein	1	0	1	237	0	385
sr15464	related to GTPase-activating protein beta-chimerin	1	0	1	265	0	1064
sr15487	related to Na-K-Cl cotransporter	1	0	2	391	0	312
sr15554	uncharacterized protein	1	0	1	636	0	130
sr15572	uncharacterized protein	1	0	3	115	0	255
sr15588	uncharacterized protein	2	0	1	602	0	140
sr15603	related to KIP1 - kinesin-related protein	1	0	2	280	0	423
sr15623	uncharacterized protein	2	0	1	240	0	1294
sr15638	uncharacterized protein	1	0	3	574	0	437.667
sr15649	probable PRE10 - 20S proteasome subunit C1 (alpha7)	1	0	1	1128	0	521
sr15740	related to CDC123 - protein controls the cell cycle by controlling eIF2gamma abundance	1	0	1	148	0	182
sr15741	uncharacterized protein	3	0	2	219	0	311.5
sr15784	uncharacterized protein	1	0	2	101	0	773
sr15791	uncharacterized protein	1	0	1	400	0	551
sr15810	related to PIK1 - phosphatidylinositol 4-kinase	1	0	2	1048	0	143.5
sr15819	uncharacterized protein	2	0	4	146.5	0	248
sr15825	probable 40S ribosomal protein S26	1	0	1	106	0	236
sr15833	related to step II splicing factor SLU7	3	0	2	118.333	0	179
sr15877	uncharacterized protein	2	0	2	314.5	0	293
sr15924	uncharacterized protein	1	0	3	858	0	302.333
sr15930	uncharacterized protein	2	0	1	758	0	736
sr15936	uncharacterized protein	1	0	1	156	0	327
sr15945	uncharacterized protein	1	0	1	113	0	671
sr15961	uncharacterized protein	1	0	1	1100	0	1607
sr15972	related to TNA1 - high affinity nicotinic acid plasma membrane permease	1	0	2	641	0	1224
sr15999	probable NUC1 - dna/rna non-specific nuclease, mitochondrial	1	0	3	251	0	439.667
sr16011	related to GYP1 - cis-golgi GTPase-activating protein	2	0	1	241	0	501
sr16028	probable SUP35 - eukaryotic peptide chain release factor GTP-binding subunit (eRF3)	1	0	1	564	0	571
sr16032	uncharacterized protein	1	0	2	127	0	431
sr16034	uncharacterized protein	2	0	1	340	0	154
sr16052	related to PSR1 - plasma membrane phosphatase required for sodium stress response	1	0	2	113	0	417
sr16125	uncharacterized protein	1	0	2	3036	0	139.5
sr16219	uncharacterized protein	1	0	1	150	0	2051
sr16225	Ste20-like kinase Don3	1	0	1	250	0	189
sr16250	uncharacterized protein	3	0	4	457.667	0	278.5
sr16251	probable oligopeptide transporter	3	0	1	638.333	0	520
sr16276	uncharacterized protein	2	0	1	115	0	230
sr16328	uncharacterized protein	1	0	1	636	0	1338
sr16352	uncharacterized protein	1	0	1	222	0	248
sr16372	probable guanine nucleotide-binding protein alpha-4 subunit	2	0	2	181.5	0	191.5
sr16466	probable Myp1 protein	1	0	1	1274	0	931
sr16502	uncharacterized protein	1	0	3	236	0	737.667
sr16504	uncharacterized protein	3	0	4	393.667	0	679.25
sr16543	probable PPA1 - H -ATPase 23 KD subunit, vacuolar	1	0	1	119	0	294
sr16574	uncharacterized protein	1	0	2	773	0	209.5
sr16646	probable CMK1 - Ca2 /calmodulin-dependent ser/thr protein kinase type I	2	0	1	236.5	0	1133
sr16669	probable urease	3	0	1	243.333	0	696
sr16699	related to OTU1 - deubiquitylation enzyme	1	0	1	1199	0	178
sr16716	related to TIF3 - translation initiation factor eIF-4B	1	0	1	110	0	1244
sr16771	related to transcription factor hap3	1	0	1	122	0	287
sr16799	uncharacterized protein	1	0	1	367	0	119
sr16863	uncharacterized protein	1	0	1	122	0	709
sr16885	related to AIM1 - cytoplasmic protein involved in mitochondrial function or organization	1	0	1	139	0	145
sr06428	related to IZH3 - membrane protein involved in zinc ion homeostasis	1	2	0	755	1287	0
sr06441	uncharacterized protein	1	1	0	118	306	0
sr10011	uncharacterized protein	1	3	0	328	629	0
sr10015	related to Heat shock factor protein 4	1	1	0	122	311	0
sr10087	uncharacterized protein	1	1	0	865	502	0
sr10122	related to multidrug resistance protein	1	1	0	325	122	0
sr10136	related to exosome complex exonuclease	2	2	0	235	453	0
sr10142	uncharacterized protein	1	2	0	124	171	0
sr10150	probable histone H2A F/Z family member HTZ1	1	2	0	916	580.5	0
sr10161	related to Monocarboxylate transporter 1	1	1	0	304	145	0
sr10179	related to Sorting nexin MVP1	1	1	0	128	624	0
sr10256	probable protein kinase CK2 alpha subunit	1	1	0	238	278	0
sr10269	uncharacterized protein	1	2	0	120	148.5	0
sr10280	probable Cation-transporting ATPase	1	1	0	649	408	0
sr10328	probable NOG1 - nucleolar G-protein required for 60S ribosomal subunit biogenesis	3	3	0	838	565.333	0
sr10333	related to MDM31 - Mitochondrial inner membrane protein required for mitochondrial morphology and inheritance	1	4	0	204	345.5	0
sr10404	related to general alpha-glucoside permease	2	1	0	189.5	380	0
sr10411	related to PTC5 - putative 2C protein phosphatase (PP2Cs)	3	1	0	321.333	463	0
sr10430	uncharacterized protein	1	1	0	243	153	0
sr10461	probable VID27 - involved in Vacuole import and degradation	1	1	0	296	370	0
sr10495	uncharacterized protein	4	1	0	378.25	1135	0
sr10517	probable GSP1 - GTP-binding protein of the ras superfamily	1	1	0	637	812	0
sr10518	probable BMH1 - 14-3-3 protein epsilon	1	1	0	420	132	0
sr10520	probable alpha-adaptin C	2	2	0	215.5	530.5	0
sr10534	uncharacterized protein	2	4	0	432.5	120	0
sr10535	related to IMP1 - protease, mitochondrial	1	1	0	917	121	0
sr10556	related to PET8 protein, member of the mitochondrial carrier (MCF) family	2	1	0	358	927	0
sr10570	related to Cytochrome P450	1	1	0	167	137	0
sr10586	uncharacterized protein	4	3	0	760.75	755.333	0
sr10590	uncharacterized protein	1	1	0	496	109	0
sr10591	probable GAL7 - UDP-glucose--hexose-1-phosphate uridylyltransferase	1	2	0	107	154.5	0
sr10592	uncharacterized protein	1	3	0	602	740.667	0
sr10597	uncharacterized protein	1	2	0	834	146.5	0
sr10598	uncharacterized protein	1	1	0	105	104	0
sr10639	related to PMU1 - putative phosphomutase	1	2	0	579	459.5	0
sr10649	uncharacterized protein	1	1	0	439	1310	0
sr10658	uncharacterized protein	1	1	0	113	124	0
sr10682	related to 4-coumarate-CoA ligase	1	2	0	119	282.5	0
sr10701	uncharacterized protein	1	1	0	292	956	0
sr10736	related to methylglyoxal reductase (NADPH-dependent)	2	1	0	366.5	122	0
sr10745	uncharacterized protein	1	1	0	129	158	0
sr10757	uncharacterized protein	1	2	0	234	206	0
sr10775	uncharacterized protein	1	2	0	196	371	0
sr10776	uncharacterized protein	2	3	0	325	543	0
sr10827	related to tRNA dihydrouridine synthase	1	1	0	467	123	0
sr10840	probable 26S proteasome regulatory subunit Rpn10	2	2	0	297.5	226	0
sr10845	uncharacterized protein	2	2	0	1146.5	804.5	0
sr10929	probable GTP-binding protein ypt5	2	2	0	571.5	108	0
sr10974	uncharacterized protein	1	2	0	171	302.5	0
sr10989	uncharacterized protein	1	2	0	276	491	0
sr10996	uncharacterized protein	1	1	0	455	128	0
sr11020	related to Sorting nexin 9	1	4	0	124	447.75	0
sr11032	related to VPS13 - involved in regulating membrane traffic (N-terminal fragment)	1	2	0	799	117	0
sr11039	probable NOP58 - required for pre-18S rRNA processing	1	1	0	209	133	0
sr11062	related to molybdenum cofactor sulfurase	3	1	0	743.333	378	0
sr11068	probable clathrin-associated adaptor complex medium chain	1	2	0	494	337	0
sr11075	uncharacterized protein	1	1	0	149	754	0
sr11091	related to C-type cyclin	1	3	0	272	795.333	0
sr11094	related to CHL1 - protein of the DEAH box family	1	2	0	103	945	0
sr11108	related to thymidylate kinase	1	1	0	114	323	0
sr11146	uncharacterized protein	1	1	0	263	118	0
sr11151	related to Sucrose-6-phosphate hydrolase	1	1	0	304	751	0
sr11157	probable RSA4 - WD-repeat protein involved in ribosome biogenesis	2	1	0	244.5	507	0
sr11187	related to MIA40 - mitochondrial intermembrane space protein, involved in import and assembly of intermembrane space proteins	1	1	0	112	196	0
sr11195	uncharacterized protein	1	1	0	467	343	0
sr11198	related to BNA2 - putative tryptophan 2,3-dioxygenase or indoleamine 2,3-dioxygenase	3	2	0	437.333	180.5	0
sr11226	uncharacterized protein	1	1	0	249	259	0
sr11253	uncharacterized protein	2	1	0	257	269	0
sr11265	probable glutaminase A	2	1	0	239.5	374	0
sr11271	uncharacterized protein	1	2	0	606	432	0
sr11280	probable PMI40 - mannose-6-phosphate isomerase	1	2	0	968	144	0
sr11337	uncharacterized protein	1	1	0	491	120	0
sr11345	probable Actin	1	1	0	829	815	0
sr11362	probable arginine-specific carbamoyl-phosphate synthetase, ammonia chain	3	3	0	559.333	721.667	0
sr11374	uncharacterized protein	1	4	0	381	369.5	0
sr11380	uncharacterized protein	2	1	0	125.5	352	0
sr11384	probable 3-dehydroquinate dehydratase	2	3	0	1288	418.333	0
sr11391	related to 3-mercaptopyruvate sulfurtransferase	1	1	0	235	160	0
sr11395	related to HMF1 - Heat-shock induceable Inhibitor of cell Growth	2	3	0	186	591.667	0
sr11397	related to ubiquitin-protein ligase e3 component	2	4	0	686.5	723.25	0
sr11405	uncharacterized protein	1	1	0	489	135	0
sr11406	related to ERD1 protein, required for retention of luminal ER	3	1	0	432.333	146	0
sr11413	probable Pal1 - Phenylalanine ammonia-lyase	2	1	0	163.5	572	0
sr11414	uncharacterized protein	2	5	0	535	242.2	0
sr11419	uncharacterized protein	1	3	0	1130	167.333	0
sr11440	related to DNA polymerase eta	1	2	0	494	450.5	0
sr11449	probable DAK2 - dihydroxyacetone kinase	1	3	0	150	201.667	0
sr11450	uncharacterized protein	1	1	0	1004	367	0
sr11476	related to acetylhydrolase	1	2	0	483	1453.5	0
sr11487	probable protein transport protein sec61 beta subunit	2	2	0	344	207	0
sr11495	uncharacterized protein	2	2	0	469	175.5	0
sr11496	probable multifunctional beta-oxidation protein	4	4	0	290	499	0
sr11503	probable pyruvate kinase	1	3	0	717	308	0
sr11515	related to AUT1 - essential for autophagocytosis	1	2	0	126	322.5	0
sr11524	probable SAC1 - recessive suppressor of secretory defect	1	3	0	176	286.333	0
sr11541	uncharacterized protein	4	5	0	148	237.8	0
sr11548	related to Cytochrome P450 4F8	1	3	0	356	333	0
sr11580	uncharacterized protein	1	3	0	595	473	0
sr11595	uncharacterized protein	1	2	0	828	431.5	0
sr11625	uncharacterized protein	1	1	0	292	515	0
sr11630	related to NTG2 - DNA N-glycosylase and apurinic/apyrimidinic (AP) lyase involved in base excision repair	1	1	0	398	127	0
sr11631	related to NPR2 - nitrogen permease regulator	5	2	0	570.6	1460	0
sr11644	related to WD repeat protein PWP1	1	3	0	673	172.667	0
sr11684	related to transcription factor TFIIIC subunit	1	1	0	236	104	0
sr11687	related to SLY1 protein	1	3	0	643	400	0
sr11698	uncharacterized protein	4	1	0	537.25	1274	0
sr11723	uncharacterized protein	1	4	0	119	280.5	0
sr11751	uncharacterized protein	2	1	0	114	103	0
sr11773	uncharacterized protein	2	1	0	1000	1169	0
sr11781	uncharacterized protein	1	1	0	579	112	0
sr11802	probable 40S ribosomal protein S16	2	1	0	140.5	637	0
sr11827	related to GDA1 - guanosine diphosphatase	1	3	0	132	471.333	0
sr11855	homeodomain transcription factor bE2	1	1	0	136	128	0
sr11863	uncharacterized protein	3	1	0	437.333	436	0
sr11871	uncharacterized protein	1	2	0	894	1178.5	0
sr11881	uncharacterized protein	1	3	0	129	232.333	0
sr11891	related to RKR1 - RING domain E3 ubiquitin ligase	1	1	0	122	1387	0
sr11915	uncharacterized protein	1	1	0	116	110	0
sr11919	related to nuclear pore complex protein Nup160	2	2	0	246	116.5	0
sr11922	related to COP9 signalosome complex subunit 6	1	3	0	432	369	0
sr11930	uncharacterized protein	1	1	0	1245	601	0
sr11940	related to RAD7 - nucleotide excision repair protein	1	1	0	125	121	0
sr11958	probable urate oxidase (uricase)	1	1	0	219	253	0
sr11966	related to VBA1 - Vacuolar Basic Amino acid transporter	2	1	0	217	247	0
sr11989	uncharacterized protein	1	2	0	381	1541.5	0
sr11994	uncharacterized protein	2	4	0	475	936	0
sr12006	probable NADH2 dehydrogenase (ubiquinone) flavoprotein 1	1	1	0	715	585	0
sr12014	related to UTP11 - subunit of U3-containing small subunit processome complex	1	1	0	136	105	0
sr12016	uncharacterized protein	1	1	0	118	311	0
sr12024	uncharacterized protein	1	3	0	380	214.667	0
sr12028	probable splicing factor 3B subunit 3	1	4	0	1469	569.75	0
sr12029	uncharacterized protein	1	1	0	158	263	0
sr12034	related to UTP25 - nucleolar protein required for 35S pre-RNA processing and 40S ribosomal subunit biogenesis	1	2	0	308	206	0
sr12063	uncharacterized protein	2	2	0	249.5	936.5	0
sr12083	probable AAP1 - alanine/arginine aminopeptidase	1	2	0	885	303	0
sr12109	related to multidrug resistant protein	1	2	0	141	606.5	0
sr12132	related to BZZ1 - Myo3/5p-Bee1p-Vrp1p actin assembly complex component	1	1	0	431	577	0
sr12133	related to Smad nuclear interacting protein 1	1	1	0	389	102	0
sr12142	related to D-arabinitol 2-dehydrogenase	1	1	0	299	335	0
sr12148	uncharacterized protein	1	2	0	116	104.5	0
sr12151	probable RPL14B - ribosomal protein	1	1	0	146	576	0
sr12156	probable RPS22A - ribosomal protein S15a.e.c10, cytosolic	1	2	0	349	285	0
sr12162	probable HOM3 - L-aspartate 4-P-transferase	1	1	0	768	260	0
sr12165	related to SPR1 - exo-1,3-beta-glucanase precursor	1	1	0	214	359	0
sr12166	related to HMT1 - hnRNP arginine N-methyltransferase	1	2	0	261	332.5	0
sr12169	related to tRNA dihydrouridine synthase	1	2	0	128	280.5	0
sr12177	related to Ral2 protein, implicated in activation of ras1	2	6	0	242.5	393.833	0
sr12187	related to cell wall protein UTR2	3	1	0	1099.67	470	0
sr12193	probable kinesin motor protein 1	1	1	0	199	138	0
sr12211	Glyoxaloxidase 2	2	2	0	447	1183	0
sr12214	uncharacterized protein	4	1	0	141.75	130	0
sr12228	uncharacterized protein	1	1	0	124	364	0
sr12263	related to carotenoid cleavage dioxygenase 1	2	3	0	131	323	0
sr12271	related to Nuclease Le3	2	1	0	390	220	0
sr12278	related to ELC1 - Elongin C transcription elongation factor	2	2	0	192.5	462.5	0
sr12279	uncharacterized protein	1	3	0	124	135.667	0
sr12281	uncharacterized protein	3	1	0	187.333	362	0
sr12293	related to protein tyrosine phosphatase PPS1	1	3	0	473	297	0
sr12296	uncharacterized protein	1	1	0	145	2466	0
sr12298	related to GCD7 - translation initiation factor eIF2b, 43 kDa subunit	1	1	0	104	1661	0
sr12309	uncharacterized protein	1	1	0	173	161	0
sr12339	probable lysophospholipase (lpl)	1	1	0	350	294	0
sr12359	probable pyruvate carboxylase	1	2	0	472	183.5	0
sr12370	uncharacterized protein	1	1	0	914	111	0
sr12391	related to EPL1 - Component of histone H4/H2A acetyltransferase complex	2	1	0	528.5	127	0
sr12407	related to YSC84 - protein involved in the organization of the actin cytoskeleton	1	1	0	121	218	0
sr12432	related to Deoxyribodipyrimidine photo-lyase	2	1	0	172.5	1144	0
sr12438	uncharacterized protein	1	2	0	157	173	0
sr12448	uncharacterized protein	2	1	0	332.5	189	0
sr12462	probable beta-1,3 exoglucanase precursor	2	1	0	190.5	106	0
sr12465	related to UAF30 - subunit of upstream activation factor of RNA polymerase I	1	3	0	126	286	0
sr12476	probable MCA1 - Metacaspase	1	1	0	109	238	0
sr12479	related to NDE1 - mitochondrial cytosolically directed NADH dehydrogenase	1	1	0	467	708	0
sr12487	uncharacterized protein	1	1	0	213	111	0
sr12503	Siderophore peptide synthetase involved in ferrichromeA biosynthesis	2	4	0	317	852.25	0
sr12505	uncharacterized protein	1	2	0	1126	578	0
sr12519	uncharacterized protein	2	1	0	208.5	1082	0
sr12555	uncharacterized protein	1	2	0	289	744	0
sr12556	uncharacterized protein	2	2	0	241.5	163	0
sr12571	uncharacterized protein	2	1	0	143.5	148	0
sr12575	related to Aquaporin 3	1	2	0	351	347.5	0
sr12577	related to SCY1 - putative kinase	1	1	0	1155	752	0
sr12583	Dual specificity protein kinase Fuz7	1	2	0	234	124	0
sr12587	uncharacterized protein	2	3	0	509.5	190.333	0
sr12590	Dihydroorotase	1	1	0	565	121	0
sr12627	uncharacterized protein	1	2	0	354	126	0
sr12639	uncharacterized protein	1	1	0	716	111	0
sr12642	related to BRE4 - protein involved in endocytosis	2	3	0	461	373.333	0
sr12643	uncharacterized protein	1	1	0	140	203	0
sr12646	related to STE14 - farnesyl cysteine carboxyl-methyltransferase	1	2	0	800	384.5	0
sr12683	related to BNA3 - kynurenine aminotransferase	1	1	0	609	212	0
sr12691	probable SEC23 - component of COPII coat of ER-golgi vesicles	1	2	0	196	356	0
sr12706	uncharacterized protein	1	2	0	370	386	0
sr12721	related to VPS73 - protein involved in vacuolar protein sorting	1	1	0	266	126	0
sr12739	probable VPS4 - vacuolar sorting protein	1	2	0	142	169.5	0
sr12749	probable MCM3 - subunit of pre-replication complex	1	1	0	469	118	0
sr12766	uncharacterized protein	1	3	0	117	774.667	0
sr12773	uncharacterized protein	1	1	0	433	154	0
sr12777	related to branched chain alpha-ketoacid dehydrogenase kinase	1	2	0	671	202	0
sr12778	uncharacterized protein	1	1	0	867	204	0
sr12822	uncharacterized protein	2	1	0	127.5	127	0
sr12826	uncharacterized protein	2	2	0	580	1157.5	0
sr12835	related to ABC transporter	2	3	0	448.5	749.667	0
sr12852	uncharacterized protein	2	2	0	168.5	119	0
sr12865	related to homocysteine S-methyltransferase	1	1	0	649	176	0
sr12877	related to molybdopterin synthase large subunit	3	2	0	242.667	343.5	0
sr12888	related to complex I intermediate-associated protein CIA30 precursor, mitochondrial	1	1	0	1313	288	0
sr12910	uncharacterized protein	1	2	0	175	492.5	0
sr12947	uncharacterized protein	1	2	0	185	444.5	0
sr12954	probable 2-Nitropropane dioxygenase	1	1	0	479	115	0
sr12956	uncharacterized protein	3	4	0	363	2536	0
sr12962	uncharacterized protein	4	1	0	374.5	533	0
sr12963	uncharacterized protein	1	1	0	339	391	0
sr12967	uncharacterized protein	2	1	0	753.5	398	0
sr12973	uncharacterized protein	1	1	0	464	454	0
sr12989	uncharacterized protein	2	1	0	396	480	0
sr12990	related to lignostilbene alpha,beta-dioxygenase I	1	1	0	958	936	0
sr13035	probable phosphoenolpyruvate carboxykinase	2	1	0	888	474	0
sr13040	uncharacterized protein	1	3	0	519	451	0
sr13060	uncharacterized protein	1	1	0	244	118	0
sr13069	L-Ornithine N5-oxygenase	1	1	0	1549	921	0
sr13072	Histone acetyltransferase	1	2	0	150	113	0
sr13091	uncharacterized protein	1	3	0	170	259.667	0
sr13099	uncharacterized protein	2	2	0	353	168	0
sr13114	related to MLH1 - DNA mismatch repair protein	1	1	0	262	936	0
sr13123	uncharacterized protein	2	2	0	289	145.5	0
sr13125	uncharacterized protein	1	1	0	104	153	0
sr13138	related to Beta-mannosidase precursor	1	1	0	660	131	0
sr13141	Adenylate cyclase	1	1	0	201	133	0
sr13143	probable ALA1 - alanyl-tRNA synthetase, cytosolic	5	1	0	271.8	203	0
sr13167	uncharacterized protein	2	2	0	141.5	337	0
sr13171	uncharacterized protein	1	2	0	124	206.5	0
sr13173	related to carbamoyl-phosphate synthase small chain, arginine-specific, small chain, mitochondrial precursor	1	2	0	338	309.5	0
sr13175	related to FLC2 - putative FAD transporter	2	2	0	129.5	1166	0
sr13176	related to Phytoene synthase	1	1	0	121	269	0
sr13177	uncharacterized protein	4	1	0	190.5	124	0
sr13195	probable potassium channel beta subunit protein	1	1	0	115	739	0
sr13201	uncharacterized protein	1	5	0	226	309.4	0
sr13216	related to CEX1 - cytoplasmic component of the nuclear aminoacylation-dependent tRNA export pathway	1	2	0	116	1314	0
sr13224	related to STU2 - Microtubule-associated protein (MAP) of the XMAP215/Dis1 family	2	5	0	130	157.6	0
sr13251	probable Pre-mRNA splicing factor cwc22	1	2	0	168	132.5	0
sr13265	uncharacterized protein	1	3	0	687	371.667	0
sr13266	uncharacterized protein	1	3	0	248	869.333	0
sr13268	uncharacterized protein	1	2	0	307	288.5	0
sr13275	related to RNA14 - component of pre-mRNA 3`-end processing factor CF I	1	1	0	517	125	0
sr13289	uncharacterized protein	2	1	0	362	127	0
sr13319	related to enoyl-CoA hydratase	2	1	0	123	930	0
sr13335	uncharacterized protein	1	1	0	104	1240	0
sr13336	uncharacterized protein	1	1	0	427	150	0
sr13337	uncharacterized protein	1	1	0	1964	199	0
sr13361	related to effector family protein Eff1	1	1	0	353	108	0
sr13370	probable xylitol dehydrogenase	2	3	0	864	691.667	0
sr13398	uncharacterized protein	2	2	0	690.5	142.5	0
sr13404	related to RKM2 - ribosomal protein lysine methyltransferase	1	1	0	1189	306	0
sr13432	related to 2,5-diketo-D-gluconic acid reductase	1	1	0	550	357	0
sr13435	probable lanosterol synthase	1	1	0	1224	1338	0
sr13444	uncharacterized protein	1	2	0	369	1056.5	0
sr13450	related to phosphatidic acid-preferring phospholipase A1	1	3	0	213	186	0
sr13452	uncharacterized protein	1	4	0	1203	331.5	0
sr13455	uncharacterized protein	1	2	0	120	128.5	0
sr13465	uncharacterized protein	1	1	0	135	135	0
sr13472	related to PET127 - component of mitochondrial translation system	1	1	0	121	267	0
sr13480	uncharacterized protein	1	1	0	335	328	0
sr13485	related to anaphase promoting complex subunit 11	1	2	0	134	663.5	0
sr13531	related to NOC4 - nucleolar protein, mediates maturation and nuclear export of 40S ribosomal subunits	2	2	0	761.5	239	0
sr13533	uncharacterized protein	1	3	0	383	884	0
sr13550	probable RNA-binding protein	2	3	0	731.5	472	0
sr13563	uncharacterized protein	1	2	0	269	130	0
sr13568	probable CTP1 - Mitochondrial citrate transporter - member of the mitochondrial carrier (MCF) family	1	1	0	214	110	0
sr13618	related to Sterol regulatory element binding protein cleavage-activating protein	1	1	0	1089	495	0
sr13624	probable FAT1 - Long-chain fatty acid transporter	1	1	0	428	128	0
sr13629	b-type cyclin 2	1	1	0	587	532	0
sr13642	related to RFA2 - DNA replication factor A, 36 kDa subunit	1	1	0	359	461	0
sr13644	uncharacterized protein	2	2	0	475.5	180.5	0
sr13656	related to FAR11 - protein involved in recovery from cell cycle arrest in response to pheromone	1	2	0	108	547.5	0
sr13661	related to TAF2 - component of TFIID complex	3	1	0	181.333	172	0
sr13674	uncharacterized protein	2	1	0	230.5	119	0
sr13693	related to JJJ1 - cochaperone required for a late step of ribosome biogenesis	2	1	0	310.5	132	0
sr13694	uncharacterized protein	5	1	0	359	135	0
sr13709	probable periodic tryptophan protein PWP2	3	1	0	252.333	455	0
sr13723	uncharacterized protein	1	1	0	692	138	0
sr13729	uncharacterized protein	1	3	0	798	364	0
sr13734	related to ATM1 - Mitochondrial inner membrane ABC transporter involved in the maturation of cytosolic iron-sulfur (Fe/S) cluster-containing proteins	2	3	0	122.5	466.333	0
sr13737	related to cAMP-independent regulatory protein pac2	2	4	0	918.5	476.25	0
sr13743	probable mitochondrial aconitate hydratase	1	2	0	114	399.5	0
sr13753	uncharacterized protein	1	4	0	2061	453.25	0
sr13767	related to PCL6 - cyclin like protein interacting with Pho85p	4	3	0	339	155	0
sr13781	related to molybdenum cofactor biosynthetic protein	1	1	0	101	102	0
sr13782	uncharacterized protein	2	1	0	794	721	0
sr13794	uncharacterized protein	1	2	0	262	904.5	0
sr13801	related to CYS4 - Cystathionine beta-synthase	1	1	0	1028	1100	0
sr13804	related to DNA topoisomerase III alpha	3	5	0	754	341	0
sr13808	uncharacterized protein	1	3	0	242	867.333	0
sr13818	uncharacterized protein	3	2	0	566	1006.5	0
sr13819	probable aldehyde dehydrogenase	1	2	0	714	178	0
sr13823	uncharacterized protein	3	1	0	371	125	0
sr13824	uncharacterized protein	1	1	0	282	125	0
sr13826	probable RPL34B - ribosomal protein L34.e	1	1	0	567	295	0
sr13828	uncharacterized protein	1	1	0	322	114	0
sr13849	probable ATP-binding multidrug cassette transport protein	3	1	0	192.667	272	0
sr13852	related to phosphatidylserine decarboxylase	1	5	0	101	336.8	0
sr13871	uncharacterized protein	2	3	0	609	479.667	0
sr13872	related to FMP30 - mitochondrial inner membrane protein with a role in maintaining mitochondrial morphology	1	1	0	174	119	0
sr13891	related to WD40 repeat protein CreC	1	2	0	115	777	0
sr13902	uncharacterized protein	1	1	0	138	1152	0
sr13909	uncharacterized protein	1	2	0	379	204.5	0
sr13912	probable PHO81 - cyclin-dependent kinase inhibitor	2	2	0	133	269.5	0
sr13931	uncharacterized protein	1	1	0	226	180	0
sr13938	uncharacterized protein	1	1	0	282	109	0
sr13941	uncharacterized protein	2	1	0	640	1622	0
sr13949	related to ERG27 - 3-keto sterol reductase	1	1	0	101	104	0
sr13968	related to LAA1 - AP-1 accessory protein involved in TGN-endosome transport	1	2	0	238	110	0
sr13980	uncharacterized protein	1	1	0	759	177	0
sr13992	uncharacterized protein	2	1	0	519	121	0
sr13998	uncharacterized protein	2	1	0	294	125	0
sr14007	uncharacterized protein	1	1	0	134	202	0
sr14014	related to RAY38 protein	1	1	0	501	638	0
sr14017	related to SWI/SNF related, matrix associated, actin dependent regulator of chromatin subfamily D member 1	1	1	0	917	1140	0
sr14031	uncharacterized protein	1	2	0	1477	178.5	0
sr14034	uncharacterized protein	1	1	0	364	973	0
sr14037	uncharacterized protein	2	1	0	234.5	163	0
sr14040	uncharacterized protein	1	1	0	326	914	0
sr14054	related to ELAV-like protein 2	2	2	0	351.5	1027	0
sr14063	uncharacterized protein	1	1	0	412	741	0
sr14086	uncharacterized protein	1	2	0	132	186.5	0
sr14088	uncharacterized protein	1	1	0	190	110	0
sr14128	probable acetyl-CoA synthetase	1	1	0	358	625	0
sr14131	probable RIB4 - 6,7-dimethyl-8-ribityllumazine synthase	1	1	0	499	665	0
sr14137	uncharacterized protein	1	1	0	117	1060	0
sr14154	probable UDP-galactopyranose mutase	1	1	0	572	134	0
sr14179	Erythritol-mannosyl-transferase invovled in MEL production	1	1	0	401	152	0
sr14180	uncharacterized protein	1	2	0	1486	157	0
sr14200	related to KIP1 - kinesin-related protein	1	1	0	323	120	0
sr14201	related to enoyl-CoA hydratase	2	1	0	153.5	242	0
sr14208	probable glycine--tRNA ligase GRS1	1	3	0	1643	186	0
sr14217	related to SKT5 - protoplast regeneration and killer toxin resistance protein	3	1	0	542.333	355	0
sr14219	uncharacterized protein	3	4	0	625.333	687.5	0
sr14225	related to DNF2 - Non-essential P-type ATPase	1	1	0	483	1257	0
sr14236	probable KRR1 - required for 40S ribosome biogenesis	2	1	0	129	126	0
sr14262	uncharacterized protein	1	2	0	106	251	0
sr14263	uncharacterized protein	1	2	0	143	1453	0
sr14274	uncharacterized protein (fragment)	2	3	0	277	806.333	0
sr14280	related to ENP1 - required for pre-rRNA processing and 40S ribosomal subunit synthesis	1	1	0	721	128	0
sr14296	uncharacterized protein	2	3	0	525.5	1075	0
sr14323	probable RPL10 - 60S large subunit ribosomal protein L10	1	2	0	121	288.5	0
sr14324	related to ATG11 - required for mitophagy	1	3	0	106	279.333	0
sr14332	related to IST1 - protein with a positive role in the multivesicular body sorting pathway	1	1	0	219	108	0
sr14348:sr14354	MERGED related to ECO1 - Acetyltransferase required for establishment of sister chromatid cohesion AND related to MSH6 - DNA mismatch repair protein	1	3	0	152	677.667	0
sr14367	related to SCT1 - glycerol 3-phosphate/dihydroxyacetone phosphate dual substrate acyltransferase	2	2	0	425.5	675.5	0
sr14404	uncharacterized protein	1	2	0	1450	286.5	0
sr14406	related to putative monooxygenase	1	3	0	600	526.333	0
sr14408	uncharacterized protein	2	2	0	104	394.5	0
sr14412	uncharacterized protein	2	3	0	749.5	285.667	0
sr14420	uncharacterized protein	2	1	0	283.5	108	0
sr14421	related to PUF4 - member of the PUF protein family	1	2	0	830	476	0
sr14439	related to Ribonuclease Z / related to thiamin pyrophosphokinase 1	1	1	0	138	434	0
sr14463	uncharacterized protein	2	2	0	244	537.5	0
sr14482	uncharacterized protein	1	1	0	278	1441	0
sr14499	uncharacterized protein	1	2	0	190	1830.5	0
sr14522	related to MRPL9 - mitochondrial ribosomal protein, large subunit	1	1	0	102	140	0
sr14524	probable MES1 - methionyl-tRNA synthetase	2	2	0	202	620.5	0
sr14531	related to aromatic amino acid aminotransferase I	1	1	0	269	802	0
sr14534	related to Meiotic expression upregulated protein 26	2	1	0	191	548	0
sr14537	probable URA2 - multifunctional pyrimidine biosynthesis protein	1	5	0	119	309.2	0
sr14540	uncharacterized protein	1	4	0	543	228	0
sr14549	uncharacterized protein	1	1	0	102	183	0
sr14571	related to MET10 - sulfite reductase flavin-binding subunit	1	2	0	116	155	0
sr14602	uncharacterized protein	3	1	0	347.667	301	0
sr14603	uncharacterized protein	1	2	0	505	231	0
sr14613	probable aldehyde dehydrogenase family 7 member A1	1	1	0	833	158	0
sr14620	uncharacterized protein	1	1	0	163	127	0
sr14642	related to SIZ1 - E3-like factor in the SUMO pathway	1	2	0	271	150.5	0
sr14644	uncharacterized protein	1	3	0	784	149.333	0
sr14653	uncharacterized protein	2	2	0	704.5	571.5	0
sr14654	related to gata transcription factor	2	1	0	111.5	107	0
sr14675	related to tetrahydrofolylpolyglutamate synthase (met6 )	1	1	0	1382	717	0
sr14679	uncharacterized protein	1	1	0	288	135	0
sr14691	uncharacterized protein	1	1	0	219	140	0
sr14697	related to sepB protein	1	4	0	581	254.25	0
sr14702	probable tryptophan--tRNA ligase	1	2	0	1287	170	0
sr14709	uncharacterized protein	1	1	0	123	1018	0
sr14716	uncharacterized protein	1	1	0	812	188	0
sr14744	related to SYF1 - member of the NineTeen Complex involved in splicing	2	1	0	856.5	288	0
sr14754	related to PRI2 - DNA-directed DNA polymerase alpha , 58 KD subunit (DNA primase)	1	1	0	397	481	0
sr14760	probable HIS7 - glutamine amidotransferase/cyclase	1	1	0	631	128	0
sr14764	related to VPS27 - vacuolar protein sorting-associated protein	1	1	0	124	377	0
sr14778	related to WD repeat and FYVE domain-containing protein 3	3	3	0	689	1873	0
sr14796	related to RAD2 - structure-specific nuclease of the nucleotide excision repairosome	1	1	0	1281	104	0
sr14804	related to MKT1 - retroviral protease signature protein	2	3	0	729.5	537	0
sr14820	Cell cycle regulatory protein	1	1	0	330	273	0
sr14829	repellent protein 1 precursor	1	1	0	155	118	0
sr14837	related to WWM1 - WW domain containing protein interacting with Metacaspase	1	2	0	265	210	0
sr14869	related to PRP3 - essential splicing factor	1	2	0	702	139.5	0
sr14883	probable NIT2 - nitrilase	1	2	0	132	120.5	0
sr14891	uncharacterized protein	2	4	0	343	227.5	0
sr14892	related to Short-chain dehydrogenase/reductase	1	1	0	475	106	0
sr14894	Don3 interacting protein	1	2	0	260	285.5	0
sr14905	related to MIP1 - DNA-directed DNA polymerase gamma catalytic subunit, mitochondrial	4	1	0	469.75	124	0
sr14912	uncharacterized protein	2	1	0	245	109	0
sr14917	related to Exoribonuclease II	1	2	0	456	277	0
sr14922	uncharacterized protein	1	1	0	434	249	0
sr14947	uncharacterized protein	1	1	0	386	916	0
sr14964	related to PCF11 component of pre-mRNA 3`-end processing factor CF I	1	2	0	130	118	0
sr15001	related to YRO2 - putative membrane protein of unknown function	1	2	0	1042	456.5	0
sr15020	related to Cytokinesis protein sepA	1	2	0	262	217.5	0
sr15046	probable vacuolar ATP synthase subunit D	1	1	0	231	139	0
sr15076	probable PEX1 - peroxisomal assembly protein - peroxin	1	1	0	118	467	0
sr15093	uncharacterized protein	4	1	0	523.75	2668	0
sr15096	uncharacterized protein	1	1	0	152	174	0
sr15099	Orotidine 5`-phosphate decarboxylase	1	1	0	412	279	0
sr15101	related to translation elongation factor HBS1	1	3	0	1421	423.333	0
sr15104	uncharacterized protein	1	1	0	390	117	0
sr15150	MAPKK kinase Kpp4	2	2	0	125	142.5	0
sr15173	uncharacterized protein	1	1	0	1400	1228	0
sr15175	uncharacterized protein	1	4	0	399	225.5	0
sr15182	related to NAN1 - U3 snoRNP protein	1	1	0	128	109	0
sr15205	related to potassium/hydrogen antiporter	1	4	0	118	541.75	0
sr15210	related to UFD2 - ubiquitin fusion degradation protein	2	1	0	420	299	0
sr15227	related to FMN1 - Riboflavin kinase	1	2	0	110	413.5	0
sr15229	uncharacterized protein	2	2	0	305	403	0
sr15233	related to Symplekin	1	1	0	112	108	0
sr15245	related to 4-coumarate-CoA ligase	1	2	0	543	726.5	0
sr15252	uncharacterized protein	2	1	0	655	729	0
sr15264	related to phenylacetaldehyde dehydrogenase	1	3	0	442	149.333	0
sr15265	related to gibberellin 20-oxidase	2	2	0	416.5	737.5	0
sr15272	uncharacterized protein	1	1	0	116	2485	0
sr15276	probable SMC3 - required for structural maintenance of chromosomes	1	4	0	116	316.25	0
sr15284	uncharacterized protein	1	1	0	279	151	0
sr15285	related to importin beta-2 subunit (transportin)	3	1	0	305.667	2231	0
sr15286	related to RNA binding protein Nrd1 (Negative regulator of differentiation)	1	4	0	158	142.75	0
sr15292	uncharacterized protein	1	3	0	121	471	0
sr15312	uncharacterized protein	1	3	0	121	574.333	0
sr15319	uncharacterized protein	1	2	0	474	1429.5	0
sr15323	related to STE6 - ABC transporter	1	1	0	892	917	0
sr15324	uncharacterized protein	1	1	0	394	226	0
sr15329	related to IST2 - Plasma membrane protein that may be involved in osmotolerance	1	3	0	101	296.667	0
sr15336	uncharacterized protein	1	1	0	894	300	0
sr15340	related to Protein-tyrosine phosphatase, receptor type 1	1	2	0	125	198.5	0
sr15352	related to transcription regulator SPT7	2	2	0	751	129.5	0
sr15353	related to NADPH-dependent beta- ketoacyl reductase	2	1	0	273.5	389	0
sr15361	uncharacterized protein	2	2	0	128	736	0
sr15362	related to YMC1 - putative mitochondrial inner membrane transporter	1	1	0	109	144	0
sr15387	uncharacterized protein	1	1	0	203	126	0
sr15388	related to CYB2 - lactate dehydrogenase cytochrome b2	1	1	0	244	134	0
sr15406	uncharacterized protein	2	2	0	467	459	0
sr15444	probable aspartate aminotransferase, cytoplasmic	1	1	0	470	132	0
sr15460	uncharacterized protein	2	1	0	221	131	0
sr15465	Ste20-like protein kinase with effect on mating	1	1	0	162	220	0
sr15468	related to SSM4 - Ubiquitin-protein ligase involved in ER-associated protein degradation	3	5	0	873.667	561.6	0
sr15481	uncharacterized protein	2	3	0	160.5	344.333	0
sr15483	related to Dynein intermediate chain 1, cytosolic	1	4	0	563	171.5	0
sr15503	uncharacterized protein	1	1	0	147	141	0
sr15523	related to carboxylesterase/lipase EstA precursor	2	2	0	238	1511.5	0
sr15524	uncharacterized protein	1	2	0	105	237.5	0
sr15525	uncharacterized protein	2	1	0	1248	2733	0
sr15552	related to ECM16 - putative DEAH-box RNA helicase	1	1	0	3108	1550	0
sr15557	uncharacterized protein	2	1	0	322.5	228	0
sr15584	related to Pectin lyase B precursor	1	1	0	200	2928	0
sr15586	uncharacterized protein	1	2	0	918	185.5	0
sr15598	uncharacterized protein	1	2	0	323	359.5	0
sr15618	related to PPX1 - exopolyphosphatase	1	4	0	1644	324	0
sr15646	uncharacterized protein	1	3	0	429	361.333	0
sr15650	uncharacterized protein	1	1	0	386	1638	0
sr15669	probable RPE1 - D-ribulose-5-phosphate 3-epimerase	1	1	0	232	104	0
sr15677	related to Long-chain-fatty-acid--CoA ligase	1	1	0	450	330	0
sr15678	uncharacterized protein	1	2	0	259	1141.5	0
sr15679	uncharacterized protein	3	2	0	488	147.5	0
sr15738	uncharacterized protein	2	1	0	620.5	585	0
sr15739	probable nuclear cap binding protein subunit 2	1	1	0	167	108	0
sr15757	probable PRE2 - 20S core proteasome subunit (beta5)	1	1	0	126	718	0
sr15758	related to cellulase	1	1	0	974	166	0
sr15771	uncharacterized protein	1	1	0	121	758	0
sr15774	related to HSD1 - ER membrane protein	1	1	0	566	147	0
sr15777	related to CKI1 - choline kinase	1	1	0	120	2223	0
sr15780	related to CAB5 - probable dephospho-CoA kinase	2	2	0	320.5	167	0
sr15797	uncharacterized protein	3	1	0	2227.67	703	0
sr15798	probable MDH1 - malate dehydrogenase precursor, mitochondrial	2	1	0	493	200	0
sr15799	uncharacterized protein	1	5	0	108	358.4	0
sr15811	uncharacterized protein	1	2	0	393	242.5	0
sr15818	uncharacterized protein	2	1	0	289.5	592	0
sr15821	probable arginase	2	1	0	194	301	0
sr15824	uncharacterized protein	1	3	0	284	779.333	0
sr15826	related to cleavage and polyadenylation specificity factor, 160 kDa subunit	2	3	0	119.5	188.667	0
sr15827	uncharacterized protein	1	2	0	692	251.5	0
sr15830	probable GRX1 - glutaredoxin	3	2	0	364.333	396	0
sr15854	probable enoyl-CoA hydratase precursor, mitochondrial	1	2	0	288	370.5	0
sr15874	uncharacterized protein	1	1	0	674	220	0
sr15875	uncharacterized protein	1	2	0	147	311	0
sr15879	related to SUV3 - ATP-dependent RNA helicase, mitochondrial	1	2	0	116	321.5	0
sr15885	uncharacterized protein	1	2	0	1151	1024.5	0
sr15892	uncharacterized protein	1	1	0	304	109	0
sr15895	related to Serine/threonine kinase	5	1	0	756.2	828	0
sr15905	probable monosaccharide transporter	4	1	0	290	248	0
sr15907	related to human and petunia an11 protein	2	2	0	154.5	516.5	0
sr15919	K, P-type ATPase (mediates high-affinity potassium or sodium uptake)	1	1	0	365	144	0
sr15939	uncharacterized protein	2	3	0	1206.5	470.333	0
sr15940	uncharacterized protein	1	1	0	172	125	0
sr15946	related to SNF7 protein	1	1	0	383	161	0
sr15950	related to ser/thr protein kinases	1	2	0	122	193	0
sr15967	uncharacterized protein	2	2	0	243.5	490.5	0
sr15983	uncharacterized protein	1	2	0	188	162.5	0
sr15984	uncharacterized protein	1	1	0	599	151	0
sr15992	uncharacterized protein	1	3	0	175	328.333	0
sr16004	related to GYP8 - GTPase-activating protein	1	1	0	607	580	0
sr16023	uncharacterized protein	2	2	0	563	2118	0
sr16044	related to AP-3 adapter complex mu3A subunit	1	2	0	111	153.5	0
sr16054	probable BMS1 - GTP-binding protein, required for distinct steps of 40S ribosome biogenesis	2	1	0	1142	695	0
sr16055	related to RDS2 - Transcription factor involved in regulating gluconeogenesis and glyoxylate cycle genes	1	1	0	1726	261	0
sr16057	probable OPI3 - methylene-fatty-acyl-phospholipid synthase	2	3	0	249	410.333	0
sr16096	related to Malic acid transport protein	1	2	0	1264	144.5	0
sr16100	related to LEU3 - Zinc-finger transcription factor	2	3	0	334	587.333	0
sr16101	related to Dolichyl-diphosphooligosaccharide--protein glycosyltransferase 67 kDa subunit precursor	1	1	0	208	335	0
sr16108	probable Cysteine desulfurase, mitochondrial precursor (tRNA splicing protein SPL1)	1	1	0	255	322	0
sr16115	related to capsular associated protein	2	3	0	129.5	271	0
sr16134	related to Long-chain-fatty-acid--CoA ligase 6	1	4	0	322	221.75	0
sr16140	uncharacterized protein	2	1	0	202.5	122	0
sr16148	uncharacterized protein	1	1	0	126	181	0
sr16160	uncharacterized protein	1	1	0	861	178	0
sr16170	uncharacterized protein	3	4	0	303.667	136.75	0
sr16175	uncharacterized protein	1	1	0	121	580	0
sr16177	related to cystathionine beta-lyase	1	3	0	316	346	0
sr16181	uncharacterized protein	1	1	0	128	876	0
sr16186	related to mediator complex subunit soh1	1	1	0	448	125	0
sr16211	uncharacterized protein	1	2	0	121	652.5	0
sr16214	related to EDE1 protein involved in endocytosis	1	3	0	1034	295	0
sr16222	related to CDC39 - transcriptional regulator protein	2	1	0	441	409	0
sr16241	related to ATP-dependent protease La	1	1	0	887	183	0
sr16249	related to E3 ubiquitin protein ligase TOM1	1	1	0	637	117	0
sr16254	probable SPT16 - general chromatin factor (Subunit of the heterodimeric FACT complex)	3	3	0	270.667	464.333	0
sr16255	related to methylated-dna--protein-cysteine methyltransferase	1	1	0	130	340	0
sr16262	related to YAP6 - putative basic leucine zipper transcription factor	1	1	0	420	119	0
sr16270	related to hydroxyquinol-1,2-dioxygenase	1	1	0	608	143	0
sr16272	related to FAD carrier protein FLX1	2	1	0	522.5	662	0
sr16313	uncharacterized protein	3	2	0	224	163.5	0
sr16333	related to FMP30 - mitochondrial inner membrane protein with a role in maintaining mitochondrial morphology	1	2	0	545	843	0
sr16336	uncharacterized protein	2	2	0	369	325	0
sr16340	related to SSZ1 - regulator protein involved in pleiotropic drug resistance	1	2	0	286	114	0
sr16356	related to CTR3 - high-affinity copper transporter of the plasma membrane	2	2	0	842.5	283.5	0
sr16364	uncharacterized protein	2	1	0	492	114	0
sr16369	uncharacterized protein	1	1	0	341	109	0
sr16373	uncharacterized protein	3	3	0	1881.67	346.667	0
sr16376	related to peroxisomal membrane protein 4	3	2	0	1230	908	0
sr16385	related to DOA1 - involved in ubiquitin-dependent proteolysis	2	1	0	721.5	1049	0
sr16401	related to quinate 5-dehydrogenase	1	1	0	790	112	0
sr16405	related to tetratricopeptide repeat protein 2, dnajc7	2	1	0	570	318	0
sr16457	probable SMC2 - chromosome segregation protein	1	4	0	132	757	0
sr16469	probable MSH1 - DNA mismatch repair protein, mitochondrial	1	3	0	481	576.667	0
sr16501	uncharacterized protein	2	1	0	126.5	110	0
sr16529	related to small nuclear ribonucleoprotein sm d3	1	1	0	140	528	0
sr16533	related to peptide-n4- (n-acetyl- beta -glucosaminyl) asparagine amidase	1	3	0	1042	357.333	0
sr16548	related to TOK1 - Voltage-gated, outward-rectifying K+channel protein of the plasma membrane	1	2	0	1258	217.5	0
sr16563	uncharacterized protein	1	3	0	105	226	0
sr16567	Putative Cys(2)His(2) zinc finger protein	1	2	0	323	161	0
sr16579	probable actin interacting protein 1	2	1	0	420	143	0
sr16589	uncharacterized protein	1	1	0	423	656	0
sr16608	uncharacterized protein	1	1	0	314	321	0
sr16614	probable MAS1 - mitochondrial processing peptidase beta chain precursor	2	1	0	189	203	0
sr16628	probable ABC transporter	1	1	0	109	107	0
sr16640	uncharacterized protein	2	1	0	283	113	0
sr16653	uncharacterized protein	2	1	0	240.5	195	0
sr16680	uncharacterized protein	1	5	0	457	262.6	0
sr16697	probable IPP1 - inorganic pyrophosphatase	1	1	0	182	394	0
sr16703	related to DCW1 - Mannosidase, GPI-anchored membrane protein	1	1	0	967	529	0
sr16707	related to LSP1 - primary component of eisosomes	1	1	0	164	128	0
sr16730	related to PNP1 - purine-nucleoside phosphorylase	1	2	0	302	513	0
sr16746	related to conserved oligomeric Golgi complex component 6	2	1	0	609.5	168	0
sr16754	uncharacterized protein	3	3	0	351.333	513.333	0
sr16763	uncharacterized protein	1	2	0	105	133.5	0
sr16765	probable SIK1 - involved in pre-rRNA processing	3	1	0	387	166	0
sr16779	related to tetrahydrofolylpolyglutamate synthase	2	1	0	1353	2314	0
sr16780	uncharacterized protein	1	1	0	182	369	0
sr16782	uncharacterized protein	3	2	0	295	136.5	0
sr16784	probable DUR3 - Urea permease	2	5	0	891.5	338.2	0
sr16793	uncharacterized protein	4	1	0	120.75	101	0
sr16798	related to CLD1 - mitochondrial cardiolipin-specific phospholipase	1	1	0	561	194	0
sr16815	uncharacterized protein	1	1	0	332	122	0
sr16822	related to enoyl-coa hydratase protein 3	1	1	0	106	253	0
sr16823	uncharacterized protein	1	1	0	392	1321	0
sr16824	uncharacterized protein	2	2	0	854.5	130	0
sr16833	related to multidrug resistant protein	1	1	0	124	538	0
sr16842	uncharacterized protein	3	1	0	459.667	109	0
sr16859	uncharacterized protein	1	2	0	454	803	0
sr16878	probable TIM9 - Translocase of the mitochondrial Inner Membrane	2	1	0	207.5	829	0
sr16883	uncharacterized protein	1	1	0	116	113	0
sr06404	related to ARO80 - positive transcription regulator of ARO9 and ARO10	1	1	2	123	150	818
sr06422	related to TNA1 - High affinity nicotinic acid plasma membrane permease	1	1	1	940	828	142
sr06433	uncharacterized protein	1	1	1	267	760	556
sr08832	uncharacterized protein	1	5	2	178	364.2	171.5
sr10041	related to DigA protein	3	1	2	275.333	197	336
sr10135	related to Condensin complex subunit 3	1	1	1	334	159	1776
sr10159	uncharacterized protein	1	1	3	122	169	231.667
sr10193	related to CSR1 - phosphatidylinositol transfer protein	2	3	1	767.5	709.333	2838
sr10216	related to BRO1 - cytoplasmic class E vacuolar protein sorting (VPS) factor	1	2	1	692	129	127
sr10254	related to dedicator of cytokinesis protein 3	1	2	1	725	545.5	929
sr10294	uncharacterized protein	3	2	3	601.667	334	675.667
sr10327	uncharacterized protein	1	1	1	237	887	984
sr10329	uncharacterized protein	1	1	1	515	1461	150
sr10502	uncharacterized protein	1	2	1	923	568	1414
sr10582	related to NADH oxidase	1	1	1	1316	591	161
sr10614	probable GUF1 - GTP-binding protein	1	2	2	484	437.5	617.5
sr10621	uncharacterized protein	1	2	1	286	387.5	612
sr10662	related to transcriptional regulator rds2	1	2	3	326	186.5	413.333
sr10698	uncharacterized protein	2	1	1	376	110	1545
sr10721	uncharacterized protein	1	2	1	233	306.5	322
sr10722	related to multidrug resistance protein	2	1	1	163	206	438
sr10742	related to DRAP deaminase RIB2	2	1	3	539.5	501	499.667
sr10746	uncharacterized protein	2	2	1	375.5	317	1273
sr10756	uncharacterized protein	1	4	2	137	336	593
sr10778	related to putative acyltransferase	1	4	1	241	162.75	264
sr10897	uncharacterized protein	4	2	3	738.75	803	946.667
sr10918	uncharacterized protein	1	1	2	448	2189	989.5
sr10937	probable FLR1 - Putative H+antiporter involved in multidrug resistance	2	1	1	1202	133	2508
sr10948	uncharacterized protein	1	1	1	315	156	1874
sr10956	uncharacterized protein	2	3	4	955	1169	710
sr10957	probable PGU1 - Endo-polygalacturonase	1	1	2	126	751	475.5
sr11015	uncharacterized protein	2	3	1	230	254.667	347
sr11022	b-induced zinc finger protein	2	1	1	489.5	125	1268
sr11071	related to EXO1 - exonuclease which interacts with Msh2p	1	1	1	188	117	713
sr11112	probable SEC24 - COPII coated vesicle component	1	3	1	297	848.333	536
sr11149	uncharacterized protein	1	1	2	1388	264	341
sr11162	uncharacterized protein	2	4	2	414	754	793.5
sr11165	related to Glucose oxidase	1	2	1	209	445.5	2575
sr11168	related to URB1 - nucleolar protein required for the normal accumulation of 25S and 5.8S rRNAs	1	2	1	114	177.5	340
sr11269	uncharacterized protein	1	1	1	109	649	305
sr11282	uncharacterized protein	4	1	1	312	2108	149
sr11301	related to CDC14 - dual specificity phosphatase	4	2	1	405.5	188.5	1884
sr11359	uncharacterized protein	1	1	3	232	153	702.333
sr11372	related to L-serine dehydratase 1	3	3	1	285.333	165.333	145
sr11446	probable Fer2 - High-affinity iron permease	2	2	2	159	198.5	875.5
sr11519	related to meiotic recombination protein rec8	2	1	1	382	1723	377
sr11544	probable 60S ribosomal protein L31	1	2	1	650	650.5	473
sr11550	related to Ca2 -transporting ATPase	3	2	1	408	2673	4389
sr11589	uncharacterized protein	1	1	1	111	148	200
sr11590	related to SSK1 - two-component signal transducer	1	2	1	152	295	590
sr11594	related to MAK5 - ATP-dependent RNA helicase	2	1	2	111.5	117	488
sr11599	uncharacterized protein	1	1	1	221	213	1183
sr11611	probable Glycine cleavage system H protein, mitochondrial precursor	1	2	2	909	779	361.5
sr11634	probable RNA helicase	1	1	2	639	126	1006
sr11689	uncharacterized protein	3	5	1	926	369.6	634
sr11702	uncharacterized protein	1	1	1	146	2450	759
sr11707	uncharacterized protein	1	1	2	1062	1789	327
sr11711	uncharacterized protein	2	1	3	440.5	1158	481.333
sr11717	related to acetyl coenzyme A synthetase / uncharacterized protein	1	1	4	127	434	518.25
sr11720	probable MCM6 - involved in replication	1	1	2	349	1668	252.5
sr11735	uncharacterized protein	2	2	1	383	1342.5	2148
sr11799	uncharacterized protein	2	1	1	302	714	139
sr11809	related to PPR1 - transcription factor regulating pyrimidine pathway	1	1	3	263	556	475.333
sr11828	related to UTR1 (associated with ferric reductase activity)	1	1	1	2404	106	257
sr11835	related to GDP/GTP exchange factor for Gsp1p/Gsp2p	2	3	1	351	517.667	269
sr11839	related to cell cycle arrest protein BUB2	1	3	3	437	354	486.667
sr11850	uncharacterized protein	1	3	1	283	261.333	2588
sr11866	uncharacterized protein	2	6	1	761	342.167	686
sr11870	related to Nuclear receptor co-repressor/HDAC3 complex subunit TBLR1	1	1	1	209	166	120
sr11873	probable aspartate aminotransferase, mitochondrial precursor	3	1	1	337.333	317	319
sr11877	related to DNA polymerase mu	1	1	1	1206	111	1182
sr11885	uncharacterized protein	1	2	5	113	148.5	516.2
sr11947	uncharacterized protein	1	1	2	353	416	627.5
sr11955	uncharacterized protein	1	2	2	1029	520.5	278.5
sr11959	probable het-c2 protein	1	1	1	863	1076	706
sr11972	probable CBF5 - Centromere Binding Factor / putative rRNA pseuduridine synthase	1	1	2	205	112	281
sr11982	related to Acyl-CoA dehydrogenase	2	1	1	682.5	324	758
sr12003	related to NOP6 - protein with possible role in rRNA processing	1	1	1	200	124	101
sr12022	related to KEL1 - involved in cell fusion and morphology	2	2	1	274.5	368	178
sr12043	related to INO80 - ATPase with chromatin remodeling and helicase activity	1	3	1	113	1045.67	1095
sr12044	related to DDR48 - heat shock protein	1	1	2	583	665	309
sr12048	uncharacterized protein	1	4	2	142	550.75	295
sr12056	uncharacterized protein	1	1	1	171	518	346
sr12075	uncharacterized protein	1	2	1	1114	113.5	363
sr12091	related to RAD5 - DNA helicase	1	2	2	115	320	593.5
sr12163	uncharacterized protein	3	1	1	450.667	5200	863
sr12171	uncharacterized protein	2	3	2	268	1008.33	700
sr12175	related to PPN1 - vacuolar endopolyphosphatase	2	1	1	270	205	209
sr12200	related to UBP8 - Ubiquitin-specific protease component of the SAGA complex	4	2	1	171.5	743.5	258
sr12206	uncharacterized protein	1	3	1	228	157	2683
sr12244	related to Stress-activated map kinase interacting protein 1	2	2	1	1316	646.5	449
sr12247	related to Spindle pole body component alp6	2	1	3	686	1207	636.667
sr12261	related to NOG2 - GTPase involved in ribosomal large subunit-nucleus export	2	1	3	401	192	352
sr12295	uncharacterized protein	1	1	1	390	675	309
sr12304	uncharacterized protein	2	1	2	459.5	141	504
sr12317	related to CCC2 - copper resistance-associated P-type ATPase	1	1	1	606	165	118
sr12324	related to TGL5 - triacylglycerol lipase	1	1	1	3143	122	136
sr12328	probable POL2 - DNA polymerase epsilon, calytic subunit A	1	3	9	657	495.667	1322.33
sr12346	uncharacterized protein	1	1	1	142	287	483
sr12404	related to adrenoleukodystrophy protein	1	3	1	158	212.333	2772
sr12409	related to serine-protein kinase atr	4	2	2	815.5	1279	1176.5
sr12415	uncharacterized protein	2	5	1	324.5	215.2	2465
sr12449	Glyoxaloxidase 3	1	2	2	237	965.5	661.5
sr12488	related to PHO80 - cyclin	1	1	1	159	630	232
sr12516	uncharacterized protein	1	1	1	231	284	144
sr12517	related to actin-interacting protein AIP3	2	1	2	213	504	404.5
sr12543	uncharacterized protein	2	2	2	231.5	936.5	897.5
sr12553	probable Histone H2A	2	1	1	368	226	201
sr12574	related to serine/threonine protein kinase	1	1	1	1156	2444	1514
sr12632	related to kinesin	4	2	1	259.25	605.5	353
sr12648	uncharacterized protein	1	2	1	523	323	474
sr12672	related to NMD5 - Nam7p interacting protein (Importin-8)	1	1	1	163	2309	138
sr12680	uncharacterized protein	2	1	5	1443	143	484
sr12685	uncharacterized protein	1	1	2	899	108	415
sr12704	related to PFA4 - Palmitoyltransferase	1	1	1	307	146	1188
sr12710	uncharacterized protein	1	1	1	1074	1467	883
sr12712	uncharacterized protein (N-terminal fragment)	1	2	2	218	1061.5	142.5
sr12714	probable replication licensing factor MCM4	1	1	1	132	157	157
sr12729	uncharacterized protein	2	5	1	376.5	363.8	343
sr12731	related to BCK1 ser/thr protein kinase of the MEKK family	1	7	2	126	241.429	765.5
sr12732	uncharacterized protein	3	3	1	169.667	482.667	242
sr12738	related to TGF beta receptor associated protein-1	1	4	2	427	1096	1274
sr12762	related to ATP-dependent DNA helicase	4	1	1	355.5	172	201
sr12769	probable LYS2 - L-aminoadipate-semialdehyde dehydrogenase, large subunit	1	1	1	831	108	1268
sr12775	uncharacterized protein	3	2	2	551.333	515	166
sr12785	related to N-carbamoyl-L-amino acid hydrolase	2	2	2	735	345	294
sr12788	uncharacterized protein	2	1	3	364.5	2236	369.333
sr12816	probable cytochrome b5	1	1	1	107	244	354
sr12878	probable ribonuclease T1	2	2	2	200.5	506.5	932.5
sr12880	related to NCA2 - control of mitochondrial synthesis of Atp6p and Atp8p	2	3	2	730.5	696	464
sr12887	uncharacterized protein	1	2	1	352	775	378
sr12906	uncharacterized protein	5	3	1	466	970	117
sr12909	related to PPR1 - Zinc finger transcription factor	2	3	2	407.5	865.667	890.5
sr12911	related to alpha-L-arabinofuranosidase I precursor	1	2	1	147	412.5	2032
sr12918	related to Sodium/nucleoside cotransporter	1	1	1	192	151	1412
sr12919	probable acetyl-CoA C-acyltransferase precursor	2	2	1	534	141.5	1616
sr12927	uncharacterized protein	1	2	1	142	357	917
sr12942	related to aminotriazole resistance protein	3	1	3	610	406	449.333
sr12959	uncharacterized protein	1	1	1	2691	2222	2123
sr12965	uncharacterized protein	2	1	1	770	3578	139
sr13010	uncharacterized protein	1	1	2	204	103	505.5
sr13018	uncharacterized protein	2	3	2	288	506.667	480.5
sr13021	uncharacterized protein	1	5	1	352	600	445
sr13052	related to SPS19 - peroxisomal 2,4-dienoyl-CoA reductase	1	1	1	600	289	419
sr13053	related to ATP-dependent DNA helicase II, 70 kDa subunit	1	2	1	333	245	354
sr13105	uncharacterized protein	3	1	1	893.667	371	103
sr13107	related to DBP10 - putative ATP-dependent RNA helicase involved in ribosome biogenesis	1	3	4	135	146.333	226.75
sr13111	uncharacterized protein	1	2	1	910	470	176
sr13121	related to ADA2 - general transcriptional adaptor or co-activator	1	1	2	107	821	654.5
sr13163	related to hormone-sensitive lipase	1	1	3	181	3357	636.333
sr13188	related to dolichyl-phosphate-mannose-glycolipid alpha-mannosyltransferase	2	1	1	437	167	420
sr13200	uncharacterized protein	1	3	1	573	311	129
sr13231	related to beta 1,4-mannosyltransferase (egghead protein)	2	2	1	197.5	178	126
sr13242	uncharacterized protein	1	1	1	658	954	114
sr13249	related to RNA (guanine-N7-) methyltransferase	1	1	1	142	256	347
sr13273	related to Nuclear cohesin complex subunit	3	1	1	427.333	3555	287
sr13293	uncharacterized protein	2	2	1	1030.5	1233	2349
sr13349	related to HRQ1 - putative RecQ helicase	1	3	3	274	1381	673.333
sr13368	related to positive effector protein GCN20	1	1	1	318	106	2901
sr13394	uncharacterized protein	4	2	1	919.5	207.5	508
sr13433	uncharacterized protein	1	1	1	792	1252	1370
sr13434	uncharacterized protein	1	1	1	723	139	401
sr13438	related to translation initiation protein SUA5	1	2	2	1046	326	994
sr13456	uncharacterized protein	1	1	3	245	145	588.333
sr13460	uncharacterized protein	1	2	1	914	345.5	1186
sr13468	uncharacterized protein	1	1	1	577	136	1909
sr13470	uncharacterized protein	1	1	1	182	474	235
sr13471	uncharacterized protein	1	1	1	585	120	516
sr13504	uncharacterized protein	2	1	1	576.5	162	870
sr13507	uncharacterized protein	3	2	3	551.667	1129.5	644.333
sr13512	uncharacterized protein	1	1	1	651	390	682
sr13527	probable KAE1 - Putative O-sialo-glycoprotein-endopeptidase A1	2	1	1	414	146	281
sr13549	uncharacterized protein	1	1	3	136	109	495
sr13586	uncharacterized protein	4	1	1	479	125	588
sr13625	uncharacterized protein	1	2	1	135	119	816
sr13654	uncharacterized protein	1	1	1	110	220	309
sr13684	probable ubiquitin-specific processing protease 21	1	2	1	1756	1223	545
sr13696	uncharacterized protein	3	1	2	774	442	1133.5
sr13706	uncharacterized protein	2	3	1	155.5	149.667	379
sr13715	uncharacterized protein	3	1	1	608.667	156	1401
sr13719	uncharacterized protein	2	1	1	698.5	560	222
sr13739	uncharacterized protein	2	6	1	797.5	424.5	247
sr13772	uncharacterized protein	1	3	1	194	222.333	1464
sr13785	uncharacterized protein	1	3	1	731	408.333	1011
sr13810	related to GSP1 - GTP-binding protein of the ras superfamily	3	2	1	841.333	195.5	165
sr13822	uncharacterized protein	1	1	1	421	477	248
sr13848	uncharacterized protein	1	3	1	262	1403.33	187
sr13869	uncharacterized protein	2	1	1	369	123	818
sr13880	uncharacterized protein	1	1	1	279	207	114
sr13935	related to Cleavage stimulation factor	2	2	2	383	445	496.5
sr13936	uncharacterized protein	2	3	1	1787	646.667	249
sr13973	related to Vam6/Vps39-like protein involved in vacuolar morphogenesis	1	1	3	723	138	698.333
sr13984	related to SLD5 - subunit of the GINS complex	1	2	1	345	529.5	150
sr14010	uncharacterized protein	1	2	2	399	952.5	1055.5
sr14048	uncharacterized protein	2	1	1	196	282	121
sr14052	uncharacterized protein	2	3	1	192	258.333	170
sr14062	probable APS1 - AP-1 complex subunit, sigma1 subunit, 18 KD	1	1	2	264	1002	158.5
sr14071	related to CLU1 - translation initiation factor eIF3	4	5	1	328	259	409
sr14093	related to AGE2 - ADP-ribosylation factor and GTPase activating protein effector	2	1	1	389.5	660	114
sr14109	chitin synthase 6	1	1	3	811	474	1234.33
sr14143	uncharacterized protein	2	1	1	136.5	393	334
sr14239	uncharacterized protein	1	1	6	143	2024	451.833
sr14255	uncharacterized protein	1	3	1	107	264.333	306
sr14257	probable RAD16 - nucleotide excision repair protein	1	6	1	303	506.333	297
sr14261	uncharacterized protein	1	1	1	108	737	683
sr14294	related to Protein mlo2	1	2	1	360	752.5	342
sr14295	related to DNF1 - protein transporter	2	3	1	277	547	697
sr14304	uncharacterized protein	1	1	1	654	282	519
sr14307	related to 5-formyltetrahydrofolate cyclo-ligase	1	1	2	114	533	392.5
sr14345	related to NUM1 - nuclear migration protein	1	7	1	102	815.714	576
sr14423	related to replication factor C protein	2	4	2	114.5	237	1548.5
sr14449	uncharacterized protein	2	1	2	1198	1613	317
sr14454	related to SMP2 protein, involved in plasmid maintenance, respiration and cell proliferation	1	2	3	107	710.5	489.667
sr14468	uncharacterized protein	3	2	2	245	2238	552
sr14477	probable voltage-gated chloride channel (clc-a)	1	3	3	319	468.333	353
sr14492	probable DNA topoisomerase II	2	2	4	142	211	276.25
sr14510	related to pyrimidine 5-nucleotidase	2	1	1	196	168	246
sr14546	uncharacterized protein	1	1	1	234	289	877
sr14591	related to beta-1,3-glucan binding protein	1	2	1	823	385.5	136
sr14608	related to lipoyltransferase	1	1	1	417	153	244
sr14611	probable uracil permease	1	1	3	182	101	290.667
sr14633	related to Neural Wiskott-Aldrich syndrome protein	1	1	1	230	113	396
sr14671	related to STRIATIN	1	1	3	1309	738	304.667
sr14704	related to TAF6 - Subunit (60 kDa) of TFIID and SAGA complexes	4	2	1	455.5	218	854
sr14710	uncharacterized protein	2	1	1	536.5	899	317
sr14718	related to PRP12 - involved in early maturation of pre-rRNA	2	2	1	455.5	844.5	259
sr14722	related to PEP5 - vacuolar biogenesis protein	1	6	1	120	289.167	695
sr14732	uncharacterized protein	2	2	1	293	1334	113
sr14740	probable arsenite translocating ATPase (ASNA1)	1	1	1	480	835	238
sr14763	probable YBT1 - Vacuolar, ABC protein transporting bile acids	1	4	1	887	236	328
sr14767	probable SEC4-like Rab/GTPase	2	2	1	391.5	267.5	254
sr14812	uncharacterized protein	2	1	1	691.5	168	333
sr14821	probable HHT1 - histone H3	2	1	3	437	127	250.333
sr14833	related to serine/threonine protein kinase	1	4	2	2406	473	409.5
sr14840	probable ATP dependent RNA helicase	1	1	1	223	1451	607
sr14879	uncharacterized protein	1	1	2	188	247	820
sr14915	uncharacterized protein	5	4	1	488.6	652	122
sr14916	uncharacterized protein	1	1	4	269	1555	518.25
sr14939	uncharacterized protein	1	1	1	145	326	125
sr14972	uncharacterized protein	3	3	1	669.333	489	110
sr14978	uncharacterized protein	1	7	2	1035	490.857	393.5
sr15016	uncharacterized protein	1	1	2	811	1173	134
sr15027	related to DOP1 - strong similarity to developmental regulatory gene, dopey (dopA)	1	1	2	618	1503	3554
sr15038	related to RRP12 - Protein required for normal pre-rRNA processing	2	3	2	552.5	539	239
sr15047	related to Transcription factor SPT8	3	1	3	165.333	101	459
sr15053	uncharacterized protein	2	2	2	500.5	574	1153
sr15062	related to TEL1 - telomere length control protein	1	8	7	297	222.375	632.143
sr15071	uncharacterized protein	1	2	1	421	436.5	258
sr15086	related to BCS1 - mitochondrial protein of the AAA family of ATPases	1	1	1	137	1721	287
sr15094	related to N2,N2-dimethylguanosine tRNA methyltransferase	2	1	2	182	1014	697.5
sr15108	related to GYP5 - GTPase-activating protein for Ypt Proteins	3	1	1	297	206	1207
sr15133	uncharacterized protein	1	2	1	717	654	1126
sr15137	related to Cholinesterase precursor	2	1	3	242	691	490.667
sr15140	related to AKR1 - ankyrin repeat-containing protein	2	4	2	316.5	372	181.5
sr15144	probable mrna export factor elf1	1	5	3	827	744.8	1240.67
sr15151	uncharacterized protein	1	1	1	1557	917	465
sr15156	related to DPP1 - diacylglycerol pyrophosphate phosphatase	1	1	1	780	254	160
sr15157	related to Beclin 1	2	1	1	670	111	118
sr15163	uncharacterized protein	1	2	2	678	276	126
sr15166	Transcription factor pacC	3	2	2	148	1030.5	1530
sr15179	uncharacterized protein	2	2	1	494.5	801	104
sr15203	uncharacterized protein	1	3	2	167	192	453.5
sr15213	uncharacterized protein	1	1	1	778	1062	413
sr15217	uncharacterized protein	2	2	5	499.5	2728	404.2
sr15218	uncharacterized protein	3	1	1	399.333	105	385
sr15242	related to UTP20 - component of the small-subunit processome	2	1	1	115.5	104	335
sr15267	related to SNF5 - component of SWI/SNF transcription activator complex	2	3	1	691	538	121
sr15271	uncharacterized protein	1	1	1	147	310	173
sr15349	uncharacterized protein	1	1	2	488	821	363.5
sr15401	uncharacterized protein	1	5	1	4073	360.6	152
sr15404	probable HCA4 - can suppress the U14 snoRNA rRNA processing function	1	2	2	127	1306	473.5
sr15407	related to JHD1 - JmjC domain family histone demethylase	1	1	1	743	409	284
sr15422	related to DAL5 - Allantoate and ureidosuccinate permease	1	1	1	111	206	837
sr15435	related to CTK2 - beta subunit of C-terminal domain kinase I	3	1	3	387.333	149	136.333
sr15467	related to DNA repair protein rad9	2	2	1	136	275	105
sr15486	uncharacterized protein	2	1	1	577	154	928
sr15527	uncharacterized protein	1	2	1	1367	555	162
sr15597	uncharacterized protein	1	2	1	280	203.5	572
sr15599	related to PCP1 - mitochondrial serine protease	1	1	1	536	102	220
sr15630	related to calcium/calmodulin dependent protein kinase C	1	4	1	112	576.25	167
sr15662	related to ESF2 - essential nucleolar protein involved in pre-18S rRNA processing	1	1	2	260	298	485.5
sr15690	related to Endoglucanase 1 precursor	1	4	1	384	468.75	1665
sr15701	related to RIB1 - GTP cyclohydrolase II	1	1	1	393	395	643
sr15704	probable RPL30 - 60S large subunit ribosomal protein L30.e	1	2	1	674	534.5	427
sr15721	related to kynureninase	1	2	3	171	434	553
sr15754	probable APG7 - component of the autophagic system	1	2	2	154	247.5	328
sr15803	related to CTK1 - carboxy-terminal domain (CTD) kinase, alpha subunit	1	3	3	430	249.333	436.667
sr15806	uncharacterized protein	1	1	2	111	1732	171
sr15814	uncharacterized protein	1	2	2	120	241	182.5
sr15852	probable OSM1 - fumarate reductase	1	2	2	134	489.5	359.5
sr15872	related to RAD52 - recombination and DNA repair protein	2	3	1	340	820.667	283
sr15904	related to PKH1 - ser/thr protein kinases	1	2	2	637	1186.5	200
sr15906	uncharacterized protein	3	3	1	565	351	342
sr15929	related to GCN2 - ser/thr protein kinase	1	3	2	123	195.667	423
sr15948	probable CDC46 - cell division control protein	3	4	1	657.333	496.25	460
sr15986	probable mitochondrial porin	1	2	1	1138	641.5	258
sr15998	probable 2-oxoisovalerate dehydrogenase alpha subunit, mitochondrial precursor	1	2	1	138	396.5	406
sr16027	uncharacterized protein	1	1	1	1287	108	693
sr16035	related to oxidoreductase	1	1	1	176	568	937
sr16066	uncharacterized protein	1	1	1	139	337	817
sr16095	uncharacterized protein	1	3	1	374	170.667	522
sr16098	uncharacterized protein	1	4	1	2145	265	143
sr16127	uncharacterized protein	1	1	2	521	273	792.5
sr16136	related to TPO3 - Polyamine transport protein	1	3	1	327	151	1340
sr16137	related to Tyrosine specific protein phosphatase and dual specificity protein phosphatase	1	2	1	423	496.5	329
sr16183	related to MRPL17 - mitochondrial ribosomal protein, large subunit	1	1	3	746	361	278.333
sr16202	related to suppressor protein PSP1	1	5	1	1017	249	230
sr16203	related to Co-chaperone protein HscB, mitochondrial precursor	1	1	1	899	182	146
sr16232	related to Hook protein	1	1	1	572	135	731
sr16237	related to GPI18 - mannosyltransferase	1	2	1	745	557	821
sr16260	uncharacterized protein	1	1	2	134	127	704
sr16265	probable O-acetylhomoserine (thiol)-lyase	1	2	1	393	346	197
sr16267	uncharacterized protein	1	3	2	800	502.333	372.5
sr16280	uncharacterized protein	1	1	1	1513	151	183
sr16284	probable LEU2 - beta-isopropyl-malate dehydrogenase	3	1	1	354	133	208
sr16285	probable UGA2 - succinate semialdehyde dehydrogenase	2	1	2	590	135	976
sr16290	related to Gluconolactonase	1	4	1	555	533.5	432
sr16338	related to acyl-CoA sterol acyltransferase	2	2	1	313.5	666	104
sr16349	related to pre-mRNA splicing factor U2AF large chain	2	1	2	809	2133	1231
sr16362	uncharacterized protein	2	3	2	218	467.667	225.5
sr16363	related to NADPH-dependent FMN and FAD containing oxidoreductase (NR1)	3	1	2	234.333	882	451
sr16371	uncharacterized protein	1	1	1	3566	121	589
sr16381	related to PHO84 - high-affinity inorganic phosphate transporter	2	1	3	1467	3002	1019.67
sr16449	uncharacterized protein	1	1	3	117	115	959
sr16464	uncharacterized protein	1	3	2	327	544.667	377.5
sr16467	uncharacterized protein	2	2	1	472.5	431.5	340
sr16470	probable TYS1 - tyrosyl-tRNA synthetase	2	1	1	467.5	114	267
sr16473	related to FMS1 - polyamine oxidase, converts spermine to spermidine	1	1	1	1695	232	295
sr16475	uncharacterized protein	2	1	2	813.5	113	168
sr16477	related to NGL3 - putative endonuclease	1	4	2	124	373	233
sr16622	uncharacterized protein	2	2	2	855.5	224	2124.5
sr16632	uncharacterized protein	1	2	2	1397	886.5	145.5
sr16654	related to Peregrin (Bromodomain and PHD finger-containing protein 1)	1	1	2	1272	139	777.5
sr16662	related to VPS72 - component of the SWR1 complex, required for vacuolar protein sorting	3	1	3	278	195	347.333
sr16673	uncharacterized protein	3	1	1	640.333	104	974
sr16682	uncharacterized protein	3	1	2	438.667	561	458
sr16687	related to GAD1 - glutamate decarboxylase	2	1	2	274.5	115	911.5
sr16731	uncharacterized protein	1	2	1	1374	538	510
sr16755	probable QCR9 - ubiquinol--cytochrome-c reductase subunit 9	2	1	1	259.5	820	749
sr16757	uncharacterized protein	1	5	1	267	341.8	102
sr16781	uncharacterized protein	1	1	5	851	102	589
sr16788	uncharacterized protein	3	3	1	495.667	527.667	128
sr16827	related to MAP kinase	1	3	1	237	404.333	668
sr16828	uncharacterized protein	1	1	1	479	984	298
sr16836	related to NOT3 - general negative regulator of transcription, subunit 3	1	2	2	475	618	288
sr16851	related to IVY1 - phospholipid-binding protein	1	4	1	610	336.25	634
sr16862	uncharacterized protein	2	1	1	785.5	813	2100
sr16866	related to aldehyde dehydrogenase [NAD(P)]	1	2	1	236	340.5	574
sr16874	uncharacterized protein	1	4	1	316	505	1498
aGreen represents S. reilianum loci with detected NATs that have no orthologous NATs detected in either U. maydis or U. hordei; blue represents S. reilianum loci with detected NATs that have orthologous NATs detected in U. hordei but not U. maydis; orange represents S. reilianum loci with detected NATs that have orthologous NATs detected in U. maydis but not U. hordei; grey represents S. reilianu…
