# Supplementary material for: Transcriptome analysis of smut fungi reveals widespread intergenic transcription and conserved antisense transcript expression
Source: BMC Genomics. 2017 May 2;18:340. doi: 10.1186/s12864-017-3720-8 (PMC5414199; doi:10.1186/s12864-017-3720-8)
Supplement: Supplementary file 20 — RT-PCR results supporting in silico analysis. (XLSX 242 kb) [file 12864_2017_3720_MOESM20_ESM.xlsx]

## Sheet: Additional file 20
Additional file 20: RT-PCR results supporting in silico analysis
Category	Transcript ID	Detected?
(1) Candidates that have predicted secretion signals	p1-UMAG_05932	Y
	u1-align_123790	Y
	u1-align_117053	Y
	u1-align_116962	Y
	p1-UMAG_11232-A	N
(2) Candidates that are in effector clusters	p2-UMAG_05932	Y
	p1-UMAG_02297	Y
	p2-UMAG_10554	Y
	p1-UMAG_05294	Y
	p1-UMAG_02535	Y
(3) Candidates that have blastx/blastp (nr) similarity	u1-align_127312	Y
	u1-align_138468	Y
	u1-align_136276	Y
	u1-align_115839	Y
	u1-align_123724	Y
	u1-align_136280	Y
(4) Candidates that do not have blastx/blastp (nr) similarity ('class u')	u1-align_119262	Y
	u1-align_116968	Y
	u1-align_122665	Y
	u1-align_117194	Y
	u1-align_131647	Y
(5) Candidates that do not have blastx/blastp (nr) similarity ('class p')	p1-UMAG_02031	Y
	p1-UMAG_11064	Y
	p1-UMAG_06514	Y
	p1-UMAG_10148	Y
	p1-UMAG_03802	Y
(6) Candidates that are inside introns	i1-UMAG_12120	Y
	i1-UMAG_12297-A	Y
	i2-UMAG_11677	Y
(7) Candidate antisense to effectors	x2-UMAG_02538	Y
	x1-UMAG_03750	Y
	x2-UMAG_05927	Y
	x1-UMAG_01796	Y
	x1-UMAG_05312	Y
(8) Candidate antisense in haploids	x1-UMAG_02435	Y
	x1-UMAG_10448	Y
(9) Candidate antisense in all cell-types	x1-UMAG_03852	Y
	x5-UMAG_01008	Y
(10) Candidate antisense in teliospores	x2-UMAG_01660	Y
	x1-UMAG_04126	Y
	x1-UMAG_04523	Y
	x1-UMAG_11415-A	Y
(11) Candidate 'class e'	e1-UMAG_05243	Y
	UMAG_00496 (Isoform 1)	Y
	e1-UMAG_00496 (Isoform 2)	Y
	UMAG_11654 (Isoform 1)	Y
	e1-UMAG_11654 (Isoform 2)	Y
	e1-UMAG_01037	Y
	UMAG_10953 (Isoform 1)	Y
	e1-UMAG_10953 (Isoform 2)	Y
(12) Candidate 'class j'	UMAG_11139 (Isoform 1)	Y
	j1-UMAG_11139 (Isoform 2)	N
	UMAG_03704	Y
	j2-UMAG_03704	N
	UMAG_02357 (Isoform 1)	Y
	j1-UMAG_02357 (Isoform 2)	Y
	UMAG_02272 (Isoform 1)	Y
	j1-UMAG_02272 (Isoform 2)	Y
	UMAG_12044 (Isoform 1)	Y
	j2-UMAG_12044 (Isoform 2)	Y
(13) Candidate 'class o'	o1-UMAG_05102	Y
	o1-UMAG_06001	Y
	o1-UMAG_01667	Y
	UMAG_04414 (Isoform 1)	Y
	o1-UMAG_04414 (Isoform 2)	Y
	o1-UMAG_02363-A	Y
(14) Candidate antisense with introns	x3-UMAG_02639	Y
	x3-UMAG_01946	Y
	x4-UMAG_04654	Y
	x1-UMAG_04529	Y
	x1-UMAG_10273-A	Y
