# Supplementary material for: Transcriptome analysis of smut fungi reveals widespread intergenic transcription and conserved antisense transcript expression
Source: BMC Genomics. 2017 May 2;18:340. doi: 10.1186/s12864-017-3720-8 (PMC5414199; doi:10.1186/s12864-017-3720-8)
Supplement: Supplementary file 21 — Primers used in this study. (XLSX 244 kb) [file 12864_2017_3720_MOESM21_ESM.xlsx]

## Sheet: Additional file 21
Additional file 21: Primers used in this study
Primer	Nucleotide Sequence (5’ to 3’ direction)
First-Strand Synthesis
S2491 FS Sense	CCGAGATGACGACCTTCTTG
p1-UMAG_05932 FS-S	GAGCACCATCACGTACGTAC
u1-align_123790 FS-S	TTGGATCAAGCGTGCTGAAC
u1-align_117053 FS-S	TTGATCAAAATCCGCCCGTG
u1-align_116962 FS-S	GGAAACGGTAGAGAATGCAGG
p1-UMAG_11232-A FS-S	TCGTCGCCAAGAAAAGTGAG
p2-UMAG_05932 FS-S	GAAGCGGGCTGATGAAAGAG
p1-UMAG_02297 FS-S	AACATGGACCGTGGACTGTG
p2-UMAG_10554 FS-S	TCCTGTGCTAGCTACTCTGC
u1-align_127312 FS-S	TCGGAAAGGATCAGGACAGAG
u1-align_138468 FS-S	GGTGCTGTACGGTCAAATCC
u1-align_136276 FS-S	TTGTGATTTTGCTGGCTTGC
u1-align_115839 FS-S	CAGCGAGCGAGAATGAGAAG
u1-align_123724 FS-S	ATAAGTTGTGCCAAGCCGAC
u1-align_136280 FS-S	AATCTGCTTCCCCAATCAGC
u1-align_119262 FS-S	AAGAACAAAAGAGCGCATCC
u1-align_116968 FS-S	ATTACCGCTTCAACCGCTAC
u1-align_122665 FS-S	ACATGGACGAAACAGCAAGC
u1-align_117194 FS-S	CGAAAGATTGTGGATGCCTTG
u1-align_131647 FS-S	GGTCAAGTTTGGTCCAGTCC
p1-UMAG_02031 FS-S	CCTAGTTGCGTGCACAGAAG
p1-UMAG_11064 FS-S	TACTTTGTTCAGAACGCGCC
p1-UMAG_06514 FS-S	CGAAACAGGAGAGAGCTTCG
p1-UMAG_10148 FS-S	TGTCCGTTCCGAAATTGCTG
p1-UMAG_03802 FS-S	TGCATTTGACCTGGAAAGCG
i1-UMAG_12120 FS-A	GAAGCCATCCTCTTTCTGCG
i1-UMAG_12297-A FS-A	TGGTTTGGTTTGGTTGGCTG
i2-UMAG_11677 FS-A	CTTGGCCATGTCAACGATCG
x1-UMAG_02435 FS-A	AGCCTCTCTCGCCGTATTTG
x1-UMAG_10448 FS-A	CTTGCAGGAGTACATCACGC
x2-UMAG_02538 FS-A	GCATCTCATTTGACCTTACTG
x1-UMAG_03750 FS-A	AAGGAGTCATGAGTGGGTGG
x2-UMAG_05927 FS-A	GAGGAGGCTTTCGGTTTACC
x1-UMAG_01796 FS-A	CAACAACAGGCTCGAAGGG
x1-UMAG_05312 FS-A	ATCCAGAGTCCATCCAAGGG
x5-UMAG_01008 FS-A	GACTGAGGAATAAAGTTTGGCTC
x2-UMAG_01660 FS-A	TTTGAAAGCAGGATCGAGCG
x1-UMAG_04126 FS-A	CGTCTCTTGCATGGTTCTCG
x1-UMAG_04523 FS-A	TCCTTACATCGGTCCCTTCC
x1-UMAG_11415-A FS-A	TTCCGTTTCAGCACTCCTTG
x1-UMAG_03852 FS-A	TTCCTTGAAGCCCAGCGTAC
e1-UMAG_05243 FS-S	TACCATCGTCCATAGGCTCC
e1-UMAG_00496 FS-S	GTTCCTTGGACTTGTCACCG
e1-UMAG_11654 FS-S	CGCTTTACAGTCATAGTCCCG
e1-UMAG_01037 FS-S	TTGGGTTTATCGGCAAGACG
e1-UMAG_10953 FS-S	GCTCCTGTGATGCAATCGAC
j1-UMAG_11139 FS-S	GAAGCTGAGAAGAACGCGAG
j2-UMAG_03704 FS-S	CTGCTCGGCGTTTACTACAG
j1-UMAG_02357 FS-S	ACGTACTTGAGACCTCGGAG
j1-UMAG_02272 FS-S	TTTTGCAGTGTAGATGCGCC
j2-UMAG_12044 FS-S	CAAGCGACACAAAAGGCATAG
o1-UMAG_05102 FS-S	CTTTTACGCAGCATCGACGG
o1-UMAG_06001 FS-S	CACAGGTATACGGCAATGGG
o1-UMAG_01667 FS-S	GTCACCTCCTGCGAAACAAG
o1-UMAG_04414 FS-S	CGAGCACAATGGTACGATGG
o1-UMAG_02363-A FS-S	CGGGGTTGGCATTCTTGAC
x3-UMAG_02639 FS-A	ATGTGCATGGAATAGCGCC
x3-UMAG_01946 FS-A	AGTTTGGTGCTGAATCGCG
x4-UMAG_04654 FS-A	CTGACTTGCAAGGGATGGTG
x1-UMAG_04529 FS-A	GATTCACCAGCGTCGACTTG
x1-UMAG_10273-A FS-A	AACAAGAAGCACAAACAAAGTC
RT-PCR
p1-UMAG_05932 PCR-F	ACCGCCTCAGTCTTAGTCTG
p1-UMAG_05932 PCR-R	CCTTCGCCAAGTACATCGTG
u1-align_123790 PCR-F2	AAGCCAAAGACTCGGTCAAC
u1-align_123790 PCR-R2	GCTGACCTCCAGTTCTACGC
u1-align_117053 PCR-F	TCTTGCTCACATTTTCCTCGC
u1-align_117053 PCR-R	TGTGGCCATAGACAACCTCC
u1-align_116962 PCR-F	TTGCGGTGCTCATAGACATG
u1-align_116962 PCR-R	CGTTGTCCCTGTCGTTGTTC
p1-UMAG_11232-A PCR-F	CATAGGGGATGCAGGGGTTG
p1-UMAG_11232-A PCR-R	GGCATCCCTTTTCGCAACC
p2-UMAG_05932 PCR-F	TCTGCTCAATGTGGATGTCC
p2-UMAG_05932 PCR-R	CGAACAAGCAACACGAGACC
p1-UMAG_02297 PCR-F	CAAATCGGAGCATCGCATCC
p1-UMAG_02297 PCR-R	GAGGTGGCTTGGACATATTGG
p2-UMAG_10554 PCR-New	ACTTCCCCGCCCTGTACT
p2-UMAG_10554 PCR-New	AGACCTGAGAGCTCGGTGAG
u1-align_127312 PCR-F2	ACCCCTGTCTCGACCTTT
u1-align_127312 PCR-R2	CATGGGCTTTTCGATGAT
u1-align_138468 PCR-F	AGGAAAGACGGGCAAATGTG
u1-align_138468 PCR-R	TAAGGTGGACTGAGGTGTGG
u1-align_136276 PCR-F	TTCCAAACCATTCTCGACCC
u1-align_136276 PCR-R	AGTCGTCCTTGGAACCAACC
u1-align_115839 PCR-F	ACATTGGGACGGCAGAAAAC
u1-align_115839 PCR-R	CTTTCGGTGGTAGGCTCTTG
u1-align_123724 PCR-F	TTGTTTCGTACGCTCACCAG
u1-align_123724 PCR-R	TCGTTCTACACCCTCTGCTC
u1-align_136280 PCR-F	AGTTTATTGTGCACGCGACC
u1-align_136280 PCR-R	TCGTGATACCGTGTGTGATC
u1-align_119262 PCR-F	TCGCAGCTTTACGGAATCAC
u1-align_119262 PCR-R	AAGCTCCCAATTAAGGTCGC
u1-align_116968 PCR-F	TTCAGGAAGGGCTCATACGG
u1-align_116968 PCR-R	CGCCCACAAAAGTCGAAAAG
u1-align_122665 PCR-F	TCCTCAACGTTGTTTCAGCC
u1-align_122665 PCR-R	TGGCTGTGATGAATGATGCG
u1-align_117194 PCR-F	CCTTACTTTCCTTTGGCGGG
u1-align_117194 PCR-R	CCATCAACGAACCATGACCC
u1-align_131647 PCR-F	GGGTCATCGCCAAAGTCAAC
u1-align_131647 PCR-R	CTTGAGGTCTCCGTTGTGTG
p1-UMAG_02031 PCR-F	CCGTCCAGCTGCTCTATAAAC
p1-UMAG_02031 PCR-R	CGTCTATCCGCAACTGTCTC
p1-UMAG_11064 PCR-F	CCCGGCACTTACCTCGAAAG
p1-UMAG_11064 PCR-R	TTTTCACTTTCCTCCCAGCG
p1-UMAG_06514 PCR-F	TCAACAGCATCGAAAAGCCC
p1-UMAG_06514 PCR-R	ACGTTGACTTTGGCGATGAC
p1-UMAG_10148 PCR-F	GGAAAGGGCATAGAACAGCG
p1-UMAG_10148 PCR-R	CTGATTGGAAACTCAGCCCG
p1-UMAG_03802 PCR-F	CAGCCGTCGAAACCTGCG
p1-UMAG_03802 PCR-R	TAGGGTTCTGCGACAAGGC
i1-UMAG_12120 PCR-F	GGCTTGGGTTCTAGTTGAGC
i1-UMAG_12120 PCR-R	GAAATCGGCTCGCTCGTTTC
i1-UMAG_12297-A PCR-F	CCGTCGTTGTCAAGTGAGTC
i1-UMAG_12297-A PCR-R	TGTTGTTGTTGCTCCTTGGC
i2-UMAG_11677 PCR-F	TAGCAAGCCGTCGAACAATC
i2-UMAG_11677 PCR-R	GTCAACCCACTTTCGACTCG
x1-UMAG_02435 PCR-F	TTCCCCTCTCGACTCCAAAG
x1-UMAG_02435 PCR-R	GCTTTCTCGGTTGTTTTCTGC
x1-UMAG_10448 PCR-F	TTGTCGTTCAACCCCAATCG
x1-UMAG_10448 PCR-R	CCCATGGCAGTAACGAATGC
x2-UMAG_02538 PCR-F	AAAGTTGGTTGTCGCAGGC
x2-UMAG_02538 PCR-R	ACCGACTTGAAATGCACTC
x1-UMAG_03750 PCR-F	GGGGTAAGCGTTAGAGAAGG
x1-UMAG_03750 PCR-R	GTTGGGTGTGTTGGTGTCG
x2-UMAG_05927 PCR-F	TTGCTAGGGGTATGACGTCG
x2-UMAG_05927 PCR-R	ATCCTTTTGCGCTTGACACG
x1-UMAG_01796 PCR-F	TGGTCGTATATATACCGAGTGC
x1-UMAG_01796 PCR-R	ATGGGCCTGGCGATACAAAG
x1-UMAG_05312 PCR-F	CAGTCCAGACACAAAAGCCG
x1-UMAG_05312 PCR-R	ATCAAAGAAATACAAGGCGGC
x5-UMAG_01008 PCR-F	GTCGATCCTCACACGTCAAC
x5-UMAG_01008 PCR-R	CGACAAGCCGCTAAGATCTG
p1-UMAG_05294 PCR-F	CGTGGAAGTCTTCTTTTCAG
p1-UMAG_05294 PCR-R	CTCGAATGTTGAACAGGG
p1-UMAG_02535 PCR-F	CGTCAAGAGACTGTAGCGTAA
p1-UMAG_02535 PCR-R	CTCCTTGTTCCCTGCCGT
x2-UMAG_01660 PCR-F	CTGTCCTTCTGCATCGCTTC
x2-UMAG_01660 PCR-R	GGACGAAGAGGCTCTGCTC
x1-UMAG_04126 PCR-F	ACCAAGATAGACGGCGAGG
x1-UMAG_04126 PCR-R	CGTCAAGGCGCAGGAAAC
x1-UMAG_04523 PCR-F	GTGGTCGGGCTTGTAGTTG
x1-UMAG_04523 PCR-R	TGGGTGAAGTGGTGGGTATG
x1-UMAG_11415-A PCR-F	GAAATTCGACCACCTCTGCC
x1-UMAG_11415-A PCR-R	AGGTTGTTCAGGATGGTGGG
x1-UMAG_03852 PCR-F	TGTTTCATGCACACGTCCAG
x1-UMAG_03852 PCR-R	CGACGAGAGAGACAAACTGC
e1-UMAG_05243 PCR-F2	TTGCAGACGACTTGAATGG
e1-UMAG_05243 PCR-R2	CACCACACCCTGTCTGAACT
e1-UMAG_00496 PCR-F	AAGCCACAACTTTTACCCGC
e1-UMAG_00496 PCR-R	AGCCTTGATCTCGCCCTC
e1-UMAG_11654 PCR-F	TTTTAACATGTCGGGCCAGG
e1-UMAG_11654 PCR-R	TATATGCTTCACTTGCCGGG
e1-UMAG_01037 PCR-F	CCAGTTCCCGACGAAGCTAC
e1-UMAG_01037 PCR-R	CCCTGTCCACGCTTCTTG
e1-UMAG_10953 PCR-F	CCTGAACGCCCAAGGTTTC
e1-UMAG_10953 PCR-R	AGCAAATGGTTTAGAAGAGCAC
j1-UMAG_11139 PCR-F	CATCTTATTCCCACGCACCC
j1-UMAG_11139 PCR-R	AGATGATCTCCTCGCCGTTG
j2-UMAG_03704 PCR-F	ATCATGTCCGACTCGACCAG
j2-UMAG_03704 PCR-R	GCCTTCGTTGAGACCCGAG
j1-UMAG_02357 PCR-F	GCGTACCTACCGAGAGCTC
j1-UMAG_02357 PCR-R	GGAGATCAGTGCCGAGGAG
j1-UMAG_02272 PCR-F2	CTCACCACCGATCTTGTTGT
j1-UMAG_02272 PCR-R2	GCTTTGCGTACCACAGACAG
j2-UMAG_12044 PCR-F	CACGTGCGTTTCGAATTGC
j2-UMAG_12044 PCR-R	GGAGATTTGGACGGTCATTTG
o1-UMAG_05102 PCR-F2	CACGTCCACTCACCATTTG
o1-UMAG_05102 PCR-R2	ACGGTGAGAGAAGACGGG
o1-UMAG_06001 PCR-F2	GAGCTTTGGGACGGCAT
o1-UMAG_06001 PCR-R2	CCAAACAACACGATGAGGAAG
o1-UMAG_01667 PCR-F	GTGCACGTCCCTTCCTTTG
o1-UMAG_01667 PCR-R2	CTCGAGAGCTTCCACCG
o1-UMAG_04414 PCR-F	GAACCAGCTCCTTTCTGCAC
o1-UMAG_04414 PCR-R	ACCGACAACTACATCACCCG
o1-UMAG_02363-A PCR-F	AATCGTCGCTCACCCAAAAC
o1-UMAG_02363-A PCR-R	GGGAGAAGAACATGTATGCCG
x3-UMAG_02639 PCR-F	CATCAGACGCTCTTTGGGC
x3-UMAG_02639 PCR-R	CCGATGCGACATGTTCTACG
x3-UMAG_01946 PCR-F	TGCGCAACCTCGATCGTC
x3-UMAG_01946 PCR-R	ACGAATTTCCTGAATCGACGG
x4-UMAG_04654 PCR-F	AAATCCGTTCTGATGCGAGC
x4-UMAG_04654 PCR-R	ACGACTGTAAGCTTGCTTGC
x1-UMAG_04529 PCR-F	ACTTGACCTCGTTAGCTTTGC
x1-UMAG_04529 PCR-R	CTCACAGCCCTCTCAAAAGC
x1-UMAG_10273-A PCR-F	CAGGGAATTCAATGCGGCTG
x1-UMAG_10273-A PCR-R	AACAAGAAGCACAAACAAAGTC
